# Supplementary material for: Hairy Transcriptional Repression Targets and Cofactor Recruitment in Drosophila
Source: PLoS Biol. 2004 Jul 13;2(7):e178. doi: 10.1371/journal.pbio.0020178 (PMC449821; doi:10.1371/journal.pbio.0020178)
Supplement: Dataset S1 — (2.9 MB XLS). [file pbio.0020178.sd001.xls]

## Sheet: NOTES
This file contains the raw data for Hairy (embryos),Hairy (Kc cells), Groucho (Kc cells), dCtBP (Kc cells), and dSir2 (Kc cells).
column	description
ID	EST or clone ID
predicted gene	gene name
Mn	mean of ln(cy5/cy3) for triplicate measurements (** Mn values are given in natural log units**)
By-p	Bayesian-derived P-value (CyberT)
Target	value of 1 for target, otherwise 0 (see note below)
Bon_P-value	Bonferroni-adjusted p-value cuttoff
Source	clone source
Accession_number	GB accession number
General_comments
all annotations are based on Release 2 (BDGP/Celera)
NA = "no data available" or "not applicable"
Note: The embryonic Hairy results were obtained on a slightly different array. Those clones not represented or missing on this array are marked by an "X" in the target column.

## Sheet: ALLGENES.txt
ID	Predicted Gene	Mn (Hairy_Embryo))	By-p (Hairy_Embryo)	Target (Hairy_Embryo)	Bon_P-value (Hairy_Embryo)	Mn (Hairy_Kc)	By-p (Hairy_Kc))	Target (Hairy_Kc)	Bon_P-value (Hairy_Kc)	Mn(Groucho_Kc)	By-p(Groucho_Kc)	Target (Groucho_Kc)	Bon_P-value (Groucho_Kc)	Mn (dCtBP_Kc)	By-p (dCtBP_Kc)	Target (dCtBP_Kc)	Bon_P-value (dCtBP_Kc)	Mn (dSir2_Kc)	By-p (dSir2_Kc)	Target (dSir2_Kc)	Bon_P-value (dSir2_Kc)	Source	Accession_number	General_comments
LD42783		NA	NA	X	*	0.724801	7.12652e-07	1	0.05	-0.0166355	0.889668	0	*	1.22996	1.41819e-08	1	0.05	0.582475	3.72725e-07	1	0.05	BDGP	AI516747	5' Accession #
LD46306	CG10997	NA	NA	X	*	0.831546	7.16742e-07	1	0.05	0.0630764	0.127328	0	*	1.35403	7.83264e-09	1	0.05	0.42074	3.89731e-06	1	0.05	BDGP	AI544077	5' Accession #
pntP1-duplicate		NA	NA	X	*	0.904557	3.14431e-07	1	0.05	0.213489	0.00894674	0	*	1.46494	8.25022e-09	1	0.05	0.510156	1.15136e-06	1	0.05	LAB
ResGen_LD_2E5	LD36053	NA	NA	X	*	0.932976	1.20263e-07	1	0.05	0.254154	0.0372194	0	*	1.46679	2.24027e-09	1	0.05	0.746057	2.19582e-08	1	0.05	RG		CG5850
ResGen_LD_2E5	LD36053	NA	NA	X	*	0.794347	2.97288e-07	1	0.05	0.34588	0.00420943	0	*	1.72464	1.07476e-09	1	0.05	0.516164	3.09738e-06	1	0.05	RG		CG5850
GH01085	egh	0.508078	2.75286e-06	1	0.05	0.642316	4.66555e-06	1	0.05	0.148796	0.00567327	0	*	1.46332	7.13958e-09	1	0.05	0.426517	2.7467e-06	1	0.05	BDGP	AI062041	5' Accession #
(GH12581)	Idgf2	-0.0794794	0.190235	0	*	0.618056	6.5164e-06	1	0.05	-0.0152492	0.890019	0	*	1.80366	2.46572e-09	1	0.05	0.709783	3.38568e-08	1	0.05	BDGP	AI134980	5' Accession #
GH01842	HLHmbeta	0.0582258	0.485803	0	*	1.44614	2.42284e-09	1	0.05	0.498604	0.00252356	0	*	1.81036	7.79328e-09	1	0.05	0.591717	3.27353e-07	1	0.05	BDGP	AI062593	5' Accession #
GH05922		0.14071	0.0111545	0	*	1.09887	2.82248e-08	1	0.05	-0.0304985	0.742024	0	*	2.04972	2.20761e-09	1	0.05	0.774707	1.32756e-08	1	0.05	BDGP	AI108001	5' Accession #
GH06781	CG15093	-0.108361	0.0634071	0	*	0.636771	5.05143e-06	1	0.05	-0.272869	0.000746203	0	*	1.92473	1.86007e-09	1	0.05	0.408495	4.56788e-06	1	0.05	BDGP	AI108060	5' Accession #
GH07529	l(2)08717	0.195238	0.00379353	0	*	1.41818	2.60406e-09	1	0.05	0.285346	0.060164	0	*	1.98272	1.11957e-09	1	0.05	0.872672	4.34011e-09	1	0.05	BDGP	AI109032	5' Accession #
GH10517	CG10433	0.0304999	0.500236	0	*	1.27216	1.13179e-08	1	0.05	0.0362747	0.690602	0	*	2.04672	1.034e-09	1	0.05	0.760845	2.11404e-08	1	0.05	BDGP	AI113964	5' Accession #
GH12581	Idgf2	0.0175612	0.752863	0	*	0.63215	6.70373e-06	1	0.05	-0.0274948	0.800096	0	*	1.77454	4.60012e-09	1	0.05	0.66958	8.272e-08	1	0.05	BDGP	AI134980	5' Accession #
GH12953		-0.0600713	0.304851	0	*	0.687371	1.57191e-06	1	0.05	0.231511	0.00236471	0	*	1.18213	7.27932e-08	1	0.05	0.441535	2.76731e-06	1	0.05	BDGP	AI135279	5' Accession #
GM02743		1.43333e-06	0.999973	0	*	0.870362	2.58637e-07	1	0.05	0.0496755	0.554032	0	*	2.02315	5.19118e-10	1	0.05	0.625681	2.74572e-07	1	0.05	BDGP	AI239130	5' Accession #
GM03043	KrT95D	0.163815	0.0302626	0	*	0.617363	7.19434e-06	1	0.05	0.0727804	0.267136	0	*	1.55574	1.83578e-08	1	0.05	0.433679	6.45948e-06	1	0.05	BDGP	AA695570	5' Accession #
GM04319		0.289044	9.352e-05	0	*	0.888384	1.61284e-06	1	0.05	0.182529	0.000466591	0	*	2.29394	1.52423e-10	1	0.05	0.718332	2.1953e-07	1	0.05	BDGP	AA695701	5' Accession #
HL07889		0.137476	0.0108419	0	*	1.39554	2.02869e-08	1	0.05	0.289504	0.0289909	0	*	2.10448	5.29523e-10	1	0.05	0.852571	5.19014e-09	1	0.05	BDGP	AA699187	5' Accession #
LD06095	CG6805	0.0695472	0.133471	0	*	0.8766	1.33856e-07	1	0.05	-0.0166355	0.819674	0	*	1.46424	4.70937e-09	1	0.05	0.563529	1.18139e-06	1	0.05	BDGP	AA246978	5' Accession #
LD08233		0.136551	0.0304521	0	*	1.18066	2.57869e-08	1	0.05	0.467412	0.0012052	0	*	1.75636	6.22151e-08	1	0.05	0.688757	1.34909e-07	1	0.05	BDGP	AA264626	5' Accession #
LD10401		0.0713956	0.118059	0	*	0.871979	2.2839e-07	1	0.05	0.239367	0.00429822	0	*	2.25097	8.97702e-11	1	0.05	0.59241	5.66339e-07	1	0.05	BDGP	AA391197	5' Accession #
LD11831	CG15745	0.101663	0.0384939	0	*	1.018	4.28967e-08	1	0.05	0.252537	0.0218955	0	*	1.86142	6.88053e-10	1	0.05	0.734967	4.82947e-08	1	0.05	BDGP	AA392717	5' Accession #
LD15796	CG15085	0.215339	0.000691928	0	*	0.891156	1.20116e-07	1	0.05	-0.121532	0.182774	0	*	1.74728	1.85338e-09	1	0.05	0.591486	4.94855e-07	1	0.05	BDGP	AA441029	5' Accession #
LD16544		-0.109285	0.0798663	0	*	0.623139	6.33131e-06	1	0.05	-0.270096	0.0357119	0	*	1.34687	5.13408e-09	1	0.05	0.556135	7.80879e-07	1	0.05	BDGP	AA441566	5' Accession #
LD16711		0.329477	2.14062e-05	0	*	1.08801	4.48952e-08	1	0.05	0.238674	0.0557907	0	*	2.11349	2.82628e-10	1	0.05	0.742592	3.58976e-08	1	0.05	BDGP	AA536227	5' Accession #
LD19266		-0.0251829	0.632266	0	*	0.773321	5.27375e-07	1	0.05	-0.0147871	0.876645	0	*	2.00259	6.50005e-10	1	0.05	0.741205	2.44935e-08	1	0.05	BDGP	AA539957	5' Accession #
LD20718		0.134241	0.0228556	0	*	0.68275	4.12377e-06	1	0.05	-0.00577623	0.931159	0	*	1.69784	2.28724e-09	1	0.05	0.714404	7.8377e-08	1	0.05	BDGP	AA540879	5' Accession #
LD22235		-0.0908009	0.075368	0	*	0.719949	8.57959e-07	1	0.05	0.0882607	0.416682	0	*	1.44507	1.69248e-08	1	0.05	0.605349	1.94372e-07	1	0.05	BDGP	AA820087	5' Accession #
LD22255	Eip55E	-0.0905698	0.120899	0	*	0.587327	7.05451e-06	1	0.05	-0.275411	0.000113794	0	*	1.7214	2.59386e-09	1	0.05	0.65849	1.95855e-07	1	0.05	BDGP	AA820089	5' Accession #
LD23646	aay	0.219498	0.00207151	0	*	0.654562	7.78182e-06	1	0.05	0.180911	0.000235767	0	*	1.78217	7.83972e-10	1	0.05	0.443845	4.08555e-06	1	0.05	BDGP	AA820172	5' Accession #
LD27852	CG12030	0.0674678	0.156569	0	*	0.802433	3.91786e-07	1	0.05	-0.0466719	0.500111	0	*	1.61165	1.39539e-09	1	0.05	0.500683	9.18625e-07	1	0.05	BDGP	AA949091	5' Accession #
LD32366	CG5850	0.0399729	0.365807	0	*	0.980803	2.82643e-07	1	0.05	0.14325	0.220303	0	*	1.76253	1.20916e-09	1	0.05	0.597724	6.9793e-07	1	0.05	BDGP	AA951698	5' Accession #
LD38749		-0.030497	0.456244	0	*	0.827156	5.71555e-07	1	0.05	-0.0404336	0.342011	0	*	1.98272	6.07978e-10	1	0.05	0.595876	3.35454e-07	1	0.05	BDGP	AI519232	5' Accession #
LD47579	stg	-0.119913	0.0446954	0	*	0.849798	2.3585e-07	1	0.05	0.014325	0.853064	0	*	1.91548	2.22169e-09	1	0.05	0.855806	2.26935e-08	1	0.05	BDGP	AI515671	5' Accession #
LP02993	Nhe1	-0.0783242	0.114581	0	*	0.752758	1.3462e-06	1	0.05	-0.138629	0.0371686	0	*	1.76969	1.85895e-09	1	0.05	0.618749	1.9115e-07	1	0.05	BDGP	AI259557	5' Accession #
ResGen_CK_1G12	CK01235	0.14071	0.0106898	0	*	0.720873	1.1162e-06	1	0.05	0.159886	0.028666	0	*	1.48019	2.2504e-09	1	0.05	0.512467	2.89291e-06	1	0.05	RG		Tis11 or CG12719 (probably untranslated region of mRNA of either one)
SD01285	CG3770	-0.0425116	0.377188	0	*	0.845178	5.27661e-07	1	0.05	0.0531413	0.41546	0	*	1.30574	2.46489e-08	1	0.05	0.543659	4.49618e-06	1	0.05	BDGP	AI534978	5' Accession #
SD03066	CG13868	0.0147886	0.704621	0	*	0.761307	8.27775e-07	1	0.05	0.0277259	0.708476	0	*	1.41318	1.67028e-08	1	0.05	0.450315	1.69085e-06	1	0.05	BDGP	AI531799	5' Accession #
SD04019	CG17278	0.0519875	0.31033	0	*	1.2033	2.5768e-08	1	0.05	0.0917265	0.345087	0	*	1.92149	2.04297e-09	1	0.05	0.683443	5.17958e-08	1	0.05	BDGP	AI532483	5' Accession #
SD05215	CG15609	-0.109747	0.04127	0	*	0.706317	1.2641e-06	1	0.05	-0.0392783	0.448936	0	*	1.71978	3.38777e-09	1	0.05	0.571384	3.82028e-07	1	0.05	BDGP	AI533413	5' Accession #
SD05282	CG13586	-0.106743	0.0663613	0	*	0.890925	4.96238e-07	1	0.05	0.0831777	0.341054	0	*	1.63938	2.45015e-09	1	0.05	0.51316	6.41832e-07	1	0.05	BDGP	AI533461	5' Accession #
SD07266	ImpL2	0.141172	0.0165954	0	*	1.31167	2.69809e-08	1	0.05	0.16289	0.144647	0	*	2.18096	6.29367e-10	1	0.05	0.781408	2.10821e-08	1	0.05	BDGP	AI534445	5' Accession #
ResGen_CK_1G12	CK01235	0.179295	0.00133315	0	*	0.716483	1.03496e-06	1	0.05	0.156651	0.0396529	0	*	1.51877	2.88069e-09	0	*	0.54389	1.08403e-06	1	0.05	RG		Tis11 or CG12719 (probably untranslated region of mRNA of either one)
SP2	Hairy	0.388164	1.79168e-05	0	*	4.4403	1.80078e-13	1	0.05	0.544352	1.12598e-05	1	0.1	0.69023	1.93036e-06	1	0.05	0.228045	0.0011297	0	*	Lab
HRB_39	Pointed P1	-0.0388148	0.408172	0	*	0.673046	7.13528e-06	1	0.05	0.199626	0.00261731	0	*	0.788426	1.00499e-06	1	0.05	0.201475	0.000255543	0	*	Lab
LD10495	CG10987	0.32347	2.99634e-05	0	*	0.831546	3.55506e-06	1	0.05	0.168666	0.00364424	0	*	1.51375	2.05035e-07	1	0.05	0.219034	0.00174844	0	*	BDGP	AA391298	5' Accession #
LD37702	CG6199	0.101201	0.0775912	0	*	0.895893	5.25998e-06	1	0.05	-0.0857192	0.0218453	0	*	1.30782	1.15386e-08	1	0.05	0.349115	2.1192e-05	0	*	BDGP	AI518240	5' Accession #
SD04477	kay	0.0903416	0.0872558	0	*	0.781639	9.55774e-07	1	0.05	0.190384	0.0279441	0	*	1.22811	2.80527e-08	1	0.05	0.341722	2.65833e-05	0	*	BDGP	AI532844	5' Accession #
SP2	Hairy	0.239599	0.000228298	0	*	4.44261	8.82627e-14	1	0.05	0.529333	4.07686e-06	0	*	0.684685	4.99428e-06	1	0.05	0.155265	0.00611462	0	*	Lab
HL03650	CG14555	0.0774029	0.116416	0	*	0.790188	4.18436e-06	1	0.05	0.518936	5.49031e-07	1	0.05	0.787502	1.27359e-06	0	*	0.378458	8.69652e-06	0	*	BDGP	AA698028	5' Accession #
GH15792	CG12804	-0.00508165	0.920313	0	*	0.614591	6.15383e-06	1	0.05	0.193157	0.000342816	0	*	0.70321	2.21162e-05	0	*	0.13216	0.0153999	0	*	BDGP	AI292799	5' Accession #
(GH14032)		-0.196159	0.00328361	0	*	0.571384	1.47123e-05	1	0.1	-0.343339	0.00352771	0	*	1.36512	2.81534e-08	1	0.05	0.447311	2.11989e-06	1	0.05	BDGP	AI238048	5' Accession #
GH28534	CG2803	-0.0690822	0.151481	0	*	0.632843	1.23269e-05	1	0.1	0.00739357	0.885752	0	*	1.80643	6.57744e-10	1	0.05	0.711862	3.96237e-08	1	0.05	BDGP	AI517533	5' Accession #
LD09056	bif	-0.210253	0.00278534	0	*	0.573926	1.0363e-05	1	0.1	-0.0908023	0.409069	0	*	1.2191	2.59261e-08	1	0.05	0.583399	5.90492e-07	1	0.05	BDGP	AA390852	5' Accession #
LD44720	CG7530	-0.0247208	0.608466	0	*	0.586865	1.26794e-05	1	0.1	0.0586865	0.400281	0	*	1.53263	3.51649e-09	1	0.05	0.637002	2.34749e-07	1	0.05	BDGP	AI512735	5' Accession #
SD05212	RhoL	0.0820238	0.092152	0	*	0.527485	1.3084e-05	1	0.1	0.0598417	0.196449	0	*	1.25607	2.28931e-08	1	0.05	0.436221	2.57357e-06	1	0.05	BDGP	AI533411	5' Accession #
SD10763	CG11100	0.116912	0.0338314	0	*	0.508539	1.42776e-05	1	0.1	0.0817914	0.17437	0	*	2.08392	2.71982e-10	1	0.05	0.507615	1.35221e-06	1	0.05	BDGP	AI544271	5' Accession #
GH24564		0.0106297	0.811419	0	*	0.662187	8.86179e-06	1	0.1	0.211872	0.00135057	0	*	0.910189	2.66664e-07	1	0.05	0.295512	4.59374e-05	0	*	BDGP	AI404743	5' Accession #
HRB_39	Pointed P1	-0.086873	0.0567212	0	*	0.550359	1.29166e-05	1	0.1	0.170976	0.000237971	0	*	1.02294	2.69219e-07	1	0.05	0.249533	0.000117575	0	*	Lab
LD21756	RpL1	0.161967	0.00641342	0	*	0.687602	1.16452e-05	1	0.1	0.176059	0.000426756	0	*	1.27548	5.20678e-09	1	0.05	0.382848	1.80173e-05	0	*	BDGP	AA816928	5' Accession #
SD07354	spz	-0.125689	0.0250129	0	*	0.5529	1.31146e-05	1	0.1	-0.0138629	0.765108	0	*	1.26785	4.69846e-09	1	0.05	0.346805	3.11545e-05	0	*	BDGP	AI534492	5' Accession #
GH06230	CG9057	NA	NA	X	*	0.551052	1.90432e-05	0	*	-0.023336	0.693867	0	*	1.65047	1.99966e-09	1	0.05	0.616208	3.30012e-07	1	0.05	BDGP	AI106959	5' Accession #
LD33331	CG7837	NA	NA	X	*	0.386545	0.000300325	0	*	-0.105127	0.0577083	0	*	1.13223	7.84619e-08	1	0.05	0.453318	3.40816e-06	1	0.05	BDGP	AA979069	5' Accession #
LD47990	CG9821	NA	NA	X	*	0.0640006	0.230139	0	*	-0.24006	0.00014695	0	*	1.21956	1.23731e-08	1	0.05	0.585247	1.78748e-06	1	0.05	BDGP	AI546422	5' Accession #
HRB_4	egl	NA	NA	X	*	0.227583	0.003994	0	*	0.29736	5.83183e-05	0	*	0.107755	0.200287	0	*	0.406646	9.59338e-06	1	0.1	Lab
(GM09616)		NA	NA	X	*	0.128001	0.0253481	0	*	-0.126153	0.00417236	0	*	0.780339	7.84291e-07	1	0.05	0.0977338	0.0439262	0	*	BDGP	AA735713	5' Accession #
GH02702	CG2446	NA	NA	X	*	-0.046903	0.305712	0	*	-0.333635	7.00706e-06	0	*	0.815459	2.2564e-07	1	0.05	0.232435	8.56338e-05	0	*	BDGP	AI063179	5' Accession #
GH03781	CG16758	NA	NA	X	*	0.14764	0.0316988	0	*	0.0861813	0.0303821	0	*	0.922847	3.77664e-06	1	0.05	-0.0522171	0.139702	0	*	BDGP	AI063801	5' Accession #
GH07085	CG6746	NA	NA	X	*	-0.0166355	0.866204	0	*	-0.0748599	0.0388464	0	*	1.1484	3.57484e-08	1	0.05	0.231049	0.000548823	0	*	BDGP	AI108284	5' Accession #
GH08607	loco	NA	NA	X	*	0.259237	0.0012296	0	*	-0.175597	0.00342377	0	*	1.04374	7.68402e-08	1	0.05	0.217417	0.00023877	0	*	BDGP	AI109417	5' Accession #
GH09623	CG6330	NA	NA	X	*	0.0547586	0.444203	0	*	-0.15642	0.00985183	0	*	0.899792	2.80668e-07	1	0.05	0.184608	0.00131302	0	*	BDGP	AI110142	5' Accession #
GH11618	CG7149	NA	NA	X	*	0.203785	0.00657151	0	*	-0.241446	0.00090387	0	*	1.01855	5.50061e-08	1	0.05	0.278876	6.33623e-05	0	*	BDGP	AI134222	5' Accession #
GH14739	eff	NA	NA	X	*	0.318617	0.000558486	0	*	0.0741668	0.0440603	0	*	1.2399	1.88886e-07	1	0.05	0.316306	1.77639e-05	0	*	BDGP	AI238654	5' Accession #
GH15213	CG12065	NA	NA	X	*	-0.100506	0.04397	0	*	-0.198933	0.000554121	0	*	0.741985	1.95939e-06	1	0.05	0.150875	0.00438318	0	*	BDGP	AI239043	5' Accession #
GH21655	Orct	NA	NA	X	*	0.32601	0.000448499	0	*	-0.124073	0.0150795	0	*	1.08625	3.46361e-08	1	0.05	0.228739	0.000141336	0	*	BDGP	AI402434	5' Accession #
GM08338	for	NA	NA	X	*	0.250226	0.00208488	0	*	0.0131698	0.782516	0	*	1.34595	3.42131e-09	1	0.05	0.274255	4.06232e-05	0	*	BDGP	AA696755	5' Accession #
LD12764		NA	NA	X	*	0.156651	0.00971307	0	*	-0.0987735	0.0452458	0	*	0.72535	1.24225e-06	1	0.05	0.257158	7.71736e-05	0	*	BDGP	AA440949	5' Accession #
LD15851	chic	NA	NA	X	*	0.253692	0.00324324	0	*	0.219959	2.74845e-05	0	*	1.0338	8.34602e-08	1	0.05	0.367137	2.55742e-05	0	*	BDGP	AA441071	5' Accession #
LD22218		NA	NA	X	*	0.219959	0.00340184	0	*	-0.0577623	0.107635	0	*	0.721422	8.2652e-07	1	0.05	0.131005	0.0100298	0	*	BDGP	AA817112	5' Accession #
LD28216		NA	NA	X	*	0.107438	0.0570563	0	*	0.084795	0.0171442	0	*	0.780339	2.81807e-07	1	0.05	0.178601	0.000770657	0	*	BDGP	AA949351	5' Accession #
LD36162	Hsp67Bb	NA	NA	X	*	-0.0120146	0.830258	0	*	-0.306833	2.25578e-05	0	*	0.95224	8.73469e-08	1	0.05	0.367368	6.02567e-06	0	*	BDGP	AI456272	5' Accession #
LD43943	CG10716	NA	NA	X	*	0.165893	0.0147028	0	*	0.183684	0.000382637	0	*	0.767169	1.8157e-06	1	0.05	0.293432	1.76008e-05	0	*	BDGP	AI512186	5' Accession #
LD48048	CG14536	NA	NA	X	*	0.0642316	0.204091	0	*	-0.19593	0.000184372	0	*	0.828166	3.65911e-06	1	0.05	0.136781	0.0176397	0	*	BDGP	AI546466	5' Accession #
LP03138		NA	NA	X	*	0.0746288	0.138859	0	*	-0.0603038	0.113988	0	*	0.687457	5.84986e-06	1	0.05	0.065849	0.161226	0	*	BDGP	AI259670	5' Accession #
LP05693	Stat92E	NA	NA	X	*	0.0780946	0.162537	0	*	-0.258313	6.58851e-05	0	*	0.937915	1.36334e-07	1	0.05	0.0672353	0.122897	0	*	BDGP	AI257359	5' Accession #
ResGen_LD_2D10	LD36046	NA	NA	X	*	0.272869	0.00134383	0	*	NA	NA	0	*	0.669667	1.97371e-05	1	0.05	-0.133777	NA	0	*	RG		CG4930?
SD07683		NA	NA	X	*	0.236825	0.00232837	0	*	0.0931128	0.04536	0	*	0.867907	4.29117e-07	1	0.05	0.283266	0.000282862	0	*	BDGP	AI541849	5' Accession #
spitz		NA	NA	X	*	0.250919	0.00241953	0	*	0.00531413	0.924505	0	*	0.845264	3.7494e-07	1	0.05	0.139092	0.00504937	0	*	LAB
Auld_2	Fas2	NA	NA	X	*	0.00762462	0.892488	0	*	0.542503	1.2432e-05	1	0.05	-0.365433	0.00489886	0	*	0.100044	0.108454	0	*	Lab
Auld_5	Neurexin I beta-like	NA	NA	X	*	0.252306	0.0104065	0	*	0.677436	2.54936e-07	1	0.05	-0.00453447	0.980216	0	*	0.0693147	0.313608	0	*	Lab
Auld_5	Neurexin I beta-like	NA	NA	X	*	0.208637	0.0114888	0	*	0.677436	3.21272e-07	1	0.05	0.0303539	0.867476	0	*	0.0573002	0.484642	0	*	Lab
aurora		NA	NA	X	*	0.211872	0.0123053	0	*	0.575312	6.32311e-07	1	0.05	0.154889	0.38952	0	*	-0.0277259	0.697876	0	*	LAB
aurora2/IAL		NA	NA	X	*	0.163814	0.0182591	0	*	0.718101	1.80646e-07	1	0.05	0.0250398	0.886571	0	*	0.0302674	0.706672	0	*	LAB
barren		NA	NA	X	*	0.307757	0.0056872	0	*	0.754606	6.5133e-08	1	0.05	0.0631629	0.758706	0	*	0.0679284	0.478924	0	*	LAB
Br-C BSCD5		NA	NA	X	*	0.348653	0.00154435	0	*	0.419585	7.4468e-06	1	0.05	0.17915	0.0266292	0	*	0.223656	0.0012394	0	*	LAB
bub1		NA	NA	X	*	0.209792	0.0200938	0	*	0.563529	1.60607e-06	1	0.05	0.132247	0.452035	0	*	-0.0191771	0.803597	0	*	LAB
cdc6		NA	NA	X	*	0.161503	0.0775305	0	*	0.463716	5.02649e-07	1	0.05	0.233908	0.199977	0	*	0.0540655	0.454737	0	*	LAB
cycA		NA	NA	X	*	0.297591	0.00575685	0	*	0.712324	1.55095e-07	1	0.05	0.0975892	0.618663	0	*	0.0323469	0.739664	0	*	LAB
cycB1		NA	NA	X	*	0.333635	0.0033798	0	*	0.762462	8.40491e-08	1	0.05	0.273649	0.163606	0	*	0.150413	0.166161	0	*	LAB
cycB3		NA	NA	X	*	0.154341	0.0232371	0	*	0.705162	2.47875e-07	1	0.05	-0.049358	0.759574	0	*	0.0219497	0.776362	0	*	LAB
dilp1		NA	NA	X	*	0.161503	0.0196957	0	*	0.665652	4.78161e-06	1	0.05	-0.377497	0.019867	0	*	0.0499066	0.554899	0	*	LAB
dilp3		NA	NA	X	*	0.30614	0.00124924	0	*	0.625681	1.93497e-06	1	0.05	0.0137184	0.943084	0	*	0.00577624	0.922809	0	*	LAB
dilp4		NA	NA	X	*	0.329476	0.00128323	0	*	0.670042	1.678e-06	1	0.05	0.29167	0.0989378	0	*	0.201244	0.00790832	0	*	LAB
eyeless	eyeless	NA	NA	X	*	0.240291	0.0141478	0	*	0.547124	9.90486e-07	1	0.05	-0.109662	0.50558	0	*	0.032809	0.65296	0	*	Lab
fizzy/cdc2		NA	NA	X	*	0.0718563	0.180081	0	*	0.697306	2.53581e-07	1	0.05	0.08234	0.605869	0	*	0.104896	0.166941	0	*	LAB
fzy-related		NA	NA	X	*	0.316075	0.00420828	0	*	0.786953	4.90279e-08	1	0.05	0.00147281	0.994005	0	*	0.0318848	0.718989	0	*	LAB
GH25778		NA	NA	X	*	0.192233	0.027786	0	*	0.42721	1.54414e-06	1	0.05	-0.727256	7.75611e-06	0	*	-0.0203323	0.573105	0	*	BDGP	AI405676	5' Accession #
GH26928		NA	NA	X	*	0.249533	0.00152386	0	*	0.412654	3.57966e-06	1	0.05	-0.180594	0.0557519	0	*	-0.449159	0.00620745	0	*	BDGP	AI513825	5' Accession #
ind	ind	NA	NA	X	*	0.242833	0.00848354	0	*	0.727804	1.42795e-07	1	0.05	-0.122138	0.495702	0	*	-0.00670041	0.927535	0	*	Lab
LD40940	CG3165	NA	NA	X	*	0.393246	7.47827e-05	0	*	0.496986	1.30858e-06	1	0.05	-0.453463	0.00115435	0	*	0.21141	0.000140444	0	*	BDGP	AI514434	5' Accession #
ned		NA	NA	X	*	0.305678	0.00338981	0	*	0.771242	9.02211e-08	1	0.05	0.0998997	0.620758	0	*	0.0395094	0.666652	0	*	LAB
reaper-L		NA	NA	X	*	0.308681	0.00363281	0	*	0.809365	4.76931e-08	1	0.05	0.0814158	0.700722	0	*	0.018946	0.83049	0	*	LAB
ResGen_LD_2E6	LD36054	NA	NA	X	*	0.22019	0.0208162	0	*	0.694302	1.64231e-07	1	0.05	0.327021	0.0923032	0	*	0.0117835	0.892881	0	*	RG		seq not available
ResGen_LD_2E6	LD36054	NA	NA	X	*	0.259468	0.0074864	0	*	0.707703	1.70837e-07	1	0.05	0.372076	0.064675	0	*	0.00207946	0.982516	0	*	RG		seq not available
ResGen_LD_2E7	LD36055	NA	NA	X	*	0.265013	0.0123468	0	*	0.723415	1.42709e-07	1	0.05	-0.00730706	0.97055	0	*	-0.0152492	0.879955	0	*	RG		seq not available
ResGen_LD_2E7	LD36055	NA	NA	X	*	0.158731	0.0415877	0	*	0.729653	6.57495e-07	1	0.05	0.181922	0.407929	0	*	0.00392785	0.967456	0	*	RG		seq not available
vnd	vnd	NA	NA	X	*	0.332711	0.00336414	0	*	0.876138	2.28029e-08	1	0.05	0.129474	0.562785	0	*	0.0697768	0.494526	0	*	Lab
vnd BKS	vnd BKS	NA	NA	X	*	0.31492	0.00259295	0	*	0.664035	3.09382e-07	1	0.05	-0.106658	0.507378	0	*	0.00438995	0.958788	0	*	Lab
Auld_2	Fas2	NA	NA	X	*	-0.132622	0.0201614	0	*	0.58594	9.47708e-07	1	0.1	-0.467557	0.00192077	0	*	0.121301	0.072698	0	*	Lab
dilp7		NA	NA	X	*	0.211872	0.0280106	0	*	0.603269	8.91508e-06	1	0.1	-0.0701524	0.7243	0	*	-0.0390473	0.611602	0	*	LAB
GH05248	CG4342	NA	NA	X	*	0.296667	0.000886287	0	*	0.403643	1.08239e-05	1	0.1	-0.802578	0.000904456	0	*	0.0635385	0.177704	0	*	BDGP	AI107522	5' Accession #
(LD22017)		NA	NA	X	*	0.0341953	0.451269	0	*	0.170976	0.000105966	0	*	-0.409795	0.00468879	0	*	0.0272638	0.513519	0	*	BDGP	AA817028	5' Accession #
(LD24220)	gek	NA	NA	X	*	-0.137936	0.117083	0	*	0.0228739	0.466506	0	*	-0.3907	NA	0	*	-0.0191771	0.618654	0	*	BDGP	AA820473	5' Accession #
ac	ac	NA	NA	X	*	NA	NA	0	*	NA	NA	0	*	NA	NA	0	*	0.0984269	NA	0	*	Lab
Auld_1	gliotactin	NA	NA	X	*	0.0998132	0.126215	0	*	0.324624	2.85995e-06	0	*	0.147265	0.153827	0	*	0.13655	0.0325738	0	*	Lab
Auld_1	gliotactin	NA	NA	X	*	0.0166355	0.727162	0	*	0.339873	8.73964e-06	0	*	0.223049	0.0357526	0	*	0.0896471	0.161256	0	*	Lab
Auld_3	Dlg	NA	NA	X	*	0.31723	0.000707158	0	*	0.338949	NA	0	*	0.34227	0.000800288	0	*	0.339296	0.000447458	0	*	Lab
Auld_3	Dlg	NA	NA	X	*	0.286039	0.00106996	0	*	0.528871	NA	0	*	0.385014	0.000424332	0	*	NA	NA	0	*	Lab
Auld_4	Fire Exit	NA	NA	X	*	0.0388162	0.480263	0	*	NA	NA	0	*	-0.367975	0.00399463	0	*	NA	NA	0	*	Lab
Auld_4	Fire Exit	NA	NA	X	*	0.176059	0.129315	0	*	NA	NA	0	*	-0.239742	0.0595541	0	*	NA	NA	0	*	Lab
Br-C Z1		NA	NA	X	*	0.266168	0.00625961	0	*	0.381231	4.57915e-06	0	*	-0.0158559	0.874112	0	*	0.139785	0.00913745	0	*	LAB
dilp5		NA	NA	X	*	0.186457	0.0135401	0	*	0.430213	0.000393962	0	*	0.499846	0.000453364	0	*	0.151568	0.01852	0	*	LAB
dilp6		NA	NA	X	*	0.193619	0.0109401	0	*	0.508308	8.50694e-05	0	*	0.0931993	0.57812	0	*	0.0619212	0.327995	0	*	LAB
Duke_13	E2F	NA	NA	X	*	-0.0122456	0.790872	0	*	0.371527	1.29593e-06	0	*	0.351512	0.000518106	0	*	0.253692	0.00133771	0	*	Lab
Duke_13	E2F	NA	NA	X	*	-0.0540655	0.249737	0	*	0.379151	1.29078e-06	0	*	0.465419	4.99011e-05	0	*	0.145561	0.119285	0	*	Lab
Duke_9	mcm4	NA	NA	X	*	0.253923	0.0102641	0	*	0.201937	0.000218515	0	*	0.270645	0.119402	0	*	0.112059	0.062556	0	*	Lab
Duke_9	mcm4	NA	NA	X	*	0.210948	0.0126961	0	*	0.237518	0.000190669	0	*	0.33118	0.066783	0	*	0.122687	0.104285	0	*	Lab
fringe-duplicate		NA	NA	X	*	0.17167	0.0189363	0	*	0.180911	0.00065254	0	*	0.025733	0.774915	0	*	-0.0644627	0.162065	0	*	LAB
ft2	ft2	NA	NA	X	*	-0.230818	NA	0	*	-0.254616	0.0218714	0	*	NA	NA	0	*	0.148565	0.00613142	0	*	Lab
GH01161	Traf2	NA	NA	X	*	-0.0445925	0.381393	0	*	-0.173287	0.000389113	0	*	0.200175	0.0149803	0	*	-0.0120145	0.724004	0	*	BDGP	AI062094	5' Accession #
GH01406	CG5899	NA	NA	X	*	-0.0693147	0.244769	0	*	-0.128232	0.00453694	0	*	0.270645	0.00237155	0	*	0.107669	0.0180866	0	*	BDGP	AI062259	5' Accession #
GH01501	CG3427	NA	NA	X	*	NA	NA	0	*	NA	NA	0	*	NA	NA	0	*	NA	NA	0	*	BDGP	AI062330	5' Accession #
GH01839		NA	NA	X	*	0.0764772	0.182447	0	*	0.188767	5.50064e-05	0	*	-0.806044	0.000206211	0	*	-0.155034	0.000532392	0	*	BDGP	AI062590	5' Accession #
GH02003		NA	NA	X	*	0.0207944	0.727693	0	*	-0.0226428	0.561797	0	*	0.17915	0.0370523	0	*	0.00993512	0.780241	0	*	BDGP	AI062706	5' Accession #
GH02912	CG3524	NA	NA	X	*	-0.129156	0.026301	0	*	-0.17167	0.000130812	0	*	0.0160289	0.871424	0	*	-0.0871055	0.029608	0	*	BDGP	AI064682	5' Accession #
GH03109	Eip63F-1	NA	NA	X	*	0.359974	0.000525514	0	*	0.48451	3.29053e-06	0	*	-0.666259	0.000657926	0	*	0.179756	0.000617882	0	*	BDGP	AI063357	5' Accession #
GH04281	CycJ	NA	NA	X	*	-0.336639	0.000231767	0	*	-0.346805	1.57251e-06	0	*	-0.2238	0.0334598	0	*	-0.0919575	0.0350732	0	*	BDGP	AI064034	5' Accession #
GH04404	CG17424	NA	NA	X	*	-0.149258	0.0147657	0	*	-0.0274948	0.480149	0	*	-0.750361	0.000201796	0	*	-0.265013	0.00121077	0	*	BDGP	AI064132	5' Accession #
GH04968	CaMKI	NA	NA	X	*	-0.0877986	0.101299	0	*	0.0462098	0.223193	0	*	-0.367702	0.0233903	0	*	-0.119914	0.00311969	0	*	BDGP	AI064519	5' Accession #
GH05039		NA	NA	X	*	0.277952	0.00125532	0	*	0.270096	9.89057e-06	0	*	0.117922	0.164236	0	*	0.13886	0.00663814	0	*	BDGP	AI064577	5' Accession #
GH05443	CG8045	NA	NA	X	*	0.0776325	0.230824	0	*	0.13216	0.00053601	0	*	-0.265158	0.00963457	0	*	-0.061459	0.0744647	0	*	BDGP	AI107648	5' Accession #
GH05582	BcDNA:GH05582	NA	NA	X	*	0.140016	0.0593715	0	*	0.249071	3.16287e-05	0	*	-0.433593	0.00148742	0	*	-0.0101662	0.790824	0	*	BDGP	AI107747	5' Accession #
GH06343	Rm62	NA	NA	X	*	0.17294	0.041389	0	*	-0.171901	0.00439587	0	*	0.718773	8.4721e-05	0	*	0.136781	0.012107	0	*	BDGP	AI107054	5' Accession #
GH06537	sno	NA	NA	X	*	-0.0646937	0.156344	0	*	-0.0388162	0.228705	0	*	-0.338862	0.00800461	0	*	-0.225735	1.93482e-05	0	*	BDGP	AI107209	5' Accession #
GH07338	CG12376	NA	NA	X	*	0.0391628	0.531654	0	*	0.178139	0.000435164	0	*	-0.483491	0.00232217	0	*	-0.0995821	0.0111766	0	*	BDGP	AI108492	5' Accession #
GH07762	BG:DS00180.12	NA	NA	X	*	0.0205634	0.656069	0	*	0.112521	0.00541993	0	*	-0.650317	0.000872041	0	*	-0.119452	0.0111016	0	*	BDGP	AI108572	5' Accession #
GH07910		NA	NA	X	*	0.000693147	0.987717	0	*	-0.00877986	0.794328	0	*	0.180998	0.0526288	0	*	0.0494445	0.184034	0	*	BDGP	AI108689	5' Accession #
GH08073	Hr78	NA	NA	X	*	-0.0679284	0.201593	0	*	-0.0575312	0.104912	0	*	-0.0112349	0.893647	0	*	-0.100737	0.00864962	0	*	BDGP	AI108800	5' Accession #
GH08308	dsx	NA	NA	X	*	0.183453	0.0108103	0	*	0.109517	0.00921415	0	*	-0.0361882	0.661275	0	*	-0.180449	0.000104519	0	*	BDGP	AI109186	5' Accession #
GH08582	ex	NA	NA	X	*	0.299902	0.000716616	0	*	-0.135857	0.0012448	0	*	0.590186	5.10606e-05	0	*	0.134702	0.00622813	0	*	BDGP	AI109403	5' Accession #
GH08630	CG10830	NA	NA	X	*	0.00727805	0.90804	0	*	-0.0381231	0.28187	0	*	-0.320147	0.0154562	0	*	-0.0568381	0.120001	0	*	BDGP	AI109433	5' Accession #
GH08705		NA	NA	X	*	0.0582244	0.250746	0	*	0.221114	6.43614e-05	0	*	-0.577074	0.000256453	0	*	-0.0834087	0.031509	0	*	BDGP	AI109487	5' Accession #
GH08848-duplicate	dmty1	NA	NA	X	*	-0.298284	0.00259012	0	*	-0.436683	3.44708e-06	0	*	0.137561	0.085354	0	*	0.0302674	0.429797	0	*	RG
GH09289		NA	NA	X	*	0.000231049	0.996129	0	*	-0.119914	0.00329784	0	*	0.732974	6.98287e-07	0	*	0.284884	1.81682e-05	0	*	BDGP	AI109898	5' Accession #
GH09427	CG6183	NA	NA	X	*	-0.0644627	0.206009	0	*	0.0975027	0.0139231	0	*	-0.545882	0.00017426	0	*	-0.153186	0.00252211	0	*	BDGP	AI110004	5' Accession #
GH09429		NA	NA	X	*	0.0965785	0.0745216	0	*	0.165431	0.000186664	0	*	-0.40448	0.00666567	0	*	-0.0570691	0.130937	0	*	BDGP	AI110006	5' Accession #
GH09618	CG18462	NA	NA	X	*	0.0883763	0.276349	0	*	-3.33333e-10	1	0	*	0.0028591	0.971641	0	*	0.0810982	0.214969	0	*	BDGP	AI110139	5' Accession #
GH09870	nAcRbeta-96A	NA	NA	X	*	0.0515239	0.31995	0	*	0.287194	9.22152e-06	0	*	-0.399166	0.0102815	0	*	-0.0231049	0.592635	0	*	BDGP	AI113538	5' Accession #
GH10162	CG3295	NA	NA	X	*	0.0121301	0.891289	0	*	-0.00115525	0.983804	0	*	0.239453	0.0732079	0	*	0.102817	0.137633	0	*	BDGP	AI113725	5' Accession #
GH10173	NetB	NA	NA	X	*	0.155958	0.0434308	0	*	0.398906	1.22651e-05	0	*	-0.582008	NA	0	*	-0.13886	0.00469682	0	*	BDGP	AI113735	5' Accession #
GH10270		NA	NA	X	*	0.135857	0.0303277	0	*	0.123842	0.00165614	0	*	-0.352725	0.0102973	0	*	-0.164276	0.000571396	0	*	BDGP	AI113806	5' Accession #
GH10341		NA	NA	X	*	-0.104665	0.095412	0	*	-0.0419354	0.311732	0	*	-0.0822493	NA	0	*	-0.0792498	0.0352619	0	*	BDGP	AI113856	5' Accession #
GH10492	CG11058	NA	NA	X	*	-0.0577623	0.215374	0	*	-0.0499066	0.146818	0	*	0.105676	0.23442	0	*	0.014094	0.683277	0	*	BDGP	AI113954	5' Accession #
GH10590		NA	NA	X	*	-0.0287656	0.633974	0	*	-0.0949612	0.0244051	0	*	0.197873	0.126026	0	*	0.189229	0.0334474	0	*	BDGP	AI113996	5' Accession #
GH10646	mei-P26	NA	NA	X	*	-0.0475961	0.351426	0	*	-0.0261085	0.472447	0	*	-0.134846	0.100243	0	*	-0.0360436	0.345739	0	*	BDGP	AI114015	5' Accession #
GH10711	BcDNA:GH10711	NA	NA	X	*	0.272176	0.00118449	0	*	0.289504	1.17824e-05	0	*	-0.0689972	0.411834	0	*	0.0598417	0.200279	0	*	BDGP	AI114039	5' Accession #
GH10889	CG10695	NA	NA	X	*	0.00392783	0.931729	0	*	-0.0434372	0.224178	0	*	0.278963	0.00573491	0	*	0.0110904	0.7943	0	*	BDGP	AI114181	5' Accession #
GH11848		NA	NA	X	*	0.159655	0.0265595	0	*	0.237056	3.31651e-05	0	*	-0.358502	0.00425782	0	*	-0.0746288	0.0423611	0	*	BDGP	AI134393	5' Accession #
GH12002	CG8723	NA	NA	X	*	0.0149027	0.832518	0	*	-0.0596107	0.196452	0	*	0.339622	0.0154796	0	*	0.106745	0.0178985	0	*	BDGP	AI134514	5' Accession #
GH12815		NA	NA	X	*	-0.0822535	0.134387	0	*	0.00924196	0.780994	0	*	0.329794	0.00133539	0	*	-0.0640006	0.098735	0	*	BDGP	AI135166	5' Accession #
GH12891	CG12139	NA	NA	X	*	-0.237518	0.000924016	0	*	-0.089416	0.0343641	0	*	-0.325462	0.0132312	0	*	-0.0300364	0.411154	0	*	BDGP	AI135228	5' Accession #
GH12907	endophilin	NA	NA	X	*	0.118528	0.034816	0	*	0.251381	1.30864e-05	0	*	0.104752	0.194183	0	*	0.0663111	0.10852	0	*	BDGP	AI135239	5' Accession #
GH12991	CG11594	NA	NA	X	*	-0.0131698	0.761178	0	*	0.0395094	0.271228	0	*	0.0194946	0.833573	0	*	-0.116449	0.00519633	0	*	BDGP	AI135311	5' Accession #
GH13975		NA	NA	X	*	-0.0489824	0.297742	0	*	-0.0568381	0.0957368	0	*	-0.196536	0.0852615	0	*	-0.140478	0.00537406	0	*	BDGP	AI238012	5' Accession #
GH13982	CG8983	NA	NA	X	*	0.136203	0.0605142	0	*	0.20263	8.22153e-05	0	*	0.129945	0.298846	0	*	0.0926507	0.0359722	0	*	BDGP	AI135997	5' Accession #
GH14073	SP1173	NA	NA	X	*	0.0450546	0.426727	0	*	0.17398	0.000172355	0	*	-0.760758	8.53549e-05	0	*	-0.243526	8.7966e-05	0	*	BDGP	AI238085	5' Accession #
GH14085	Prm	NA	NA	X	*	0.0110904	0.851386	0	*	0.0300364	0.362198	0	*	-0.306391	0.0288949	0	*	-0.133084	0.0270247	0	*	BDGP	AI238097	5' Accession #
GH14459	CG17816	NA	NA	X	*	0.19154	0.0120022	0	*	0.386083	9.87278e-06	0	*	-0.491462	0.00109956	0	*	0.00438995	0.911041	0	*	BDGP	AI238419	5' Accession #
GH14506		NA	NA	X	*	-0.168204	0.0271253	0	*	-0.0274948	0.405278	0	*	-0.864037	0.000266221	0	*	-0.132622	0.0024733	0	*	BDGP	AI238459	5' Accession #
GH14535	Pmi	NA	NA	X	*	-0.121532	0.036838	0	*	-0.115293	0.0030032	0	*	0.151886	0.0585777	0	*	0.0117835	0.74786	0	*	BDGP	AI238484	5' Accession #
GH15549	CG14235	NA	NA	X	*	NA	NA	0	*	-0.00485203	NA	0	*	NA	NA	0	*	-0.00693146	NA	0	*	BDGP	AI292606	5' Accession #
GH15728	CG13917	NA	NA	X	*	0.101893	0.14022	0	*	0.124767	0.000622161	0	*	-0.324306	0.00416012	0	*	-0.100968	0.0640001	0	*	BDGP	AI292749	5' Accession #
GH15747	Patsas	NA	NA	X	*	-0.00207944	0.963453	0	*	0.0344263	0.290742	0	*	-0.370054	0.00354323	0	*	-0.0672353	0.074453	0	*	BDGP	AI292763	5' Accession #
GH15748		NA	NA	X	*	-0.219034	0.00134916	0	*	-0.315613	2.81205e-06	0	*	0.00077966	0.992558	0	*	-0.17398	0.000238277	0	*	BDGP	AI292764	5' Accession #
GH16255		NA	NA	X	*	NA	NA	0	*	-0.0585709	0.441258	0	*	-0.0226386	NA	0	*	0.0813293	0.0453807	0	*	BDGP	AI293149	5' Accession #
GH17145		NA	NA	X	*	-0.0106283	0.824298	0	*	-0.00531413	0.8727	0	*	-0.544141	0.00101783	0	*	-0.200551	0.00108813	0	*	BDGP	AI386830	5' Accession #
GH17337	CG3400	NA	NA	X	*	0.33918	0.000253903	0	*	-0.133777	0.0117037	0	*	0.846419	3.58159e-07	0	*	0.177446	0.00217439	0	*	BDGP	AI386946	5' Accession #
GH19182	CG6416	NA	NA	X	*	-0.135626	0.0225007	0	*	-0.094268	0.0191459	0	*	-0.0440439	0.635945	0	*	-0.152954	0.00280575	0	*	BDGP	AI388325	5' Accession #
GH19655	CG15208	NA	NA	X	*	-0.152492	0.0103587	0	*	-0.0817914	0.0324116	0	*	-0.303512	0.0082787	0	*	-0.258082	2.31994e-05	0	*	BDGP	AI388683	5' Accession #
GH21171	BEST:LD14959	NA	NA	X	*	-0.242601	0.00182082	0	*	-0.162428	0.00037374	0	*	-0.500828	0.000608736	0	*	-0.103972	0.0866056	0	*	BDGP	AI389880	5' Accession #
GH21596		NA	NA	X	*	0.0596107	0.257456	0	*	0.165893	0.00022897	0	*	-0.235352	0.0203484	0	*	-0.0103972	0.808959	0	*	BDGP	AI402385	5' Accession #
GH21757		NA	NA	X	*	0.325779	0.0022302	0	*	0.375686	6.11614e-06	0	*	-0.426652	0.0092784	0	*	0.19824	0.000376916	0	*	BDGP	AI402520	5' Accession #
GH22106	jdp	NA	NA	X	*	0.0958854	0.0593537	0	*	0.246529	4.4027e-05	0	*	-0.295887	0.0237202	0	*	-0.0903402	0.0286472	0	*	BDGP	AI402808	5' Accession #
GH22974	CG11388	NA	NA	X	*	-0.0741668	0.12009	0	*	-0.084564	0.0139231	0	*	0.290284	0.0047953	0	*	0.0831777	0.0837174	0	*	BDGP	AI403516	5' Accession #
GH23250	raw	NA	NA	X	*	-0.0402025	0.421161	0	*	-0.0406646	0.26354	0	*	0.29814	0.000640236	0	*	-0.0108593	0.732822	0	*	BDGP	AI403747	5' Accession #
GH24192	CG13671	NA	NA	X	*	-0.12107	0.0268304	0	*	-0.0231049	0.464526	0	*	-0.130456	0.129192	0	*	-0.037661	0.311582	0	*	BDGP	AI404460	5' Accession #
GH24215		NA	NA	X	*	0.124997	0.0357893	0	*	0.167048	0.000157898	0	*	0.0844194	0.290879	0	*	-0.0106282	0.751903	0	*	BDGP	AI404476	5' Accession #
GH24929		NA	NA	X	*	-0.382155	0.00432367	0	*	-0.18507	0.00088614	0	*	0.100131	0.31393	0	*	-0.13655	0.00140559	0	*	BDGP	AI405023	5' Accession #
GH25051		NA	NA	X	*	0.0252999	0.685709	0	*	-0.0420509	0.277117	0	*	-0.121668	0.431666	0	*	0.0203323	0.618097	0	*	BDGP	AI405131	5' Accession #
GH25190	CG18022	NA	NA	X	*	-0.0136319	0.748806	0	*	-0.0321158	0.324997	0	*	0.290284	0.00213168	0	*	0.0113214	0.741863	0	*	BDGP	AI405249	5' Accession #
GH25238		NA	NA	X	*	-0.0750909	0.171805	0	*	-0.0277259	0.347576	0	*	-0.0718196	0.506655	0	*	-0.0288811	0.524414	0	*	BDGP	AI405285	5' Accession #
GH25591	CG4226	NA	NA	X	*	-0.0263396	0.750885	0	*	0.0124767	0.715775	0	*	-0.687978	0.000243259	0	*	-0.374068	0.000165958	0	*	BDGP	AI405559	5' Accession #
GH25858	CG4836	NA	NA	X	*	-0.0460943	0.416624	0	*	0.00993511	0.729388	0	*	-0.753133	0.000115928	0	*	-0.160579	0.000758691	0	*	BDGP	AI405739	5' Accession #
GH25957	CG10804	NA	NA	X	*	0.028419	0.53158	0	*	0.14325	0.00116592	0	*	-0.586828	0.000574124	0	*	-0.154341	0.000529774	0	*	BDGP	AI405820	5' Accession #
GH25973	CG5077	NA	NA	X	*	-0.147178	0.011735	0	*	-0.216493	0.000105544	0	*	0.189844	0.0587564	0	*	-0.0845639	0.0492219	0	*	BDGP	AI405834	5' Accession #
GH26506		NA	NA	X	*	-0.0512929	0.261145	0	*	-0.112752	0.00875071	0	*	0.197865	0.0207708	0	*	-0.140247	0.00112183	0	*	BDGP	AI513334	5' Accession #
GH26759	CG6313	NA	NA	X	*	-0.0385852	0.466684	0	*	-0.0700079	0.0575523	0	*	-0.203468	0.0498194	0	*	-0.0979648	0.0164442	0	*	BDGP	AI513703	5' Accession #
GH26816		NA	NA	X	*	-0.0905712	0.0578045	0	*	-0.0642316	0.108735	0	*	0.134095	0.0781237	0	*	-0.124997	0.00297552	0	*	BDGP	AI513747	5' Accession #
GH27380	CG1607	NA	NA	X	*	-0.204016	0.000915564	0	*	-0.113214	0.00421717	0	*	-0.310674	0.0148229	0	*	-0.195005	0.000211996	0	*	BDGP	AI514283	5' Accession #
GH27718		NA	NA	X	*	0.0408957	0.388247	0	*	0.225042	3.20023e-05	0	*	-0.178977	0.0580066	0	*	-0.0619211	0.144065	0	*	BDGP	AI517085	5' Accession #
GH27769	CG9619	NA	NA	X	*	0.0814448	0.208796	0	*	0.160348	0.000566274	0	*	-0.528323	0.000339882	0	*	-0.207713	0.000212343	0	*	BDGP	AI517128	5' Accession #
GH28796	CG8001	NA	NA	X	*	0.0210255	0.67889	0	*	0.0723184	0.0345723	0	*	-0.368206	0.00504676	0	*	-0.126384	0.00435528	0	*	BDGP	AI517742	5' Accession #
GM01605	CG2996	NA	NA	X	*	-0.201475	0.00249811	0	*	-0.394632	4.75222e-07	0	*	0.336725	0.000393167	0	*	-0.0598417	0.0863262	0	*	BDGP	AA694818	5' Accession #
GM02110	Dsp1	NA	NA	X	*	0.179525	0.0107868	0	*	0.219034	5.54618e-05	0	*	0.169214	0.0382631	0	*	-0.0244912	0.474827	0	*	BDGP	AA695083	5' Accession #
GM03761		NA	NA	X	*	-0.166124	0.019286	0	*	-0.105589	0.00861842	0	*	0.148189	0.136906	0	*	-0.0711631	0.104664	0	*	BDGP	AI239153	5' Accession #
GM04114	CG9448	NA	NA	X	*	0.205634	0.00713918	0	*	0.297129	1.22122e-05	0	*	-0.0123901	0.881718	0	*	0.0293432	0.370821	0	*	BDGP	AA802270	5' Accession #
GM04403		NA	NA	X	*	0.1146	0.0481142	0	*	0.304523	7.0679e-06	0	*	-0.185908	0.0627193	0	*	0.00531414	0.885183	0	*	BDGP	AA695739	5' Accession #
GM05521		NA	NA	X	*	-0.0122456	0.806509	0	*	0.31284	4.85276e-06	0	*	-0.696295	0.000283693	0	*	-0.137936	0.00180296	0	*	BDGP	AA802415	5' Accession #
GM06171	RpL23a	NA	NA	X	*	0.128232	0.0276421	0	*	0.0693147	0.0499731	0	*	0.527109	5.75702e-05	0	*	0.115062	0.0525594	0	*	BDGP	AA802706	5' Accession #
GM06568	Rab11	NA	NA	X	*	0.0808672	0.0899313	0	*	0.0718563	0.0528514	0	*	0.316162	0.00582821	0	*	0.171438	0.00080174	0	*	BDGP	AA802920	5' Accession #
GM06687	CG1908	NA	NA	X	*	0.0762462	0.242569	0	*	0.114138	0.00879661	0	*	0.499046	0.00910723	0	*	-0.0103972	0.802229	0	*	BDGP	AA802977	5' Accession #
GM06962	Tsp42Eg	NA	NA	X	*	0.114138	0.0551381	0	*	0.141402	0.000736642	0	*	0.176608	0.0558164	0	*	-0.002426	0.956604	0	*	BDGP	AA803086	5' Accession #
GM06994		NA	NA	X	*	-0.00346574	0.942357	0	*	0.111597	0.00524986	0	*	-0.303974	0.0235953	0	*	-0.080174	0.0372109	0	*	BDGP	AA803101	5' Accession #
GM07040		NA	NA	X	*	0.0642316	0.192812	0	*	0.133084	0.00177261	0	*	0.449015	0.0064646	0	*	0.0679284	0.152919	0	*	BDGP	AA803114	5' Accession #
GM07065	CG7370	NA	NA	X	*	0.186457	0.00515574	0	*	0.248147	3.73891e-05	0	*	0.0934303	0.287163	0	*	0.0184839	0.617784	0	*	BDGP	AA803120	5' Accession #
GM08530		NA	NA	X	*	-0.106745	0.0320133	0	*	-0.0180218	0.648076	0	*	-0.356884	0.0192603	0	*	-0.00877985	0.807903	0	*	BDGP	AA696847	5' Accession #
GM09283	CG14715	NA	NA	X	*	-0.202399	0.00554329	0	*	-0.186457	0.000258218	0	*	0.0162599	0.904291	0	*	-0.0683905	0.0965357	0	*	BDGP	AA697180	5' Accession #
GM09534		NA	NA	X	*	0.204478	0.00595697	0	*	0.283266	4.13223e-06	0	*	-0.0107642	0.929084	0	*	0.0545276	0.141264	0	*	BDGP	AA735693	5' Accession #
GM10839		NA	NA	X	*	-0.400639	0.000222052	0	*	-0.366444	3.52926e-05	0	*	0.355671	0.000545543	0	*	-0.129156	0.00183664	0	*	BDGP	AA736037	5' Accession #
HL01284	CdsA	NA	NA	X	*	-0.0501376	0.304575	0	*	-0.0152492	0.575105	0	*	0.016491	0.827909	0	*	-0.117142	0.00385574	0	*	BDGP	AA567452	5' Accession #
HL01545	CG17735	NA	NA	X	*	-0.0924196	0.0995686	0	*	-0.15203	0.0029679	0	*	-0.390386	0.00686062	0	*	-0.177215	0.0019985	0	*	BDGP	AA567625	5' Accession #
HL04389		NA	NA	X	*	0.179525	0.0169345	0	*	0.36113	6.28467e-06	0	*	-0.316451	0.0117457	0	*	0.00207946	0.952843	0	*	BDGP	AA698393	5' Accession #
HL05775	norpA	NA	NA	X	*	0.233822	0.00486661	0	*	0.368061	1.32174e-06	0	*	0.23206	0.01578	0	*	0.0473651	0.191826	0	*	BDGP	AA698837	5' Accession #
HL05804	CG10398	NA	NA	X	*	0.169475	0.0430578	0	*	0.0438993	0.194681	0	*	0.26996	0.0470679	0	*	0.0547586	0.158916	0	*	BDGP	AA698850	5' Accession #
HL08087		NA	NA	X	*	0.203554	0.00317224	0	*	0.426285	2.35268e-05	0	*	0.196247	0.101235	0	*	0.184377	0.000399712	0	*	BDGP	AA699283	5' Accession #
HL08191	CG6022	NA	NA	X	*	0.0270327	0.629933	0	*	0.0841019	0.0726779	0	*	0.217504	0.029063	0	*	0.0339642	0.381574	0	*	BDGP	AA736226	5' Accession #
HRB_15	osk	NA	NA	X	*	0.405953	0.000104792	0	*	0.36783	1.9744e-06	0	*	0.683761	5.36764e-06	0	*	0.146947	0.0206068	0	*	Lab
HRB_15	osk	NA	NA	X	*	0.416581	0.000102348	0	*	0.384697	2.7662e-06	0	*	0.693696	1.23466e-05	0	*	0.0741668	0.231991	0	*	Lab
HRB_16	Gap1	NA	NA	X	*	0.199857	0.00702736	0	*	0.0778635	0.091949	0	*	0.710793	8.20479e-07	0	*	0.30175	8.37673e-05	0	*	Lab
HRB_16	Gap1	NA	NA	X	*	0.22458	0.0148317	0	*	0.079943	0.117663	0	*	0.702707	8.48966e-07	0	*	0.293663	0.000142018	0	*	Lab
HRB_18	Mirror 69D	NA	NA	X	*	0.122456	0.0317706	0	*	NA	NA	0	*	0.394718	0.000263139	0	*	NA	NA	0	*	Lab
HRB_18	Mirror 69D	NA	NA	X	*	0.0663111	0.21216	0	*	NA	NA	0	*	0.459181	4.22578e-05	0	*	NA	NA	0	*	Lab
HRB_2	bcd	NA	NA	X	*	0.103741	0.0473193	0	*	0.154225	0.0117156	0	*	-0.310212	0.0286573	0	*	-0.249186	0.000902752	0	*	Lab
HRB_2	bcd	NA	NA	X	*	0.186457	0.0138649	0	*	NA	NA	0	*	-0.210399	0.126511	0	*	NA	NA	0	*	Lab
HRB_21	Rhomboid	NA	NA	X	*	0.148564	0.0242786	0	*	0.122456	0.00476122	0	*	0.347815	0.000708689	0	*	0.153648	0.00184532	0	*	Lab
HRB_21	Rhomboid	NA	NA	X	*	0.0665421	0.206814	0	*	0.134009	0.00231005	0	*	0.41482	3.97423e-05	0	*	0.11668	0.00755815	0	*	Lab
HRB_28	grk17	NA	NA	X	*	0.417275	5.58629e-05	0	*	0.277259	9.06702e-06	0	*	0.454329	0.000134949	0	*	0.269865	5.8165e-05	0	*	Lab
HRB_28	grk17	NA	NA	X	*	0.423051	3.82824e-05	0	*	0.313996	5.32305e-06	0	*	0.438849	0.000375308	0	*	0.218804	0.000393137	0	*	Lab
HRB_37	fringe	NA	NA	X	*	-0.00415888	0.943526	0	*	0.154341	0.00245953	0	*	-0.312985	0.0249808	0	*	-0.0947301	0.0178354	0	*	Lab
HRB_37	fringe	NA	NA	X	*	0.171901	0.0307262	0	*	0.210717	2.41546e-05	0	*	-0.0807807	0.473292	0	*	0.0489824	0.256604	0	*	Lab
HRB_4	egl	NA	NA	X	*	0.114138	0.0713171	0	*	0.335021	7.6334e-05	0	*	0.195554	0.0178623	0	*	0.391628	7.45329e-05	0	*	Lab
I-1-sc	I-1-sc	NA	NA	X	*	NA	NA	0	*	-0.0882607	0.0630828	0	*	NA	NA	0	*	0.109748	0.0389685	0	*	Lab
inr		NA	NA	X	*	0.166124	0.0118899	0	*	0.0746288	0.105959	0	*	0.193012	0.0289485	0	*	0.0457477	0.247338	0	*	LAB
kek-1-duplicate		NA	NA	X	*	0.553825	NA	0	*	0.202861	0.0100145	0	*	0.538117	NA	0	*	0.259468	0.00352291	0	*	LAB
LD01876	CG5319	NA	NA	X	*	-0.0702389	0.206768	0	*	-0.089416	0.0262483	0	*	0.0992066	0.232838	0	*	-0.0332711	0.398582	0	*	BDGP	AA816470	5' Accession #
LD02235		NA	NA	X	*	-0.23775	NA	0	*	-0.11668	0.00141266	0	*	-0.315295	0.0387817	0	*	-0.0887228	0.0337961	0	*	BDGP	AA202116	5' Accession #
LD02460		NA	NA	X	*	-0.123149	0.0375001	0	*	-0.143944	0.00469158	0	*	-0.533175	0.000525673	0	*	-0.137243	0.00186946	0	*	BDGP	AA202303	5' Accession #
LD02979	CG10225	NA	NA	X	*	-0.0159424	0.790591	0	*	-0.0512929	0.180428	0	*	-0.16211	0.0596691	0	*	0.0859503	0.0604769	0	*	BDGP	AA202726	5' Accession #
LD03230	CG2247	NA	NA	X	*	-0.0653869	0.155824	0	*	-0.140247	0.00136528	0	*	0.0296608	0.738385	0	*	-0.0852571	0.033793	0	*	BDGP	AA816667	5' Accession #
LD03441		NA	NA	X	*	-0.00231049	0.960653	0	*	-0.105358	0.0093293	0	*	-0.0475096	0.57822	0	*	-0.0402025	0.337877	0	*	BDGP	AA202943	5' Accession #
LD03515	CG11984	NA	NA	X	*	0.0897626	0.175148	0	*	-0.0166355	0.60689	0	*	0.0721738	0.335287	0	*	-0.0452856	0.221919	0	*	BDGP	AA203057	5' Accession #
LD03819	CG1971	NA	NA	X	*	0.0854881	0.177849	0	*	0.12107	0.00320842	0	*	0.331642	0.0011293	0	*	-0.0475961	0.192759	0	*	BDGP	AA201156	5' Accession #
LD04361	Nek2	NA	NA	X	*	-0.0725494	0.129743	0	*	-0.14094	0.00158946	0	*	0.299526	0.00148445	0	*	0.0861813	0.0383609	0	*	BDGP	AA201388	5' Accession #
LD04994	Act57B	NA	NA	X	*	-0.139323	0.0119232	0	*	-0.175366	0.000542991	0	*	-0.20185	0.0528665	0	*	-0.0582244	0.186368	0	*	BDGP	AA816722	5' Accession #
LD05591	EG:171D11.6	NA	NA	X	*	-0.108593	0.0316079	0	*	-0.149258	0.000427248	0	*	-0.0107728	0.901235	0	*	-0.0790188	0.0399619	0	*	BDGP	AA246678	5' Accession #
LD06403	CG4174	NA	NA	X	*	0.201475	0.00570782	0	*	0.311916	3.75351e-06	0	*	-0.0657625	0.447198	0	*	0.0455167	0.222594	0	*	BDGP	AA263302	5' Accession #
LD07493	Fib	NA	NA	X	*	-0.0589175	0.204828	0	*	-0.0993511	0.0151242	0	*	0.17084	0.192918	0	*	0.151106	0.00903299	0	*	BDGP	AA263992	5' Accession #
LD07988		NA	NA	X	*	-0.0122456	0.848638	0	*	-0.173749	0.000133297	0	*	0.743602	1.30381e-06	0	*	0.168435	0.00124186	0	*	BDGP	AA264281	5' Accession #
LD08331	kls	NA	NA	X	*	-0.0343108	0.554944	0	*	0.0406646	0.205709	0	*	-0.0921021	0.282774	0	*	-0.051986	0.130826	0	*	BDGP	AA264557	5' Accession #
LD08715	DDB1	NA	NA	X	*	-0.0792498	0.127436	0	*	-0.140709	0.00326814	0	*	0.479744	4.05268e-05	0	*	-0.0177908	0.719316	0	*	BDGP	AA390504	5' Accession #
LD09801		NA	NA	X	*	-0.105127	0.153435	0	*	-0.0505997	0.0997792	0	*	0.184695	0.033839	0	*	0.166586	0.00249296	0	*	BDGP	AA391299	5' Accession #
LD10242	CG11025	NA	NA	X	*	0.282804	0.00485958	0	*	0.312609	4.76033e-06	0	*	-0.0089244	0.916796	0	*	0.206789	0.000197929	0	*	BDGP	AA391344	5' Accession #
LD10287		NA	NA	X	*	0.112983	0.100382	0	*	0.00392783	0.904955	0	*	-0.148247	0.0919128	0	*	0.0485203	0.23821	0	*	BDGP	AA391400	5' Accession #
LD10379		NA	NA	X	*	-0.00346574	0.946169	0	*	-0.180911	0.014033	0	*	0.24754	0.00719735	0	*	0.111597	0.0217419	0	*	BDGP	AA816796	5' Accession #
LD10746	CG1397	NA	NA	X	*	0.150644	0.0270623	0	*	0.0820224	0.0212115	0	*	0.25632	0.00404372	0	*	0.112983	0.0142244	0	*	BDGP	AA391822	5' Accession #
LD11117	CG4834	NA	NA	X	*	0.228276	0.00356585	0	*	0.163583	0.000150226	0	*	-0.0817049	0.295229	0	*	-0.0621522	0.0774313	0	*	BDGP	AA392275	5' Accession #
LD11215	CG3878	NA	NA	X	*	-0.145561	0.0143085	0	*	-0.0718563	0.0609126	0	*	-0.256609	0.0187732	0	*	-0.0603038	0.116385	0	*	BDGP	AA392295	5' Accession #
LD11664	CG2971	NA	NA	X	*	NA	NA	0	*	-0.0159424	0.67335	0	*	NA	NA	0	*	0.0584554	0.181125	0	*	BDGP	AA391718	5' Accession #
LD11946		NA	NA	X	*	0.319541	NA	0	*	0.0545276	0.204391	0	*	NA	NA	0	*	0.102355	0.018344	0	*	BDGP	AA392812	5' Accession #
LD12230		NA	NA	X	*	-0.443152	3.46028e-05	0	*	-0.449622	5.08891e-07	0	*	-0.213403	0.0371788	0	*	-0.198702	0.000168158	0	*	BDGP	AA438289	5' Accession #
LD13642		NA	NA	X	*	0.0852571	0.232192	0	*	0.172825	0.00281762	0	*	-0.238818	0.0531113	0	*	-0.118297	0.174995	0	*	BDGP	AA439161	5' Accession #
LD14168	BcDNA:LD14168	NA	NA	X	*	0.0332711	0.540248	0	*	0.023336	0.57741	0	*	-0.0648296	0.618524	0	*	-0.00785565	0.82037	0	*	BDGP	AA439564	5' Accession #
LD14189	rdgBbeta	NA	NA	X	*	-0.224118	0.00233573	0	*	-0.293894	2.2209e-05	0	*	0.377159	0.000674964	0	*	-0.037661	0.398825	0	*	BDGP	AA439582	5' Accession #
LD14856	CG8789	NA	NA	X	*	0.00231049	0.960244	0	*	-0.144406	0.000754368	0	*	0.336956	0.00155951	0	*	-0.028419	0.435379	0	*	BDGP	AA440232	5' Accession #
LD15137		NA	NA	X	*	-0.0904557	0.13546	0	*	-0.037661	0.230731	0	*	-0.0865569	0.283554	0	*	-0.0538344	0.143223	0	*	BDGP	AA440058	5' Accession #
LD15174	CG6201	NA	NA	X	*	0.0868745	0.178307	0	*	0.0584554	0.0848741	0	*	0.109604	0.200436	0	*	0.172594	0.00088234	0	*	BDGP	AA440093	5' Accession #
LD15362	CG8316	NA	NA	X	*	-0.246529	0.0015875	0	*	-0.180911	0.000146413	0	*	0.0643182	0.471458	0	*	-0.00231048	0.957626	0	*	BDGP	AA440548	5' Accession #
LD15586	l(2)k09913	NA	NA	X	*	0.0901091	0.0936208	0	*	0.0145561	0.701287	0	*	0.750765	2.80547e-07	0	*	0.25993	0.000158791	0	*	BDGP	AA440719	5' Accession #
LD15803	LanB2	NA	NA	X	*	-0.133546	0.0105778	0	*	-0.17837	0.000550432	0	*	0.431686	6.28422e-05	0	*	0.00762463	0.852378	0	*	BDGP	AA441032	5' Accession #
LD15893	su(Hw)	NA	NA	X	*	-0.213027	0.00191068	0	*	-0.335945	2.47097e-06	0	*	0.136405	0.15004	0	*	-0.0307295	0.473297	0	*	BDGP	AA441105	5' Accession #
LD16074	CG6393	NA	NA	X	*	-0.137243	0.00984693	0	*	-0.11021	0.00269322	0	*	-0.0241736	0.768358	0	*	-0.139554	0.00364899	0	*	BDGP	AA441173	5' Accession #
LD17515	Ret	NA	NA	X	*	-0.00693147	0.878254	0	*	0.148564	0.000645449	0	*	-0.80073	0.00218759	0	*	-0.235439	5.21454e-05	0	*	BDGP	AA539406	5' Accession #
LD18077		NA	NA	X	*	-0.00554518	0.919198	0	*	0.175366	0.000729066	0	*	-0.555586	0.000735252	0	*	-0.047134	0.311791	0	*	BDGP	AA539755	5' Accession #
LD18295	CG3426	NA	NA	X	*	0.0300364	0.518874	0	*	0.118066	0.00618166	0	*	0.359599	0.000750708	0	*	-0.000462085	0.989086	0	*	BDGP	AA538707	5' Accession #
LD18373	CG11696	NA	NA	X	*	0.0402025	0.464945	0	*	0.0820224	0.0136732	0	*	-0.120983	0.174507	0	*	0.0288812	0.482951	0	*	BDGP	AA538771	5' Accession #
LD18931	Rpn6	NA	NA	X	*	-0.0404336	0.401748	0	*	-0.0933438	0.0171588	0	*	0.283122	0.0185572	0	*	0.0217186	0.609308	0	*	BDGP	AA539254	5' Accession #
LD18949	CG15439	NA	NA	X	*	0.00600728	0.917218	0	*	0.110441	0.00480783	0	*	-0.122601	0.181556	0	*	-0.0288811	0.446858	0	*	BDGP	AA539267	5' Accession #
LD19052	CG17008	NA	NA	X	*	0.261317	0.00257736	0	*	0.284421	1.65326e-05	0	*	-0.177128	0.108204	0	*	0.0621522	0.148391	0	*	BDGP	AA539799	5' Accession #
LD20624	nkd	NA	NA	X	*	0.156651	0.0294906	0	*	0.17167	0.000165063	0	*	-0.106196	0.215589	0	*	0.0489824	0.191768	0	*	BDGP	AA540806	5' Accession #
LD21642	CG17064	NA	NA	X	*	0.0716252	0.199144	0	*	-0.0228739	0.533407	0	*	-0.0525927	0.51818	0	*	0.0760152	0.0842457	0	*	BDGP	AI455178	5' Accession #
LD21679	Rala	NA	NA	X	*	0.225273	0.0164712	0	*	0.101662	0.00818293	0	*	1.02132	6.55381e-08	0	*	0.0951922	0.0331251	0	*	BDGP	AA735651	5' Accession #
LD21753	fliI	NA	NA	X	*	-0.0183684	0.750689	0	*	-0.132391	0.00186842	0	*	-0.00499657	0.965137	0	*	-0.075322	0.0921689	0	*	BDGP	AA735681	5' Accession #
LD21875		NA	NA	X	*	0.182529	0.0141797	0	*	0.308219	6.36053e-06	0	*	-0.358964	0.0042918	0	*	-0.0277259	0.45053	0	*	BDGP	AA816959	5' Accession #
LD22183		NA	NA	X	*	-0.0388162	0.447163	0	*	0.014325	0.651543	0	*	0.103365	0.17604	0	*	-0.0462098	0.221852	0	*	BDGP	AA940654	5' Accession #
LD22190	dalao	NA	NA	X	*	-0.0110904	0.836668	0	*	0.20933	7.72992e-05	0	*	-0.322994	0.0333701	0	*	0.0817914	0.0707101	0	*	BDGP	AA817102	5' Accession #
LD22548		NA	NA	X	*	-0.0824845	0.0868536	0	*	-0.0713942	0.0535384	0	*	-0.154254	0.0888209	0	*	-0.0843329	0.0356761	0	*	BDGP	AA817310	5' Accession #
LD22582	faf	NA	NA	X	*	-0.148102	0.01054	0	*	-0.261779	9.82767e-06	0	*	0.068477	0.383135	0	*	-0.179756	0.000205748	0	*	BDGP	AA817335	5' Accession #
LD22609		NA	NA	X	*	-0.0304985	NA	0	*	0.0152492	NA	0	*	-0.164264	0.150922	0	*	0.101431	0.0273191	0	*	BDGP	AA817352	5' Accession #
LD22706	shg	NA	NA	X	*	-0.197778	0.00262044	0	*	-0.222962	0.000140868	0	*	-0.365202	0.004879	0	*	-0.285577	6.00334e-06	0	*	BDGP	AA820107	5' Accession #
LD22829		NA	NA	X	*	-0.0204478	0.722882	0	*	-0.117835	0.00458211	0	*	0.20133	0.0719	0	*	0.0265707	0.461699	0	*	BDGP	AA817429	5' Accession #
LD22885	Gcn2	NA	NA	X	*	0.0619212	0.293224	0	*	0.112521	0.00916471	0	*	-0.0787012	0.353179	0	*	0.0402025	0.323521	0	*	BDGP	AA817444	5' Accession #
LD23305	twine	NA	NA	X	*	-0.217648	0.00130539	0	*	-0.303829	1.2731e-05	0	*	0.296985	0.00178088	0	*	0.00646939	0.848791	0	*	RG
LD23509	CG12141	NA	NA	X	*	-0.185995	0.00242008	0	*	-0.288118	7.95379e-06	0	*	0.147215	0.207368	0	*	0.0584554	0.168474	0	*	BDGP	AA817561	5' Accession #
LD23793		NA	NA	X	*	-0.0738202	0.395366	0	*	-0.146485	0.00210819	0	*	-0.167729	0.138236	0	*	0.0164045	0.627975	0	*	BDGP	AA820269	5' Accession #
LD24702	BcDNA:LD24702	NA	NA	X	*	-0.153879	0.0125604	0	*	-0.199395	0.000190959	0	*	-0.040116	0.651246	0	*	0.03304	0.365921	0	*	BDGP	AA820804	5' Accession #
LD25351	Paps	NA	NA	X	*	-0.0676974	0.159645	0	*	-0.0526792	0.132801	0	*	-0.119597	0.197278	0	*	-0.0559139	0.118703	0	*	BDGP	AA941290	5' Accession #
LD25754		NA	NA	X	*	0.0184839	0.683986	0	*	0.00323469	0.916129	0	*	0.420827	0.000111712	0	*	0.0702389	0.117719	0	*	BDGP	AA941561	5' Accession #
LD25907	numb	NA	NA	X	*	-0.0434372	0.376778	0	*	0.00970406	0.769577	0	*	-0.301201	0.0194264	0	*	-0.146254	0.000719538	0	*	BDGP	AA941734	5' Accession #
LD26647	CG6906	NA	NA	X	*	0.186688	0.0122122	0	*	0.330169	2.72318e-06	0	*	-0.515846	0.000424741	0	*	-0.0134008	0.727499	0	*	BDGP	AA942429	5' Accession #
LD26757		NA	NA	X	*	0.0626143	0.260674	0	*	0.1146	0.055814	0	*	-0.146399	0.155058	0	*	0.0508308	0.207279	0	*	BDGP	AA942505	5' Accession #
LD26904	CG9351	NA	NA	X	*	-0.0138629	0.78054	0	*	0.0270327	0.384005	0	*	-0.156103	0.096285	0	*	-0.176521	0.000114308	0	*	BDGP	AA942589	5' Accession #
LD27173		NA	NA	X	*	-0.0106283	0.838003	0	*	0.00623833	0.858034	0	*	0.154889	0.0475199	0	*	-0.111135	0.0079208	0	*	BDGP	AA941862	5' Accession #
LD27273	CG7373	NA	NA	X	*	0.153648	0.0319241	0	*	0.300826	5.35077e-06	0	*	-0.354574	0.00724817	0	*	-0.0337332	0.386184	0	*	BDGP	AA941928	5' Accession #
LD27480	UbcD4	NA	NA	X	*	0.00577623	0.912091	0	*	-0.135395	0.00253039	0	*	0.408119	0.000151614	0	*	0.0649248	0.133526	0	*	BDGP	AA948822	5' Accession #
LD27655	CG10417	NA	NA	X	*	-0.324855	0.000459802	0	*	-0.285114	9.67656e-05	0	*	0.287049	0.00332435	0	*	0.17398	0.00299551	0	*	BDGP	AA948949	5' Accession #
LD28247	BcDNA:LD28247	NA	NA	X	*	-0.217648	0.00311088	0	*	-0.170745	0.000274627	0	*	0.0301229	0.743961	0	*	-0.172363	0.000217575	0	*	BDGP	AA949375	5' Accession #
LD28359	CG1578	NA	NA	X	*	0.0637695	0.258007	0	*	-0.0399715	0.235085	0	*	0.295136	0.00511039	0	*	0.03304	0.45636	0	*	BDGP	AA949526	5' Accession #
LD28629		NA	NA	X	*	-0.0353505	0.421359	0	*	-0.00901091	0.794953	0	*	0.030816	0.713328	0	*	0.00646939	0.876506	0	*	BDGP	AA950100	5' Accession #
LD28673	CG6755	NA	NA	X	*	-0.13424	0.0270616	0	*	-0.202399	5.70962e-05	0	*	0.241533	0.00899009	0	*	0.113445	0.0116936	0	*	BDGP	AA950135	5' Accession #
LD28817	CG6962	NA	NA	X	*	-0.0316537	0.569782	0	*	0.114138	0.0038548	0	*	-0.596482	0.000774917	0	*	-0.134008	0.00619494	0	*	BDGP	AA950303	5' Accession #
LD29354	CG9636	NA	NA	X	*	-0.125229	0.0343534	0	*	-0.109055	0.00607957	0	*	0.208262	0.0106369	0	*	0.0533723	0.232284	0	*	BDGP	AA952246	5' Accession #
LD29979		NA	NA	X	*	NA	NA	0	*	0.0599572	0.642432	0	*	NA	NA	0	*	0.191078	0.00607281	0	*	BDGP	AA950032	5' Accession #
LD30165	CG10065	NA	NA	X	*	-0.0168666	0.706609	0	*	-0.101199	0.00577994	0	*	0.157893	0.0550659	0	*	-0.0626143	0.100871	0	*	BDGP	AA950209	5' Accession #
LD30429	Src64B	NA	NA	X	*	0.164738	0.0260803	0	*	0.365751	1.35259e-06	0	*	-0.615659	8.1035e-05	0	*	-0.0573002	0.085682	0	*	BDGP	AA950574	5' Accession #
LD30441		NA	NA	X	*	0.0242602	0.654696	0	*	0.143712	0.00104655	0	*	-0.330776	0.00945557	0	*	-0.0841018	0.0211546	0	*	BDGP	AA950584	5' Accession #
LD30826	CG7536	NA	NA	X	*	-0.284421	0.000345329	0	*	-0.163583	0.000522392	0	*	-0.412798	0.00184541	0	*	-0.240753	1.69688e-05	0	*	BDGP	AA950723	5' Accession #
LD31046		NA	NA	X	*	0.037661	0.449974	0	*	0.15411	0.00243358	0	*	-0.667183	2.47554e-05	0	*	-0.051755	0.301597	0	*	BDGP	AA950887	5' Accession #
LD31525		NA	NA	X	*	-0.162428	0.00738488	0	*	-0.172363	0.000200448	0	*	-0.281331	0.0353861	0	*	-0.283959	0.000577679	0	*	BDGP	AA951185	5' Accession #
LD31802	Osbp	NA	NA	X	*	-0.0697768	0.171158	0	*	-0.0307295	0.351867	0	*	0.199944	0.0170867	0	*	-0.0533723	0.180104	0	*	BDGP	AA951372	5' Accession #
LD32009	Rep2	NA	NA	X	*	0.0713942	0.17492	0	*	0.100044	0.0125483	0	*	-0.15102	0.093867	0	*	0.000462112	0.990491	0	*	BDGP	AA978589	5' Accession #
LD32660	CG3430	NA	NA	X	*	-0.232204	0.000982244	0	*	-0.167279	0.00100843	0	*	0.0266073	0.795894	0	*	-0.0108593	0.761687	0	*	BDGP	AA978684	5' Accession #
LD33058	CG18551	NA	NA	X	*	-0.108593	0.0332434	0	*	-0.00924196	0.718089	0	*	-0.193995	0.0517723	0	*	-0.186919	0.000143228	0	*	BDGP	AA978877	5' Accession #
LD33689	CG8405	NA	NA	X	*	-0.0129388	0.800334	0	*	0.0499066	0.168149	0	*	0.0157978	0.869298	0	*	-0.10351	0.00611198	0	*	BDGP	AA979303	5' Accession #
LD34072	Pep	NA	NA	X	*	-0.0975027	0.0661308	0	*	-0.0598417	0.101057	0	*	0.0444479	0.59376	0	*	-0.12107	0.0051639	0	*	BDGP	AA979476	5' Accession #
LD34792	mei-41	NA	NA	X	*	-0.234515	0.00122655	0	*	-0.229432	1.28898e-05	0	*	-0.203468	0.0907837	0	*	-0.0931128	0.0111369	0	*	RG
LD35326	CG9727	NA	NA	X	*	-0.0616901	0.183763	0	*	0.028419	0.300912	0	*	-0.251757	0.0124084	0	*	-0.154341	0.000506457	0	*	BDGP	AI455683	5' Accession #
LD35811	CG10702	NA	NA	X	*	0.0159424	0.77542	0	*	0.0351195	0.224322	0	*	0.0363612	0.655184	0	*	-0.014325	0.709547	0	*	BDGP	AI456002	5' Accession #
LD35834	cos	NA	NA	X	*	0.0411267	0.52241	0	*	0.0369678	0.322047	0	*	-0.0555963	0.514395	0	*	-0.0972716	0.0208537	0	*	BDGP	AI456015	5' Accession #
LD36052		NA	NA	X	*	0.157691	0.0846048	0	*	-0.151106	0.0170505	0	*	0.109934	NA	0	*	0.0207944	0.665904	0	*	BDGP	AI456186	5' Accession #
LD36241		NA	NA	X	*	-0.13655	0.0123502	0	*	-0.148796	0.00225964	0	*	-0.292653	0.0279206	0	*	-0.224118	9.64631e-05	0	*	BDGP	AI514307	5' Accession #
LD36304	CG14578	NA	NA	X	*	-0.0383541	0.409279	0	*	0.0274948	0.365217	0	*	-0.546807	0.000307553	0	*	-0.194312	0.000351713	0	*	BDGP	AI456349	5' Accession #
LD37006	CG18522	NA	NA	X	*	-0.0353505	0.479164	0	*	0.0196392	0.571691	0	*	-0.295425	0.0146255	0	*	-0.14325	0.00365379	0	*	BDGP	AI456855	5' Accession #
LD37240		NA	NA	X	*	-0.0344263	0.444329	0	*	-0.0866434	0.0101115	0	*	0.279425	0.00280241	0	*	0.0813293	0.0858094	0	*	BDGP	AI457029	5' Accession #
LD38495		NA	NA	X	*	0.123611	0.111774	0	*	0.0968096	0.00432541	0	*	-0.198847	0.0459565	0	*	-0.178832	0.000264753	0	*	BDGP	AI518778	5' Accession #
LD38584		NA	NA	X	*	-0.0946146	0.190279	0	*	-0.206558	0.000149177	0	*	-0.280307	NA	0	*	0.0302674	0.48631	0	*	BDGP	AI519142	5' Accession #
LD38858	CG15445	NA	NA	X	*	0.0274948	0.587805	0	*	-0.0293432	0.407824	0	*	0.270183	0.00603467	0	*	0.0836398	0.0405569	0	*	BDGP	AI519316	5' Accession #
LD38872	Psi	NA	NA	X	*	NA	NA	0	*	0.128232	0.0106125	0	*	0.193112	NA	0	*	0.408495	0.0135761	0	*	BDGP	AI519329	5' Accession #
LD38919	CG14224	NA	NA	X	*	-0.0505997	0.332069	0	*	-0.103972	0.00957447	0	*	0.0747154	0.361239	0	*	-0.0316537	0.370324	0	*	BDGP	AI519361	5' Accession #
LD39211	CG2923	NA	NA	X	*	0.10582	0.0405727	0	*	0.123611	0.00479301	0	*	0.176839	0.0258105	0	*	0.0221807	0.548609	0	*	BDGP	AI519576	5' Accession #
LD39445	trx	NA	NA	X	*	-0.0355816	0.447561	0	*	0.07047	0.0558697	0	*	-0.506373	0.000984899	0	*	-0.234053	6.42084e-05	0	*	BDGP	AI519730	5' Accession #
LD39559	CG3654	NA	NA	X	*	0.0452856	0.495191	0	*	0.115525	0.00132123	0	*	-0.134153	0.155457	0	*	0.0880297	0.0359393	0	*	BDGP	AI519785	5' Accession #
LD40380	CG6400	NA	NA	X	*	-0.122341	0.127087	0	*	-0.065849	0.103805	0	*	0.0190325	0.901453	0	*	-0.0221807	0.509893	0	*	BDGP	AI546104	5' Accession #
LD40702		NA	NA	X	*	0.2225	0.00527772	0	*	0.369447	4.03253e-06	0	*	-0.295425	0.00983039	0	*	0.101893	0.0215053	0	*	BDGP	AI520517	5' Accession #
LD40782	CG2905	NA	NA	X	*	-0.0646937	0.19846	0	*	0.037661	0.262002	0	*	-0.133922	0.137408	0	*	-0.0579933	0.0980875	0	*	BDGP	AI520585	5' Accession #
LD40801	mus205	NA	NA	X	*	-0.124304	0.0245513	0	*	-0.201937	2.2396e-05	0	*	-0.414184	0.00473236	0	*	-0.256002	1.75137e-05	0	*	BDGP	AI520599	5' Accession #
LD41494	CG9911	NA	NA	X	*	0.0367368	0.466493	0	*	0.0716252	0.0408316	0	*	0.666894	1.8764e-06	0	*	0.12107	0.00652193	0	*	BDGP	AI515820	5' Accession #
LD42327	CG5857	NA	NA	X	*	0.0225273	0.757207	0	*	0.325779	9.12948e-06	0	*	-0.526243	0.00104599	0	*	-0.0429751	0.253442	0	*	BDGP	AI516453	5' Accession #
LD42771	CG9242	NA	NA	X	*	-0.126615	0.0332465	0	*	-0.166124	0.000214479	0	*	0.00748008	0.936975	0	*	-0.118066	0.0105115	0	*	BDGP	AI516741	5' Accession #
LD42903		NA	NA	X	*	0.215107	0.00799848	0	*	0.35235	1.45274e-06	0	*	-0.248291	0.0185954	0	*	0.0690837	0.083342	0	*	BDGP	AI517834	5' Accession #
LD43541	CG9576	NA	NA	X	*	0.283035	0.00087772	0	*	0.283728	2.45334e-05	0	*	-0.283642	0.0150152	0	*	0.0355816	0.395071	0	*	BDGP	AI511956	5' Accession #
LD43674	CG1420	NA	NA	X	*	-0.0270327	0.561459	0	*	0.101662	0.0137478	0	*	-0.343714	0.00652783	0	*	-0.100506	0.0128396	0	*	BDGP	AI512042	5' Accession #
LD44053	Doa	NA	NA	X	*	0.0381231	0.461357	0	*	0.0217186	0.436907	0	*	0.169214	0.031309	0	*	0.0191771	0.595045	0	*	BDGP	AI512273	5' Accession #
LD44094	CG11248	NA	NA	X	*	-0.0321158	0.518523	0	*	0.13424	0.000554998	0	*	-0.596944	0.000328291	0	*	-0.188536	0.00013566	0	*	BDGP	AI512306	5' Accession #
LD44124	CG17184	NA	NA	X	*	-0.370603	0.000261109	0	*	-0.463253	3.62532e-06	0	*	0.32471	0.000825785	0	*	0.0718563	0.0988557	0	*	BDGP	AI512315	5' Accession #
LD44267	CG1105	NA	NA	X	*	-0.0725494	0.236603	0	*	-0.109979	0.0447505	0	*	0.151655	0.0647172	0	*	0.0924196	0.0646261	0	*	BDGP	AI512400	5' Accession #
LD44305	CG8223	NA	NA	X	*	0.0711631	0.135287	0	*	-0.0348884	0.282189	0	*	0.402112	0.000244477	0	*	0.155265	0.00621175	0	*	BDGP	AI512429	5' Accession #
LD44795		NA	NA	X	*	0.0337332	0.515234	0	*	0.22897	3.50304e-05	0	*	-0.29658	0.0172399	0	*	0.06608	0.135934	0	*	BDGP	AI512773	5' Accession #
LD45021	Hr39	NA	NA	X	*	0.13655	0.0233949	0	*	0.120608	0.00133451	0	*	0.277576	0.00201309	0	*	0.0690837	0.0987858	0	*	BDGP	AI512911	5' Accession #
LD45152	CG3605	NA	NA	X	*	-0.217648	0.00113434	0	*	-0.248378	2.83609e-05	0	*	-0.291728	0.0136138	0	*	-0.172594	0.000229239	0	*	BDGP	AI512970	5' Accession #
LD45391	Lar	NA	NA	X	*	-0.0790188	0.240429	0	*	-0.0157113	0.67018	0	*	-0.304898	0.0060542	0	*	-0.229201	0.0420169	0	*	BDGP	AI513189	5' Accession #
LD45742	CG9424	NA	NA	X	*	-0.179063	0.00310982	0	*	-0.238674	2.86568e-05	0	*	0.323786	0.0013803	0	*	0.0868745	0.0513838	0	*	BDGP	AI513462	5' Accession #
LD45889	mus209	NA	NA	X	*	-0.0897626	0.213249	0	*	-0.108131	0.0112235	0	*	0.490373	5.1332e-05	0	*	0.145792	0.00382921	0	*	BDGP	AI513872	5' Accession #
LD46238	CG4495	NA	NA	X	*	-0.188074	0.00901926	0	*	-0.179063	0.000384388	0	*	0.0218051	0.789096	0	*	-0.11229	0.00551065	0	*	BDGP	AI546146	5' Accession #
LD46305	CG4949	NA	NA	X	*	0.0432062	0.347301	0	*	0.0455167	0.162689	0	*	-0.163727	0.148719	0	*	-0.0607659	0.0823441	0	*	BDGP	AI544076	5' Accession #
LD46336		NA	NA	X	*	-0.0418199	0.365846	0	*	-0.0404336	0.245143	0	*	-0.0692282	0.475071	0	*	0.194543	0.00477466	0	*	BDGP	AI544103	5' Accession #
LD46359	xl6	NA	NA	X	*	0.0649248	0.203686	0	*	0.0360437	0.30634	0	*	0.208955	0.0254548	0	*	-0.00346572	0.926071	0	*	BDGP	AI544124	5' Accession #
LD46360		NA	NA	X	*	-0.15642	0.0083855	0	*	-0.366444	2.71207e-06	0	*	-0.0382676	0.625872	0	*	-0.0203323	0.587005	0	*	BDGP	AI544125	5' Accession #
LD46418	Sras	NA	NA	X	*	-0.272638	0.0021538	0	*	-0.165893	0.000164554	0	*	-0.00753811	0.94938	0	*	-0.0210255	0.592762	0	*	BDGP	AI514743	5' Accession #
LD46494	CG17840	NA	NA	X	*	-0.0452856	0.364694	0	*	0.0395094	0.26005	0	*	-0.375599	0.00522527	0	*	-0.12546	0.00249002	0	*	BDGP	AI514800	5' Accession #
LD46530		NA	NA	X	*	-0.0656179	0.187121	0	*	-0.00993511	0.765793	0	*	-0.132536	0.142767	0	*	-0.0392783	0.298239	0	*	BDGP	AI514901	5' Accession #
LD46954	CG8370	NA	NA	X	*	0.106052	0.148173	0	*	0.0344263	0.459012	0	*	-0.0804255	0.53611	0	*	0.158269	0.00802584	0	*	BDGP	AI515221	5' Accession #
LD47264	CG5966	NA	NA	X	*	0.0170976	0.744893	0	*	0.13424	0.00236488	0	*	-0.666028	7.66487e-05	0	*	-0.193388	0.000124205	0	*	BDGP	AI546197	5' Accession #
LD47515	CG11887	NA	NA	X	*	-0.294819	0.000826405	0	*	-0.310992	4.42327e-06	0	*	0.154658	0.092462	0	*	-0.155496	0.00146646	0	*	BDGP	AI515618	5' Accession #
LD47668	CG1021	NA	NA	X	*	0.0859503	0.0781476	0	*	0.0873365	0.0146087	0	*	0.0268882	0.728383	0	*	-0.00924195	0.81333	0	*	BDGP	AI544212	5' Accession #
LD48007		NA	NA	X	*	-0.0723184	0.27737	0	*	0.0346574	0.317956	0	*	-0.578922	0.000678685	0	*	-0.272869	7.97387e-05	0	*	BDGP	AI546433	5' Accession #
LP01394	EG:BACR7A4.19	NA	NA	X	*	-0.0968096	0.0724804	0	*	-0.0408957	0.201595	0	*	-0.203006	0.0455225	0	*	-0.120839	0.0103572	0	*	BDGP	AI258251	5' Accession #
LP01646	CG8756	NA	NA	X	*	-0.178601	0.00979968	0	*	-0.111366	0.00966164	0	*	-0.127453	0.21727	0	*	-0.278876	1.22185e-05	0	*	BDGP	AI258444	5' Accession #
LP03135	CG10062	NA	NA	X	*	-0.0508308	0.255063	0	*	0.0438993	0.204335	0	*	-0.044506	0.618155	0	*	-0.175135	0.000587021	0	*	BDGP	AI259667	5' Accession #
LP03547	CG5844	NA	NA	X	*	0.0633074	0.258923	0	*	0.0316537	0.379279	0	*	0.222587	0.0150905	0	*	0.117373	0.015652	0	*	BDGP	AI256876	5' Accession #
LP07057		NA	NA	X	*	0.0221807	0.751486	0	*	0.0586865	0.190975	0	*	0.136868	0.116978	0	*	0.0857192	0.109878	0	*	BDGP	AI293824	5' Accession #
LP07922		NA	NA	X	*	0.158038	0.0345773	0	*	0.371758	0.000942336	0	*	-0.584468	0.000243894	0	*	0.13216	0.00907591	0	*	BDGP	AI294525	5' Accession #
LP09339	ect	NA	NA	X	*	0.203092	0.00815911	0	*	0.314227	5.58121e-06	0	*	-0.404942	0.00258541	0	*	0.214414	0.000271647	0	*	BDGP	AI295651	5' Accession #
LP10481	br	NA	NA	X	*	-0.00485203	0.92384	0	*	0.0979648	0.0160209	0	*	0.0102527	0.911417	0	*	-0.0406646	0.286775	0	*	BDGP	AI296538	5' Accession #
LP11503		NA	NA	X	*	0.1972	0.0416581	0	*	0.130312	0.00110694	0	*	0.124391	0.110528	0	*	0.0515239	0.23627	0	*	BDGP	AI297239	5' Accession #
pipe-duplicate		NA	NA	X	*	0.00577623	0.902166	0	*	0.144175	0.0130533	0	*	-0.413722	0.00708133	0	*	-0.212796	3.15273e-05	0	*	LAB
ResGen_CK_1A2	CK00525	NA	NA	X	*	0.0221807	0.724351	0	*	-0.185301	0.000177027	0	*	0.199482	0.0135763	0	*	-0.0626143	0.0922927	0	*	RG		CG7289
ResGen_CK_1A2	CK00525	NA	NA	X	*	-0.202399	0.0244556	0	*	-0.182298	0.000145718	0	*	0.206182	0.0109777	0	*	-0.0302674	0.389149	0	*	RG		CG7289
ResGen_CK_1B9	CK00547	NA	NA	X	*	-0.000462098	0.991303	0	*	-0.00947301	0.798869	0	*	-0.371671	0.00374281	0	*	-0.340104	0.000681586	0	*	RG		CG10186
ResGen_CK_1B9	CK00547	NA	NA	X	*	-0.0445925	0.329514	0	*	0.0244912	0.542641	0	*	-0.544265	0.000662737	0	*	-0.0776325	0.0858462	0	*	RG		CG10186
ResGen_CK_1E1	CK01087	NA	NA	X	*	0.000231049	0.997955	0	*	0.476654	5.32759e-06	0	*	-0.473795	0.0007543	0	*	0.11021	0.0147877	0	*	RG		DMU06861 Dhfr = Drosophila melanogaster Canton S dihydrofolate reductase gene, complete cds. In 89C6-7
ResGen_CK_1E1	CK01087	NA	NA	X	*	0.200551	0.0169941	0	*	0.495831	1.60229e-06	0	*	-0.285952	0.0114614	0	*	0.0579933	0.158099	0	*	RG		DMU06861 Dhfr = Drosophila melanogaster Canton S dihydrofolate reductase gene, complete cds. In 89C6-7
ResGen_CK_1F3	CK01133	NA	NA	X	*	-0.0492134	0.437711	0	*	0.0589175	0.0901323	0	*	0.151886	0.0536169	0	*	-0.0173287	0.587362	0	*	RG		CG2050; mod
ResGen_CK_1F3	CK01133	NA	NA	X	*	-0.0173287	0.821428	0	*	0.0743978	0.0177137	0	*	0.0638561	0.472602	0	*	-0.0090109	0.792848	0	*	RG		CG2050; mod
ResGen_CK_1F5	CK01139	NA	NA	X	*	-0.0905712	0.0754832	0	*	-0.0785567	0.031148	0	*	-0.0477406	0.614536	0	*	-0.0582244	0.125454	0	*	RG		CG18593
ResGen_CK_1F5	CK01139	NA	NA	X	*	-0.170745	0.0067517	0	*	-0.0646937	0.0649981	0	*	-0.126297	0.237432	0	*	-0.0365057	0.464687	0	*	RG		CG18593
ResGen_CK_1G8	CK01219	NA	NA	X	*	0.252537	0.00179706	0	*	0.417275	5.80641e-06	0	*	0.618836	1.45528e-05	0	*	0.31492	1.898e-05	0	*	RG		(D83477) tamou
ResGen_CK_1G8	CK01219	NA	NA	X	*	0.24237	0.00273027	0	*	0.424437	1.80335e-06	0	*	0.621146	4.56777e-06	0	*	0.249995	0.000124757	0	*	RG		(D83477) tamou
ResGen_LD_2A2	LD36002	NA	NA	X	*	0.231165	0.0443296	0	*	NA	NA	0	*	0.303925	0.0237081	0	*	NA	NA	0	*	RG		CG4264; DROHSC4A2 D.melanogaster heat shock cognate 4 (hsc4) gene, exon 2.
ResGen_LD_2A2	LD36002	NA	NA	X	*	0.131467	0.0335756	0	*	NA	NA	0	*	0.508163	6.84716e-05	0	*	NA	NA	0	*	RG		CG4264; DROHSC4A2 D.melanogaster heat shock cognate 4 (hsc4) gene, exon 2.
ResGen_LD_2A6	LD36006	NA	NA	X	*	0.0711631	0.185679	0	*	0.0921886	0.0509242	0	*	-0.260768	0.0367029	0	*	0.379151	0.00285633	0	*	RG		CG1063; DME238949 Drosophila melanogaster mRNA for inositol 1,4,5 trisphosphate receptor.
ResGen_LD_2A6	LD36006	NA	NA	X	*	0.0265706	0.602115	0	*	0.188767	0.004475	0	*	-0.388307	0.00373442	0	*	NA	NA	0	*	RG		CG1063; DME238949 Drosophila melanogaster mRNA for inositol 1,4,5 trisphosphate receptor.
ResGen_LD_2B4	LD36016	NA	NA	X	*	0.106283	0.0982371	0	*	0.15411	0.000641043	0	*	-0.0574447	0.484328	0	*	0.112059	0.0167037	0	*	RG		CG3594 putative nucleic acid binding protein
ResGen_LD_2B4	LD36016	NA	NA	X	*	0.131351	0.0770096	0	*	0.194774	0.000313308	0	*	0.0132563	0.873134	0	*	0.0369679	0.390749	0	*	RG		CG3594 putative nucleic acid binding protein
ResGen_LD_2C4	LD36028	NA	NA	X	*	-0.0353505	0.437344	0	*	-0.225966	4.76231e-05	0	*	0.217504	0.0136223	0	*	-0.014325	0.721224	0	*	RG		CG9805 putative cytoskeleton protein
ResGen_LD_2C4	LD36028	NA	NA	X	*	-0.0404336	0.425387	0	*	-0.182529	0.000262399	0	*	0.251237	0.00510518	0	*	0.00531414	0.899784	0	*	RG		CG9805 putative cytoskeleton protein
ResGen_LD_2D10	LD36046	NA	NA	X	*	0.23128	0.00191039	0	*	NA	NA	0	*	0.664815	3.26579e-06	0	*	NA	NA	0	*	RG		CG4930?
ResGen_LD_2D12	LD36048	NA	NA	X	*	0.218804	0.00284406	0	*	0.143019	0.00113858	0	*	0.411816	0.000149933	0	*	0.0817914	0.121462	0	*	RG		CG1943
ResGen_LD_2D12	LD36048	NA	NA	X	*	0.198702	0.00629835	0	*	0.151568	0.00103417	0	*	0.462416	5.31115e-05	0	*	0.0166355	0.708012	0	*	RG		CG1943
ResGen_LD_2D3	LD36039	NA	NA	X	*	0.0413578	0.400125	0	*	-0.152492	0.000994612	0	*	0.136637	0.119649	0	*	0.13216	0.00747357	0	*	RG		CG3455 = Rpt4
ResGen_LD_2D3	LD36039	NA	NA	X	*	-0.0887228	0.134881	0	*	-0.147178	0.000583471	0	*	0.229518	0.00769839	0	*	0.0727805	0.0950955	0	*	RG		CG3455 = Rpt4
ResGen_LD_2D4	LD36040	NA	NA	X	*	0.0353505	0.639809	0	*	-0.0670042	0.0519052	0	*	0.221432	0.0115856	0	*	0.0683905	0.158594	0	*	RG		CG6542 putative protein phosphatase
ResGen_LD_2D4	LD36040	NA	NA	X	*	0.00369679	0.946639	0	*	-0.0503687	0.136544	0	*	0.237836	0.00770774	0	*	-0.00762461	0.833798	0	*	RG		CG6542 putative protein phosphatase
ResGen_LD_2D6	LD36042	NA	NA	X	*	0.0921886	0.0885688	0	*	NA	NA	0	*	0.402343	8.50537e-05	0	*	0.23671	0.00257047	0	*	RG		CG4264; DROHSC4A2 D.melanogaster heat shock cognate 4 (hsc4) gene, exon 2; DROHSC7C D.melanogaster heat shock cognate 70 gene, locus 88E
ResGen_LD_2D6	LD36042	NA	NA	X	*	0.135164	0.0198775	0	*	NA	NA	0	*	0.254934	0.0186003	0	*	NA	NA	0	*	RG		CG4264; DROHSC4A2 D.melanogaster heat shock cognate 4 (hsc4) gene, exon 2; DROHSC7C D.melanogaster heat shock cognate 70 gene, locus 88E
ResGen_LD_2D9	LD36045	NA	NA	X	*	0.412654	0.000587254	0	*	NA	NA	0	*	-0.545882	0.0124575	0	*	0.140709	NA	0	*	RG		seq not available
ResGen_LD_2D9	LD36045	NA	NA	X	*	0.542503	1.77194e-05	0	*	NA	NA	0	*	-0.349953	0.0415071	0	*	NA	NA	0	*	RG		seq not available
ResGen_LD_2E1	LD36049	NA	NA	X	*	0.0681595	0.179518	0	*	NA	NA	0	*	0.0606214	0.627596	0	*	NA	NA	0	*	RG		CG7546 putative ribosomal protein
ResGen_LD_2E1	LD36049	NA	NA	X	*	-0.0649248	0.299454	0	*	NA	NA	0	*	0.149344	0.0859536	0	*	NA	NA	0	*	RG		CG7546 putative ribosomal protein
ResGen_LD_2E3	LD36051	NA	NA	X	*	-0.175828	0.00823453	0	*	-0.0120146	0.737826	0	*	-0.371902	0.0104977	0	*	-0.194081	0.00376025	0	*	RG		CG10057 putative transcription factor
ResGen_LD_2E3	LD36051	NA	NA	X	*	-0.122341	0.0802328	0	*	0.0859503	0.0704599	0	*	-0.206933	0.0546413	0	*	0.0877987	0.161876	0	*	RG		CG10057 putative transcription factor
ResGen_LD_2E4	LD36052	NA	NA	X	*	0.181605	NA	0	*	NA	NA	0	*	0.169677	0.037269	0	*	NA	NA	0	*	RG		CG17046; klar
ResGen_LD_2E4	LD36052	NA	NA	X	*	0.185301	0.0142145	0	*	NA	NA	0	*	0.216811	0.0147441	0	*	NA	NA	0	*	RG		CG17046; klar
ResGen_LD_2E9	LD36057	NA	NA	X	*	0.0325779	0.610311	0	*	0.0663111	0.0831475	0	*	-0.399628	0.00572386	0	*	-0.184839	0.000362556	0	*	RG		CG2102; cas = castor
ResGen_LD_2E9	LD36057	NA	NA	X	*	0.152261	0.0209175	0	*	0.128232	0.00643266	0	*	-0.309288	0.0105363	0	*	-0.0718562	0.17666	0	*	RG		CG2102; cas = castor
ResGen_LD_2F10	LD36070	NA	NA	X	*	0.128001	0.0645242	0	*	-0.0131698	0.668815	0	*	0.259786	0.00441815	0	*	0.0741668	0.0991007	0	*	RG		CG9302; AC005443 Drosophila melanogaster, chromosome 2L, region 34B5 34B9, P1 clone DS05554
ResGen_LD_2F10	LD36070	NA	NA	X	*	0.126153	0.0565537	0	*	0.00831777	0.79968	0	*	0.319627	0.00115226	0	*	0.0207944	0.670526	0	*	RG		CG9302; AC005443 Drosophila melanogaster, chromosome 2L, region 34B5 34B9, P1 clone DS05554
ResGen_LD_2F4	LD36064	NA	NA	X	*	-0.12546	0.0235559	0	*	-0.283497	3.83214e-05	0	*	0.184233	0.0229923	0	*	0.0603038	0.231367	0	*	RG		seq not available
ResGen_LD_2F4	LD36064	NA	NA	X	*	-0.116911	0.0300597	0	*	-0.274024	2.64994e-05	0	*	0.216348	0.0102205	0	*	-0.0392783	0.444152	0	*	RG		seq not available
ResGen_LD_2F8	LD36068	NA	NA	X	*	0.0124767	0.782236	0	*	NA	NA	0	*	-0.0525927	0.502164	0	*	NA	NA	0	*	RG		CG14025; DMBSG25D Drosophila bsg25D locus for blastoderm-specific RNA encoding bsg25D protein.
ResGen_LD_2F8	LD36068	NA	NA	X	*	0.00277259	0.952974	0	*	NA	NA	0	*	-0.0971851	0.279323	0	*	NA	NA	0	*	RG		CG14025; DMBSG25D Drosophila bsg25D locus for blastoderm-specific RNA encoding bsg25D protein.
ResGen_LD_2G10	LD36082	NA	NA	X	*	0.0925351	0.187507	0	*	-0.00670042	0.912406	0	*	0.0407511	0.59358	0	*	0.202399	0.000168157	0	*	RG		CG6605; DMBICDDNA D.melanogaster Bic-D gene for Bicaudal-D protein.
ResGen_LD_2G10	LD36082	NA	NA	X	*	0.0681595	0.270872	0	*	0.051755	0.194259	0	*	0.0802605	0.283513	0	*	-0.0321158	0.464811	0	*	RG		CG6605; DMBICDDNA D.melanogaster Bic-D gene for Bicaudal-D protein.
ResGen_LD_2G4	LD36076	NA	NA	X	*	0.0933438	0.197279	0	*	0.103048	0.0112882	0	*	0.378776	0.000640696	0	*	0.473651	9.17158e-05	0	*	RG		CG14206; CG12275; AF145693 Drosophila melanogaster clone LD32148 BcDNA.LD32148 (BcDNA.LD32148) mRNA,
ResGen_LD_2G4	LD36076	NA	NA	X	*	0.165316	0.0509935	0	*	0.199857	0.0055678	0	*	0.354516	0.000948973	0	*	0.330862	0.000296299	0	*	RG		CG14206; CG12275; AF145693 Drosophila melanogaster clone LD32148 BcDNA.LD32148 (BcDNA.LD32148) mRNA,
ResGen_LD_2G7	LD36079	NA	NA	X	*	0.0591486	0.339405	0	*	NA	NA	0	*	0.0737912	0.355965	0	*	NA	NA	0	*	RG		CG4275; mor = brahma associated protein 155 kDa
ResGen_LD_2G7	LD36079	NA	NA	X	*	-0.0965785	0.107077	0	*	NA	NA	0	*	0.136174	0.118281	0	*	NA	NA	0	*	RG		CG4275; mor = brahma associated protein 155 kDa
ResGen_LD_2H11	LD36095	NA	NA	X	*	0.051755	0.466704	0	*	NA	NA	0	*	0.226284	0.0100973	0	*	NA	NA	0	*	RG		CG5836 putative RNA binding protein
ResGen_LD_2H11	LD36095	NA	NA	X	*	0.121301	0.100623	0	*	NA	NA	0	*	0.20572	0.019117	0	*	NA	NA	0	*	RG		CG5836 putative RNA binding protein
ResGen_LD_2H3	LD36087	NA	NA	X	*	-0.042513	0.59008	0	*	NA	NA	0	*	0.0153358	0.867273	0	*	0.162196	NA	0	*	RG		CG7524 = Src64B
ResGen_LD_2H3	LD36087	NA	NA	X	*	-0.0987735	0.345492	0	*	NA	NA	0	*	0.00909743	0.908543	0	*	NA	NA	0	*	RG		CG7524 = Src64B
rhomboid-duplicate		NA	NA	X	*	-0.124535	0.0275109	0	*	-0.180911	0.00909134	0	*	-0.246905	0.0141344	0	*	-0.146716	0.00120351	0	*	LAB
sc	sc	NA	NA	X	*	NA	NA	0	*	0.108824	NA	0	*	NA	NA	0	*	0.0921886	0.197828	0	*	Lab
SD01389		NA	NA	X	*	0.0325779	NA	0	*	0.154572	NA	0	*	NA	NA	0	*	-0.0360436	0.507896	0	*	BDGP	AI535025	5' Accession #
SD01538		NA	NA	X	*	NA	NA	0	*	0.0533723	NA	0	*	NA	NA	0	*	-0.00485202	NA	0	*	BDGP	AI530814	5' Accession #
SD01552		NA	NA	X	*	-0.232435	0.00301926	0	*	-0.12338	0.00681656	0	*	-0.609883	0.000134262	0	*	-0.331786	0.000139007	0	*	BDGP	AW944187	3' Accession #
SD02148	CG8465	NA	NA	X	*	-0.154803	0.0154259	0	*	-0.0499066	0.157967	0	*	-0.110817	0.226837	0	*	-0.0603038	0.132304	0	*	BDGP	AI531206	5' Accession #
SD02860		NA	NA	X	*	-0.176753	0.0153397	0	*	0.0462098	0.138211	0	*	-0.331007	0.00238677	0	*	-0.215569	0.0121011	0	*	BDGP	AI531654	5' Accession #
SD02875	Vha16	NA	NA	X	*	-0.0991201	0.108583	0	*	-0.168204	0.00031765	0	*	0.458488	0.000742442	0	*	-0.0750909	0.0582838	0	*	BDGP	AI546536	5' Accession #
SD02907	CG4705	NA	NA	X	*	0.0487513	0.320616	0	*	0.0732426	0.0454437	0	*	-0.324306	0.0148025	0	*	-0.164969	0.00037581	0	*	BDGP	AI531674	5' Accession #
SD02996	CG8557	NA	NA	X	*	0.126153	0.0640901	0	*	0.289042	0.000240221	0	*	-0.10018	0.38463	0	*	-0.343108	0.000109761	0	*	BDGP	AI531747	5' Accession #
SD04476	RhoGEF2	NA	NA	X	*	-0.00901091	0.879059	0	*	0.0813293	0.130598	0	*	0.22248	0.0949623	0	*	0.172363	0.00963813	0	*	BDGP	AI532843	5' Accession #
SD05379		NA	NA	X	*	-0.0889539	0.130812	0	*	-0.0986579	0.00711272	0	*	0.327021	0.00203264	0	*	0.0462098	0.240394	0	*	BDGP	AI533523	5' Accession #
SD05601	CG1640	NA	NA	X	*	0.0571846	0.341088	0	*	0.0272638	0.443428	0	*	0.447397	0.000241486	0	*	0.125922	0.00865399	0	*	BDGP	AI533696	5' Accession #
SD06977	BEST:CK02623	NA	NA	X	*	0.0947301	0.0846741	0	*	0.176753	0.000206899	0	*	-0.33609	0.0149252	0	*	-0.0448235	0.263436	0	*	BDGP	AI541801	5' Accession #
SD07655	CG6214	NA	NA	X	*	-0.130312	0.011488	0	*	-0.0730115	0.0560441	0	*	-0.190991	0.0356297	0	*	-0.116449	0.00327609	0	*	BDGP	AI541836	5' Accession #
SD08871	CG14442	NA	NA	X	*	0.175828	0.0123994	0	*	0.0584554	0.06952	0	*	0.0797984	0.293148	0	*	0.0780946	0.0657078	0	*	BDGP	AI542525	5' Accession #
SD09011	east	NA	NA	X	*	-0.203323	0.00280248	0	*	-0.00138629	0.958229	0	*	-0.645465	0.000105608	0	*	-0.112521	0.0108052	0	*	BDGP	AI542598	5' Accession #
SD09379		NA	NA	X	*	0.206327	0.00458604	0	*	0.0621522	0.0928895	0	*	0.281735	0.00273055	0	*	0.0533723	0.245649	0	*	BDGP	AI542875	5' Accession #
SD09393		NA	NA	X	*	-0.15203	0.0121116	0	*	-0.156882	0.00506036	0	*	-0.00106873	0.9909	0	*	-0.140478	0.00132556	0	*	BDGP	AI542884	5' Accession #
SD10242	CG6490	NA	NA	X	*	0.119914	0.0399202	0	*	0.270096	6.99626e-06	0	*	0.155814	0.0958428	0	*	0.0570691	0.15083	0	*	BDGP	AI543474	5' Accession #
SD10595	how	NA	NA	X	*	0.0482892	0.314962	0	*	-0.000231049	0.996091	0	*	0.433535	0.000132474	0	*	0.275641	8.43529e-05	0	*	BDGP	AI543716	5' Accession #
SD10848	MTF-1	NA	NA	X	*	-0.20933	0.00145632	0	*	-0.370834	1.31884e-06	0	*	0.408581	3.79961e-05	0	*	0.0205634	0.675213	0	*	BDGP	AI544333	5' Accession #
SP9	POU	NA	NA	X	*	0.0568381	0.317898	0	*	1.5173	NA	0	*	-0.376061	0.0124237	0	*	NA	NA	0	*	Lab
SP9	POU	NA	NA	X	*	0.135857	NA	0	*	NA	NA	0	*	-0.367356	0.036271	0	*	NA	NA	0	*	Lab
GH10635	Cyp6a17	0.560989	4.56262e-07	1	0.05	-0.0829466	0.172817	0	*	-0.213489	0.000724135	0	*	1.19022	9.09209e-09	0	*	0.481968	2.65401e-06	1	0.05	BDGP	AI114010	5' Accession #
GH20802	CG2233	0.476887	2.82101e-06	1	0.05	0.251612	0.00150762	0	*	-0.0924196	0.0475907	0	*	1.47395	2.14873e-08	1	0.05	0.364595	7.13839e-06	0	*	BDGP	AI389585	5' Accession #
Henikoff_1	ctaPP1	0.441305	5.0408e-06	1	0.05	0.252768	0.00515658	0	*	0.834087	2.50584e-08	1	0.05	0.0356681	0.839122	0	*	0.130312	0.187924	0	*	Lab	AF211849
ResGen_CK_1A11	CK00534	1.03487	2.06208e-08	1	0.05	0.333866	0.00058883	0	*	0.772628	1.65172e-06	1	0.05	-0.0426576	0.80681	0	*	0.475037	1.9118e-06	0	*	RG		mitochondrial genome
ResGen_CK_1A11	CK00534	1.04365	2.58799e-08	1	0.05	0.288349	0.000916662	0	*	0.786029	1.48539e-06	1	0.05	0.0821089	0.609204	0	*	0.407802	6.20137e-06	0	*	RG		mitochondrial genome
ResGen_CK_1E4	CK01099	0.608354	2.2265e-07	1	0.05	0.219728	0.0160799	0	*	0.444307	1.00927e-05	1	0.05	-0.552583	0.000211227	0	*	-0.0221807	0.531007	0	*	RG		DROHFL1 D.melanogaster hobo transposable element ORF0 and ORF1 (HFL1) gene, complete cds, and 3' end.
ResGen_CK_1F4	CK01134	0.95123	2.40795e-09	1	0.05	0.40965	0.000138674	0	*	0.595645	3.6682e-07	1	0.05	-0.129763	0.266448	0	*	0.273793	0.000361965	0	*	RG		AE0015722 Drosophila melanogaster Antennapedia complex (ANT C),section 2 of 2 of the complete sequence, in 83D-84D
ResGen_CK_1F4	CK01134	0.860428	1.16368e-08	1	0.05	0.429751	0.000116295	0	*	0.601883	7.85187e-07	1	0.05	-0.0555963	0.584395	0	*	0.210948	0.00151099	0	*	RG		AE0015722 Drosophila melanogaster Antennapedia complex (ANT C),section 2 of 2 of the complete sequence, in 83D-84D
ResGen_CK_1E4	CK01099	0.675127	8.13674e-08	1	0.05	0.189229	0.0235208	0	*	0.436914	2.50578e-06	1	0.1	-0.527505	0.00181747	0	*	-0.0820224	0.0440835	0	*	RG		DROHFL1 D.melanogaster hobo transposable element ORF0 and ORF1 (HFL1) gene, complete cds, and 3' end.
GH06282	rgr	0.649711	3.80303e-07	1	0.05	0.155727	0.0472967	0	*	0.0688526	0.105758	0	*	0.598512	0.000687187	0	*	0.108362	0.0891662	0	*	BDGP	AI107004	5' Accession #
GH22686	prd	0.896241	1.53324e-08	1	0.05	0.0221807	0.647104	0	*	0.0522171	0.115532	0	*	-0.495052	0.000938723	0	*	-0.214876	0.000213298	0	*	BDGP	AI403282	5' Accession #
GM04658		0.714867	4.68179e-08	1	0.05	-0.0686216	0.15464	0	*	0.137243	0.0146498	0	*	-0.830766	1.36685e-05	0	*	-0.240753	3.84998e-05	0	*	BDGP	AA695864	5' Accession #
GM09242	Mipp1	0.551284	8.80111e-07	1	0.05	-0.345187	0.000132119	0	*	-0.274024	7.47735e-06	0	*	-0.518388	0.000568319	0	*	-0.409419	7.95509e-05	0	*	BDGP	AA697167	5' Accession #
Henikoff_14	28SPP1	0.716485	7.93533e-08	1	0.05	-0.0552207	0.353128	0	*	0.354198	1.69331e-06	0	*	-0.317144	0.0161821	0	*	0.364595	0.000139239	0	*	Lab	M21017
Henikoff_14	28SPP1	0.617364	7.66125e-07	1	0.05	-0.0177908	0.798658	0	*	0.355816	2.82215e-06	0	*	-0.245057	0.0721679	0	*	0.397404	0.000172961	0	*	Lab	M21017
LD19162	CG11907	0.491674	2.91792e-06	1	0.05	0.0827156	0.0840918	0	*	0.0998132	0.012895	0	*	-0.291035	0.0244298	0	*	-0.178139	0.000489049	0	*	BDGP	AA539877	5' Accession #
LD22004	Nrt	0.588946	9.47391e-07	1	0.05	-0.0383541	0.397301	0	*	-0.00854881	0.79537	0	*	-0.378603	0.00374193	0	*	-0.228045	4.23622e-05	0	*	BDGP	AA817019	5' Accession #
LD24347	CG8636	0.624989	3.08814e-07	1	0.05	-0.0124767	0.768132	0	*	0.0489824	0.153279	0	*	0.0315092	0.686127	0	*	0.167742	0.00145878	0	*	BDGP	AA820554	5' Accession #
LD40851		0.632614	2.73146e-07	1	0.05	0.143482	0.0138527	0	*	0.135857	0.00258551	0	*	-0.401477	0.00472351	0	*	-0.143019	0.00244445	0	*	BDGP	AI514369	5' Accession #
LD43581		0.748831	4.45903e-08	1	0.05	-0.0214876	0.6951	0	*	-0.257851	0.0168247	0	*	-0.031617	0.78122	0	*	-0.223886	0.0509969	0	*	BDGP	AI511990	5' Accession #
LP05421	CG10764	0.696152	8.74785e-08	1	0.05	-0.291353	0.000301648	0	*	-0.298284	9.82737e-06	0	*	0.156276	0.0908734	0	*	-0.0166355	0.714203	0	*	BDGP	AI257138	5' Accession #
LP07247	dap	0.646708	2.45595e-07	1	0.05	0.0875676	0.101108	0	*	0.170283	0.000349539	0	*	-0.29866	0.00471129	0	*	-0.0619211	0.0760635	0	*	BDGP	AI293972	5' Accession #
SD07771	mit(1)15	0.477811	2.4196e-06	1	0.05	-0.341953	0.000304646	0	*	-0.408495	3.68784e-06	0	*	0.231829	0.00620377	0	*	-0.0242601	0.5085	0	*	BDGP	AI534763	5' Accession #
GH01881	Rel	-0.191307	0.0080805	0	*	0.543658	1.78103e-05	0	*	-0.359281	7.44992e-05	0	*	1.17197	2.92524e-08	1	0.05	0.496986	3.28339e-06	1	0.05	BDGP	AI062612	5' Accession #
GH04518	Tis11	0.299672	7.32198e-05	0	*	0.636309	4.43153e-05	0	*	0.132853	0.0368528	0	*	1.45662	8.74833e-09	1	0.05	0.481737	9.76779e-07	1	0.05	BDGP	AI064216	5' Accession #
GH05558	Cyp6a8	-0.0529088	0.261246	0	*	0.329938	0.000223901	0	*	-0.262472	0.000108264	0	*	1.48157	2.67109e-09	1	0.05	0.41635	1.00875e-05	1	0.1	BDGP	AI107730	5' Accession #
GH13859	CG6676	-0.0510604	0.277524	0	*	0.490055	8.61636e-05	0	*	-0.130081	0.0342278	0	*	1.67103	6.80557e-09	1	0.05	0.479196	4.65733e-06	1	0.05	BDGP	AI135933	5' Accession #
GH13879	CG9331	-0.15457	0.0114894	0	*	0.468105	2.81754e-05	0	*	-0.188305	0.0025236	0	*	1.32492	4.27352e-09	1	0.05	0.468336	3.05437e-06	1	0.05	BDGP	AI135948	5' Accession #
GH14032		-0.239827	0.00407908	0	*	0.544583	1.65555e-05	0	*	-0.314227	0.00551501	0	*	1.37575	1.43998e-08	1	0.05	0.406877	8.75248e-06	1	0.1	BDGP	AI238048	5' Accession #
GH14654	Gst3	-0.201704	0.00742229	0	*	0.0542965	0.289749	0	*	-0.498835	7.90401e-06	0	*	1.4453	5.1414e-09	1	0.05	0.558677	1.15989e-06	1	0.05	BDGP	AI238583	5' Accession #
GH16740	CG1681	-0.114137	0.0993514	0	*	0.362054	0.000128186	0	*	-0.117373	0.0380175	0	*	1.36143	6.57012e-09	1	0.05	0.553825	1.50164e-06	1	0.05	BDGP	AI386605	5' Accession #
GH18858	EG:103E12.2	0.102587	0.085345	0	*	0.251843	0.00140073	0	*	-0.0623833	0.129594	0	*	1.2935	1.28613e-08	1	0.05	0.449852	9.45299e-06	1	0.1	BDGP	AI388088	5' Accession #
GH19047	CG3829	-0.0572987	0.392524	0	*	0.597493	6.96241e-06	0	*	-0.240753	0.0160252	0	*	1.5964	8.62941e-09	1	0.05	0.677898	5.06816e-08	1	0.05	BDGP	AI388223	5' Accession #
GH19849	CG6656	0.00531556	0.898155	0	*	0.266862	0.00110301	0	*	-0.0778635	0.0959029	0	*	1.33486	2.28991e-08	1	0.05	0.511543	1.19553e-06	1	0.05	BDGP	AI388823	5' Accession #
GH21964		-0.0228724	0.699575	0	*	0.36991	0.000113879	0	*	-0.164507	0.00142352	0	*	1.50468	1.2449e-08	1	0.05	0.458863	4.05913e-06	1	0.05	BDGP	AI402694	5' Accession #
GH24644	CG8735	-0.128462	0.0610176	0	*	0.385852	0.000104854	0	*	-0.0926507	0.190762	0	*	1.1722	8.82763e-08	1	0.05	0.641508	2.80617e-06	1	0.05	BDGP	AI404806	5' Accession #
GH28095		0.0965799	0.0693801	0	*	0.437145	3.80023e-05	0	*	0.119452	0.0212698	0	*	1.58832	2.74953e-09	1	0.05	0.49329	1.97059e-06	1	0.05	BDGP	AI517372	5' Accession #
GM01181	BG:DS07851.3	0.13632	0.00885903	0	*	0.100737	0.0839025	0	*	-0.210486	4.52532e-05	0	*	1.63407	6.29586e-09	1	0.05	0.447311	1.08594e-05	1	0.1	BDGP	AA567164	5' Accession #
GM03596	CG8037	0.221115	0.004467	0	*	0.566763	8.37499e-06	0	*	-0.222962	0.00108777	0	*	1.96678	1.08195e-09	1	0.05	0.510156	1.97765e-06	1	0.05	BDGP	AA801928	5' Accession #
GM04312	pan	0.0914969	0.087742	0	*	0.263165	0.00119298	0	*	-0.1079	0.102682	0	*	1.04327	1.13805e-07	1	0.05	0.580857	5.7925e-07	1	0.05	BDGP	AA695697	5' Accession #
GM04921		0.32116	3.05779e-05	0	*	0.552207	1.38851e-05	0	*	0.115525	0.00641606	0	*	1.49428	4.97539e-09	1	0.05	0.474113	2.44671e-06	1	0.05	BDGP	AA696022	5' Accession #
GM04983	CG8490	-0.20956	0.00792804	0	*	-0.107438	0.177945	0	*	-0.258082	0.000195188	0	*	0.714028	1.52654e-06	1	0.05	0.494676	1.02669e-06	1	0.05	BDGP	AA696060	5' Accession #
GM09255		0.0769408	0.115277	0	*	0.0286501	0.740024	0	*	-0.161503	0.00260926	0	*	1.13731	6.23057e-08	1	0.05	0.442459	2.42349e-06	1	0.05	BDGP	AA697172	5' Accession #
GM13434		-0.0903387	0.215203	0	*	-0.115062	0.0789401	0	*	-0.169128	0.000697864	0	*	1.23112	7.70616e-09	1	0.05	0.418199	9.60184e-06	1	0.1	BDGP	AA803541	5' Accession #
GM13874	Rac2	-0.039508	0.502032	0	*	0.584554	1.66338e-05	0	*	0.298515	5.84719e-05	0	*	1.47603	3.85564e-09	1	0.05	0.842405	1.00594e-08	1	0.05	BDGP	AA803669	5' Accession #
GM14547		0.0173301	0.768182	0	*	0.280031	0.00115945	0	*	0.0348884	0.269149	0	*	1.72741	2.09839e-09	1	0.05	0.483124	4.18679e-06	1	0.05	BDGP	AA803890	5' Accession #
HL01468		0.13632	0.0163368	0	*	0.189691	0.0063069	0	*	-0.1079	0.00885752	0	*	1.64816	2.02886e-09	1	0.05	0.402256	3.93811e-06	1	0.05	BDGP	AA567570	5' Accession #
HL07915	CG8501	-0.267091	0.000699922	0	*	0.550359	1.7177e-05	0	*	-0.465564	0.000235059	0	*	1.38176	6.58685e-09	1	0.05	0.600959	7.67202e-07	1	0.05	BDGP	AA699199	5' Accession #
HL08062		0.112753	0.0181699	0	*	0.452856	2.45686e-05	0	*	0.0274948	0.443102	0	*	1.59502	2.73082e-09	1	0.05	0.502763	4.47753e-06	1	0.05	BDGP	AA699266	5' Accession #
LD02060		0.0568395	0.187973	0	*	0.524944	3.449e-05	0	*	-0.14764	0.0952218	0	*	1.88406	4.14572e-10	1	0.05	0.651096	8.57699e-08	1	0.05	BDGP	AA816558	5' Accession #
LD03241		-0.0129373	0.781684	0	*	0.182298	0.0107121	0	*	-0.0152492	0.676118	0	*	1.31938	3.86336e-09	1	0.05	0.434372	4.91621e-06	1	0.05	BDGP	AA202888	5' Accession #
LD05592	CG1621	0.0646952	0.172606	0	*	0.326241	0.000368109	0	*	-0.275179	1.39608e-05	0	*	1.41041	3.81434e-09	1	0.05	0.471802	1.72292e-06	1	0.05	BDGP	AA246679	5' Accession #
LD11885		-0.136549	0.0472767	0	*	0.626143	1.89404e-05	0	*	-0.0443614	0.603496	0	*	1.34341	1.28106e-07	1	0.05	0.635385	1.68989e-07	1	0.05	BDGP	AA392749	5' Accession #
LD14688	Smr	0.222271	0.000506898	0	*	0.430213	2.94683e-05	0	*	0.212334	0.00023305	0	*	1.24313	1.50081e-08	1	0.05	0.410574	3.96669e-06	1	0.05	BDGP	AA439964	5' Accession #
LD14743	sqh	0.0325793	0.510494	0	*	0.437607	0.000215793	0	*	-0.0792498	0.183631	0	*	1.64862	1.78414e-09	1	0.05	0.488669	7.67695e-06	1	0.05	BDGP	AA440144	5' Accession #
LD18889		0.198011	0.00617623	0	*	0.459325	4.79267e-05	0	*	-0.132622	0.025538	0	*	1.63846	3.48459e-09	1	0.05	0.50438	1.41255e-06	1	0.05	BDGP	AA539221	5' Accession #
LD18978		0.064002	0.154508	0	*	0.522171	2.02714e-05	0	*	-0.22897	0.0187775	0	*	1.92496	4.16861e-10	1	0.05	0.615977	2.17156e-07	1	0.05	BDGP	AA539292	5' Accession #
LD19782	EG:80H7.5	0.128696	0.0177741	0	*	0.406646	8.3333e-05	0	*	0.0300364	0.45402	0	*	1.80435	5.05339e-06	1	0.05	0.517781	9.35797e-07	1	0.05	BDGP	AA540326	5' Accession #
LD21294	CG5560	-0.199394	0.00485576	0	*	0.0261085	0.671758	0	*	-0.478503	8.79526e-07	0	*	1.09595	2.66629e-08	1	0.05	0.469954	1.91315e-06	1	0.05	BDGP	AA735432	5' Accession #
LD21426	CG1753	0.0378935	0.437252	0	*	0.185995	0.00915284	0	*	-0.359743	5.98803e-06	0	*	1.22187	9.45855e-09	1	0.05	0.469261	3.59429e-06	1	0.05	BDGP	AA735504	5' Accession #
LD22812	scylla	0.192927	0.00135482	0	*	0.217648	0.00304116	0	*	0.0762462	0.0431904	0	*	1.32076	2.25908e-08	1	0.05	0.457246	1.6751e-06	1	0.05	BDGP	AA940697	5' Accession #
LD23669		-0.058685	0.32708	0	*	0.259699	0.00181036	0	*	-0.161965	0.00169191	0	*	1.58647	2.66048e-09	1	0.05	0.469492	2.71115e-06	1	0.05	BDGP	AA820188	5' Accession #
LD30873	spin	-0.0524467	0.244711	0	*	0.450546	3.41227e-05	0	*	0.0221807	0.582317	0	*	1.24498	1.11928e-08	1	0.05	0.506228	3.70498e-06	1	0.05	BDGP	AA950761	5' Accession #
LD31205	Cdk4	-0.229661	0.00218237	0	*	0.218804	0.011127	0	*	-0.360668	0.000137171	0	*	1.5458	5.82009e-09	1	0.05	0.542272	3.66303e-07	1	0.05	BDGP	AA950999	5' Accession #
LD31238		-0.0429737	0.542686	0	*	0.336869	0.000221339	0	*	-0.0288811	0.5112	0	*	1.55897	4.30863e-09	1	0.05	0.406184	8.08081e-06	1	0.1	BDGP	AA951010	5' Accession #
LD33852	CG13273	0.0880311	0.159722	0	*	0.313302	0.000408638	0	*	-0.111597	0.0816576	0	*	0.887777	1.47085e-07	1	0.05	0.486358	2.46132e-06	1	0.05	BDGP	AA979341	5' Accession #
LD34262	pelo	-0.0556814	0.242723	0	*	0.103741	0.0674474	0	*	-0.199857	0.000161933	0	*	1.02363	1.71292e-07	1	0.05	0.453318	1.82196e-06	1	0.05	BDGP	AA979595	5' Accession #
LD34576		-0.538112	1.95861e-06	0	*	0.31284	0.000386679	0	*	-0.302212	0.000252094	0	*	1.55089	1.8721e-09	1	0.05	0.411267	7.93719e-06	1	0.1	BDGP	AA990733	5' Accession #
LD36528	CG3850	-0.250918	0.000738312	0	*	0.651212	5.68187e-05	0	*	-0.21372	0.00075808	0	*	1.3441	1.29837e-08	1	0.05	0.494676	2.42527e-06	1	0.05	BDGP	AI456492	5' Accession #
LP02658	CG6911	0.238213	0.000160569	0	*	0.266168	0.00162849	0	*	-0.228739	0.000165696	0	*	1.48781	2.81748e-09	1	0.05	0.435065	6.19781e-06	1	0.05	BDGP	AI259279	5' Accession #
LP09416		-0.107205	0.048423	0	*	0.404798	4.48174e-05	0	*	-0.175828	0.00103803	0	*	1.48296	7.93654e-09	1	0.05	0.433217	2.38031e-06	1	0.05	BDGP	AI295709	5' Accession #
ResGen_LD_2B6	LD36018	0.0124781	0.782	0	*	-0.0117835	0.844585	0	*	-0.306833	1.02716e-05	0	*	0.774563	8.10211e-07	1	0.05	0.418892	4.92603e-06	1	0.05	RG		CG8280; DMEF1AF1 D. melanogaster elongation factor 1-alpha F1 gene.; AC005466 Drosophila melanogaster, chromosome 2R, region 48C2 48C5, P1 clone DS03299
ResGen_LD_2F1	LD36061	0.203325	0.000630574	0	*	0.393246	0.000460498	0	*	-0.0760151	0.222222	0	*	1.1015	2.65559e-08	1	0.05	0.444076	3.89496e-06	1	0.05	RG		CG12052 = lola
ResGen_LD_2F1	LD36061	0.203556	0.00119638	0	*	0.497218	3.49265e-05	0	*	-0.1146	0.262007	0	*	0.951547	1.65354e-07	1	0.05	0.434834	2.69134e-06	1	0.05	RG		CG12052 = lola
ResGen_LD_2H12	LD36096	0.0524496	0.479714	0	*	0.570691	1.69184e-05	0	*	-0.361823	6.88883e-05	0	*	1.60195	4.79174e-09	1	0.05	0.702389	1.01668e-07	1	0.05	RG		CG5345; AF095822 Drosophila melanogaster ecdysteroid-inducible polypeptide EIP40 (Eip40) gene
ResGen_LD_2H12	LD36096	-0.0043885	0.937724	0	*	0.529564	0.000197559	0	*	-0.335252	0.000118249	0	*	1.72179	1.35922e-07	1	0.05	0.62776	6.37365e-07	1	0.05	RG		CG5345; AF095822 Drosophila melanogaster ecdysteroid-inducible polypeptide EIP40 (Eip40) gene
SD02886	CG18491	-0.308449	0.000658265	0	*	0.474113	0.000268448	0	*	-0.0958854	0.173081	0	*	1.19738	2.27477e-07	1	0.05	0.612511	2.33265e-07	1	0.05	BDGP	AI546540	5' Accession #
SD03042	thioredoxin	-0.175365	0.0230558	0	*	0.231742	0.00598075	0	*	-0.273793	0.0006537	0	*	1.74843	1.2563e-09	1	0.05	0.506228	2.0494e-06	1	0.05	BDGP	AI531780	5' Accession #
SD04017	CG1902	0.0374314	0.405036	0	*	0.0159424	0.781301	0	*	-0.51755	8.79753e-06	0	*	1.41896	3.64134e-09	1	0.05	0.479658	4.66495e-06	1	0.05	BDGP	AI532481	5' Accession #
SD04231	Cyp6a20	-0.198701	0.00470815	0	*	0.0734736	0.198972	0	*	-0.679977	7.97039e-07	0	*	1.55158	5.66354e-09	1	0.05	0.503225	2.68071e-06	1	0.05	BDGP	AI532649	5' Accession #
SD07027	CG4822	0.0205648	0.665808	0	*	0.294357	0.0013082	0	*	-0.19385	0.0307472	0	*	1.21679	1.32384e-08	1	0.05	0.418892	2.86738e-06	1	0.05	BDGP	AI534260	5' Accession #
SD07085	cathD	-0.173285	0.00580198	0	*	-0.0864123	0.249181	0	*	-0.470185	7.03886e-05	0	*	1.25607	1.33728e-08	1	0.05	0.451239	4.29811e-06	1	0.05	BDGP	AI534302	5' Accession #
SD07279	CG4026	-0.125689	0.0484285	0	*	0.285577	0.000579472	0	*	-0.310761	0.00017883	0	*	1.22719	8.01764e-08	1	0.05	0.489593	1.79774e-06	1	0.05	BDGP	AI534456	5' Accession #
SD07644		0.245838	0.000315369	0	*	0.352581	0.000305464	0	*	0.00392783	0.92166	0	*	1.51138	3.53024e-09	1	0.05	0.436221	2.7803e-06	1	0.05	BDGP	AI541832	5' Accession #
SD07888	Rap2l	0.0755545	0.111912	0	*	0.152954	0.0142516	0	*	-0.0843329	0.0385475	0	*	0.93907	1.66248e-07	1	0.05	0.413116	3.01734e-06	1	0.05	BDGP	AI541923	5' Accession #
SD08157	puc	0.00462241	0.905767	0	*	0.497449	1.35585e-05	0	*	-0.0977337	0.0169346	0	*	1.69506	1.34327e-09	1	0.05	0.423513	3.82705e-06	1	0.05	BDGP	AI542084	5' Accession #
SD10385		0.0998146	0.073416	0	*	0.23775	0.00441351	0	*	-0.333404	4.30357e-05	0	*	1.58	5.4556e-09	1	0.05	0.580857	6.96704e-07	1	0.05	BDGP	AI543588	5' Accession #
SD10626		0.0901106	0.0634315	0	*	0.151568	0.0292672	0	*	-0.0122456	0.780981	0	*	1.20339	7.30888e-09	1	0.05	0.414964	6.74873e-06	1	0.05	BDGP	AI543738	5' Accession #
SD10928		0.0785581	0.0951062	0	*	0.373606	0.000132119	0	*	-0.117835	0.00689448	0	*	1.45731	1.17246e-08	1	0.05	0.415426	1.0943e-05	1	0.1	BDGP	AI544386	5' Accession #
GH09250	Xbp1	0.103973	0.0455771	0	*	-0.0628453	0.18849	0	*	-0.181143	0.000500613	0	*	0.745913	1.78273e-06	0	*	0.463253	2.44186e-06	1	0.05	BDGP	AI109867	5' Accession #
GH19095		-0.00461955	0.920952	0	*	0.535341	1.27118e-05	0	*	0.0854881	0.255848	0	*	1.04605	1.2741e-07	0	*	0.454705	3.4027e-06	1	0.05	BDGP	AI388266	5' Accession #
LD03564	e(r)	0.182299	0.00170407	0	*	0.265244	0.00155916	0	*	-0.0700079	0.0528168	0	*	1.03449	3.50141e-08	0	*	0.483586	2.28042e-06	1	0.05	BDGP	AA202999	5' Accession #
LD05365	CG12314	-0.182527	0.0510592	0	*	-0.181143	0.0117489	0	*	-0.537189	1.18041e-06	0	*	0.867907	1.02072e-06	0	*	0.406877	4.00548e-06	1	0.05	BDGP	AA246582	5' Accession #
LD07439	Sir2	-0.0827141	0.106936	0	*	-0.108362	0.0287332	0	*	-0.163352	0.000251431	0	*	0.131273	0.179553	0	*	2.89851	1.21834e-10	1	0.05	BDGP	AA264032	5' Accession #
LD09907	Hex-A	-0.0392769	0.398718	0	*	0.418314	0.000411911	0	*	-0.100275	0.0173902	0	*	1.50584	1.24022e-07	0	*	0.488207	1.09374e-06	1	0.05	BDGP	AA391039	5' Accession #
LD23968	CG2263	-0.112057	0.118936	0	*	-0.11668	0.0603691	0	*	-0.190615	0.000179693	0	*	0.746837	1.23396e-06	0	*	0.430907	5.18008e-06	1	0.05	BDGP	AA820386	5' Accession #
LD24223	bif	-0.133083	0.0169341	0	*	0.0928817	0.168929	0	*	0.079943	0.0681082	0	*	0.53612	0.000141659	0	*	0.445463	4.8804e-06	1	0.05	BDGP	AA820476	5' Accession #
LD24492	Ef1beta	-0.325547	0.000216939	0	*	-0.17629	0.00691462	0	*	-0.23128	3.2507e-05	0	*	0.588568	2.41659e-06	0	*	0.46464	3.04237e-06	1	0.05	BDGP	AA820658	5' Accession #
LD45641		0.0427455	0.367197	0	*	-0.155034	0.00746547	0	*	0.0734736	0.0558238	0	*	-0.655631	2.12554e-05	0	*	0.677898	9.40588e-06	1	0.1	BDGP	AI543942	5' Accession #
LP10895	CG3505	0.0311931	0.517503	0	*	0.347267	0.000266564	0	*	0.207713	8.69187e-05	0	*	0.59989	1.1571e-05	0	*	0.410112	1.23444e-05	1	0.1	BDGP	AI296812	5' Accession #
ResGen_LD_2H2	LD36086	0.150876	0.140258	0	*	-0.153532	0.0368016	0	*	-0.232435	4.28346e-05	0	*	0.362602	0.00109252	0	*	0.418199	1.08101e-05	1	0.1	RG		CG10423 putative ribosome protein
SD05406	eIF-4E	-0.159654	0.00808239	0	*	-0.14094	0.0980167	0	*	-0.1652	0.00107538	0	*	0.718418	1.1196e-06	0	*	0.419816	3.83368e-06	1	0.05	BDGP	AI533542	5' Accession #
Duke_16	RBF	-0.0646923	0.166225	0	*	0.185763	0.00531595	0	*	0.780022	6.08825e-08	1	0.05	0.817538	1.67269e-06	1	0.05	0.0734736	0.450898	0	*	Lab
SP1	dCtBP	0.233823	0.000216836	0	*	0.228508	0.055472	0	*	0.601421	1.4443e-06	1	0.05	3.99423	3.8638e-12	1	0.05	0.0730115	0.105446	0	*	Lab
SP1	dCtBP	0.22204	0.000606403	0	*	0.294357	0.00781789	0	*	0.613204	1.44652e-06	1	0.05	3.64673	1.16876e-08	1	0.05	0.0568381	0.169913	0	*	Lab
SP5	Adf	0.344958	3.30082e-05	0	*	0.227006	0.0131271	0	*	0.834087	2.1688e-08	1	0.05	0.978043	1.70967e-06	1	0.05	0.118759	0.23146	0	*	Lab
SP5	Adf	0.282343	7.33026e-05	0	*	0.181951	0.0425198	0	*	0.843098	3.5005e-08	1	0.05	1.10727	4.74347e-08	1	0.05	0.109517	0.275242	0	*	Lab
(GM01181)	BG:DS07851.3	0.0422834	0.367178	0	*	0.0346574	0.563812	0	*	-0.0783256	0.0985943	0	*	1.2727	9.42417e-09	1	0.05	0.230818	0.000491555	0	*	BDGP	AA567164	5' Accession #
(LD11783)		0.0191785	0.677753	0	*	0.162428	0.0253718	0	*	-0.101199	0.0457207	0	*	1.24868	2.47257e-08	1	0.05	0.211872	0.000272813	0	*	BDGP	AA390942	5' Accession #
(LD11847)	CG12324	-0.0603024	0.33912	0	*	-0.0690837	0.156765	0	*	-0.249071	7.36827e-05	0	*	0.694851	2.26567e-06	1	0.05	0.168204	0.00093062	0	*	BDGP	AA392609	5' Accession #
(LD12474)		0.132855	0.021182	0	*	-0.122687	0.0230664	0	*	-0.127308	0.00494136	0	*	0.717956	1.96259e-06	1	0.05	0.0954233	0.0554009	0	*	BDGP
(LD12881)		0.0087813	0.87941	0	*	0.209099	0.0122381	0	*	-0.0958854	0.0232001	0	*	1.17497	5.67679e-07	1	0.05	0.198471	0.000652854	0	*	BDGP	AA392646	5' Accession #
GH01066	Nmdmc	-0.0286487	0.468911	0	*	-0.0720873	0.243018	0	*	-0.419816	1.81143e-06	0	*	0.656959	2.96347e-06	1	0.05	0.0815603	0.0637668	0	*	BDGP	AI062026	5' Accession #
GH01265	debcl	-0.161271	0.0130949	0	*	-0.117142	0.0551144	0	*	-0.278183	7.9177e-05	0	*	0.813148	2.19112e-07	1	0.05	0.349808	3.84041e-05	0	*	BDGP	AI062163	5' Accession #
GH01314	ferrochelatase	-0.13678	0.0200692	0	*	-0.194081	0.0136845	0	*	-0.450315	2.84175e-06	0	*	0.849192	1.85195e-06	1	0.05	0.194774	0.000914303	0	*	BDGP	AI062190	5' Accession #
GH01464	CG1140	-0.197315	0.00963172	0	*	-0.256927	0.00164106	0	*	-0.448235	5.36149e-06	0	*	0.725812	1.46883e-06	1	0.05	-0.0383541	0.301749	0	*	BDGP	AI062308	5' Accession #
GH01794	CG1135	0.00069458	0.9865	0	*	0.172825	0.0117111	0	*	-0.061228	0.0974833	0	*	1.26855	7.6661e-09	1	0.05	0.272176	6.23494e-05	0	*	BDGP	AI062563	5' Accession #
GH01923	CG6783	-0.109054	0.0277644	0	*	0.430907	0.000171603	0	*	-0.200782	0.00893391	0	*	1.84316	8.11483e-10	1	0.05	0.381924	9.27235e-06	0	*	BDGP	AI062640	5' Accession #
GH01984	CG8782	0.02611	0.5365	0	*	-0.0459788	0.36703	0	*	-0.137243	0.00195983	0	*	0.61976	5.71978e-06	1	0.05	0.12546	0.0186164	0	*	BDGP	AI062694	5' Accession #
GH02431	BcDNA:GH02431	0.021258	0.632732	0	*	0.302674	0.000450175	0	*	0.0681595	0.264922	0	*	1.01365	2.8921e-06	1	0.05	0.310068	3.63748e-05	0	*	BDGP	AI063021	5' Accession #
GH02581	arg	0.0452871	0.448419	0	*	0.269403	0.00120332	0	*	-0.156189	0.00364759	0	*	1.32146	7.02612e-09	1	0.05	0.217417	0.000411508	0	*	BDGP	AI063105	5' Accession #
GH02816	BEST:HL03644	0.0277273	0.662215	0	*	0.230818	0.00299487	0	*	0.117835	0.0076257	0	*	0.812224	2.84515e-07	1	0.05	0.153417	0.00172257	0	*	BDGP	AI063246	5' Accession #
GH02901	BcDNA:GH02901	-0.0462084	0.490674	0	*	0.282342	0.00322301	0	*	-0.0180218	0.758009	0	*	1.09665	7.14132e-08	1	0.05	0.381231	1.3526e-05	0	*	BDGP	AI064674	5' Accession #
GH03014		0.0457492	0.306395	0	*	0.209792	0.0047072	0	*	0.21141	2.57305e-05	0	*	0.607977	1.08347e-05	1	0.1	0.136088	0.00457913	0	*	BDGP	AI061879	5' Accession #
GH03051	CG4919	-0.103046	0.0753536	0	*	0.346342	0.000225389	0	*	-0.226197	5.17807e-05	0	*	1.199	3.63471e-08	1	0.05	0.310299	2.73954e-05	0	*	BDGP	AI063313	5' Accession #
GH03482	BcDNA:GH03482	-0.0466705	0.292692	0	*	0.195467	0.00554098	0	*	0.000462098	0.988999	0	*	0.898867	3.60412e-07	1	0.05	0.24445	0.00016164	0	*	BDGP	AI063587	5' Accession #
GH03685	Rab7	-0.0136305	0.767001	0	*	-0.0938059	0.10397	0	*	-0.14972	0.000628171	0	*	0.774563	8.41009e-07	1	0.05	0.20702	0.000352852	0	*	BDGP	AI063720	5' Accession #
GH03937		-0.011551	0.808612	0	*	0.17398	0.0354157	0	*	-0.0279569	0.387604	0	*	1.0033	1.29852e-05	1	0.1	0.156189	0.00694338	0	*	BDGP	AI063841	5' Accession #
GH04031	Sptr	0.0434387	0.336693	0	*	-0.18276	0.00212993	0	*	-0.299208	1.16734e-05	0	*	0.991056	1.05024e-07	1	0.05	0.0917265	0.0333586	0	*	BDGP	AI063914	5' Accession #
GH04075		0.00138773	0.973263	0	*	0.20494	0.00505177	0	*	0.098889	0.0142017	0	*	0.801596	3.52871e-07	1	0.05	0.290891	9.40689e-05	0	*	BDGP	AI063950	5' Accession #
GH04176	Sip1	-0.0425116	0.363396	0	*	-0.152261	0.0195566	0	*	-0.265013	9.15127e-06	0	*	0.997063	9.56266e-08	1	0.05	0.134702	0.0138918	0	*	BDGP	AI107366	5' Accession #
GH04557		-0.0612266	0.195314	0	*	0.188536	0.0109563	0	*	-0.286039	1.4706e-05	0	*	1.22442	2.41765e-08	1	0.05	0.418199	4.98369e-05	0	*	BDGP	AI107404	5' Accession #
GH04732	CG8481	0.0607673	0.230909	0	*	-0.197316	0.00406119	0	*	-0.382155	1.86266e-06	0	*	0.600583	3.66516e-06	1	0.05	0.0621522	0.150357	0	*	BDGP	AI064351	5' Accession #
GH05358		0.000232482	0.997529	0	*	-0.291584	0.000785082	0	*	-0.337563	2.80329e-06	0	*	0.781725	3.12599e-07	1	0.05	-0.0291122	0.500273	0	*	BDGP	AI107598	5' Accession #
GH05946		-0.226658	0.00158219	0	*	0.0926507	0.142711	0	*	-0.190153	0.000154227	0	*	0.847112	4.52371e-07	1	0.05	0.0975027	0.0254276	0	*	BDGP	AI108022	5' Accession #
GH06154	CG10512	-0.0702375	0.201517	0	*	0.0607659	0.286288	0	*	-0.149258	0.000912899	0	*	1.05506	2.97603e-08	1	0.05	0.269403	2.18903e-05	0	*	BDGP	AI106900	5' Accession #
GH06193	BcDNA:GH06193	-0.0924182	0.0896723	0	*	0.192926	0.00924772	0	*	0.10351	0.0162819	0	*	1.08925	2.63094e-08	1	0.05	0.288349	0.000166612	0	*	BDGP	AI106930	5' Accession #
GH06385		0.0300378	0.458999	0	*	0.173518	0.0127567	0	*	0.102355	0.0104114	0	*	0.8753	1.59732e-06	1	0.05	0.151568	0.00168169	0	*	BDGP	AI107091	5' Accession #
GH06422	CG16971	-0.124996	0.0181243	0	*	-0.0884918	0.108763	0	*	-0.191771	4.13608e-05	0	*	0.566157	1.18407e-05	1	0.1	-0.0392783	0.327253	0	*	BDGP	AI107117	5' Accession #
GH06546	CG10992	0.356279	0.000920651	0	*	0.0935749	0.0871523	0	*	-0.0510618	0.131777	0	*	1.26231	7.13255e-08	1	0.05	0.390704	5.6704e-06	0	*	BDGP	AI107215	5' Accession #
GH06679	CG1662	0.160118	0.0023022	0	*	0.498373	4.4352e-05	0	*	0.165662	0.00025714	0	*	0.69693	1.49943e-05	1	0.1	0.292046	5.69005e-05	0	*	BDGP	AI106621	5' Accession #
GH06693	CG9547	0.1451	0.0191243	0	*	-0.0402025	0.411881	0	*	-0.480813	2.22685e-07	0	*	1.01324	1.21392e-07	1	0.05	0.277721	0.000167411	0	*	BDGP	AI106630	5' Accession #
GH07145	GXIVsPLA2	-0.0466705	0.359206	0	*	-0.125229	0.0472498	0	*	-0.172363	0.0012895	0	*	0.834636	4.00649e-07	1	0.05	0.18507	0.000635041	0	*	BDGP	AI108330	5' Accession #
GH07418		0.0954247	0.0625871	0	*	0.152954	0.0215356	0	*	0.0418199	0.243497	0	*	0.968182	1.60181e-07	1	0.05	0.161041	0.00117613	0	*	BDGP	AI108935	5' Accession #
GH07453	Idgf3	0.0134023	0.832606	0	*	-0.0161734	0.74791	0	*	-0.214414	0.000127	0	*	1.17289	1.65479e-08	1	0.05	0.20494	0.000400448	0	*	BDGP	AI108968	5' Accession #
GH07481	Cyp6d5	0.0589189	0.407492	0	*	0.0485203	0.637183	0	*	-0.152723	0.00118647	0	*	1.19253	1.22875e-08	1	0.05	0.303136	0.000140013	0	*	BDGP	AI108995	5' Accession #
GH07914	BG:DS00941.11	0.0810996	0.0935096	0	*	0.206096	0.00765405	0	*	0.0584554	0.112747	0	*	1.61281	1.69555e-08	1	0.05	0.241677	0.000263247	0	*	BDGP	AI108693	5' Accession #
GH07925		-0.397403	4.14267e-05	0	*	-0.142557	0.0116142	0	*	-0.507153	1.07405e-06	0	*	0.886622	1.81425e-07	1	0.05	0.258775	0.000310035	0	*	BDGP	AI108702	5' Accession #
GH07959	CG7227	0.0586879	0.218834	0	*	0.187612	0.00701992	0	*	-0.16959	0.000637679	0	*	0.961713	1.3527e-07	1	0.05	0.243526	0.000123106	0	*	BDGP	AI108730	5' Accession #
GH08425	CG4678	-0.295279	0.000382753	0	*	0.196161	0.00717486	0	*	-0.1146	0.0349681	0	*	1.03588	3.96928e-08	1	0.05	0.388394	0.000150525	0	*	BDGP	AI109283	5' Accession #
GH08610	CG3962	0.0314241	0.534233	0	*	0.0614591	0.189149	0	*	-0.254616	3.73704e-05	0	*	0.955705	1.28499e-06	1	0.05	0.328552	1.49898e-05	0	*	BDGP	AI109419	5' Accession #
GH08783		0.0115539	0.793487	0	*	0.0607659	0.395177	0	*	-0.11899	0.00665596	0	*	1.00446	3.67158e-07	1	0.05	0.201937	0.000416243	0	*	BDGP	AI109558	5' Accession #
GH08870	CG6070	-0.0984255	0.0757578	0	*	-0.129156	0.0291393	0	*	-0.337332	3.94352e-06	0	*	0.682605	2.46304e-06	1	0.05	0.124535	0.00613223	0	*	BDGP	AI109630	5' Accession #
GH08893	CG11790	-0.143018	0.0360326	0	*	-0.00808672	0.882846	0	*	-0.158038	0.00201616	0	*	0.939301	1.36479e-06	1	0.05	0.250688	0.000310313	0	*	BDGP	AI109650	5' Accession #
GH08925		0.0556843	0.263645	0	*	0.216955	0.00336962	0	*	-0.0542965	0.137533	0	*	0.893091	1.36835e-07	1	0.05	0.140709	0.00800162	0	*	BDGP	AI109674	3' Accession #
GH09096	CG6487	0.145331	0.00470294	0	*	0.437376	0.000896198	0	*	0.221576	3.21114e-05	0	*	0.889625	2.70642e-06	1	0.05	0.0623833	0.103718	0	*	BDGP	AI109770	5' Accession #
GH09240	CG7870	0.10975	0.0229137	0	*	0.0871055	0.122036	0	*	-0.00415888	0.89696	0	*	0.752382	7.07111e-07	1	0.05	0.232666	5.48513e-05	0	*	BDGP	AI109858	5' Accession #
GH09387	CG9314	-0.0108579	0.817275	0	*	0.149951	0.0163234	0	*	-0.0316537	0.370532	0	*	1.0978	3.18094e-08	1	0.05	0.200089	0.000225306	0	*	BDGP	AI109972	5' Accession #
GH09647	CG8080	0.0619226	0.208505	0	*	0.193388	0.0691689	0	*	-0.0371989	0.292109	0	*	1.00607	4.85972e-08	1	0.05	0.245605	4.79225e-05	0	*	BDGP	AI110156	5' Accession #
GH09840	CG4963	-0.23821	0.00374998	0	*	-0.0212565	0.628456	0	*	-0.275873	7.68948e-06	0	*	0.80691	3.39347e-07	1	0.05	0.182298	0.000679972	0	*	BDGP	AI113513	5' Accession #
GH09945		-0.168433	0.00739997	0	*	-0.354891	0.000223003	0	*	-0.347729	1.11403e-06	0	*	0.598966	6.0726e-06	1	0.05	0.00970407	0.826577	0	*	BDGP	AI113589	5' Accession #
GH10244	CG14290	0.0702403	0.197411	0	*	-0.0108593	0.815965	0	*	-0.0170976	0.638684	0	*	0.811531	2.56435e-06	1	0.05	0.203092	0.00137325	0	*	BDGP	AI113788	5' Accession #
GH10494	CG1893	0.049677	0.302071	0	*	-0.165431	0.00965234	0	*	-0.360436	3.38384e-06	0	*	0.785191	7.61191e-07	1	0.05	0.124304	0.0136628	0	*	BDGP	AI113955	5' Accession #
GH10582	CG13848	0.123613	0.0275262	0	*	-0.133315	0.0256215	0	*	-0.242139	7.97916e-05	0	*	0.592727	3.27173e-06	1	0.05	0.246529	0.000795228	0	*	BDGP	AI133846	5' Accession #
GH10614	BcDNA:GH10614	-0.0845625	0.07724	0	*	-0.205172	0.00352833	0	*	-0.285808	1.06445e-05	0	*	1.0844	2.39984e-08	1	0.05	0.130543	0.00517637	0	*	BDGP	AI133861	5' Accession #
GH10777		-0.0824831	0.081483	0	*	0.0499066	0.388016	0	*	-0.210717	0.000103031	0	*	0.524337	1.15711e-05	1	0.1	0.183222	0.00132403	0	*	BDGP	AI114097	5' Accession #
GH10911	CG1216	0.00670186	0.907067	0	*	-0.014094	0.763692	0	*	-0.245374	4.45076e-05	0	*	0.762317	2.34994e-07	1	0.05	0.109748	0.0309769	0	*	BDGP	AI133896	5' Accession #
GH10964	EG:BACN32G11.2	-0.190383	0.00416636	0	*	-0.316999	0.000176534	0	*	-0.419585	2.44659e-05	0	*	0.534041	4.97797e-06	1	0.05	0.0348884	0.319763	0	*	BDGP	AI114213	5' Accession #
GH10971	Dredd	-0.119913	0.0521946	0	*	-0.0774014	0.127167	0	*	-0.283959	1.50004e-05	0	*	0.715645	4.42785e-07	1	0.05	0.24237	0.000200256	0	*	BDGP	AI133919	5' Accession #
GH11067	CG6567	-0.48266	4.35021e-05	0	*	-0.413809	0.000630464	0	*	-0.649017	2.52192e-06	0	*	0.739444	8.47358e-07	1	0.05	0.212565	0.000172245	0	*	BDGP	AI114272	5' Accession #
GH11112	BcDNA:GH11112	-0.053602	0.291283	0	*	-0.0697768	0.212854	0	*	-0.408495	8.91862e-06	0	*	1.05875	1.49147e-07	1	0.05	0.243757	7.67069e-05	0	*	BDGP	AI114305	5' Accession #
GH11142	CG7816	-0.123841	0.0240874	0	*	-0.00785567	0.868632	0	*	-0.243295	0.000269459	0	*	0.961251	1.40605e-07	1	0.05	0.101662	0.035736	0	*	BDGP	AI114331	5' Accession #
GH11210	crc	0.195238	0.000662495	0	*	0.424899	0.000120691	0	*	0.363209	1.11627e-06	0	*	0.871604	4.59444e-06	1	0.05	0.235901	5.26078e-05	0	*	BDGP	AI133932	5' Accession #
GH11368	CG9319	-0.11044	0.0544284	0	*	-0.271483	0.000777008	0	*	-0.421664	9.44898e-07	0	*	0.570085	4.08327e-06	1	0.05	0.0713942	0.0969622	0	*	BDGP	AI134032	5' Accession #
GH11519	mfas	-0.313994	0.00010598	0	*	-0.00623833	0.914581	0	*	-0.122456	0.00306717	0	*	0.840181	6.08623e-07	1	0.05	0.0834087	0.0429397	0	*	BDGP	AI134144	5' Accession #
GH11680	CG9505	0.0304999	0.504799	0	*	0.478272	4.87864e-05	0	*	-0.00300364	0.933042	0	*	1.47996	1.03451e-08	1	0.05	0.355585	1.42028e-05	0	*	BDGP	AI134270	5' Accession #
GH12207	CG3174	0.203325	0.00050433	0	*	0.49768	1.68178e-05	0	*	0.0642316	0.0629531	0	*	1.21032	1.5585e-08	1	0.05	0.284421	3.163e-05	0	*	BDGP	AI134677	5' Accession #
GH12222		0.0614605	0.187655	0	*	-0.0995821	0.0679789	0	*	-0.160117	0.00056783	0	*	0.84665	8.06889e-07	1	0.05	0.0027726	0.936037	0	*	BDGP	AI134689	5' Accession #
GH12381	CG12290	-0.119682	0.023437	0	*	0.515471	4.55326e-05	0	*	-0.0473651	0.209137	0	*	1.28842	9.34178e-09	1	0.05	0.185995	0.00030184	0	*	BDGP	AI134825	5' Accession #
GH13089	E2f2	-0.0718548	0.19233	0	*	-0.220883	0.00491445	0	*	-0.246298	1.48538e-05	0	*	0.915272	2.14302e-07	1	0.05	0.25554	0.000172769	0	*	BDGP	AI135386	5' Accession #
GH13134	Nrv2	0.0482907	0.267207	0	*	0.0159424	0.744135	0	*	0.0344263	0.271132	0	*	0.572395	7.42705e-06	1	0.05	0.0027726	0.948135	0	*	BDGP	AI237947	5' Accession #
GH13192	Cyp6w1	0.152725	0.00649833	0	*	0.190153	0.0132366	0	*	-0.0734736	0.153058	0	*	1.18167	9.40763e-09	1	0.05	0.385852	1.51333e-05	0	*	BDGP	AI237973	5' Accession #
GH13232	glec	-0.00184696	0.971795	0	*	0.279569	0.00107622	0	*	0.161503	0.000228209	0	*	1.7723	3.57447e-07	1	0.05	0.468568	3.25937e-05	0	*	BDGP	AI135453	5' Accession #
GH13236		-0.0873351	0.0903984	0	*	0.752065	3.46811e-06	0	*	0.230356	0.000841682	0	*	1.56891	2.40452e-09	1	0.05	0.346343	0.00122637	0	*	BDGP	AI135457	5' Accession #
GH13437	Mdh	-0.137704	0.0204366	0	*	-0.018946	0.716614	0	*	-0.29505	3.99117e-05	0	*	1.08602	3.46912e-08	1	0.05	0.226197	7.67507e-05	0	*	BDGP	AI135616	5' Accession #
GH13775	bun	0.243989	0.000166364	0	*	0.270327	0.000885132	0	*	0.347267	1.075e-06	0	*	0.818462	3.31103e-06	1	0.05	0.239829	0.000439135	0	*	BDGP	AI135873	5' Accession #
GH13810	CG3371	0.00184983	0.966102	0	*	-0.121301	0.0753775	0	*	-0.420278	3.11894e-06	0	*	1.01162	8.2048e-08	1	0.05	0.272176	0.000120151	0	*	BDGP	AI135895	5' Accession #
GH14384	Kisir	0.0183706	0.742086	0	*	0.06608	0.227888	0	*	-0.258775	1.69511e-05	0	*	0.655573	2.45597e-06	1	0.05	0.0378921	0.346791	0	*	BDGP	AI238356	5' Accession #
GH14673	CG10675	-0.0124752	0.760596	0	*	-0.0570691	0.350722	0	*	-0.394863	1.6303e-06	0	*	1.3612	2.86437e-09	1	0.05	0.292739	7.57581e-05	0	*	BDGP	AI238598	5' Accession #
GH14769		-0.160578	0.0163599	0	*	0.135164	0.0459883	0	*	0.0970406	0.0190079	0	*	0.802058	6.85578e-07	1	0.05	0.154341	0.00360807	0	*	BDGP	AI238680	5' Accession #
GH15083	CG16707	-0.0746274	0.0865688	0	*	0.105589	0.0733742	0	*	-0.0681595	0.0786436	0	*	1.00469	9.88508e-08	1	0.05	0.0979648	0.0235406	0	*	BDGP	AI238937	5' Accession #
GH15286	CG5455	-0.101891	0.0312031	0	*	0.157806	0.0732863	0	*	-0.113214	0.0487506	0	*	0.924052	9.49235e-07	1	0.05	0.174904	0.00728114	0	*	BDGP	AI239107	5' Accession #
GH15335	th	-0.00623689	0.895157	0	*	0.101199	0.0594965	0	*	-0.253692	3.37076e-05	0	*	0.973958	1.18302e-07	1	0.05	0.25323	7.90177e-05	0	*	BDGP	AI292436	5' Accession #
GH15507	CG14895	-0.0432047	0.327465	0	*	0.110904	0.130423	0	*	-0.230587	0.00209201	0	*	1.13114	4.06749e-07	1	0.05	0.265937	0.000120979	0	*	BDGP	AI292571	5' Accession #
GH15861	CG1358	-0.164274	0.00777605	0	*	0.507615	2.44585e-05	0	*	0.106976	0.0241533	0	*	1.05898	8.80654e-08	1	0.05	0.369447	6.21478e-06	0	*	BDGP	AI292851	5' Accession #
GH16721	E2f	-0.185762	0.00511498	0	*	0.0464409	0.392304	0	*	0.0173287	0.533118	0	*	0.784498	6.67118e-07	1	0.05	0.075091	0.0982427	0	*	BDGP	AI386589	5' Accession #
GH16914	Faf	-0.0150168	0.820098	0	*	0.0492134	0.444073	0	*	-0.300826	8.91957e-06	0	*	1.10982	5.80661e-08	1	0.05	0.269865	0.000196029	0	*	BDGP	AI386730	5' Accession #
GH16917	CG6139	0.0533738	0.210849	0	*	0.250226	0.00200766	0	*	-0.0237981	0.449475	0	*	0.742447	7.8436e-07	1	0.05	0.280956	2.72803e-05	0	*	BDGP	AI386732	5' Accession #
GH16986	CG12384	0.3036	0.000171427	0	*	0.102586	0.0703249	0	*	0.0843329	0.0263368	0	*	0.865365	8.82013e-06	1	0.1	0.227583	0.00015968	0	*	BDGP	AI386777	5' Accession #
GH17516	CG8768	0.0385866	0.361839	0	*	0.0808672	0.119748	0	*	-0.10582	0.00655438	0	*	0.927517	3.01761e-07	1	0.05	0.124073	0.0104603	0	*	BDGP	AI387084	5' Accession #
GH17623		0.121302	0.0646345	0	*	-0.0623833	0.286571	0	*	-0.411498	1.15506e-06	0	*	0.988283	9.7882e-08	1	0.05	0.193619	0.000312495	0	*	BDGP	AI387171	5' Accession #
GH17724	CG12333	-0.214874	0.00327946	0	*	-0.338602	0.0129052	0	*	-0.360206	1.35741e-05	0	*	0.568467	1.14601e-05	1	0.1	0.0399715	0.28012	0	*	BDGP	AI387248	5' Accession #
GH17801	CG17660	-0.0577608	0.211118	0	*	0.0170976	0.735698	0	*	-0.260854	0.000104911	0	*	1.09572	2.34403e-08	1	0.05	0.373144	2.58475e-05	0	*	BDGP	AI387304	5' Accession #
GH17980	CG3397	-0.163581	0.07625	0	*	-0.192233	0.00915625	0	*	-0.334559	3.50037e-06	0	*	1.27987	5.40296e-09	1	0.05	0.204016	0.000187189	0	*	BDGP	AI387448	5' Accession #
GH18014	CG1600	0.120378	0.0235663	0	*	-0.127308	0.122955	0	*	-0.394632	3.09373e-05	0	*	0.726274	8.94796e-07	1	0.05	0.192464	0.00044061	0	*	BDGP	AI387473	5' Accession #
GH18152	Idgf1	-0.133314	0.0216309	0	*	-0.0113214	0.829914	0	*	-0.175135	0.000344152	0	*	0.61537	6.74627e-06	1	0.05	0.0938059	0.065377	0	*	BDGP	AI387590	5' Accession #
GH19076	CG8709	-0.228737	0.00130239	0	*	0.313996	0.000532067	0	*	-0.0293432	0.599804	0	*	0.664353	5.51796e-06	1	0.05	0.0718563	0.0938288	0	*	BDGP	AI388248	5' Accession #
GH19141	CG8199	-0.0646923	0.165417	0	*	-0.210948	0.00312713	0	*	-0.266631	1.98095e-05	0	*	0.847112	3.8256e-07	1	0.05	0.0452856	0.295975	0	*	BDGP	AI388296	5' Accession #
GH20310	CG4585	-0.155263	0.0134717	0	*	0.137474	0.0497954	0	*	-0.143944	0.000777129	0	*	0.863055	3.07083e-07	1	0.05	0.322082	4.26723e-05	0	*	BDGP	AI389194	5' Accession #
GH20337	CG4233	-0.122455	0.0464799	0	*	0.164045	0.0133241	0	*	-0.428365	2.20748e-05	0	*	1.16134	1.55176e-08	1	0.05	0.262241	0.000183643	0	*	BDGP	AI389216	5' Accession #
GH20776		0.193158	0.000982249	0	*	0.0961164	0.0881888	0	*	-0.192926	0.000264058	0	*	1.27063	5.14818e-09	1	0.05	0.392783	3.05146e-05	0	*	BDGP	AI389565	5' Accession #
GH20785	BG5	0.122457	0.0247985	0	*	0.317692	0.000428107	0	*	0.247223	1.3047e-05	0	*	0.794433	1.5194e-06	1	0.05	0.35027	1.23149e-05	0	*	BDGP	AI389573	5' Accession #
GH20973	gol	-0.0894145	0.0758371	0	*	0.111366	0.0605935	0	*	0.00762462	0.856258	0	*	0.691616	8.39637e-06	1	0.1	0.0871055	0.0515043	0	*	BDGP	AI389732	5' Accession #
GH20987		0.172133	0.00273187	0	*	0.262241	0.0923092	0	*	0.216493	8.98307e-05	0	*	4.46534	1.25044e-12	1	0.05	0.134471	0.0056914	0	*	BDGP	AI389743	5' Accession #
GH21034		-0.209329	0.00143155	0	*	0.202168	0.00760916	0	*	0.0194081	0.571218	0	*	0.810145	4.2926e-07	1	0.05	0.159424	0.00232101	0	*	BDGP	AI389776	5' Accession #
GH21853		0.107901	0.0319849	0	*	0.376841	0.000602496	0	*	0.0730115	0.0507211	0	*	0.894246	1.52328e-07	1	0.05	0.236132	0.000402183	0	*	BDGP	AI402604	5' Accession #
GH22719	CG1942	0.0443625	0.552211	0	*	-0.0804051	0.118262	0	*	-0.290429	3.41814e-05	0	*	0.61306	5.83824e-06	1	0.05	0.173056	0.00139467	0	*	BDGP	AI403307	5' Accession #
GH23019	BEST:CK01577	-0.0455152	0.37769	0	*	-0.141633	0.0091507	0	*	-0.180911	0.000413467	0	*	0.709407	1.67643e-06	1	0.05	0.0688526	0.0882916	0	*	BDGP	AI403553	5' Accession #
GH23107		0.248494	0.00114629	0	*	0.415888	9.0551e-05	0	*	0.181836	0.000327308	0	*	0.939994	1.19505e-07	1	0.05	0.219497	0.000158862	0	*	BDGP	AI403626	5' Accession #
GH23390	CG6028	-0.013862	0.805231	0	*	-0.103972	0.0829466	0	*	-0.170745	0.00016066	0	*	1.08001	1.06454e-07	1	0.05	0.199395	0.000275574	0	*	BDGP	AI403860	5' Accession #
GH23617		-0.0935734	0.0872027	0	*	0.325317	0.000358858	0	*	0.0418199	0.322174	0	*	0.779646	1.31282e-06	1	0.05	0.12107	0.00983208	0	*	BDGP	AI404033	5' Accession #
GH23708	CG9027	0.209101	0.00253855	0	*	0.250226	0.00533891	0	*	-0.180449	0.000453415	0	*	1.0539	5.1065e-07	1	0.05	0.0596107	0.241352	0	*	BDGP	AI404109	5' Accession #
GH23990	CG10131	0.14279	0.0525159	0	*	0.247223	0.00202377	0	*	0.0339642	0.313739	0	*	0.914117	6.69709e-06	1	0.05	0.110441	0.01481	0	*	BDGP	AI404334	5' Accession #
GH24605	CG7683	-0.227582	0.001517	0	*	-0.0466719	0.394518	0	*	-0.272176	2.04338e-05	0	*	0.935142	5.48918e-07	1	0.05	0.271483	0.000165206	0	*	BDGP	AI404773	5' Accession #
GH24627	CG8572	0.068392	0.133124	0	*	0.151568	0.0208018	0	*	-0.0106283	0.733027	0	*	0.929828	9.28349e-08	1	0.05	0.243064	0.000229389	0	*	BDGP	AI404792	5' Accession #
GH24702	Rab5	0.16936	0.00295864	0	*	0.171207	0.00822065	0	*	0.127539	0.00112691	0	*	0.735978	3.56775e-06	1	0.05	0.172363	0.00219672	0	*	BDGP	AI404857	5' Accession #
GH25390	Ork1	-0.0894145	0.154484	0	*	0.146023	0.0416538	0	*	0.119914	0.00442355	0	*	0.753769	4.06237e-06	1	0.05	0.139785	0.00530704	0	*	BDGP	AI405401	5' Accession #
GH26048	CG5186	0.0804065	0.0644046	0	*	0.129156	0.039687	0	*	-0.177215	0.000280495	0	*	0.901409	3.86189e-07	1	0.05	0.241677	0.000163055	0	*	BDGP	AI405896	5' Accession #
GH26069		-0.0270313	0.575718	0	*	0.108362	0.0502961	0	*	-0.131929	0.000987065	0	*	0.878766	4.24061e-07	1	0.05	0.220421	0.000170452	0	*	BDGP	AI405916	5' Accession #
GH26082	CG18316	0.283961	0.000179792	0	*	0.227583	0.00231506	0	*	0.216262	0.00118034	0	*	1.2295	1.55977e-08	1	0.05	0.423744	3.41419e-06	0	*	BDGP	AI405929	5' Accession #
GH26355		0.193852	0.00529478	0	*	0.124304	0.0694165	0	*	0.0956543	0.0190435	0	*	1.15857	6.66322e-08	1	0.05	0.246067	0.000104304	0	*	BDGP	AI406146	5' Accession #
GH26459	CG5989	0.0582258	0.229363	0	*	0.0318848	0.607572	0	*	-0.166355	0.00022032	0	*	0.750996	1.50144e-06	1	0.05	0.0478272	0.263595	0	*	BDGP	AI406230	5' Accession #
GH26692		0.289275	0.000174643	0	*	0.0549897	0.298129	0	*	-0.0804051	0.07559	0	*	0.786115	7.55853e-07	1	0.05	0.1079	0.0186928	0	*	BDGP	AI513563	5' Accession #
GH27237	CG12056	-0.159191	0.00842496	0	*	-0.247223	0.00228896	0	*	-0.221807	2.69481e-05	0	*	1.26439	4.59449e-09	1	0.05	0.230356	8.86824e-05	0	*	BDGP	AI514165	5' Accession #
GH27293	CG6785	-0.239365	0.000448385	0	*	0.051986	0.382389	0	*	-0.188074	0.000259293	0	*	0.628771	1.1743e-05	1	0.1	0.190384	0.000227894	0	*	BDGP	AI514215	5' Accession #
GH27752	CG8813	0.0838722	0.151591	0	*	0.131467	0.0274238	0	*	-0.102817	0.00532494	0	*	0.841336	3.3801e-07	1	0.05	0.130081	0.0213583	0	*	BDGP	AI517115	5' Accession #
GH27792		0.0956557	0.0269679	0	*	0.263627	0.00252997	0	*	0.178601	0.000161787	0	*	0.93468	9.78709e-07	1	0.05	0.167973	0.0030427	0	*	BDGP	AI517147	5' Accession #
GH28017		-0.00323325	0.938957	0	*	0.241446	0.00222427	0	*	0.134009	0.0402905	0	*	0.789812	2.738e-06	1	0.05	0.306833	4.33431e-05	0	*	BDGP	AI517310	5' Accession #
GH28308	CG7404	0.113215	0.0412338	0	*	0.261085	0.00129827	0	*	-0.0748599	0.0870464	0	*	1.27964	2.1062e-08	1	0.05	0.287194	7.0297e-05	0	*	BDGP	AI517381	5' Accession #
GH28335	CG17838	0.0965799	0.0525012	0	*	0.192002	0.00513161	0	*	-0.201244	0.000219168	0	*	1.18768	1.94962e-08	1	0.05	0.244681	0.000107958	0	*	BDGP	AI517404	5' Accession #
GH28578	Rh5	-0.110209	0.0352293	0	*	0.351195	0.000470987	0	*	-0.0150182	0.60415	0	*	1.51785	1.56697e-08	1	0.05	0.329014	1.3942e-05	0	*	BDGP	AI517572	5' Accession #
GH28730	Chd64	-0.0635371	0.224289	0	*	0.157113	0.0123601	0	*	-0.107669	0.00882663	0	*	1.2459	7.20315e-09	1	0.05	0.218804	0.000123879	0	*	BDGP	AI517682	5' Accession #
GM01069		0.0739371	0.0841612	0	*	0.0129388	0.828651	0	*	-0.117835	NA	0	*	0.902102	1.80098e-07	1	0.05	0.325317	3.18223e-05	0	*	BDGP	AA567098	5' Accession #
GM01240	CG13900	-0.14556	0.0153503	0	*	-0.267324	0.000893886	0	*	-0.526561	3.41178e-07	0	*	0.808989	2.20017e-07	1	0.05	0.0938059	0.0361805	0	*	BDGP	AA567184	5' Accession #
GM01253		-0.237748	0.000987405	0	*	0.0861813	0.111911	0	*	-0.131698	0.00824803	0	*	0.632237	3.40511e-06	1	0.05	0.191078	0.000302832	0	*	BDGP	AA567187	5' Accession #
GM01761		-0.0362733	0.421649	0	*	0.13216	0.0356027	0	*	-0.147871	0.00130345	0	*	1.63776	1.55744e-08	1	0.05	0.298053	7.79183e-05	0	*	BDGP	AA694907	5' Accession #
GM01959	CG2915	0.0628468	0.23793	0	*	-0.0965785	0.0748815	0	*	-0.180218	0.00015111	0	*	0.683992	1.22842e-06	1	0.05	0.0529102	0.202575	0	*	BDGP	AA695024	5' Accession #
GM01994	CG6606	-0.0281866	0.533093	0	*	0.0127077	0.774583	0	*	-0.320234	4.90447e-06	0	*	0.776873	1.27129e-06	1	0.05	0.134933	0.00511532	0	*	BDGP	AA695048	5' Accession #
GM02209	kis	0.184841	0.00150268	0	*	0.218572	0.00428747	0	*	0.229663	5.92448e-05	0	*	0.651414	9.03102e-06	1	0.1	0.126846	0.0113878	0	*	BDGP	AA567240	5' Accession #
GM02347	fu12	0.0843343	0.0865177	0	*	0.0739357	0.23129	0	*	-0.0242602	0.544735	0	*	0.565464	1.03943e-05	1	0.1	0.0866434	0.0430841	0	*	BDGP	AA695169	5' Accession #
GM02466		-0.171899	0.00518467	0	*	-0.0653869	0.262748	0	*	-0.143712	0.00138788	0	*	0.70779	2.35872e-06	1	0.05	0.153186	0.00168558	0	*	BDGP	AA695242	5' Accession #
GM03781	CG9524	-0.225965	0.00296077	0	*	-0.206327	0.00125038	0	*	-0.325779	4.82388e-06	0	*	1.04743	7.76785e-08	1	0.05	0.242601	0.000101734	0	*	BDGP	AA802052	5' Accession #
GM03875		0.203325	0.00177585	0	*	0.326241	0.00111294	0	*	0.104203	0.0055421	0	*	0.976731	8.13109e-07	1	0.05	0.237287	0.000404247	0	*	BDGP	AA802113	5' Accession #
GM04589	CG14819	0.225043	0.00097596	0	*	0.161272	0.00964828	0	*	-0.138167	0.00127043	0	*	1.13916	1.47845e-08	1	0.05	0.182529	0.000819358	0	*	BDGP	AA695846	5' Accession #
GM04669	CG5335	0.0110918	0.835703	0	*	-0.234284	0.00391417	0	*	-0.449159	8.70121e-07	0	*	1.21979	3.51711e-08	1	0.05	0.302212	0.000129028	0	*	BDGP	AA695866	5' Accession #
GM04775		0.0836412	0.130138	0	*	0.0841019	0.120636	0	*	-0.0318848	0.343959	0	*	0.606821	7.74031e-06	1	0.05	0.0552207	0.142725	0	*	BDGP	AA695923	5' Accession #
GM04958	CG2846	0.10975	0.0329716	0	*	0.0824845	0.128841	0	*	-0.0921886	0.0198883	0	*	1.01208	7.82451e-08	1	0.05	0.369216	8.90045e-06	0	*	BDGP	AA696047	5' Accession #
GM05554	PP2A-B'	-0.0834073	0.115501	0	*	-0.0797119	0.110924	0	*	-0.103279	0.00648868	0	*	1.00053	8.6558e-08	1	0.05	0.311685	5.39333e-05	0	*	BDGP	AA802438	5' Accession #
GM07634		0.234054	0.000261697	0	*	0.302212	0.000553831	0	*	0.0889539	0.166218	0	*	1.58555	6.34786e-09	1	0.05	0.487283	1.23971e-06	0	*	BDGP	AA696412	5' Accession #
GM07659		0.000463531	0.990841	0	*	-0.0108593	0.808665	0	*	-0.240753	7.98488e-05	0	*	0.708945	1.34272e-06	1	0.05	0.131929	0.00658888	0	*	BDGP	AA696427	5' Accession #
GM07804	CG4416	0.170747	0.0114366	0	*	0.0854881	0.144	0	*	0.00970406	0.736709	0	*	1.00838	8.99837e-08	1	0.05	0.253692	4.76962e-05	0	*	BDGP	AA696506	5' Accession #
GM07940	CG9924	0.369218	3.45864e-05	0	*	-0.156189	0.0151041	0	*	-0.219497	0.000106882	0	*	0.71657	1.68121e-06	1	0.05	0.00877988	0.837608	0	*	BDGP	AA696584	5' Accession #
GM08044	Fdh	-0.0531399	0.363115	0	*	-0.152492	0.00751962	0	*	-0.27749	8.37547e-06	0	*	0.537969	1.46307e-05	1	0.1	0.105127	0.0235055	0	*	BDGP	AA696634	5' Accession #
GM08320	CG5100	0.0912658	0.0535326	0	*	-0.046903	0.401216	0	*	-0.00577623	0.864391	0	*	0.768787	7.14134e-07	1	0.05	0.0619212	0.188483	0	*	BDGP	AA696744	5' Accession #
GM08326	CG17533	0.0882622	0.0925471	0	*	0.269865	0.00092772	0	*	0.0298053	0.361156	0	*	0.869293	1.50395e-07	1	0.05	0.273331	0.000290126	0	*	BDGP	AA696749	5' Accession #
GM09915	CG15611	-0.0110889	0.769779	0	*	0.184608	0.00521474	0	*	0.124535	0.00265132	0	*	0.681219	1.14578e-05	1	0.1	0.0552207	0.172306	0	*	BDGP	AA735818	5' Accession #
GM13207	colt	-0.0330386	0.552753	0	*	-0.17398	0.0087303	0	*	-0.318386	2.26411e-06	0	*	0.745451	1.29433e-06	1	0.05	0.12546	0.00729712	0	*	BDGP	AA803450	5' Accession #
GM13306	CG11143	-0.115292	0.0405475	0	*	-0.244681	0.000444793	0	*	-0.419123	1.59796e-06	0	*	0.579558	9.33376e-06	1	0.1	0.129387	0.0121529	0	*	BDGP	AA803493	5' Accession #
GM13388	CG12292	-0.063306	0.221816	0	*	-0.106976	0.0731776	0	*	-0.320465	3.5132e-06	0	*	0.649565	9.35314e-06	1	0.1	0.231511	0.000169507	0	*	BDGP	AA803521	5' Accession #
GM13686	Hsp27	0.184147	0.00100203	0	*	0.164738	0.0099156	0	*	-0.117142	0.0176241	0	*	0.937684	1.07073e-07	1	0.05	0.347498	2.01576e-05	0	*	BDGP	AA803624	5' Accession #
GM13948	CG1475	0.165433	0.00220522	0	*	0.137243	0.0568511	0	*	0.0820224	0.0124608	0	*	0.793509	3.51269e-07	1	0.05	0.218804	0.000354652	0	*	BDGP	AA803681	5' Accession #
GM14014		0.106977	0.047408	0	*	0.17837	0.00677969	0	*	0.0219497	0.494831	0	*	0.924976	1.49204e-07	1	0.05	0.205634	0.000162486	0	*	BDGP	AA803694	5' Accession #
GM14109		0.0972731	0.0539167	0	*	0.0716252	0.19834	0	*	-0.106052	0.00403985	0	*	1.06476	3.11183e-08	1	0.05	0.287656	6.07153e-05	0	*	BDGP	AA803725	5' Accession #
GM14202	CG9286	-0.257849	0.000696776	0	*	-0.243526	0.00210339	0	*	-0.477809	2.02617e-06	0	*	0.783805	3.54272e-07	1	0.05	0.14533	0.00300715	0	*	BDGP	AA803757	5' Accession #
GM14215		0.115526	0.0201398	0	*	0.319772	0.000371986	0	*	-0.14094	0.00241297	0	*	1.18167	9.01732e-09	1	0.05	0.227352	0.000122715	0	*	BDGP	AA803764	5' Accession #
GM14344		0.0757855	0.104359	0	*	0.106745	0.0772876	0	*	-0.0337332	0.288075	0	*	1.19091	1.52355e-08	1	0.05	0.261317	0.000280831	0	*	BDGP	AA803814	5' Accession #
GM14559	Ef1alpha48D	0.0422834	0.362253	0	*	-0.0903402	0.0834452	0	*	-0.320927	3.76028e-06	0	*	0.728122	4.79847e-06	1	0.05	0.261547	3.457e-05	0	*	BDGP	AA803896	5' Accession #
GM14788	Jafrac1	0.0704714	0.314729	0	*	0.170052	0.0186451	0	*	-0.230818	4.95058e-05	0	*	1.0747	5.52833e-08	1	0.05	0.328321	1.92286e-05	0	*	BDGP	AA821176	5' Accession #
HL01508		0.171902	0.00527372	0	*	0.105589	0.0728842	0	*	-0.0210255	0.559339	0	*	0.842029	6.79768e-06	1	0.05	0.0850261	0.0472965	0	*	BDGP	AA567595	5' Accession #
HL01515	CG5973	-0.0344249	0.441896	0	*	0.520091	2.75637e-05	0	*	-0.0242602	0.494063	0	*	1.87574	5.11148e-10	1	0.05	0.394401	4.88602e-06	0	*	BDGP	AA567599	5' Accession #
HL02309	CG13122	0.0958868	0.0525281	0	*	-0.0475961	0.321377	0	*	-0.176984	0.000100941	0	*	0.637551	2.69786e-06	1	0.05	0.143944	0.00235118	0	*	BDGP	AA801572	5' Accession #
HL04722	Reg-5	-0.0175583	0.742562	0	*	0.510387	4.86476e-05	0	*	-0.00716252	0.811325	0	*	0.997063	7.96234e-08	1	0.05	0.377765	1.46366e-05	0	*	BDGP	AA698461	5' Accession #
HL05382		0.157577	0.00436857	0	*	0.345187	0.00146875	0	*	0.399253	5.08072e-06	0	*	0.780108	1.52619e-05	1	0.1	0.289735	2.0361e-05	0	*	BDGP	AA698645	5' Accession #
HL05577	CG13349	0.219267	0.00924306	0	*	0.123727	0.0917801	0	*	0.0508308	0.169097	0	*	0.640092	2.17953e-06	1	0.05	0.276104	5.51101e-05	0	*	BDGP	AA698728	5' Accession #
HL07357		0.376843	1.73301e-05	0	*	0.141864	0.0220763	0	*	0.153648	0.000352305	0	*	0.957554	1.32818e-06	1	0.05	0.0145561	0.691891	0	*	BDGP	AA699046	5' Accession #
HL07933		0.21326	0.00100993	0	*	0.229201	0.00237621	0	*	0.236132	2.77096e-05	0	*	1.01878	5.96515e-08	1	0.05	0.265475	7.10237e-05	0	*	BDGP	AA821233	5' Accession #
HL08006	ade5	0.0374314	0.51391	0	*	0.0402025	0.420903	0	*	-0.0656179	0.0678032	0	*	1.29188	4.25212e-09	1	0.05	0.255309	9.82104e-05	0	*	BDGP	AA699227	5' Accession #
HL08032		0.179758	0.00860338	0	*	0.0827156	0.116105	0	*	0.0630764	0.068501	0	*	0.564077	1.28647e-05	1	0.1	0.0496756	0.193315	0	*	BDGP	AA699248	5' Accession #
HL08053	Thor	0.0194096	0.723179	0	*	0.41843	4.61137e-05	0	*	-0.122225	0.0482348	0	*	1.62713	1.90862e-09	1	0.05	0.371527	7.85987e-06	0	*	BDGP	AA699260	5' Accession #
HL08109	yip2	-0.0499052	0.347443	0	*	-0.120839	0.0539961	0	*	-0.302674	1.02547e-05	0	*	0.968875	1.62108e-07	1	0.05	0.366213	3.13844e-05	0	*	BDGP	AA736169	5' Accession #
HRB_19	14-3-3E	-0.204015	0.00224447	0	*	0.231511	0.015457	0	*	0.0600728	0.122794	0	*	0.801365	9.05421e-07	1	0.05	0.0429751	0.276492	0	*	Lab
HRB_19	14-3-3E	-0.242369	0.00273581	0	*	0.199164	0.00454936	0	*	0.100968	0.0174311	0	*	0.681219	4.18949e-06	1	0.05	0.016289	0.762918	0	*	Lab
LD02334		0.0485217	0.352869	0	*	0.230125	0.0141476	0	*	0.0716252	0.141594	0	*	1.12368	2.23745e-06	1	0.05	0.276335	3.00238e-05	0	*	BDGP	AA202064	5' Accession #
LD02553	CG6064	0.0254168	0.563371	0	*	-0.116911	0.0400183	0	*	-0.266631	0.000162701	0	*	0.512091	6.24883e-06	1	0.05	0.109517	0.0186682	0	*	BDGP	AI454989	5' Accession #
LD02906		-0.174903	0.00591479	0	*	0.216262	0.00433208	0	*	-0.155265	0.0034302	0	*	1.06407	3.10012e-08	1	0.05	0.309837	1.43743e-05	0	*	BDGP	AA202591	5' Accession #
LD03170	RhoGEF4	0.0131712	0.748162	0	*	-0.0700079	0.152295	0	*	NA	NA	0	*	0.714209	1.46033e-05	1	0.1	0.0341953	0.416971	0	*	BDGP	AA816655	5' Accession #
LD03419		0.0235684	0.672114	0	*	-0.0908023	0.0895124	0	*	-0.200089	9.89566e-05	0	*	0.941149	1.35432e-07	1	0.05	0.185532	0.000970929	0	*	BDGP	AA202784	5' Accession #
LD03595	CG4798	0.0365072	0.468052	0	*	0.271252	0.000832505	0	*	-0.14764	0.0159124	0	*	0.896557	2.64231e-07	1	0.05	0.385159	6.09201e-06	0	*	BDGP	AA203095	5' Accession #
LD04004	CG17531	0.179295	0.00598879	0	*	0.217417	0.00447623	0	*	-0.0790188	0.0224455	0	*	1.10519	2.31658e-08	1	0.05	0.309606	4.37389e-05	0	*	BDGP	AA202550	5' Accession #
LD04267	Cyp6a22	-0.0785552	0.144169	0	*	-0.195467	0.00591425	0	*	-0.408264	1.32293e-06	0	*	0.632699	2.98241e-06	1	0.05	0.210717	0.000166987	0	*	BDGP	AA201305	5' Accession #
LD04380	CG1696	0.0221821	0.597084	0	*	0.0325779	0.600438	0	*	-0.298746	3.64326e-06	0	*	1.03911	3.9975e-08	1	0.05	0.388856	4.09088e-06	0	*	BDGP	AA201478	5' Accession #
LD05267	BEST:CK01296	-0.0612266	0.223958	0	*	-0.202399	0.0021847	0	*	-0.309837	4.41528e-06	0	*	0.601276	3.72754e-06	1	0.05	0.273793	7.30237e-05	0	*	BDGP	AA246490	5' Accession #
LD05816		0.229202	0.000506163	0	*	0.162428	0.009777	0	*	0.155727	0.000564183	0	*	1.14563	3.37723e-08	1	0.05	0.289967	2.49214e-05	0	*	BDGP	AA246827	5' Accession #
LD06557	CG15119	-0.00739214	0.882873	0	*	0.0524481	0.295415	0	*	0.0968096	0.0137021	0	*	0.735285	7.8372e-06	1	0.05	0.255078	4.4908e-05	0	*	BDGP	AA263495	5' Accession #
LD08201	CG1696	-0.159191	0.0159646	0	*	-0.217648	0.00629128	0	*	-0.399253	1.66277e-06	0	*	0.627847	3.81925e-06	1	0.05	0.0905713	0.0434769	0	*	BDGP	AA264570	5' Accession #
LD08717	Prosbeta5	-0.188997	0.0117589	0	*	-0.113445	0.045845	0	*	-0.370372	3.03739e-06	0	*	0.847806	6.18408e-07	1	0.05	0.36783	9.68015e-06	0	*	BDGP	AA390473	5' Accession #
LD09584	CG8745	-0.00254011	0.956384	0	*	-0.0711631	0.204626	0	*	-0.0725494	0.0456149	0	*	0.673826	2.41049e-06	1	0.05	0.0619212	0.157972	0	*	BDGP	AA264907	5' Accession #
LD09626	CG14998	-0.0935734	0.068167	0	*	0.209099	0.00621041	0	*	-0.159886	0.00233508	0	*	1.23204	1.86275e-08	1	0.05	0.298515	6.62793e-05	0	*	BDGP	AA390614	5' Accession #
LD09675		0.00208087	0.964498	0	*	0.0630764	0.307454	0	*	-0.251612	0.000136068	0	*	1.30367	4.57892e-08	1	0.05	0.217879	0.000159906	0	*	BDGP	AA390605	5' Accession #
LD09689	Adf1	0.129851	0.0169382	0	*	0.286039	0.000679516	0	*	0.0485203	0.124605	0	*	0.739906	1.22989e-06	1	0.05	0.293663	3.75123e-05	0	*	BDGP	AA390609	5' Accession #
LD09837		0.0854896	0.0442942	0	*	0.168897	0.0114959	0	*	-0.084795	0.0478322	0	*	1.08463	1.81985e-07	1	0.05	0.244912	0.00103932	0	*	BDGP	AA391316	5' Accession #
LD09945	EG:39E1.2	0.173981	0.0121058	0	*	0.137705	0.0246598	0	*	0.0411267	0.208665	0	*	0.885235	3.02227e-07	1	0.05	0.121994	0.00851886	0	*	BDGP	AA390913	5' Accession #
LD09950	Mo25	0.0871069	0.102288	0	*	-0.0547586	0.249234	0	*	-0.275411	7.10996e-06	0	*	0.660656	3.86277e-06	1	0.05	0.309144	0.000287536	0	*	BDGP	AA391018	5' Accession #
LD10117		-0.120606	0.0251273	0	*	0.270558	0.00088894	0	*	0.13424	0.000550571	0	*	0.790736	3.9803e-07	1	0.05	0.227121	0.000253672	0	*	BDGP	AA391470	5' Accession #
LD10516	gft	0.0529117	0.27072	0	*	0.0829466	0.151699	0	*	-0.16959	0.000832225	0	*	0.661811	9.36339e-06	1	0.1	0.0268017	0.450657	0	*	BDGP	AA391453	5' Accession #
LD10532	emc	0.113447	0.043921	0	*	0.115525	0.0555345	0	*	-0.0494445	0.196898	0	*	1.26092	1.42064e-08	1	0.05	0.302674	1.66001e-05	0	*	BDGP	AA391523	5' Accession #
LD11783		-0.0332696	0.491979	0	*	-0.0226428	0.736071	0	*	-0.199164	0.000855462	0	*	0.996139	5.3933e-07	1	0.05	0.208175	0.00017126	0	*	BDGP	AA390942	5' Accession #
LD11958	ImpE3	-0.180679	0.00378937	0	*	-0.212103	0.0118439	0	*	-0.279107	2.25645e-05	0	*	0.6022	7.19469e-06	1	0.05	0.168666	0.0020608	0	*	BDGP	AA392824	5' Accession #
LD12029	drk	0.272639	0.000817496	0	*	0.697768	1.63001e-05	0	*	0.279338	7.78705e-06	0	*	0.999836	3.6042e-06	1	0.05	0.226428	0.000395923	0	*	BDGP	AA392845	5' Accession #
LD12309	CG8408	0.126616	0.0195637	0	*	0.199857	0.00476983	0	*	0.00392783	0.907483	0	*	0.96333	2.06585e-07	1	0.05	0.267324	0.000129674	0	*	BDGP	AA438513	5' Accession #
LD12407	cnc	0.00531556	0.916883	0	*	0.393939	0.000296642	0	*	-0.141633	0.00611145	0	*	0.961944	1.03514e-07	1	0.05	0.297822	9.61581e-05	0	*	BDGP	AA392043	5' Accession #
LD12826	AcCoAS	-0.0561435	0.365282	0	*	0.167048	0.0157215	0	*	-0.285577	1.41469e-05	0	*	0.90603	2.23123e-07	1	0.05	0.14533	0.00438688	0	*	BDGP	AA392577	5' Accession #
LD12912	Sh3beta	0.126616	0.0261125	0	*	0.120839	0.0415281	0	*	0.0201013	0.504305	0	*	0.919662	3.81464e-07	1	0.05	0.190847	0.000384741	0	*	BDGP	AA438597	5' Accession #
LD13050	M6	0.130082	0.0407343	0	*	0.0718563	0.17735	0	*	0.06608	0.0697572	0	*	0.744989	8.67474e-07	1	0.05	0.179294	0.000452631	0	*	BDGP	AA816816	5' Accession #
LD13366	dream	-0.102584	0.0637775	0	*	0.344956	0.000550156	0	*	-0.163352	0.00600472	0	*	1.01231	3.55138e-07	1	0.05	0.302212	5.40798e-05	0	*	BDGP	AA438962	5' Accession #
LD13611	CG10802	0.00092563	0.987132	0	*	-0.238212	0.00231567	0	*	-0.222269	8.26189e-05	0	*	0.655573	2.04168e-06	1	0.05	0.0778636	0.0676823	0	*	BDGP	AA439133	5' Accession #
LD13901	Galpha49B	-0.121993	0.0397873	0	*	-0.162659	0.00788113	0	*	-0.14325	0.0013542	0	*	0.685147	1.90734e-06	1	0.05	0.084795	0.0580855	0	*	BDGP	AA439352	5' Accession #
LD13945	Dcp-1	-0.228968	0.00272131	0	*	-0.147178	0.0183166	0	*	-0.333635	4.79699e-06	0	*	0.747761	6.60558e-06	1	0.05	0.17629	0.000779046	0	*	BDGP	AA439387	5' Accession #
LD14555	CG11799	0.238906	0.000359922	0	*	0.216724	0.00300953	0	*	0.195237	3.38098e-05	0	*	1.27733	6.50647e-08	1	0.05	0.288118	1.53349e-05	0	*	BDGP	AA439875	5' Accession #
LD14730	CG9332	-0.0469015	0.354497	0	*	0.0944991	0.14904	0	*	-0.341722	3.32824e-05	0	*	1.54673	2.37667e-09	1	0.05	0.354198	1.7436e-05	0	*	BDGP	AA440135	5' Accession #
LD15458	ifc	0.121302	0.0167582	0	*	0.0663111	0.190314	0	*	-0.143712	0.000999302	0	*	1.09787	6.45951e-07	1	0.05	0.0935749	0.0356454	0	*	BDGP	AA440621	5' Accession #
LD16109	CG4710	0.0642331	0.220817	0	*	0.481275	3.90611e-05	0	*	-0.0871055	0.172305	0	*	1.18583	1.55426e-08	1	0.05	0.374068	2.60605e-05	0	*	BDGP	AA441243	5' Accession #
LD18062	CG11508	0.338719	3.64592e-05	0	*	-0.0933438	0.0706211	0	*	-0.0975027	0.0216587	0	*	0.640786	2.38857e-06	1	0.05	0.00901093	0.802314	0	*	BDGP	AA539742	5' Accession #
LD18112	CG17486	0.00138773	0.982357	0	*	-0.176521	0.00652736	0	*	-0.22019	5.66761e-05	0	*	0.861668	5.27598e-07	1	0.05	0.198471	0.000199016	0	*	BDGP	AA539778	5' Accession #
LD18769	CG4594	0.176292	0.00453258	0	*	-0.2158	0.00100123	0	*	-0.351426	1.50833e-06	0	*	0.816152	3.03186e-07	1	0.05	0.0947301	0.0302763	0	*	BDGP	AA539071	5' Accession #
LD19191		-0.124303	0.0235908	0	*	0.274717	0.00239243	0	*	0.0228739	0.681335	0	*	0.685609	6.89326e-06	1	0.05	0.153879	0.00266174	0	*	BDGP	AA539898	5' Accession #
LD20358	CG3947	-0.0843315	0.0824681	0	*	-0.32809	0.000318175	0	*	-0.482199	5.71909e-07	0	*	0.850347	2.39944e-07	1	0.05	-0.111366	0.00261231	0	*	BDGP	AA540613	5' Accession #
LD20464	CG9381	0.273101	0.00010354	0	*	0.113445	0.0504261	0	*	0.0489824	0.141733	0	*	1.13708	1.08877e-07	1	0.05	0.216031	0.000373408	0	*	BDGP	AA540691	5' Accession #
LD20892	Myd88	0.0110918	0.821724	0	*	0.408495	5.12074e-05	0	*	-0.275179	9.41812e-05	0	*	1.17659	1.16489e-07	1	0.05	0.341259	0.000132928	0	*	BDGP	AA541098	5' Accession #
LD21102	Ugt35a	-0.200318	0.00150401	0	*	-0.0482892	0.34627	0	*	-0.2158	7.64237e-05	0	*	0.893091	4.58951e-07	1	0.05	0.0101662	0.78678	0	*	BDGP	AA735317	5' Accession #
LD21785	CG5295	0.0713956	0.155668	0	*	-0.0362747	0.502466	0	*	-0.158269	0.000605697	0	*	0.843135	4.21407e-06	1	0.05	0.236132	0.00010381	0	*	BDGP	AA735687	5' Accession #
LD22509	Picot	-0.0399701	0.375967	0	*	0.417275	5.04954e-05	0	*	-0.0526792	0.353291	0	*	1.14153	4.13602e-07	1	0.05	0.177908	0.000593449	0	*	BDGP	AA817280	5' Accession #
LD22634	CG12262	0.012016	0.814507	0	*	0.391859	9.52547e-05	0	*	-0.156882	0.00343181	0	*	0.961482	1.31541e-07	1	0.05	0.261547	0.000234776	0	*	BDGP	AA817371	5' Accession #
LD22661	CG12264	-0.100274	0.106206	0	*	-0.146023	0.00837148	0	*	-0.215338	9.41625e-05	0	*	0.830939	2.17172e-06	1	0.05	0.234284	6.1616e-05	0	*	BDGP	AA817395	5' Accession #
LD22804	CG17723	0.0903416	0.0875372	0	*	0.354429	0.000148331	0	*	0.203323	0.000124778	0	*	1.12876	1.92678e-08	1	0.05	0.282804	3.35745e-05	0	*	BDGP	AA817420	5' Accession #
LD22863	rost	0.148335	0.0251006	0	*	0.337909	0.00165771	0	*	-0.00138629	0.965078	0	*	1.43467	4.049e-08	1	0.05	0.258544	0.000254866	0	*	BDGP	AA817439	5' Accession #
LD22928	CG8208	-0.0944976	0.0587109	0	*	-0.0325779	0.438833	0	*	-0.199164	0.000307573	0	*	0.826087	6.71791e-07	1	0.05	0.0318848	0.447428	0	*	BDGP	AA940742	5' Accession #
LD23009	CG1739	0.0720887	0.152351	0	*	0.518474	2.5847e-05	0	*	0.197085	0.000384281	0	*	1.04189	1.5688e-07	1	0.05	-0.166817	0.295915	0	*	BDGP	AA940772	5' Accession #
LD23561	CG5854	0.105822	0.0464358	0	*	0.391859	0.000265723	0	*	-0.255771	7.11661e-05	0	*	1.49752	3.8407e-09	1	0.05	0.386083	1.66903e-05	0	*	BDGP	AA817591	5' Accession #
LD23608	Transaldolase	0.0286515	0.571328	0	*	-0.084564	0.127102	0	*	-0.238443	4.98437e-05	0	*	0.579558	1.40681e-05	1	0.1	0.172132	0.000932836	0	*	BDGP	AA820141	5' Accession #
LD23674	CG2998	0.152032	0.00397946	0	*	0.124535	0.0496578	0	*	0.0443614	0.17206	0	*	0.596193	1.40097e-05	1	0.1	0.232666	6.44399e-05	0	*	BDGP	AA820190	5' Accession #
LD23954	Gdh	0.0810996	0.0754804	0	*	0.302905	0.000430159	0	*	0.0774014	0.0373848	0	*	1.26208	5.58078e-09	1	0.05	0.33479	1.68601e-05	0	*	BDGP	AA820373	5' Accession #
LD24308	CG2206	0.00901235	0.846254	0	*	0.0184839	0.689254	0	*	-0.223193	0.00011804	0	*	0.883387	1.71588e-07	1	0.05	0.177446	0.000890699	0	*	BDGP	AA820527	5' Accession #
LD24323	Gapdh1	0.0854896	0.0736276	0	*	0.0630764	0.220703	0	*	0.0510618	0.18285	0	*	0.604511	7.29047e-06	1	0.05	0.186688	0.000580786	0	*	BDGP	AA820539	5' Accession #
LD24628	HmgD	0.156422	0.005376	0	*	-0.0184839	0.680817	0	*	-0.344494	2.87349e-06	0	*	0.787964	7.72367e-07	1	0.05	0.230818	0.00013981	0	*	BDGP	AA820753	5' Accession #
LD24696	CG9436	-0.0748585	0.122093	0	*	0.238443	0.0155736	0	*	-0.0693147	0.059101	0	*	1.45038	6.02361e-09	1	0.05	0.217417	0.000202145	0	*	BDGP	AA820803	5' Accession #
LD24756	CG1837	0.236365	0.00153668	0	*	0.114831	0.036573	0	*	0.018946	0.538688	0	*	0.740137	6.27196e-07	1	0.05	0.12107	0.0105031	0	*	BDGP	AA820845	5' Accession #
LD24788	CG6437	-0.0177893	0.690886	0	*	0.352119	0.000174696	0	*	0.0145561	0.666132	0	*	1.33162	6.84142e-09	1	0.05	0.326934	2.2596e-05	0	*	BDGP	AA820869	5' Accession #
LD24944	osk	0.0586879	0.17426	0	*	0.320003	0.0002906	0	*	0.155958	0.00232359	0	*	0.731588	4.69188e-06	1	0.05	0.260161	4.3444e-05	0	*	BDGP	AA820980	5' Accession #
LD25232	Fer1HCH	0.0503701	0.258534	0	*	0.198009	0.00506538	0	*	0.0908023	0.0219154	0	*	0.889625	3.08386e-07	1	0.05	0.210024	0.000278458	0	*	BDGP	AA941213	5' Accession #
LD25378	mnd	0.155728	0.00544217	0	*	0.135164	0.0283925	0	*	-0.258082	0.000374287	0	*	1.29119	4.27795e-09	1	0.05	0.29736	3.87068e-05	0	*	BDGP	AA941312	5' Accession #
LD25626		-0.185762	0.0158637	0	*	0.042282	0.409662	0	*	-0.325548	3.22328e-06	0	*	0.902795	4.27367e-07	1	0.05	0.235439	8.25569e-05	0	*	BDGP	AA941467	5' Accession #
LD26157	TfIIFalpha	0.00670186	0.867449	0	*	0.0935749	0.0657334	0	*	-0.303829	3.97565e-06	0	*	0.868138	2.01479e-07	1	0.05	0.397635	9.86555e-06	0	*	BDGP	AA942112	5' Accession #
LD26519		0.059381	0.254879	0	*	0.20702	0.00602316	0	*	-0.106514	0.00764864	0	*	1.28172	2.49894e-08	1	0.05	0.259699	6.78649e-05	0	*	BDGP	AA942362	5' Accession #
LD26657	exu	0.100508	0.0700774	0	*	-0.152723	0.0264278	0	*	-0.259237	4.01404e-05	0	*	0.889394	7.44686e-07	1	0.05	0.259699	5.84021e-05	0	*	BDGP	AA942434	5' Accession #
LD27370		0.170285	0.00558169	0	*	0.134933	0.0304784	0	*	-0.121763	0.0027157	0	*	0.878073	2.34057e-07	1	0.05	0.225504	8.6427e-05	0	*	BDGP	AA941993	5' Accession #
LD27581	CG11278	0.174444	0.00230323	0	*	0.300595	0.00053708	0	*	0.240291	2.36364e-05	0	*	0.90164	2.89179e-07	1	0.05	0.265475	8.1621e-05	0	*	BDGP	AA948900	5' Accession #
LD27667	CG8229	0.104436	0.0388749	0	*	0.210255	0.00443503	0	*	0.0644627	0.0810661	0	*	0.755617	5.54993e-06	1	0.05	0.162428	0.00376014	0	*	BDGP	AA948957	5' Accession #
LD27718	Men	-0.0233345	0.606076	0	*	0.281649	0.000901781	0	*	-0.00993511	0.782245	0	*	1.22395	1.67953e-08	1	0.05	0.352581	8.73339e-06	0	*	BDGP	AA948992	5' Accession #
LD28033		0.0817928	0.0865165	0	*	0.325317	0.000247664	0	*	-0.0732426	0.129266	0	*	0.990594	9.72419e-08	1	0.05	0.30614	8.16516e-05	0	*	BDGP	AA949220	5' Accession #
LD28079		0.0940384	0.101704	0	*	0.0337332	0.494908	0	*	0.0307295	0.387357	0	*	0.658807	5.73722e-06	1	0.05	0.136781	0.0274278	0	*	BDGP	AA949255	5' Accession #
LD28120	BcDNA:LD28120	-0.0704685	0.158047	0	*	0.36344	0.000132119	0	*	-0.118066	0.00633565	0	*	1.58924	1.28441e-08	1	0.05	0.377765	1.03992e-05	0	*	BDGP	AA949287	5' Accession #
LD28935	2001-09-05	0.152032	0.0134527	0	*	0.0635385	0.20635	0	*	-0.0820224	0.0327898	0	*	0.852426	3.09312e-07	1	0.05	0.173287	0.000631691	0	*	BDGP	AA950395	5' Accession #
LD29276	CG8461	0.0127091	0.785491	0	*	-0.167279	0.0158296	0	*	-0.138629	0.00461008	0	*	1.06846	3.56401e-08	1	0.05	0.051755	0.199664	0	*	BDGP	AA952190	5' Accession #
LD29590	CG6459	-0.0212551	0.693048	0	*	-0.227121	0.00581934	0	*	-0.339411	2.20814e-06	0	*	0.606128	2.81936e-06	1	0.05	0.0910333	0.0477429	0	*	BDGP	AA949630	5' Accession #
LD29917		0.119685	0.0491876	0	*	0.15203	0.0149442	0	*	0.0787877	0.0410006	0	*	1.23666	8.31329e-08	1	0.05	0.296205	1.8382e-05	0	*	BDGP	AA949869	5' Accession #
LD30049	BEST:LD30049	-0.0524467	0.393701	0	*	-0.0979648	0.110532	0	*	-0.173056	0.000200141	0	*	1.36351	5.7382e-08	1	0.05	0.211872	0.000116455	0	*	BDGP	AA950080	5' Accession #
LD31217	CG12797	0.0727819	0.41308	0	*	-0.0686216	0.157296	0	*	-0.155034	0.000508427	0	*	0.761393	1.90168e-06	1	0.05	0.271483	3.15354e-05	0	*	BDGP	AA951003	5' Accession #
LD31377	AP-47	-0.156188	0.0116863	0	*	-0.218804	0.00204766	0	*	-0.254616	4.4479e-05	0	*	1.16226	2.97283e-08	1	0.05	0.0653869	0.148593	0	*	BDGP	AA951092	5' Accession #
LD31805	LamC	-0.0247208	0.595091	0	*	0.2225	0.00319306	0	*	-0.0367368	0.320405	0	*	1.33486	2.63504e-08	1	0.05	0.382848	1.225e-05	0	*	BDGP	AA951374	5' Accession #
LD31983	Lk6	-0.00877843	0.83425	0	*	0.287656	0.00111146	0	*	0.0339642	0.653239	0	*	0.789581	5.1493e-06	1	0.05	0.175135	0.000399979	0	*	BDGP	AA951499	5' Accession #
LD32255	grk	0.21326	0.000303333	0	*	0.301288	0.000526829	0	*	-0.152261	0.00178682	0	*	1.00238	5.83391e-08	1	0.05	0.269403	9.69281e-05	0	*	BDGP	AA951623	5' Accession #
LD32539		0.054298	0.349522	0	*	0.323469	0.000422084	0	*	-0.0323469	0.502601	0	*	1.38384	4.77156e-09	1	0.05	0.145792	0.114844	0	*	BDGP	AA951815	5' Accession #
LD32609	CG17711	-0.0575298	0.226015	0	*	-0.222731	0.0018137	0	*	-0.201013	5.52531e-05	0	*	0.531037	5.3712e-06	1	0.05	0.0353505	0.449474	0	*	BDGP	AA978647	5' Accession #
LD32788	BcDNA:LD32788	0.00670186	0.883683	0	*	0.353736	0.000298809	0	*	0.149489	0.000377432	0	*	0.848268	2.16822e-06	1	0.05	0.245374	0.000406979	0	*	BDGP	AA978745	5' Accession #
LD33016	CG5427	-0.0561435	0.225883	0	*	0.236132	0.00267358	0	*	-0.0258775	0.415245	0	*	0.800209	4.53332e-07	1	0.05	0.257158	4.17638e-05	0	*	BDGP	AA978846	5' Accession #
LD33178	CG12258	-0.200318	0.00457463	0	*	-0.181605	0.00629942	0	*	-0.525406	2.92419e-05	0	*	0.726736	7.98975e-07	1	0.05	0.232666	0.000338846	0	*	BDGP	AA978961	5' Accession #
LD33361	CG7983	-0.118758	0.0309074	0	*	-0.0138629	0.763675	0	*	-0.0399715	0.263284	0	*	0.619991	4.71691e-06	1	0.05	0.0157113	0.641304	0	*	BDGP	AA979097	5' Accession #
LD33749	CG7878	-0.0764758	0.158102	0	*	-0.089416	0.0987197	0	*	-0.400292	1.0134e-05	0	*	0.755848	4.73114e-07	1	0.05	0.128694	0.0116373	0	*	BDGP	AI061674	5' Accession #
LD34139	D1	0.165664	0.0378366	0	*	0.111366	0.194035	0	*	-0.109748	0.00636485	0	*	0.594807	4.78354e-06	1	0.05	0.240522	8.0013e-05	0	*	BDGP	AA979523	5' Accession #
LD34154	CG3476	0.0787892	0.19305	0	*	0.117142	0.0391852	0	*	0.0554518	0.180516	0	*	0.998912	3.3312e-06	1	0.05	0.142095	0.00611151	0	*	BDGP	AA979538	5' Accession #
LD34217	Rac1	0.0242616	0.581804	0	*	0.230818	0.00259772	0	*	0.161965	0.000174503	0	*	0.699934	1.34618e-06	1	0.05	0.288811	0.000340827	0	*	BDGP	AA979581	5' Accession #
LD34623	CG3428	-0.0288797	0.531554	0	*	-0.265244	0.00208569	0	*	-0.238674	2.96178e-05	0	*	0.640786	1.30823e-05	1	0.1	-0.00277258	0.958097	0	*	BDGP	AA990762	5' Accession #
LD34980		0.0908037	0.100056	0	*	0.0570691	0.365248	0	*	-0.243757	0.000166302	0	*	0.990594	9.85416e-08	1	0.05	0.39648	9.28177e-06	0	*	BDGP	AI061914	5' Accession #
LD35137	B4	-0.0311905	0.701334	0	*	0.297591	0.000497045	0	*	0.00508308	0.923545	0	*	0.643558	3.20588e-06	1	0.05	0.268479	0.00013136	0	*	BDGP	AI455611	5' Accession #
LD36089		-0.138166	0.0169003	0	*	0.0136319	0.780215	0	*	-0.268479	3.93639e-05	0	*	0.703862	7.13339e-07	1	0.05	0.33479	6.11733e-05	0	*	BDGP	AI456218	5' Accession #
LD36273	CG10964	0.0854896	0.124715	0	*	0.193619	0.012934	0	*	-0.219959	0.000457106	0	*	0.995908	8.23465e-08	1	0.05	0.293201	7.10012e-05	0	*	BDGP	AI514319	5' Accession #
LD36410		0.0799444	0.103984	0	*	0.218341	0.00316227	0	*	-0.0757841	0.0237679	0	*	0.716801	5.50552e-07	1	0.05	0.188767	0.00293588	0	*	BDGP	AI456397	5' Accession #
LD36616	CG6394	0.0501391	0.265632	0	*	0.452163	2.55003e-05	0	*	-0.0718563	0.0624508	0	*	1.43005	5.70823e-09	1	0.05	0.281187	0.000161516	0	*	BDGP	AI456557	5' Accession #
LD36705	Dlc90F	0.235672	0.00139438	0	*	-0.107207	0.0467192	0	*	-0.238443	2.91059e-05	0	*	0.862593	3.48651e-07	1	0.05	0.219034	0.000235055	0	*	BDGP	AI456622	5' Accession #
LD36923	BG:DS09218.3	0.0988904	0.048561	0	*	-0.068275	0.291218	0	*	-0.12777	0.00221675	0	*	0.931445	4.38676e-07	1	0.05	0.207482	0.000429377	0	*	BDGP	AI456792	5' Accession #
LD37852		-0.0912629	0.125186	0	*	0.0605349	0.229631	0	*	0.00739357	0.815872	0	*	0.776642	5.05313e-07	1	0.05	0.094037	0.0468031	0	*	BDGP	AI518363	5' Accession #
LD38004	CG2162	0.273564	0.00016904	0	*	0.257389	0.00209905	0	*	0.218572	3.41917e-05	0	*	0.677522	5.19328e-06	1	0.05	0.210948	0.000513398	0	*	BDGP	AI518476	5' Accession #
LD38082	CG6023	0.0224132	0.607387	0	*	0.416235	0.000478884	0	*	0.194543	7.39938e-05	0	*	0.607052	1.51048e-05	1	0.1	-0.00646936	0.860591	0	*	BDGP	AI518540	5' Accession #
LD38414		0.0251858	0.673185	0	*	0.391628	7.62328e-05	0	*	0.0402025	0.354087	0	*	0.855199	6.28947e-07	1	0.05	0.265937	1.83564e-05	0	*	BDGP	AI518718	5' Accession #
LD39079	CG5004	-0.251149	0.000317916	0	*	0.14764	0.0231302	0	*	-0.330631	5.92013e-06	0	*	0.95016	9.98637e-08	1	0.05	0.296205	5.25387e-05	0	*	BDGP	AI519473	5' Accession #
LD39082	CG10639	-0.199856	0.00363175	0	*	0.123611	0.0351307	0	*	-0.530026	7.79105e-07	0	*	1.1186	2.22863e-08	1	0.05	0.253692	0.00037367	0	*	BDGP	AI519475	5' Accession #
LD39177	CG14444	-0.318153	0.000410153	0	*	-0.061228	0.268543	0	*	-0.529564	4.14575e-06	0	*	1.02594	1.02822e-07	1	0.05	0.343339	3.80593e-05	0	*	BDGP	AI519550	5' Accession #
LD39266	sar1	0.0702403	0.200326	0	*	0.399253	0.000115452	0	*	0.16081	0.000612334	0	*	1.09179	4.50138e-08	1	0.05	0.280263	2.29939e-05	0	*	BDGP	AI519617	5' Accession #
LD39308	stck	-0.172823	0.00513545	0	*	0.275873	0.00155992	0	*	0.262703	1.06343e-05	0	*	0.963561	9.76214e-07	1	0.05	0.298746	1.93241e-05	0	*	BDGP	AI519647	5' Accession #
LD39604		-0.124765	0.0972549	0	*	0.405491	7.33423e-05	0	*	0.252768	1.49746e-05	0	*	0.952009	1.7246e-07	1	0.05	0.251843	6.27646e-05	0	*	BDGP	AI519808	5' Accession #
LD40134	Pli	0.0884932	0.0605872	0	*	0.161965	0.0082397	0	*	0.0106283	0.690377	0	*	0.590186	1.55037e-05	1	0.1	0.0626143	0.138291	0	*	BDGP	AI514334	5' Accession #
LD40663	ORF1	-0.294586	0.000230093	0	*	0.122456	0.0855604	0	*	-0.152954	0.00905186	0	*	1.25676	5.83562e-09	1	0.05	0.377765	4.38715e-05	0	*	BDGP	AI520486	5' Accession #
LD40717	CG2162	0.277029	0.000353986	0	*	0.309606	0.000616022	0	*	0.156189	0.000744252	0	*	0.944153	1.0971e-07	1	0.05	0.246529	0.000212552	0	*	BDGP	AI520529	5' Accession #
LD41905	CG12505	0.040204	0.387689	0	*	0.121532	0.0633742	0	*	-0.0908023	0.00988451	0	*	0.760741	5.41386e-06	1	0.05	0.250919	0.000247676	0	*	BDGP	AI516144	5' Accession #
LD42214		-0.0947287	0.0709645	0	*	-0.110904	0.0464368	0	*	-0.181605	0.000225613	0	*	0.694389	6.00099e-07	1	0.05	-0.018715	0.631947	0	*	BDGP	AI516363	5' Accession #
LD42301	CG6461	-0.00461955	0.916727	0	*	0.410805	5.28953e-05	0	*	0.0170976	0.625266	0	*	1.1179	1.83119e-08	1	0.05	0.294125	4.86053e-05	0	*	BDGP	AI516433	5' Accession #
LD44138	CG7129	-0.0871041	0.0786285	0	*	0.115062	0.0602382	0	*	-0.0935749	0.0132237	0	*	0.8753	3.56241e-07	1	0.05	0.178601	0.00131331	0	*	BDGP	AI512319	5' Accession #
LD44221	CG11005	-0.152722	0.0131876	0	*	-0.342877	0.000436175	0	*	-0.426748	2.26506e-06	0	*	1.10242	7.07849e-08	1	0.05	0.341259	2.76445e-05	0	*	BDGP	AI512363	5' Accession #
LD44422	CG6674	-0.127307	0.0590757	0	*	-0.0348884	0.598655	0	*	-0.124304	0.00201144	0	*	0.732974	3.98381e-06	1	0.05	0.0117835	0.727795	0	*	BDGP	AI512524	5' Accession #
LD44652	sut1	-0.00877843	0.848706	0	*	0.148334	0.0201838	0	*	-0.0261085	0.427572	0	*	0.786809	7.49398e-07	1	0.05	0.141402	0.00365496	0	*	BDGP	AI512700	5' Accession #
LD44686	CG11104	-0.152953	0.0170893	0	*	0.254385	0.00145818	0	*	-0.127539	0.00759042	0	*	1.02618	6.11531e-08	1	0.05	0.240522	9.54749e-05	0	*	BDGP	AI512718	5' Accession #
LD44762	Rab8	-0.0889525	0.102639	0	*	0.0131698	0.815962	0	*	0.0762462	0.0449647	0	*	0.721653	4.68143e-06	1	0.05	-0.0214876	0.575846	0	*	BDGP	AI512755	5' Accession #
LD44791	JhI-26	-0.164505	0.00754346	0	*	-0.262241	0.00233262	0	*	-0.381231	1.20538e-05	0	*	1.14101	1.81518e-08	1	0.05	0.218341	0.00095555	0	*	BDGP	AI512769	5' Accession #
LD45324	CG7217	0.105129	0.135312	0	*	0.0415888	0.403035	0	*	-0.0542965	0.143883	0	*	1.18468	1.9394e-08	1	0.05	0.295281	6.69348e-05	0	*	BDGP	AI513138	5' Accession #
LD46175	CG6782	0.0656194	0.289146	0	*	-0.0346574	0.513837	0	*	-0.00231049	0.945359	0	*	0.75192	1.65353e-06	1	0.05	0.129156	0.00741408	0	*	BDGP	AI514635	5' Accession #
LD46284	CG11525	-0.118989	0.0276505	0	*	0.119914	0.107671	0	*	-0.329476	0.00021868	0	*	1.1581	1.97184e-08	1	0.05	0.300595	3.58237e-05	0	*	BDGP	AI546180	5' Accession #
LD46590	Cpr	-0.0360422	0.420576	0	*	0.108824	0.0740008	0	*	-0.14764	0.00202353	0	*	1.16018	3.07781e-08	1	0.05	0.286039	0.000100278	0	*	BDGP	AI514950	5' Accession #
LD47223	CG5044	-0.0730101	0.168342	0	*	-0.18276	0.00308196	0	*	-0.29505	6.11433e-06	0	*	0.9259	1.37829e-07	1	0.05	0.110441	0.0212301	0	*	BDGP	AI515405	5' Accession #
LD47425	CG4643	0.040435	0.3519	0	*	0.166355	0.0224166	0	*	0.207944	3.47227e-05	0	*	0.887084	9.60612e-07	1	0.05	0.110904	0.010607	0	*	BDGP	AI515547	5' Accession #
LD47536	Gs1	0.144638	0.00761428	0	*	0.529102	1.10836e-05	0	*	-0.0381231	0.288754	0	*	1.09018	2.66716e-08	1	0.05	0.371296	1.48883e-05	0	*	BDGP	AI515636	5' Accession #
LD47549	CG4572	0.000463531	0.993345	0	*	0.00242602	0.972033	0	*	-0.359743	9.48529e-07	0	*	0.954088	1.15029e-07	1	0.05	0.291584	2.17813e-05	0	*	BDGP	AI515647	5' Accession #
LD47602	DSH3PX1	0.0760166	0.103498	0	*	0.0270327	0.557837	0	*	-0.0170976	0.618312	0	*	0.715877	4.71006e-07	1	0.05	0.0462098	0.286393	0	*	BDGP	AI544154	5' Accession #
LD47713	CG9523	-0.0508294	0.268391	0	*	0.174211	0.0138666	0	*	-0.155958	0.00041922	0	*	1.02525	4.4831e-08	1	0.05	0.231511	0.000210977	0	*	BDGP	AI546200	5' Accession #
LD47736	Sodh-2	0.0383556	0.422301	0	*	0.239829	0.00270186	0	*	-0.135395	0.00164676	0	*	1.31961	5.62225e-09	1	0.05	0.287656	0.00013507	0	*	BDGP	AI546221	5' Accession #
LD47795	CG12006	0.0741682	0.14871	0	*	0.028188	0.559956	0	*	-0.204247	0.000156774	0	*	0.85982	3.5193e-07	1	0.05	0.218804	0.000225179	0	*	BDGP	AI546267	5' Accession #
LD47995	CG10444	-0.119913	0.064091	0	*	0.268017	0.000974525	0	*	0.0473651	0.1647	0	*	0.65488	9.64507e-06	1	0.1	0.298978	2.54827e-05	0	*	BDGP	AI546427	5' Accession #
LP03126	Pen	0.412886	1.72467e-05	0	*	-0.117604	0.0270831	0	*	-0.458632	3.84868e-07	0	*	0.91042	2.46154e-07	1	0.05	0.257389	3.26602e-05	0	*	BDGP	AI259659	5' Accession #
LP03829	CG6981	0.0143265	0.766018	0	*	0.301519	0.00119421	0	*	-0.0399715	0.257187	0	*	1.62113	1.00379e-08	1	0.05	0.356509	9.70771e-05	0	*	BDGP	AI260136	5' Accession #
LP05579	ppl	0.20679	0.000483441	0	*	0.46025	0.00014545	0	*	0.169128	0.000128309	0	*	1.2727	2.43678e-07	1	0.05	0.252306	0.000138654	0	*	BDGP	AI257267	5' Accession #
LP07538	CG17834	0.0991215	0.03574	0	*	0.000693147	0.988582	0	*	-0.223656	0.000134723	0	*	1.26855	7.1619e-09	1	0.05	0.173749	0.000623194	0	*	BDGP	AI294217	5' Accession #
LP07813		-0.111595	0.0413383	0	*	0.0912644	0.194815	0	*	-0.315844	1.33784e-05	0	*	1.23719	2.7315e-07	1	0.05	0.31723	2.82446e-05	0	*	BDGP	AI294438	5' Accession #
LP08566	CG4394	-0.348305	0.00527985	0	*	-0.463716	4.50069e-05	0	*	-0.712786	1.81518e-08	0	*	0.64841	5.24772e-06	1	0.05	0.103972	0.0654899	0	*	BDGP	AI295048	5' Accession #
LP09908	CG11095	-0.0566056	0.253158	0	*	0.222731	0.00399809	0	*	-0.0861813	0.0281409	0	*	1.22996	8.68261e-09	1	0.05	0.268017	7.44581e-05	0	*	BDGP	AI296095	5' Accession #
LP11415	CG2471	-0.105357	0.0831241	0	*	0.0337332	0.486639	0	*	-0.0212565	0.540251	0	*	0.798592	8.46505e-07	1	0.05	0.0690837	0.0967008	0	*	BDGP	AI297171	5' Accession #
ResGen_CK_1A3	CK00526	0.0328104	0.519482	0	*	-0.14972	0.0401794	0	*	-0.242833	2.50051e-05	0	*	0.614677	5.18688e-06	1	0.05	-0.0233359	0.469396	0	*	RG		DRO2A65KDA Drosophila melanogaster protein phospatase 2A 65 kDa regulatory subunit mRNA, complete cds
ResGen_CK_1A3	CK00526	0.168089	0.049371	0	*	-0.0821379	0.17734	0	*	-0.292508	1.01964e-05	0	*	0.533348	1.48272e-05	1	0.1	0.03304	0.340141	0	*	RG		DRO2A65KDA Drosophila melanogaster protein phospatase 2A 65 kDa regulatory subunit mRNA, complete cds
ResGen_CK_1A7	CK00530	0.14718	0.0341206	0	*	0.0316537	0.512408	0	*	-0.228045	4.70342e-05	0	*	0.807141	1.268e-06	1	0.05	0.29944	8.82507e-05	0	*	RG		DMHS93D Drosophila melanogaster 93D heat shock region.
ResGen_CK_1C12	CK01013	0.165433	0.00395518	0	*	0.186225	0.0111225	0	*	-0.104434	0.147299	0	*	1.49705	4.98016e-09	1	0.05	0.45147	2.52872e-06	0	*	RG		DMRT412G Drosophila retrotransposon 412 genome.
ResGen_CK_1C12	CK01013	0.183917	0.00513464	0	*	0.199164	0.00766148	0	*	-0.0711631	0.360212	0	*	1.52178	6.29614e-09	1	0.05	0.423513	3.09664e-06	0	*	RG		DMRT412G Drosophila retrotransposon 412 genome.
ResGen_CK_1C7	CK00557	0.230357	0.0167021	0	*	0.0169821	0.785213	0	*	-0.177215	0.000212201	0	*	0.557608	1.49046e-05	1	0.05	0.178832	0.00351234	0	*	RG		CG2227 = Gip; CG2908; DROTRPB D.melanogaster transient receptor potential (trp) locus gene C, complete cds.
ResGen_CK_1C9	CK01002	-0.0824831	0.148624	0	*	0.0134009	0.786671	0	*	-0.365289	1.31577e-06	0	*	0.589493	6.13226e-06	1	0.05	0.18946	0.000477985	0	*	RG		CG4572 = putative peptidase
ResGen_CK_1C9	CK01002	-0.0106268	0.814736	0	*	-0.116911	0.112427	0	*	-0.356509	1.33139e-06	0	*	0.82678	5.83534e-07	1	0.05	0.195467	0.000548707	0	*	RG		CG4572 = putative peptidase
ResGen_CK_1E10	CK01122	0.112984	0.0718289	0	*	0.133084	0.0830825	0	*	0.000231049	0.995041	0	*	1.32793	6.53769e-09	1	0.05	0.269403	0.000175901	0	*	RG		CG10677 or CG9539?
ResGen_CK_1E10	CK01122	0.102125	0.0994999	0	*	0.16185	0.055557	0	*	0.0170976	0.664022	0	*	1.26485	7.57893e-09	1	0.05	0.276335	0.000383182	0	*	RG		CG10677 or CG9539?
ResGen_CK_1F12	CK01178	0.236365	0.000554425	0	*	0.229894	0.00357399	0	*	0.168088	0.0239121	0	*	0.929828	2.80176e-07	1	0.05	0.298053	3.74291e-05	0	*	RG		DMTN1731 Drosophila melanogaster retrotransposon 1731 sequence.
ResGen_CK_1F12	CK01178	0.152725	0.00570966	0	*	0.247453	0.00288834	0	*	0.231973	0.000298031	0	*	0.911575	1.9524e-07	1	0.05	0.210024	0.000331785	0	*	RG		DMTN1731 Drosophila melanogaster retrotransposon 1731 sequence.
ResGen_CK_1H10	CK01282	0.195238	0.00280485	0	*	0.269172	0.00135058	0	*	0.207944	0.0151533	0	*	0.85104	7.92654e-07	1	0.05	0.292046	6.10579e-05	0	*	RG		DMTN1731 Drosophila melanogaster retrotransposon 1731 sequence.
ResGen_CK_1H10	CK01282	0.182992	0.0045065	0	*	0.246991	0.00293141	0	*	0.27102	0.000360606	0	*	0.829091	5.55792e-07	1	0.05	0.241215	0.00036648	0	*	RG		DMTN1731 Drosophila melanogaster retrotransposon 1731 sequence.
ResGen_LD_2B1	LD36013	-0.0977323	0.100048	0	*	-0.0115525	0.826547	0	*	-0.28419	7.01255e-05	0	*	0.532886	6.2436e-06	1	0.05	0.205634	0.00184825	0	*	RG		CG2238; Ef2b = translation elongation factor 2.
ResGen_LD_2C12	LD36036	0.0240305	0.627935	0	*	-0.0134009	0.837042	0	*	-0.303136	2.316e-05	0	*	0.763473	5.32156e-07	1	0.05	0.358357	3.7884e-05	0	*	RG		CG8280; Ef1a48D elongation factor 1-alpha F1 gene
ResGen_LD_2C12	LD36036	-0.00115381	0.978143	0	*	0.00554518	0.938115	0	*	-0.263165	4.44617e-05	0	*	0.78496	7.05157e-07	1	0.05	0.272176	6.28481e-05	0	*	RG		CG8280; Ef1a48D elongation factor 1-alpha F1 gene
ResGen_LD_2C3	LD36027	0.14949	0.025209	0	*	0.213951	0.00572029	0	*	-0.0679284	0.0666871	0	*	0.69693	1.2271e-06	1	0.05	0.230125	0.00036633	0	*	RG		CG1913; DROTUBA1 D.melanogaster alpha-tubulin gene (alpha-1), complete cds.; DROTUBA3 D.melanogaster alpha-tubulin gene (alpha-3), complete cds; Tub84B
ResGen_LD_2C3	LD36027	0.108826	0.0387238	0	*	0.20263	0.0104846	0	*	-0.0582244	0.098467	0	*	0.794202	2.90297e-07	1	0.05	0.224811	0.00169222	0	*	RG		CG1913; DROTUBA1 D.melanogaster alpha-tubulin gene (alpha-1), complete cds.; DROTUBA3 D.melanogaster alpha-tubulin gene (alpha-3), complete cds; Tub84B
ResGen_LD_2C9	LD36033	0.068392	0.158871	0	*	0.0475961	0.425387	0	*	-0.236132	0.000129919	0	*	0.683299	4.94604e-06	1	0.05	0.195237	0.000370832	0	*	RG		CG9075; eIF-4A = eukaryotic translation initiation factor.
ResGen_LD_2C9	LD36033	0.0237995	0.597169	0	*	-0.0884918	0.23109	0	*	-0.213258	6.40738e-05	0	*	0.929135	1.28451e-07	1	0.05	0.182991	0.000461064	0	*	RG		CG9075; eIF-4A = eukaryotic translation initiation factor.
ResGen_LD_2E8	LD36056	-0.178599	0.00669731	0	*	NA	NA	0	*	-0.393014	4.42959e-07	0	*	1.01786	1.35443e-07	1	0.05	0.329245	2.17923e-05	0	*	RG		CG4572 putative peptidase
ResGen_LD_2E8	LD36056	-0.122455	0.0389377	0	*	0.0575312	0.307549	0	*	-0.378458	3.56213e-06	0	*	1.03911	1.23672e-07	1	0.05	0.273793	2.55914e-05	0	*	RG		CG4572 putative peptidase
ResGen_LD_2G2	LD36074	0.187151	0.030649	0	*	0.194774	NA	0	*	0.00485203	0.884341	0	*	0.803906	3.21806e-07	1	0.05	0.398329	2.48351e-05	0	*	RG		CG1263; RpL8 putative ribosomal protein
ResGen_LD_2G2	LD36074	0.0693162	0.129197	0	*	0.131698	0.0533385	0	*	0.00693147	0.812737	0	*	0.821697	2.99992e-07	1	0.05	0.363209	3.90585e-05	0	*	RG		CG1263; RpL8 putative ribosomal protein
ResGen_LD_2H5	LD36089	-0.0933424	0.0762471	0	*	0.0399715	0.483501	0	*	-0.303598	0.0001677	0	*	0.732281	4.46532e-07	1	0.05	0.310761	5.35529e-05	0	*	RG		CG14991; CG7729
ResGen_LD_2H5	LD36089	-0.0767069	0.108985	0	*	-0.0473651	0.412202	0	*	-0.289504	0.00181785	0	*	0.778029	2.5273e-07	1	0.05	0.310992	7.22001e-05	0	*	RG		CG14991; CG7729
ResGen_LD_2H7	LD36091	-0.0977323	0.103938	0	*	-0.0113214	0.841857	0	*	-0.330631	3.31448e-05	0	*	0.522488	6.89071e-06	1	0.05	0.197085	0.00136939	0	*	RG		CG2238; Ef2b translation elongation factor 2.;
SD01508	CG8034	0.05915	0.253456	0	*	0.379383	7.58964e-05	0	*	-0.110672	0.00546914	0	*	1.3612	1.54833e-08	1	0.05	0.36113	1.5005e-05	0	*	BDGP	AI530790	5' Accession #
SD01793		0.10536	0.0409455	0	*	-0.0670042	0.219654	0	*	-0.145792	0.000828062	0	*	0.730895	2.35325e-06	1	0.05	0.256464	0.000216717	0	*	BDGP	AI530979	5' Accession #
SD01953	tensin	-0.039508	0.392738	0	*	0.411729	4.27608e-05	0	*	0.150644	0.00086795	0	*	1.00769	1.06138e-07	1	0.05	0.321389	2.36676e-05	0	*	BDGP	AI531072	5' Accession #
SD01985	CG17836	-0.275409	0.000221516	0	*	0.381693	0.000399465	0	*	-0.391166	0.000664076	0	*	1.10681	3.74767e-08	1	0.05	0.342184	9.9794e-05	0	*	BDGP	AI531089	5' Accession #
SD02173		-0.000229616	0.995182	0	*	0.390935	8.01516e-05	0	*	0.0448235	0.391638	0	*	1.07678	1.25501e-06	1	0.05	0.315151	7.89449e-05	0	*	BDGP	AI531228	5' Accession #
SD02225	CG9249	-0.077169	0.114096	0	*	-0.258775	0.00213146	0	*	-0.482662	3.04283e-07	0	*	1.01208	5.17648e-08	1	0.05	0.221807	0.000152928	0	*	BDGP	AI531261	5' Accession #
SD02241	Mlc-c	-0.143018	0.0181095	0	*	-0.152723	0.0165748	0	*	-0.509001	8.4486e-07	0	*	0.649565	4.53045e-06	1	0.05	0.182298	0.000747283	0	*	BDGP	AI531273	5' Accession #
SD02276	BEST:CK02318	-0.23382	0.00123488	0	*	0.06608	0.39641	0	*	-0.289735	5.48298e-05	0	*	0.772946	2.19938e-06	1	0.05	0.14972	0.00357163	0	*	BDGP	AI531300	5' Accession #
SD02279		-0.0217172	0.614366	0	*	0.104665	0.0812573	0	*	-0.0254154	0.440141	0	*	0.5888	8.97074e-06	1	0.1	0.198009	0.000245545	0	*	BDGP	AI531303	5' Accession #
SD02332	Prosalpha6	-0.536494	1.76299e-06	0	*	-0.0737046	0.111502	0	*	-0.151337	0.000466373	0	*	0.830708	6.67568e-07	1	0.05	0.244219	6.29284e-05	0	*	BDGP	AI531340	5' Accession #
SD02481		0.221115	0.0016233	0	*	0.211641	0.00576689	0	*	0.20032	0.000199332	0	*	0.699241	1.54036e-05	1	0.1	0.0903402	0.0319276	0	*	BDGP	AI531441	5' Accession #
SD02517	dos	-0.0670028	0.204691	0	*	0.152492	0.0421456	0	*	-0.00577623	0.907409	0	*	0.949467	1.34202e-07	1	0.05	0.311916	4.43875e-05	0	*	BDGP	AI531461	5' Accession #
SD02665	rgr	-0.0203309	0.65283	0	*	0.329014	0.000386676	0	*	-0.0240291	0.549164	0	*	1.09572	1.30352e-07	1	0.05	0.339642	2.67738e-05	0	*	BDGP	AI531570	5' Accession #
SD03244	Zw	-0.11044	0.0920789	0	*	0.399022	6.43479e-05	0	*	-0.106514	0.0440082	0	*	0.980659	3.71293e-07	1	0.05	0.308682	9.54816e-05	0	*	BDGP	AI531932	5' Accession #
SD03592		-0.264319	0.000852867	0	*	0.0432062	0.397597	0	*	-0.474575	6.75257e-07	0	*	0.977655	7.24636e-08	1	0.05	0.0755531	0.0658562	0	*	BDGP	AI532190	5' Accession #
SD04011	CG7122	-0.0422806	0.360553	0	*	0.111366	0.0441049	0	*	-0.236132	6.80693e-05	0	*	0.874838	3.18426e-07	1	0.05	0.23336	0.000351897	0	*	BDGP	AI532475	5' Accession #
SD04693	CG10641	-0.0106268	0.803696	0	*	-0.037661	0.442463	0	*	-0.119221	0.00569712	0	*	0.900023	2.01144e-07	1	0.05	0.266862	3.57406e-05	0	*	BDGP	AI533024	5' Accession #
SD04822	CG13812	0.054529	0.22352	0	*	0.24006	0.00255284	0	*	0.0365057	0.477761	0	*	1.30089	5.87173e-09	1	0.05	0.410574	1.82916e-05	0	*	BDGP	AI533109	5' Accession #
SD05291	CG7635	0.18461	0.0109922	0	*	0.246298	0.00217902	0	*	-0.0750909	0.0722143	0	*	1.26901	5.38494e-09	1	0.05	0.328552	3.50404e-05	0	*	BDGP	AI533468	5' Accession #
SD05712		0.0566084	0.214273	0	*	-0.00462098	0.930874	0	*	-0.0769393	0.056632	0	*	0.601969	1.14014e-05	1	0.1	0.00600729	0.884449	0	*	BDGP	AI533754	5' Accession #
SD05726		0.0124781	0.807413	0	*	0.151337	0.0197761	0	*	-0.12777	0.00213371	0	*	0.925669	2.46191e-07	1	0.05	0.101662	0.0239638	0	*	BDGP	AI533768	5' Accession #
SD05937		-0.353042	0.000231295	0	*	0.295974	0.0112364	0	*	0.0653869	0.113264	0	*	0.838333	5.15646e-07	1	0.05	0.322082	3.9402e-05	0	*	BDGP	AI541662	5' Accession #
SD06513		-0.272405	0.00182172	0	*	0.299208	0.00117185	0	*	-0.226428	0.0280117	0	*	0.76948	7.38304e-07	1	0.05	0.344263	7.51666e-05	0	*	BDGP	AI534039	5' Accession #
SD06635	CG10962	0.0512943	0.332003	0	*	0.450315	2.98795e-05	0	*	0.0242602	0.512423	0	*	1.13153	2.86707e-08	1	0.05	0.252074	0.00225678	0	*	BDGP	AI534120	5' Accession #
SD06902	zfh1	0.0473665	0.377926	0	*	0.420278	3.69786e-05	0	*	-0.0194081	0.76689	0	*	1.00538	6.78543e-08	1	0.05	0.313996	3.48678e-05	0	*	BDGP	AI541755	5' Accession #
SD07261		-0.0120131	0.760435	0	*	0.14972	0.0266858	0	*	-0.232435	0.000236778	0	*	0.925669	3.97365e-07	1	0.05	0.230818	0.00011619	0	*	BDGP	AI534441	5' Accession #
SD07475	CG4139	0.161967	0.00377258	0	*	0.226659	0.0438956	0	*	0.0628453	0.05912	0	*	0.754462	2.09813e-06	1	0.05	0.204016	0.00134841	0	*	BDGP	AI534574	5' Accession #
SD07532	CG4124	-0.0757827	0.180092	0	*	-0.0522171	0.323649	0	*	-0.274486	2.03751e-05	0	*	0.598504	4.11354e-06	1	0.05	0.129387	0.00758348	0	*	BDGP	AI534617	5' Accession #
SD07783	CG5124	0.0302689	0.592345	0	*	-0.112752	0.0456457	0	*	-0.472957	1.90561e-07	0	*	0.897943	1.54591e-07	1	0.05	0.0755531	0.121053	0	*	BDGP	AI534773	5' Accession #
SD08136	CG13610	0.0834101	0.0564918	0	*	0.305678	0.000565313	0	*	-0.208868	0.00083777	0	*	1.54257	5.84647e-09	1	0.05	0.386545	7.55355e-06	0	*	BDGP	AI542069	5' Accession #
SD08653	CG1364	0.0145575	0.746177	0	*	0.121301	0.270925	0	*	-0.0365057	0.282753	0	*	0.868369	2.15509e-06	1	0.05	0.111135	0.0179594	0	*	BDGP	AI542360	5' Accession #
SD08668	CG5547	0.324625	3.6627e-05	0	*	0.308451	0.000562827	0	*	-0.042513	0.243408	0	*	1.09618	4.25668e-08	1	0.05	0.150413	0.00249327	0	*	BDGP	AI542374	5' Accession #
SD08776	CG15820	0.167974	0.0101681	0	*	0.0207944	0.738161	0	*	-0.0344263	0.319784	0	*	1.00469	1.94251e-07	1	0.05	0.180911	0.000351714	0	*	BDGP	AI542445	5' Accession #
SD08787	DnaJ-1	-0.04436	0.316672	0	*	-0.0462098	0.371065	0	*	-0.204247	0.00039121	0	*	0.585565	6.44197e-06	1	0.05	0.182067	0.00600242	0	*	BDGP	AI542453	5' Accession #
SD08996	l(3)82Fd	0.0390487	0.475772	0	*	0.285577	0.000633614	0	*	0.0713942	0.11278	0	*	0.947157	1.34978e-07	1	0.05	0.213489	0.000211764	0	*	BDGP	AI542588	5' Accession #
SD09359	Cp1	0.0473665	0.274288	0	*	0.13424	0.0593815	0	*	-0.0877986	0.11313	0	*	0.930059	3.50528e-07	1	0.05	0.280263	1.73877e-05	0	*	BDGP	AI542860	5' Accession #
SD09455		-0.360204	0.000146563	0	*	-0.219497	0.00414346	0	*	-0.42074	6.74047e-07	0	*	0.740549	7.38596e-06	1	0.05	0.241908	0.000191883	0	*	BDGP	AI542934	5' Accession #
SD09786	CG15612	0.00208087	0.959359	0	*	0.128694	0.024295	0	*	0.018946	0.549461	0	*	0.765552	8.13783e-06	1	0.1	0.0254154	0.556893	0	*	BDGP	AI543160	5' Accession #
SD09792	CG13624	-0.127538	0.0272385	0	*	0.233591	0.00226505	0	*	0.113676	0.00647267	0	*	0.770404	4.79094e-07	1	0.05	0.205172	0.000259236	0	*	BDGP	AI543166	5' Accession #
SD09884	CG11100	0.0443629	0.262048	0	*	0.120377	0.039815	0	*	-0.0429751	0.369919	0	*	1.00215	1.17835e-07	1	0.05	0.205172	0.000145058	0	*	BDGP	AI543199	5' Accession #
SD10366	Moe	-0.0582229	0.239547	0	*	0.143019	0.0234584	0	*	-0.243295	0.00394924	0	*	0.880383	1.59637e-07	1	0.05	0.320696	3.84363e-05	0	*	BDGP	AI543570	5' Accession #
SD10469	CG8468	-0.298976	0.000918391	0	*	0.390704	0.00012489	0	*	-0.166355	0.00935944	0	*	1.07585	6.98962e-08	1	0.05	0.349577	4.78719e-05	0	*	BDGP	AI543624	5' Accession #
SD10554	CG8051	0.0670057	0.13867	0	*	0.165431	0.010422	0	*	-0.302905	4.73356e-06	0	*	1.24267	1.02384e-08	1	0.05	0.292277	4.54018e-05	0	*	BDGP	AI543681	5' Accession #
SD10877	CG8372	-0.202629	0.00489756	0	*	-0.225042	0.00274452	0	*	-0.385159	1.9836e-06	0	*	1.07123	6.45555e-08	1	0.05	0.326472	2.62904e-05	0	*	BDGP	AI544353	5' Accession #
SD10969	CG12393	0.0790202	0.0607186	0	*	0.0607659	0.350368	0	*	0.0480582	0.128947	0	*	0.508163	1.35503e-05	1	0.1	0.130774	0.00601976	0	*	BDGP	AI544422	5' Accession #
(GH09478)	BG:DS04095.1	0.00993654	0.863391	0	*	0.18068	0.0216277	0	*	0.429982	1.60777e-06	1	0.05	-0.702534	7.6658e-05	0	*	-0.0561449	0.102714	0	*	BDGP	AI110040	5' Accession #
(GM03205)		0.0670057	0.178141	0	*	0.289504	0.000889234	0	*	0.412885	1.40446e-06	1	0.05	-0.553276	0.000730108	0	*	-0.0501376	0.140265	0	*	BDGP	AA801661	5' Accession #
(HL08134)		0.207946	0.00229484	0	*	0.21372	0.00623043	0	*	0.467412	6.20832e-07	1	0.05	0.0943545	0.34793	0	*	-0.0554518	0.362195	0	*	BDGP	AA736187	5' Accession #
(LP03565)		-0.0702375	0.140998	0	*	0.222269	0.0163596	0	*	0.460712	4.71898e-07	1	0.05	-0.0435818	0.812787	0	*	-0.113907	0.0718516	0	*	BDGP	AI259984	5' Accession #
Duke_1	orc1	0.173981	0.00820718	0	*	0.173056	0.0378756	0	*	0.491903	2.6741e-06	1	0.05	0.153272	0.379633	0	*	0.0224118	0.779857	0	*	Lab
Duke_1	orc1	0.186227	0.0102217	0	*	0.109286	0.097464	0	*	0.504611	7.23882e-06	1	0.05	0.17476	0.313945	0	*	-0.00831775	0.911138	0	*	Lab
Duke_12	mcm7	0.344264	0.000104098	0	*	0.117142	0.12925	0	*	6.1868	7.32747e-15	1	0.05	-0.154485	0.290783	0	*	-0.075322	0.0932855	0	*	Lab
Duke_12	mcm7	0.214877	0.00163699	0	*	0.133315	0.101519	0	*	6.24087	2.22045e-16	1	0.05	-0.0611415	0.701513	0	*	-0.0321158	0.436494	0	*	Lab
Duke_16	RBF	0.0341967	0.475036	0	*	0.256464	0.0018637	0	*	0.791112	4.55626e-08	1	0.05	0.704324	6.06449e-06	0	*	0.0381231	0.704316	0	*	Lab
Duke_27	EF0007.7	-0.173054	0.007005	0	*	0.307988	0.00795096	0	*	0.729884	1.05356e-07	1	0.05	0.138023	0.502564	0	*	0.140016	0.147249	0	*	Lab
Duke_3	orc3	-0.241907	0.00115151	0	*	0.225042	0.0115441	0	*	0.501145	5.20057e-07	1	0.05	0.149344	0.444507	0	*	0.0734736	0.244516	0	*	Lab
Eisenman_1	pETdMax #560	0.215339	0.0070077	0	*	0.419816	0.000756694	0	*	0.575081	1.49306e-06	1	0.05	0.129012	0.441	0	*	0.175366	0.0625257	0	*	Lab
Eisenman_1	pETdMax #560	0.193389	0.0085846	0	*	0.348422	0.00164214	0	*	0.604655	1.4662e-06	1	0.05	0.222818	0.129046	0	*	0.0665421	0.348778	0	*	Lab
GH01517		-0.0226414	0.641397	0	*	0.393477	0.000340117	0	*	0.451932	3.55496e-06	1	0.05	-0.453925	0.00130449	0	*	0.11229	0.0146818	0	*	BDGP	AI062345	5' Accession #
GH02265	CG11317	-0.0124752	0.799137	0	*	0.3877	0.000156778	0	*	0.459788	1.70335e-06	1	0.05	-0.489737	0.00137201	0	*	0.061228	0.150916	0	*	BDGP	AI062898	5' Accession #
GH02446		0.20009	0.000926763	0	*	0.151337	0.0645285	0	*	0.409881	1.95093e-06	1	0.05	-0.766765	6.90491e-06	0	*	-0.0173287	0.652339	0	*	BDGP	AI063031	5' Accession #
GH04548	CG11060	0.0492149	0.275946	0	*	0.207944	0.00908518	0	*	0.41404	8.3264e-07	1	0.05	-0.617046	4.49382e-05	0	*	-0.0110903	0.797012	0	*	BDGP	AI107401	5' Accession #
GH04950		0.0836412	0.0457096	0	*	0.274948	0.00262731	0	*	0.467181	4.76735e-06	1	0.05	-0.509146	0.000987908	0	*	0.0903402	0.0559128	0	*	BDGP	AI064501	5' Accession #
GH05294	CG7077	0.153418	0.00243287	0	*	0.339642	0.00049584	0	*	0.512698	2.53126e-06	1	0.05	-0.300277	0.0205353	0	*	0.170052	0.000665337	0	*	BDGP	AI107555	5' Accession #
GH05823		0.131237	0.0186946	0	*	0.269634	0.00219732	0	*	0.460943	1.70213e-06	1	0.05	-0.504987	0.00325225	0	*	0.0455167	0.246929	0	*	BDGP	AI107928	5' Accession #
GH05991	CG9106	0.103743	0.0446442	0	*	0.224118	0.00571187	0	*	0.438993	7.22788e-07	1	0.05	-0.565753	0.000620666	0	*	0.0434372	0.243629	0	*	BDGP	AI106777	5' Accession #
GH07093	CG4323	0.164739	0.00696156	0	*	0.233591	0.00568577	0	*	0.547355	8.72032e-07	1	0.05	-0.295656	0.0371402	0	*	0.0127077	0.765674	0	*	BDGP	AI108289	5' Accession #
GH07323	CG4682	-0.0693133	0.16183	0	*	0.31723	0.0012706	0	*	0.473651	4.95714e-07	1	0.05	-0.444221	0.00156488	0	*	0.123611	0.011386	0	*	BDGP	AI108479	5' Accession #
GH07425		0.0517564	0.262413	0	*	0.157344	NA	0	*	0.415195	2.00988e-06	1	0.05	-0.657817	0.000492246	0	*	0.174904	0.0283785	0	*	BDGP	AI108941	5' Accession #
GH07822	CSN7b	-0.122223	0.0303078	0	*	0.329476	0.000469341	0	*	0.502532	1.48231e-06	1	0.05	-0.653551	0.000176975	0	*	0.154572	0.00475609	0	*	BDGP	AI108619	5' Accession #
GH09478	BG:DS04095.1	-0.0480568	0.359431	0	*	0.165431	0.0656343	0	*	0.433448	1.3509e-06	1	0.05	-0.583312	0.000222846	0	*	-0.0787877	0.0434088	0	*	BDGP	AI110040	5' Accession #
GH10531	nAcRbeta-64B	0.192003	0.00590228	0	*	0.545507	0.00335675	0	*	0.505766	1.77793e-06	1	0.05	-0.56067	0.000518198	0	*	0.130774	0.00760946	0	*	BDGP	AI133822	5' Accession #
GH10639	CG8216	0.0152507	0.713148	0	*	0.348653	0.00027155	0	*	0.774707	5.97328e-08	1	0.05	-0.450459	0.0031475	0	*	-0.774245	0.00763963	0	*	BDGP	AI133872	5' Accession #
GH11047		0.0175612	0.732023	0	*	0.31492	0.000472565	0	*	0.412423	2.4275e-06	1	0.05	-0.183366	0.0373557	0	*	0.0912644	0.0415344	0	*	BDGP	AI114259	5' Accession #
GH11671	Cbp53E	0.135627	0.0187722	0	*	0.294357	0.00176349	0	*	0.422127	2.85117e-06	1	0.05	-0.590244	0.000194712	0	*	-0.0076246	0.85158	0	*	BDGP	AI134261	5' Accession #
GH11902	zfh2	0.178833	0.00282598	0	*	0.176753	0.0110182	0	*	0.455167	6.03473e-06	1	0.05	-0.65332	0.00107507	0	*	0.042513	0.441663	0	*	BDGP	AI134433	5' Accession #
GH12056		-0.0268003	0.581812	0	*	0.216955	0.00415975	0	*	0.416119	4.89271e-07	1	0.05	-0.797264	0.000206556	0	*	-0.0644627	0.0801478	0	*	BDGP	AI134559	5' Accession #
GH12267		0.0254168	0.5669	0	*	0.230587	0.00467573	0	*	0.489362	5.69973e-07	1	0.05	-0.753364	0.000219183	0	*	0.26201	9.96101e-05	0	*	BDGP	AI134729	5' Accession #
GH12319		-0.0921871	0.0719182	0	*	0.312378	0.000804787	0	*	0.463946	1.35198e-06	1	0.05	-0.381375	0.00211903	0	*	0.0938059	0.0504896	0	*	BDGP	AI134772	5' Accession #
GH12584	amon	-0.0270313	0.597115	0	*	0.257389	0.00120545	0	*	0.40087	3.00543e-06	1	0.05	-0.750361	0.000444856	0	*	0.0459788	0.299007	0	*	BDGP	AI134983	5' Accession #
GH13492	CG14889	-0.0291108	0.716826	0	*	0.472726	9.08735e-05	0	*	0.542041	3.9369e-06	1	0.05	-0.511687	0.00191854	0	*	0.222731	0.00011543	0	*	BDGP	AI135660	5' Accession #
GH13988	CG8422	-0.0663096	0.167746	0	*	0.319079	0.000706677	0	*	0.472264	3.7303e-06	1	0.05	-0.619125	7.28308e-05	0	*	0.0912644	0.0479065	0	*	BDGP	AI238018	5' Accession #
GH14308	Shab	-0.141401	0.0203305	0	*	0.360436	0.000278971	0	*	0.505073	1.08662e-06	1	0.05	-0.626519	0.000135895	0	*	0.126384	0.0136121	0	*	BDGP	AI238288	5' Accession #
GH14524	Con	0.0910348	0.0534317	0	*	0.265937	0.00426386	0	*	0.472495	5.75518e-07	1	0.05	-0.762606	2.91713e-05	0	*	0.0286501	0.452089	0	*	BDGP	AI238476	5' Accession #
GH14589	CG7084	0.0455181	0.397644	0	*	0.258313	0.00233456	0	*	0.505766	1.43239e-06	1	0.05	-0.805119	0.000149974	0	*	0.0727805	0.0933732	0	*	BDGP	AI238533	5' Accession #
GH14903	CG9137	0.206328	0.00100351	0	*	0.261547	0.0024506	0	*	0.45378	4.07166e-06	1	0.05	-0.554662	0.000245528	0	*	0.11899	0.0180179	0	*	BDGP	AI238789	5' Accession #
GH16081	CG14477	0.172364	0.00407953	0	*	0.391282	0.00213586	0	*	0.468105	1.41561e-06	1	0.05	-0.463167	0.00347829	0	*	0.0933438	0.0327588	0	*	BDGP	AI293019	5' Accession #
GH17783		0.132161	0.0132052	0	*	0.130312	0.0780397	0	*	0.405029	3.40466e-06	1	0.05	-0.655169	0.000907241	0	*	-0.0794809	0.0423177	0	*	BDGP	AI387292	5' Accession #
GH19985	CG12652	0.15827	0.0240739	0	*	0.266631	0.0037865	0	*	0.430444	3.37818e-06	1	0.05	-0.464553	0.00122231	0	*	0.0917265	0.0435715	0	*	BDGP	AI388933	5' Accession #
GH21837	CG1698	-0.0173272	0.678203	0	*	0.189922	NA	0	*	0.455629	4.13537e-06	1	0.05	-0.574639	0.000476176	0	*	0.141402	0.0127581	0	*	BDGP	AI402589	5' Accession #
GH21941	CG5449	0.176292	0.00143235	0	*	0.298284	0.00309909	0	*	0.400177	3.42697e-06	1	0.05	-0.340711	0.0118315	0	*	0.0642317	0.107888	0	*	BDGP	AI402677	5' Accession #
GH22307		-0.196159	0.00333722	0	*	0.194081	0.0101706	0	*	0.405029	9.5487e-07	1	0.05	-0.79634	3.32836e-05	0	*	-0.0205634	0.508982	0	*	BDGP	AI402961	5' Accession #
GH24265		0.116681	0.0239023	0	*	0.171207	0.0300544	0	*	0.444769	6.46394e-07	1	0.05	-0.160724	0.12763	0	*	0.137243	0.00522809	0	*	BDGP	AI404522	5' Accession #
GH25089		0.175599	0.00182013	0	*	0.282342	0.0013875	0	*	0.454473	1.14913e-06	1	0.05	-0.647082	0.000590666	0	*	0.0194081	0.663088	0	*	BDGP	AI405163	5' Accession #
GH27226	tiptop	0.25069	0.00251538	0	*	0.384466	0.000126386	0	*	0.507153	1.04736e-06	1	0.05	-0.315527	0.0302181	0	*	0.190615	0.00122603	0	*	BDGP	AI514154	5' Accession #
GH28577	igl	0.0878001	0.0493092	0	*	0.348884	0.00196581	0	*	0.480582	1.67031e-06	1	0.05	-0.663486	0.000137637	0	*	0.0616901	0.123697	0	*	BDGP	AI517571	5' Accession #
GM01014	CG15675	0.204711	0.000613299	0	*	0.241908	0.00313572	0	*	0.404567	1.94998e-06	1	0.05	-0.280638	0.0068308	0	*	0.0889539	0.0552435	0	*	BDGP	AA567046	5' Accession #
GM02933		0.410576	1.45347e-05	0	*	0.2225	0.0208348	0	*	0.527485	7.52744e-06	1	0.05	-0.560207	0.000308835	0	*	0.142557	0.00451566	0	*	BDGP	AA695505	5' Accession #
GM03205		0.00462241	0.913227	0	*	0.366444	0.000514817	0	*	0.414502	6.22811e-06	1	0.05	-0.554662	0.000681374	0	*	0.0621522	0.125824	0	*	BDGP	AA801661	5' Accession #
GM04053	CG8710	0.207946	0.00149615	0	*	0.208175	0.0125857	0	*	0.454705	5.79955e-07	1	0.05	-0.231194	0.014558	0	*	0.142326	0.00451499	0	*	BDGP	AA802231	5' Accession #
GM04458		0.133779	0.0994368	0	*	0.0890694	0.189337	0	*	0.465564	4.6796e-06	1	0.05	0.172573	0.221453	0	*	-0.0240291	0.522178	0	*	BDGP	AA695781	5' Accession #
GM05003	Antp	0.306372	0.000143379	0	*	0.500452	0.00127784	0	*	0.578316	8.35017e-07	1	0.05	-0.393159	0.00381814	0	*	0.102586	0.0295972	0	*	BDGP	AA696069	5' Accession #
GM06581	Fpps	0.19131	0.0658441	0	*	0.256464	0.00245282	0	*	0.4316	5.89838e-06	1	0.05	0.0271193	0.727372	0	*	0.0700079	0.0736024	0	*	BDGP	AA802928	5' Accession #
GM06601	CG7783	0.22874	0.000245831	0	*	0.17294	0.0580847	0	*	0.476423	1.62537e-06	1	0.05	-0.779011	6.36087e-06	0	*	0.00854883	0.86667	0	*	BDGP	AA802941	5' Accession #
GM06913		0.0660815	0.144654	0	*	0.32601	0.00143136	0	*	0.420971	2.21946e-06	1	0.05	-0.428047	0.00263352	0	*	0.0910333	0.0334012	0	*	BDGP	AA803059	5' Accession #
GM07702		0.159425	0.017596	0	*	0.280956	0.000897405	0	*	0.408264	1.61207e-06	1	0.05	-0.0546721	0.660627	0	*	0.0977338	0.0217481	0	*	BDGP	AA696444	5' Accession #
GM08026	Nop60B	0.176292	0.00140652	0	*	0.259006	0.00119179	0	*	0.403181	1.3021e-06	1	0.05	-0.175049	0.103175	0	*	0.0397404	0.310314	0	*	BDGP	AA696621	5' Accession #
GM08252		0.275874	0.000393229	0	*	0.329245	0.000607161	0	*	0.588482	2.0359e-06	1	0.05	-0.355729	0.0168609	0	*	0.146254	0.0035649	0	*	BDGP	AA696722	5' Accession #
GM08676		0.035814	0.414686	0	*	0.0568381	0.384567	0	*	0.441073	2.40028e-06	1	0.05	-0.790101	4.48738e-05	0	*	0.0180218	0.695747	0	*	BDGP	AA696903	5' Accession #
GM08679		0.3036	9.10816e-05	0	*	0.37222	0.00253005	0	*	0.525406	4.37206e-06	1	0.05	-0.0738492	0.457337	0	*	0.170514	0.002756	0	*	BDGP	AA696905	5' Accession #
GM09417	CG5969	0.292509	0.00103971	0	*	-0.0835242	0.540734	0	*	0.441073	1.17446e-06	1	0.05	-0.289063	0.0262287	0	*	0.142788	0.00611554	0	*	BDGP	AA697198	5' Accession #
GM09783		0.426633	0.000127771	0	*	0.121994	0.207318	0	*	0.420047	5.2893e-07	1	0.05	-0.500597	0.000626562	0	*	-0.0316537	0.332924	0	*	BDGP	AA735764	5' Accession #
GM10545		0.142559	0.0040201	0	*	0.273447	0.00551845	0	*	0.427441	1.15494e-06	1	0.05	-0.444914	0.000964233	0	*	0.00138631	0.969199	0	*	BDGP	AA803308	5' Accession #
GM13045	CG4800	-0.0143236	0.817028	0	*	0.124535	0.0651935	0	*	0.454242	5.57486e-07	1	0.05	0.244999	0.0285466	0	*	-0.403412	0.0635661	0	*	BDGP	AA801805	5' Accession #
Henikoff_1	ctaPP1	0.440612	5.96381e-06	0	*	0.294819	0.00366968	0	*	0.827156	3.78522e-08	1	0.05	0.00170386	0.991668	0	*	0.168435	0.110037	0	*	Lab	AF211849
Henikoff_11	5SPP1	0.261549	0.000190859	0	*	-0.182298	0.0182989	0	*	0.49768	1.61593e-06	1	0.05	0.627847	1.49773e-05	0	*	0.195005	0.00738628	0	*	Lab	X87880
Henikoff_13	ciPP1	0.207021	0.000834827	0	*	0.362747	0.0023723	0	*	0.734043	1.64503e-07	1	0.05	0.0864989	0.654573	0	*	0.159424	0.109523	0	*	Lab	U66884
Henikoff_13	ciPP1	0.195238	0.00145747	0	*	0.315151	0.0031485	0	*	0.768238	1.50004e-07	1	0.05	0.149575	0.476022	0	*	0.0935749	0.318217	0	*	Lab	U66884
Henikoff_17	HisF2	0.35212	2.02818e-05	0	*	0.246067	0.00207363	0	*	0.738202	2.13331e-07	1	0.05	0.607746	7.23943e-05	0	*	0.329707	3.89372e-05	0	*	Lab	X14215
Henikoff_17	HisF2	0.3542	2.34727e-05	0	*	0.223656	0.00384825	0	*	0.743747	1.03935e-07	1	0.05	0.608439	3.47121e-05	0	*	0.256002	0.000253739	0	*	Lab	X14215
Henikoff_5	GARTPP1	0.154226	0.0448596	0	*	0.192233	0.0188742	0	*	0.641854	9.5857e-07	1	0.05	-0.059062	0.703689	0	*	0.0478272	0.476689	0	*	Lab	X06286
Henikoff_5	GARTPP1	-0.0318827	NA	0	*	0.253461	0.00996198	0	*	0.683443	2.4559e-07	1	0.05	0.0176462	0.91362	0	*	0.0549897	0.510298	0	*	Lab	X06286
Henikoff_7	S328PP1	0.153649	0.0276029	0	*	0.216031	0.0189122	0	*	0.558446	9.32214e-07	1	0.05	0.0878852	0.634248	0	*	0.155958	0.0440188	0	*	Lab	BDGP
Henikoff_7	S328PP1	0.0376624	0.435689	0	*	0.144868	0.0529924	0	*	0.537651	4.64918e-06	1	0.05	0.225359	0.266222	0	*	0.170976	0.0215121	0	*	Lab	BDGP
Henikoff_9	BariPP2	-0.349344	NA	0	*	0.0944991	0.168003	0	*	0.598417	1.26478e-06	1	0.05	-0.540337	0.00056966	0	*	0.137474	0.0753531	0	*	Lab	X67681
Henikoff_9	BariPP2	NA	NA	0	*	0.247453	0.00469623	0	*	0.612049	1.55912e-06	1	0.05	-0.357346	0.00841849	0	*	0.0478272	0.450413	0	*	Lab	X67681
HL03793		0.164508	0.00342106	0	*	0.439686	5.77953e-05	0	*	0.481737	1.43354e-06	1	0.05	-0.292191	0.00483442	0	*	0.137474	0.00403529	0	*	BDGP	AA698113	5' Accession #
HRB_13	EST 08654	0.173981	0.005946	0	*	0.301981	0.0122904	0	*	0.419354	9.6381e-07	1	0.05	0.242688	0.151458	0	*	0.125922	0.0243234	0	*	Lab
HRB_23	gurken	0.188075	0.00156156	0	*	0.36344	0.000602738	0	*	0.644627	8.01382e-07	1	0.05	0.621146	0.000142006	0	*	0.0935749	0.244699	0	*	Lab
HRB_23	gurken	0.306141	0.00185759	0	*	0.41069	0.00365852	0	*	0.655024	2.96541e-07	1	0.05	0.382473	0.00862167	0	*	0.0797119	0.248005	0	*	Lab
HRB_33	Pipe	0.171902	0.0196124	0	*	0.203785	0.0152727	0	*	0.613897	6.92826e-07	1	0.05	-0.169966	0.312827	0	*	-0.00392782	0.95665	0	*	Lab
HRB_33	Pipe	0.0154817	0.703247	0	*	0.313996	0.0278502	0	*	0.627991	6.36601e-07	1	0.05	-0.0817049	0.604732	0	*	-0.00254153	0.968222	0	*	Lab
HRB_9	EST 22344	0.038124	0.547017	0	*	0.388509	0.014575	0	*	0.672353	3.39983e-07	1	0.05	0.131091	0.521372	0	*	0.0861813	0.330947	0	*	Lab
HRB_9	EST 22344	-0.0129373	0.805391	0	*	0.28419	0.00539085	0	*	0.689913	3.30989e-07	1	0.05	0.141489	0.498033	0	*	0.0489824	0.554832	0	*	Lab
LD03248		0.173288	0.0104646	0	*	0.48243	6.09456e-05	0	*	0.511312	9.86849e-07	1	0.05	-0.459577	0.00208	0	*	0.14325	0.0058062	0	*	BDGP	AA390324	5' Accession #
LD07673	CG1890	0.145331	0.0106471	0	*	0.166586	0.0653925	0	*	0.404567	3.33037e-06	1	0.05	-0.454618	0.00218776	0	*	0.0880297	0.0638892	0	*	BDGP	AA264520	5' Accession #
LD11861	CG15233	0.206328	0.00230928	0	*	0.292739	0.00131918	0	*	0.494907	1.15216e-06	1	0.05	-0.652396	0.000161003	0	*	0.0769394	0.0951097	0	*	BDGP	AA392735	5' Accession #
LD12396	CG5515	0.167512	0.00243229	0	*	0.312609	0.00192074	0	*	0.448466	1.12263e-06	1	0.05	-0.467557	0.000948403	0	*	0.122456	0.0115351	0	*	BDGP	AA438589	5' Accession #
LD13080		0.317001	2.63978e-05	0	*	0.326241	0.000654049	0	*	0.564915	1.84441e-06	1	0.05	-0.2238	0.0271013	0	*	0.277721	1.7183e-05	0	*	BDGP	AA438738	5' Accession #
LD14717	CG6425	0.0441318	0.379003	0	*	0.165662	0.0522029	0	*	0.44269	1.35403e-06	1	0.05	-0.769538	7.37485e-05	0	*	0.0737047	0.103557	0	*	BDGP	AA440124	5' Accession #
LD19629		0.183454	0.00360428	0	*	0.306833	0.00044812	0	*	0.499528	1.04944e-06	1	0.05	-0.618201	0.000763681	0	*	0.0908023	0.0385416	0	*	BDGP	AA540217	5' Accession #
LD23533	huntingtin	-0.0110889	0.795801	0	*	0.317461	0.000708225	0	*	0.40295	2.06207e-06	1	0.05	-0.496438	0.000556453	0	*	0.144868	0.00546894	0	*	BDGP	AA817573	5' Accession #
LD23922		0.165664	0.0056365	0	*	0.361361	0.00203191	0	*	0.426055	8.8886e-07	1	0.05	-0.253374	0.0147456	0	*	0.0700079	0.106119	0	*	BDGP	AA820351	5' Accession #
LD24139	SP558	0.0993525	0.0268731	0	*	0.267208	0.0401622	0	*	0.467181	1.38603e-06	1	0.05	-0.507066	0.000251511	0	*	0.047134	0.30538	0	*	BDGP	AA817632	5' Accession #
LD25288	CG10880	0.0723198	0.125632	0	*	0.263858	0.00317376	0	*	0.533261	4.49117e-07	1	0.05	0.0957408	0.555432	0	*	0.0577623	0.304411	0	*	BDGP	AA941252	5' Accession #
LD26422	CG7049	0.0785581	0.0937678	0	*	0.356509	0.000846999	0	*	0.410112	4.46256e-06	1	0.05	-0.179901	0.133472	0	*	0.167742	0.00323207	0	*	BDGP	AA942300	5' Accession #
LD26673		0.232899	0.000202122	0	*	0.385621	0.000531731	0	*	0.5395	2.84866e-06	1	0.05	-0.306978	0.010187	0	*	0.127077	0.0111946	0	*	BDGP	AA942444	5' Accession #
LD32148	BcDNA:LD32148	0.0482907	0.386957	0	*	0.161041	0.0255462	0	*	0.423975	3.81004e-06	1	0.05	-0.236739	0.049324	0	*	-0.0270327	0.437824	0	*	BDGP	AA951565	5' Accession #
LD33829	gro	0.0783271	0.0670814	0	*	0.221807	0.0187554	0	*	5.03548	9.83658e-14	1	0.05	0.0627008	0.565267	0	*	0.0663111	0.161542	0	*	BDGP	AA979328	5' Accession #
LD34157	CG10184	0.0459802	0.278877	0	*	0.172363	0.0375351	0	*	0.470416	7.0713e-07	1	0.05	-0.482113	0.00071484	0	*	0.0582244	0.188839	0	*	BDGP	AA979541	5' Accession #
LD37010	Abi	-0.00577479	0.898684	0	*	0.282111	0.00251251	0	*	0.400639	6.77982e-06	1	0.05	-0.32061	0.00787804	0	*	0.0203323	0.652557	0	*	BDGP	AI456858	5' Accession #
LD38553		0.0991215	0.051697	0	*	0.212796	0.0178109	0	*	0.496524	1.42477e-06	1	0.05	-0.419268	0.00359958	0	*	0.192926	0.00108806	0	*	BDGP	AI519126	5' Accession #
LD39460	CG7544	0.20009	0.000574575	0	*	0.387007	0.00237508	0	*	0.493752	3.13597e-06	1	0.05	-0.411643	0.00172559	0	*	0.174442	0.000552768	0	*	BDGP	AI519736	5' Accession #
LD42239		0.166819	0.0138898	0	*	0.241908	0.0181875	0	*	0.445232	1.95244e-06	1	0.05	-0.38461	0.00198511	0	*	0.0993511	0.0364028	0	*	BDGP	AI516385	5' Accession #
LD47312	CG9705	0.145331	0.0160555	0	*	0.463022	0.0010472	0	*	0.604655	2.13345e-06	1	0.05	-0.347287	0.0336824	0	*	0.306833	1.4029e-05	0	*	BDGP	AI515464	5' Accession #
LD47544	CG1733	0.176985	0.00172308	0	*	0.377534	0.000487872	0	*	0.440379	1.11218e-06	1	0.05	-0.388876	0.0110008	0	*	0.108131	0.0301906	0	*	BDGP	AI515642	5' Accession #
LD47616	CG14965	0.157577	0.00593809	0	*	0.237056	0.00486874	0	*	0.444538	8.21972e-07	1	0.05	-0.617277	0.000116316	0	*	0.0762462	0.0761294	0	*	BDGP	AI544167	5' Accession #
LD47774	CG3281	0.0471354	0.29125	0	*	0.34357	0.000193782	0	*	0.739126	1.80665e-06	1	0.05	0.396567	0.0177661	0	*	0.254847	0.00898424	0	*	BDGP	AI546250	5' Accession #
LD48030	CG12686	0.289506	0.000134367	0	*	0.251612	0.0107642	0	*	0.488438	9.29456e-07	1	0.05	-0.571529	0.000578845	0	*	0.094037	0.0559726	0	*	BDGP	AI546452	5' Accession #
LP02196	Cdlc2	0.109288	0.0188985	0	*	0.0831777	0.155457	0	*	0.434141	1.21277e-06	1	0.05	-0.484192	0.00200955	0	*	-0.0293432	0.550004	0	*	BDGP	AI258897	5' Accession #
LP06813	CG13017	-0.0413564	0.586415	0	*	0.41404	0.000425514	0	*	0.514777	5.35696e-06	1	0.05	-0.542186	0.00330701	0	*	0.208175	0.000555762	0	*	BDGP	AI293632	5' Accession #
LP07668	CG10479	0.272177	8.24285e-05	0	*	0.277721	0.00364733	0	*	0.446618	8.27314e-07	1	0.05	-0.506142	0.000649433	0	*	0.0762462	0.0535611	0	*	BDGP	AI294326	5' Accession #
LP08921	BG:DS07108.4	0.00138773	0.973796	0	*	0.358819	0.000940291	0	*	0.483817	4.46271e-06	1	0.05	-0.608959	0.0002102	0	*	0.0512929	0.16251	0	*	BDGP	AI295324	5' Accession #
LP10936		0.109057	0.0476313	0	*	0.186919	0.049847	0	*	0.562373	5.75786e-07	1	0.05	-0.894239	0.000562292	0	*	0.0542965	0.243984	0	*	BDGP	AI296841	5' Accession #
ResGen_CK_1A8	CK00531	0.253	0.00120438	0	*	0.216031	0.00575093	0	*	0.525868	3.03482e-06	1	0.05	-0.725408	7.62513e-06	0	*	0.00877988	0.824597	0	*	RG		Homology to transposable element (.5prime); DROGPCRKA Drosophila melanogaster G protein-coupled receptor kinase (GPRK-1) mRNA, complete cds. AC005811 Drosophila melanogaster, chromosome 2R, region 39B1 39B3, P1 clone DS05527, complete sequence.(.3prime)
ResGen_CK_1A8	CK00531	0.173981	0.00163385	0	*	0.365982	NA	0	*	0.529102	4.76071e-06	1	0.05	-0.716628	2.82136e-05	0	*	-0.00115523	0.978157	0	*	RG		Homology to transposable element (.5prime); DROGPCRKA Drosophila melanogaster G protein-coupled receptor kinase (GPRK-1) mRNA, complete cds. AC005811 Drosophila melanogaster, chromosome 2R, region 39B1 39B3, P1 clone DS05527, complete sequence.(.3prime)
ResGen_CK_1B11	CK00549	0.213953	0.00130413	0	*	0.386083	NA	0	*	0.405029	1.78539e-06	1	0.05	-0.43771	0.00959987	0	*	0.118066	0.00992543	0	*	RG		CG14351 = slit OR DRODORSAL D.melanogaster embryonic polarity (dorsal) mRNA, complete cds.
ResGen_CK_1B11	CK00549	0.236365	0.00336955	0	*	0.237056	NA	0	*	0.423051	2.20533e-06	1	0.05	-0.458851	0.00763237	0	*	0.0961164	0.0484477	0	*	RG		CG14351 = slit OR DRODORSAL D.melanogaster embryonic polarity (dorsal) mRNA, complete cds.
ResGen_CK_1C10	CK01010	0.273332	8.16155e-05	0	*	0.33583	0.0017347	0	*	0.524712	1.17984e-06	1	0.05	-0.153643	NA	0	*	0.135395	0.00480378	0	*	RG		seq not available
ResGen_CK_1C11	CK01012	0.257852	0.000210191	0	*	-0.120377	0.0802655	0	*	0.408033	3.91114e-06	1	0.05	-1.06574	2.12327e-05	0	*	-0.107207	0.0277783	0	*	RG		Y2R2_DROME HYPOTHETICAL 115 KD PROTEIN IN TYPE I RETROTRANSPOSABLE ELEMENT R1DM (ORF 2)
ResGen_CK_1C11	CK01012	0.298748	0.000270514	0	*	0.0127077	0.837875	0	*	0.408495	6.76547e-06	1	0.05	-0.905164	2.17586e-05	0	*	-0.00438992	0.926013	0	*	RG		Y2R2_DROME HYPOTHETICAL 115 KD PROTEIN IN TYPE I RETROTRANSPOSABLE ELEMENT R1DM (ORF 2)
ResGen_CK_1C6	CK00556	0.0841033	0.0946526	0	*	0.180218	0.0336267	0	*	0.404567	2.46481e-06	1	0.05	-0.523752	0.00340048	0	*	-0.125691	0.0232119	0	*	RG		CG18245
ResGen_CK_1C8	CK00558	0.208639	0.00342338	0	*	0.186803	0.0407653	0	*	0.45817	3.91963e-06	1	0.05	-0.352832	0.0102952	0	*	0.0947301	0.044214	0	*	RG		seq not available
ResGen_CK_1C8	CK00558	0.139555	0.0139708	0	*	0.254385	0.0151963	0	*	0.461867	3.21975e-06	1	0.05	-0.204623	0.0303726	0	*	0.0134009	0.758131	0	*	RG		seq not available
ResGen_CK_1D2	CK01028	0.381694	1.20283e-05	0	*	0.414964	5.83753e-05	0	*	0.46464	1.11433e-06	1	0.05	0.148601	0.126872	0	*	0.251612	3.48441e-05	0	*	RG		CG4492 OR Cex Ca2+-sensing low molecular weight GTPase mRNA, complete cds.????
ResGen_CK_1D2	CK01028	0.243758	0.000393071	0	*	0.41843	5.52837e-05	0	*	0.492134	2.00851e-06	1	0.05	0.132709	0.0856794	0	*	0.111828	0.0262555	0	*	RG		CG4492 OR Cex Ca2+-sensing low molecular weight GTPase mRNA, complete cds.????
ResGen_CK_1E9	CK01116	0.228047	0.000279598	0	*	-0.00207944	0.970448	0	*	0.429289	3.86074e-06	1	0.05	-0.654475	0.000207619	0	*	-0.0261085	0.511061	0	*	RG		CG5441; dei; 97B
ResGen_CK_1H6	CK01271	0.264091	0.00607014	0	*	0.304292	0.00286568	0	*	0.501607	7.05239e-07	1	0.05	-0.363667	NA	0	*	0.0316537	0.420148	0	*	RG		CG11625
ResGen_LD_2A7	LD36007	0.291816	0.00199868	0	*	0.47238	0.000223556	0	*	0.643472	4.86061e-07	1	0.05	-0.414647	0.00993608	0	*	-0.908023	8.8133e-06	0	*	RG		seq not available
ResGen_LD_2A7	LD36007	0.278993	0.00315823	0	*	0.583283	0.000275451	0	*	0.674201	5.11216e-07	1	0.05	-0.683026	NA	0	*	-0.667963	0.000798859	0	*	RG		seq not available
ResGen_LD_2B11	LD36023	0.21118	0.000285546	0	*	0.655486	8.13233e-06	0	*	0.637233	1.15369e-05	1	0.05	-0.300277	0.0750316	0	*	-0.332942	0.0387524	0	*	RG		seq not available
ResGen_LD_2C10	LD36034	0.377073	0.00110426	0	*	NA	NA	0	*	0.665075	1.32839e-05	1	0.05	-0.0509753	0.693834	0	*	-0.540424	0.00784672	0	*	RG		seq not available
ResGen_LD_2H10	LD36094	0.339644	0.00024271	0	*	0.374762	0.00063402	0	*	0.861582	8.29875e-08	1	0.05	0.261865	0.291513	0	*	0.133084	0.264642	0	*	RG		seq not available
ResGen_LD_2H10	LD36094	0.297824	0.000287615	0	*	0.377072	0.000875845	0	*	0.862044	2.3542e-08	1	0.05	0.212421	0.433769	0	*	0.0834087	0.432406	0	*	RG		seq not available
ResGen_LD_2H9	LD36093	0.294589	0.00067934	0	*	0.281418	0.0039538	0	*	0.706317	7.00456e-06	1	0.05	0.147034	0.490419	0	*	0.0402025	0.708472	0	*	RG		seq not available
ResGen_LD_2H9	LD36093	0.291816	0.0007802	0	*	0.189229	0.0137757	0	*	0.757148	1.71051e-06	1	0.05	0.259093	0.235924	0	*	0.0214876	0.840012	0	*	RG		seq not available
SD01615	CG11706	0.040435	0.347712	0	*	0.243988	0.00182291	0	*	0.489824	3.25047e-06	1	0.05	-0.548193	0.000337787	0	*	0.0309606	0.473772	0	*	BDGP	AI530869	5' Accession #
SD03144		-0.025645	0.570209	0	*	0.307757	0.000927554	0	*	0.438531	1.73982e-06	1	0.05	-0.454849	0.00248024	0	*	0.0914954	0.0541958	0	*	BDGP	AI531861	5' Accession #
SD04061		0.175137	0.00268568	0	*	0.317692	0.00059179	0	*	0.600496	1.80982e-06	1	0.05	-0.603183	0.00024641	0	*	0.137474	0.00589969	0	*	BDGP	AI532523	5' Accession #
SD04463	CG12213	-0.0106268	0.817826	0	*	0.379845	0.000221387	0	*	0.425361	1.60173e-06	1	0.05	0.0456032	0.572061	0	*	0.271714	2.77183e-05	0	*	BDGP	AI532834	5' Accession #
SD05339		0.054529	0.284599	0	*	0.309837	0.00124234	0	*	0.456784	1.58274e-06	1	0.05	-0.608266	0.000898454	0	*	0.122456	0.0176777	0	*	BDGP	AI533495	5' Accession #
SD06617		-0.164737	0.0096863	0	*	0.237981	0.00690276	0	*	0.435065	1.31845e-06	1	0.05	-0.447918	0.00132353	0	*	0.00554519	0.900982	0	*	BDGP	AI534103	5' Accession #
SD09246		-0.149718	0.0099637	0	*	0.301288	0.00243308	0	*	0.567457	5.30542e-07	1	0.05	-0.786404	8.77657e-06	0	*	0.133777	0.0087938	0	*	BDGP	AI542781	5' Accession #
SP21	nucleoporin	0.0235684	0.561287	0	*	0.139554	0.087874	0	*	0.591255	1.28609e-06	1	0.05	-0.0946436	0.544466	0	*	0.254847	0.00208331	0	*	Lab
SP21	nucleoporin	0.00808815	0.86529	0	*	0.00138629	0.978557	0	*	0.595876	3.52323e-06	1	0.05	-0.191453	0.166462	0	*	0.254616	0.00220305	0	*	Lab
SP23	dCt-A	-0.167971	0.0127063	0	*	-0.233128	0.00119661	0	*	0.424668	1.44803e-05	1	0.05	-0.296118	0.0193468	0	*	0.130774	0.0524664	0	*	Lab
SP24	dCt-B	0.229664	0.0305623	0	*	0.177792	0.0416133	0	*	0.631457	5.33502e-07	1	0.05	0.838976	9.38263e-06	0	*	0.186919	0.0384096	0	*	Lab
SP24	dCt-B	0.0568395	0.334378	0	*	0.155958	0.0550507	0	*	0.635616	7.95057e-07	1	0.05	0.747992	8.51795e-07	0	*	0.0917265	0.24831	0	*	Lab
SP25	dCt-C	0.257621	0.000147535	0	*	0.191078	0.0175395	0	*	0.505766	1.04657e-05	1	0.05	0.188391	0.0652521	0	*	0.158731	0.00321903	0	*	Lab
SP26	dCt-D brinker	0.412886	6.73843e-06	0	*	0.309144	0.00502928	0	*	0.698692	6.96666e-07	1	0.05	0.565529	7.36917e-05	0	*	0.396249	5.02778e-06	0	*	Lab
SP26	dCt-D brinker	0.341954	5.43213e-05	0	*	0.32809	0.000492815	0	*	0.699848	2.75677e-07	1	0.05	0.644482	8.26773e-06	0	*	0.317924	8.47997e-06	0	*	Lab
SP27	dCt-E	0.165664	0.00179319	0	*	-0.128463	0.030953	0	*	0.735429	2.37337e-07	1	0.05	-0.101575	0.404786	0	*	0.0887229	0.258456	0	*	Lab
SP27	dCt-E	0.150645	0.00831779	0	*	-0.219959	0.0016695	0	*	0.737971	1.11556e-07	1	0.05	-0.130225	0.272789	0	*	0.07047	0.435206	0	*	Lab
SP28	dCt-G	0.193158	0.00300109	0	*	0.322775	0.00393025	0	*	0.725956	1.06378e-07	1	0.05	-0.0745921	0.524906	0	*	0.129387	0.164877	0	*	Lab
SP28	dCt-G	0.144638	0.00361353	0	*	0.265244	0.00269002	0	*	0.74444	1.16044e-07	1	0.05	0.125084	0.379899	0	*	0.0785567	0.321246	0	*	Lab
SP29	dCt-H	-0.0399701	0.373134	0	*	0.119914	0.102576	0	*	0.810751	3.92097e-08	1	0.05	-0.0747734	0.55359	0	*	0.0970406	0.29543	0	*	Lab
SP29	dCt-H	-0.0429737	0.376461	0	*	0.0205634	0.702206	0	*	0.858809	4.89419e-08	1	0.05	-0.126759	0.289219	0	*	0.0968096	0.307425	0	*	Lab
SP3	Groucho	0.290083	0.00233245	0	*	0.192695	0.0620323	0	*	0.751371	1.23315e-07	1	0.05	0.0171841	0.904449	0	*	0.0676974	0.367916	0	*	Lab
SP3	Groucho	0.0616915	0.166205	0	*	0.0501376	0.432401	0	*	0.774245	6.23266e-08	1	0.05	0.178456	0.218433	0	*	0.0582244	0.505459	0	*	Lab
SP4	Kr	0.154342	0.00311481	0	*	0.702505	0.000185197	0	*	0.460943	9.96465e-07	1	0.05	0.0810778	0.605143	0	*	0.0979648	0.142694	0	*	Lab
SP4	Kr	0.192927	0.00595466	0	*	0.614475	0.000147493	0	*	0.461405	2.44357e-06	1	0.05	0.181238	0.197825	0	*	0.0718563	0.241066	0	*	Lab
Duke_19	cid4	-0.399944	5.14896e-05	0	*	0.12985	0.0466241	0	*	0.454242	9.02016e-06	1	0.1	-0.149864	0.380258	0	*	0.114831	0.0731837	0	*	Lab
GH02020	CG14823	0.035583	0.450002	0	*	0.220883	0.00434559	0	*	0.410574	1.33643e-05	1	0.1	-0.37791	0.00457347	0	*	0.0568381	0.157054	0	*	BDGP	AI062715	5' Accession #
GH11417	CG13095	0.0709335	0.134403	0	*	0.195005	0.0161974	0	*	0.432524	9.49653e-06	1	0.1	-0.396163	0.00487551	0	*	0.0023105	0.943916	0	*	BDGP	AI134067	5' Accession #
GH13914	CG7251	0.0767097	0.133448	0	*	0.149027	0.0863263	0	*	0.420047	1.20865e-05	1	0.1	-0.705999	0.000743951	0	*	0.00970407	0.811173	0	*	BDGP	AI237983	5' Accession #
GH22890		0.115757	0.0340599	0	*	0.264782	0.00121962	0	*	0.403643	9.64775e-06	1	0.1	-0.492048	0.00125324	0	*	0.0723184	0.0999397	0	*	BDGP	AI403452	5' Accession #
GM01628	CG8044	0.195007	0.00118712	0	*	0.325548	0.00121167	0	*	0.466488	8.1252e-06	1	0.1	-0.238125	0.0357418	0	*	0.160579	0.000634512	0	*	BDGP	AA694827	5' Accession #
ResGen_LD_2B11	LD36023	0.348654	6.16727e-05	0	*	0.462098	9.1206e-05	0	*	0.602807	2.97372e-06	1	0.1	-0.645308	0.000316293	0	*	-0.366213	0.0280897	0	*	RG		seq not available
ResGen_LD_2C10	LD36034	0.37534	0.000704244	0	*	0.363902	NA	0	*	0.615746	1.06482e-06	1	0.1	0.0873162	0.447008	0	*	-0.581781	0.00311646	0	*	RG		seq not available
SP23	dCt-A	-0.181141	0.00683171	0	*	-0.17294	0.0160292	0	*	0.442459	6.48587e-06	1	0.1	-0.236508	0.0666927	0	*	0.131929	0.0188662	0	*	Lab
SP25	dCt-C	0.29921	0.000125426	0	*	0.0986579	0.0897895	0	*	0.511312	5.69237e-06	1	0.1	0.390328	0.00196052	0	*	0.160579	0.00179356	0	*	Lab
(CK00026)		0.113215	0.0398867	0	*	0.0620367	0.394307	0	*	0.118528	0.00451372	0	*	-0.717395	0.000474234	0	*	0.00993512	0.834968	0	*	BDGP	AA142254	3' Accession #
(CK00140)		0.164739	0.00781874	0	*	0.210024	0.00541996	0	*	0.2664	4.90419e-05	0	*	-0.330776	0.0107531	0	*	0.0556828	0.208928	0	*	BDGP	AA142030	3' Accession #
(CK00390)		0.14279	0.0181802	0	*	0.0568381	0.318668	0	*	0.333173	3.05103e-06	0	*	-0.853409	1.37855e-05	0	*	0.00739358	0.874837	0	*	BDGP	AA140696	5' Accession #
(CK00436)		0.180913	0.0031239	0	*	0.000346574	0.995591	0	*	-0.0815603	0.0292771	0	*	0.0848815	0.363074	0	*	0.061228	0.155848	0	*	BDGP	AA140749	5' Accession #
(CK00536)		0.0785581	0.147873	0	*	0.0808672	0.22165	0	*	-0.0441304	0.144401	0	*	-0.300739	0.0306157	0	*	-0.0210255	0.678956	0	*	BDGP	AA140891	5' Accession #
(CK01017)		0.209563	0.00134886	0	*	0.0302674	0.584167	0	*	0.00600728	0.872902	0	*	-0.175742	0.0493459	0	*	-0.107207	0.0146518	0	*	BDGP	AA140924	5' Accession #
(CK01083)		0.0817928	0.119138	0	*	0.216493	0.014814	0	*	0.211641	3.27818e-05	0	*	-0.749899	0.000284606	0	*	0.0145561	0.651519	0	*	BDGP	AA140990	3' Accession #
(CK02229)		-0.128924	0.0223289	0	*	-0.170745	0.00245424	0	*	-0.135857	0.00141609	0	*	-0.861495	1.71129e-05	0	*	-0.281649	0.000122234	0	*	BDGP	AA141691	5' Accession #
(CK02594)		0.159425	0.00361757	0	*	0.291584	0.000554334	0	*	0.418199	4.24245e-05	0	*	-0.321534	0.00817354	0	*	0.104434	0.0256596	0	*	BDGP	AA141849	5' Accession #
(GH01660)		0.164046	0.00445373	0	*	0.0524481	0.324948	0	*	0.0875676	0.0127343	0	*	-0.0461233	0.65742	0	*	0.109979	0.0131622	0	*	BDGP	AI062450	5' Accession #
(GH05320)		-0.131696	0.04907	0	*	-0.157344	NA	0	*	-0.0898781	0.0110805	0	*	0.216935	0.113065	0	*	0.0295743	0.469751	0	*	BDGP	AI107572	5' Accession #
(GH09688)	CAH1	-0.0392769	0.322543	0	*	-0.122687	0.0237733	0	*	-0.146716	0.000599548	0	*	-0.147092	0.198464	0	*	-0.0891849	0.0521648	0	*	BDGP	AI110179	5' Accession #
(GH12215)		-0.14787	0.011138	0	*	-0.0956543	0.100507	0	*	0.0607659	0.0757923	0	*	-0.663255	0.000110379	0	*	-0.215338	0.000968565	0	*	BDGP	AI134684	5' Accession #
(GH13704)		-0.0639992	0.176539	0	*	-0.128232	0.0105707	0	*	-0.00485203	0.871896	0	*	-0.599486	0.000428554	0	*	-0.141171	0.00259314	0	*	BDGP	AI135814	5' Accession #
(GM01004)		-0.175365	0.0061926	0	*	-0.421896	0.000119018	0	*	-0.476654	3.85746e-07	0	*	0.0936614	0.216011	0	*	0.0771704	0.0697569	0	*	BDGP	AA567041	5' Accession #
(GM01103)		0.135858	0.0157588	0	*	0.110672	0.0870973	0	*	0.120608	0.0132294	0	*	-0.347642	0.00626573	0	*	0.0300364	0.470493	0	*	BDGP
(GM03133)		0.28604	0.000434188	0	*	-0.0170976	0.812511	0	*	0.0217186	0.502931	0	*	0.181229	0.0625183	0	*	0.0406646	0.416245	0	*	BDGP	AA695617	5' Accession #
(GM04779)		0.197548	0.00104938	0	*	-0.0448235	0.355843	0	*	-0.0695458	0.0357625	0	*	0.0502242	0.548655	0	*	0.0924196	0.0333932	0	*	BDGP	AA695926	5' Accession #
(GM04837)		-0.00369535	0.935112	0	*	0.105705	0.302237	0	*	0.0700079	0.0414885	0	*	-0.837656	7.54841e-05	0	*	0.0450546	0.343814	0	*	BDGP	AA695964	5' Accession #
(GM05306)		0.107092	0.249866	0	*	0.0397404	0.434734	0	*	-0.014325	0.658849	0	*	0.18146	0.0388931	0	*	0.0263396	0.463724	0	*	BDGP	AA696215	5' Accession #
(GM10241)		-0.103046	0.073285	0	*	-0.139092	0.0395669	0	*	-0.275873	1.08599e-05	0	*	-0.188681	0.0427115	0	*	-0.148334	0.00109891	0	*	BDGP	AA735982	5' Accession #
(HL01444)		0.206097	0.00608566	0	*	0.205403	0.00417291	0	*	0.0822535	0.0819121	0	*	-0.241822	0.016389	0	*	-0.0314227	0.339673	0	*	BDGP	AA567553	5' Accession #
(HL02234)	BG:DS00180.3	-0.00461955	0.914261	0	*	-0.103279	0.0802844	0	*	-0.0730115	0.056923	0	*	-0.611269	0.00102495	0	*	-0.0790188	0.0795339	0	*	BDGP	AA697312	5' Accession #
(HL02392)		0.0868759	0.0899634	0	*	0.0575312	0.40364	0	*	-0.125922	0.000854161	0	*	0.404653	0.000427655	0	*	0.136781	0.00759357	0	*	BDGP	AA801485	5' Accession #
(HL03175)		0.0304999	0.506682	0	*	-0.0693147	0.38902	0	*	-0.150182	0.000733758	0	*	0.175915	0.0536812	0	*	0.134702	0.0175134	0	*	BDGP	AA697797	5' Accession #
(HL03474)		0.0817928	0.110865	0	*	-0.00693147	0.896237	0	*	0.0300364	0.382423	0	*	-0.828455	4.58909e-05	0	*	0.0041589	0.926143	0	*	BDGP	AA697929	5' Accession #
(LD02558)		0.00231192	0.963428	0	*	0.427672	0.000410841	0	*	-0.0475961	0.247336	0	*	1.00492	6.34281e-08	0	*	0.257389	4.69548e-05	0	*	BDGP	AA202382	5' Accession #
(LD02957)		-0.0140926	0.751002	0	*	0.028419	0.52041	0	*	-0.100275	0.0067895	0	*	0.0580798	0.471542	0	*	0.0198702	0.59163	0	*	BDGP	AA202739	3' Accession #
(LD03340)		-0.0120131	0.771585	0	*	-0.0261085	0.711823	0	*	-0.238212	0.000785327	0	*	0.455946	8.09304e-05	0	*	0.119221	0.00785941	0	*	BDGP	AA202923	5' Accession #
(LD05503)		0.00439137	0.927487	0	*	0.100044	0.0662593	0	*	0.127308	0.00272713	0	*	-0.0234805	0.777251	0	*	0.0545276	0.203876	0	*	BDGP	AA246605	5' Accession #
(LD07162)	vig	-0.12592	0.0304357	0	*	-0.03304	0.447416	0	*	-0.00762462	0.829709	0	*	0.398646	0.00423704	0	*	0.0129388	0.753049	0	*	BDGP	AA263918	5' Accession #
(LD07593)		-0.0783235	NA	0	*	0.0197547	0.735535	0	*	-0.094268	0.0216009	0	*	-0.220697	NA	0	*	0.0309606	0.464752	0	*	BDGP	AA264337	5' Accession #
(LD08227)		0.144407	0.00740927	0	*	0.120839	0.0406628	0	*	0.196623	0.000111465	0	*	-0.0909468	0.269514	0	*	-0.0161734	0.633849	0	*	BDGP	AA264587	5' Accession #
(LD09509)		0.0203338	0.619812	0	*	-0.0633074	0.233616	0	*	-0.15411	0.000591264	0	*	-0.0743113	0.357908	0	*	0.0291122	0.394857	0	*	BDGP
(LD09767)		0.0422834	0.337272	0	*	-0.0570691	0.241295	0	*	-0.0240291	0.456969	0	*	0.0557693	0.511386	0	*	0.139323	0.00586306	0	*	BDGP	AA390953	5' Accession #
(LD09819)		0.0522185	0.317104	0	*	0.0910333	0.168784	0	*	-0.00462098	0.861188	0	*	-0.115438	0.184425	0	*	0.0568381	0.22761	0	*	BDGP	AA391413	5' Accession #
(LD09978)		0.0540669	0.265288	0	*	0.0159424	0.72856	0	*	-0.0783256	0.0358436	0	*	0.129936	0.0939705	0	*	0.100275	0.0227272	0	*	BDGP	AA391035	5' Accession #
(LD10161)		-0.0746274	0.121544	0	*	-0.0277259	0.545947	0	*	0.124767	0.00272825	0	*	-0.395932	0.0143949	0	*	-0.0198702	0.673087	0	*	BDGP	AA391489	5' Accession #
(LD10516)	gft	0.0117849	0.785463	0	*	-0.0207944	0.621903	0	*	-0.164507	0.000545604	0	*	0.340191	0.00841481	0	*	0.0492135	0.25975	0	*	BDGP	AA391453	5' Accession #
(LD10778)		0.0660815	0.155331	0	*	0.192695	0.0069971	0	*	-0.0175597	0.581825	0	*	0.633392	1.91929e-06	0	*	0.0505998	0.175411	0	*	BDGP
(LD10786)		-0.000922763	0.982884	0	*	-0.238212	0.00461534	0	*	-0.130774	0.00152347	0	*	-0.282486	0.0146226	0	*	-0.0838708	0.0183113	0	*	BDGP
(LD12894)		0.189924	0.00140226	0	*	0.182298	0.0355513	0	*	0.105358	0.0271561	0	*	0.641248	0.000145106	0	*	0.0321158	0.390983	0	*	BDGP
(LD13077)		0.196162	0.0171136	0	*	0.0247223	0.620594	0	*	0.104896	0.00588313	0	*	0.0985134	0.240901	0	*	0.0603038	0.174662	0	*	BDGP	AA438735	5' Accession #
(LD14119)	osp	-0.0797098	NA	0	*	0.00554518	0.933255	0	*	-0.042513	0.229524	0	*	0.164593	0.0897171	0	*	0.0117835	0.767421	0	*	BDGP	AA439528	5' Accession #
(LD15891)		-0.0108579	0.797833	0	*	0.0693147	0.187108	0	*	-0.098889	0.00398534	0	*	0.322631	0.00241396	0	*	0.0600728	0.149408	0	*	BDGP
(LD16050)		0.0808686	0.10667	0	*	0.119452	0.0371805	0	*	0.253923	3.78691e-05	0	*	-0.486503	0.0116352	0	*	0.0931128	0.0406382	0	*	BDGP	AA441153	5' Accession #
(LD17234)		0.152494	0.00311466	0	*	0.0651558	0.177887	0	*	0.146485	0.00547539	0	*	-0.0195527	0.802411	0	*	0.0170976	0.579996	0	*	BDGP
(LD17449)		0.0397419	0.415099	0	*	-0.0237981	0.599611	0	*	-0.102355	0.006963	0	*	0.150037	0.134015	0	*	0.0866434	0.0529387	0	*	BDGP
(LD19028)		-0.0413564	0.398789	0	*	-0.11229	0.0826517	0	*	0.0891849	0.022554	0	*	0.0724049	0.417304	0	*	0.163352	0.00310944	0	*	BDGP	AA539373	5' Accession #
(LD21334)	ATPCL	-0.285113	0.000872641	0	*	0.18819	0.034156	0	*	-0.170283	0.000334839	0	*	0.47882	0.000128011	0	*	0.0621522	0.400119	0	*	BDGP	AA735448	5' Accession #
(LD24449)		-0.105819	0.10438	0	*	-0.27102	0.000483739	0	*	-0.493521	1.41486e-07	0	*	0.241533	0.0185928	0	*	0.217879	0.000297062	0	*	BDGP	AA941044	5' Accession #
(LD24527)	CG9638	0.0857206	0.0786246	0	*	-0.0776325	0.107614	0	*	-0.0242602	0.470699	0	*	0.12416	0.139867	0	*	0.00716254	0.835367	0	*	BDGP	AA820681	5' Accession #
(LD25338)		-0.091725	0.087088	0	*	NA	NA	0	*	-0.134471	0.0064445	0	*	NA	NA	0	*	-0.0152492	0.796267	0	*	BDGP	AA941281	5' Accession #
(LD29171)	BG:DS00797.7	-0.285575	0.000280395	0	*	NA	NA	0	*	NA	NA	0	*	NA	NA	0	*	NA	NA	0	*	BDGP	AA952110	5' Accession #
(LD30622)		0.073475	0.138329	0	*	0.0557983	0.396893	0	*	0.0182529	0.552473	0	*	0.264407	0.0106728	0	*	0.0217186	0.53101	0	*	BDGP	AA950675	5' Accession #
(LD32407)	l(2)35Bg	-0.265012	0.00623897	0	*	NA	NA	0	*	NA	NA	0	*	NA	NA	0	*	NA	NA	0	*	BDGP	AA951718	5' Accession #
(LD32761)		0.0268031	0.56313	0	*	0.0769393	0.209191	0	*	0.184839	8.47652e-05	0	*	-0.294732	0.0107961	0	*	-0.098889	0.0121511	0	*	BDGP	AA978733	5' Accession #
(LD33192)	BG:DS00797.5	-0.0300349	0.474519	0	*	-0.0917265	0.0639597	0	*	0.00670042	0.853815	0	*	-0.301664	0.0186741	0	*	-0.169128	0.000438692	0	*	BDGP	AA978969	5' Accession #
(LD33443)		-0.0251829	0.585858	0	*	0.155958	0.0262257	0	*	-0.00323469	0.922261	0	*	0.540279	5.40125e-06	0	*	0.124535	0.0219447	0	*	BDGP	AA979161	5' Accession #
(LP01559)		NA	NA	0	*	NA	NA	0	*	NA	NA	0	*	NA	NA	0	*	NA	NA	0	*	BDGP	AI258377	5' Accession #
(LP04791)		0.105591	0.0186058	0	*	-0.143712	0.0171582	0	*	-0.108824	0.00385448	0	*	-0.326848	0.0074453	0	*	-0.247453	4.32671e-05	0	*	BDGP	AI260810	5' Accession #
(LP05416)		-0.0931113	0.110742	0	*	-0.176984	0.00490414	0	*	-0.0274948	0.423903	0	*	-0.284335	0.014937	0	*	-0.249764	8.88977e-06	0	*	BDGP	AI257133	5' Accession #
(LP05465)		-0.0547572	0.259134	0	*	0.0633074	0.255415	0	*	0.185995	6.57202e-05	0	*	-0.763531	7.96992e-05	0	*	-0.207251	2.85762e-05	0	*	BDGP	AI257173	5' Accession #
(LP05733)	BG:DS00941.14	-0.392089	0.000103746	0	*	-0.172594	0.00555001	0	*	-0.0480582	0.202585	0	*	-0.33609	0.00870701	0	*	-0.249995	1.68309e-05	0	*	BDGP	AI257386	5' Accession #
(LP07553)	l(2)01810	-0.160116	0.0599352	0	*	-0.241908	0.00111581	0	*	-0.364364	1.02859e-06	0	*	0.33118	0.000889063	0	*	0.0459788	0.329633	0	*	BDGP	AI294232	5' Accession #
(LP11031)		-0.0794794	0.147995	0	*	0.16081	0.0393164	0	*	0.337101	7.30563e-05	0	*	-0.602365	0.00151652	0	*	0.0598417	0.115858	0	*	BDGP	AI296913	5' Accession #
Duke_10	mcm5	NA	NA	0	*	0.283728	0.00407963	0	*	NA	NA	0	*	0.0333576	0.86756	0	*	NA	NA	0	*	Lab
Duke_10	mcm5	NA	NA	0	*	0.258082	0.00507815	0	*	NA	NA	0	*	0.0786432	0.715121	0	*	NA	NA	0	*	Lab
Duke_11	mcm6	0.181375	0.00801995	0	*	0.143944	0.0548508	0	*	0.366213	9.13866e-07	0	*	-0.0371124	0.816775	0	*	0.10582	0.0600762	0	*	Lab
Duke_11	mcm6	0.0106297	0.793028	0	*	0.235208	0.0162537	0	*	0.396942	8.08815e-06	0	*	0.0123321	0.935042	0	*	0.0859503	0.190838	0	*	Lab
Duke_14	E2F2	-0.146715	0.0179056	0	*	0.192926	0.0216351	0	*	0.266862	3.92999e-05	0	*	0.267872	0.109847	0	*	-0.0732425	0.143737	0	*	Lab
Duke_14	E2F2	-0.0383527	0.492906	0	*	0.31053	0.00784304	0	*	0.30614	7.07646e-06	0	*	0.126701	0.459754	0	*	-0.0642316	0.171054	0	*	Lab
Duke_15	DP	0.211873	0.0094168	0	*	0.275411	0.00622925	0	*	0.32809	3.82603e-05	0	*	0.0303539	0.870497	0	*	0.214645	0.000467217	0	*	Lab
Duke_15	DP	0.147411	0.0144782	0	*	0.239598	0.00893625	0	*	0.428365	5.4981e-05	0	*	0.146803	0.465316	0	*	0.179987	0.000573568	0	*	Lab
Duke_17	CycE (TypeI)	0.227354	0.0295985	0	*	0.0106283	0.819161	0	*	0.0395094	0.595486	0	*	-0.0957988	0.49025	0	*	-0.0533723	0.191739	0	*	Lab
Duke_17	CycE (TypeI)	-0.000229616	0.996675	0	*	0.160117	0.0125115	0	*	0.128001	0.0879395	0	*	-0.0147006	0.925577	0	*	-0.0503687	0.211746	0	*	Lab
Duke_18	CycD (cdi3)	0.262473	0.00960046	0	*	0.0829466	0.180144	0	*	-0.0746288	0.132081	0	*	0.0862678	0.564963	0	*	0.080174	0.0686505	0	*	Lab
Duke_18	CycD (cdi3)	0.068854	0.250831	0	*	-0.00716252	0.880066	0	*	-0.0711631	0.188647	0	*	0.204565	0.175475	0	*	0.0584554	0.158427	0	*	Lab
Duke_19	cid4	-0.417967	0.00082209	0	*	0.299208	0.00679691	0	*	0.399715	1.57038e-06	0	*	0.0365923	0.842152	0	*	0.201359	0.0789143	0	*	Lab
Duke_2	orc2	0.28812	7.15409e-05	0	*	0.276104	0.00995272	0	*	0.420278	0.00040542	0	*	0.0303539	0.852331	0	*	0.219959	7.62071e-05	0	*	Lab
Duke_2	orc2	0.318618	0.000185095	0	*	0.207482	0.00893243	0	*	0.46256	0.000130587	0	*	0.0927372	0.628439	0	*	0.117142	0.0133056	0	*	Lab
Duke_20	RNR1	-0.0772837	0.231762	0	*	0.154572	0.0318764	0	*	0.296898	1.48918e-05	0	*	-0.160724	0.337263	0	*	0.131467	0.0125834	0	*	Lab
Duke_20	RNR1	-0.0644606	NA	0	*	0.304523	0.00507328	0	*	0.304061	2.68252e-05	0	*	0.0104837	0.951746	0	*	0.0991201	0.0738138	0	*	Lab
Duke_21	RNR2	0.14279	0.0131949	0	*	0.136088	0.0321821	0	*	-0.12546	0.00658676	0	*	-0.126528	0.465363	0	*	-0.216955	0.000173309	0	*	Lab
Duke_21	RNR2	0.0549911	0.218643	0	*	0.294588	0.00518291	0	*	-0.109055	0.00781888	0	*	0.054383	0.764884	0	*	-0.161734	0.00351431	0	*	Lab
Duke_22	PCNA	-0.243524	0.000643537	0	*	0.114369	0.0748283	0	*	0.0210255	0.656815	0	*	0.132247	0.490493	0	*	0.0432062	0.391743	0	*	Lab
Duke_22	PCNA	-0.170513	0.0139296	0	*	0.247685	0.0102924	0	*	0.0314227	0.416265	0	*	-0.0202458	0.908207	0	*	0.0353505	0.48587	0	*	Lab
Duke_23	pol a	NA	NA	0	*	-0.0485203	0.328199	0	*	NA	NA	0	*	-0.0828601	0.617258	0	*	NA	NA	0	*	Lab
Duke_23	pol a	NA	NA	0	*	0.0981959	0.149842	0	*	NA	NA	0	*	0.0742533	0.664065	0	*	NA	NA	0	*	Lab
Duke_24	reaper	0.154111	0.010532	0	*	0.31931	0.00657926	0	*	0.0531413	0.137955	0	*	-0.0890984	0.632984	0	*	-0.127077	0.00497594	0	*	Lab
Duke_24	reaper	0.115064	0.0470388	0	*	0.189922	0.0120848	0	*	0.0630764	0.0800706	0	*	0.108449	0.590384	0	*	-0.0734736	0.0267553	0	*	Lab
Duke_25	grim	0.0184854	0.66751	0	*	0.210024	0.0111106	0	*	0.304985	5.58698e-06	0	*	0.131322	0.554171	0	*	-0.0679284	0.119034	0	*	Lab
Duke_25	grim	0.0152507	0.711791	0	*	0.326934	0.00332806	0	*	0.311685	5.63254e-05	0	*	-0.0246357	0.90661	0	*	-0.00277258	0.950525	0	*	Lab
Duke_26	mof	NA	NA	0	*	-0.0314227	0.554588	0	*	NA	NA	0	*	-0.0969541	0.528615	0	*	NA	NA	0	*	Lab
Duke_26	mof	NA	NA	0	*	0.0748599	0.263694	0	*	NA	NA	0	*	0.0391338	0.804327	0	*	NA	NA	0	*	Lab
Duke_27	EF0007.7	-0.0924182	0.0788138	0	*	0.262934	0.0113886	0	*	0.701927	2.66823e-07	0	*	0.179381	0.412844	0	*	0.0926507	0.266648	0	*	Lab
Duke_3	orc3	-0.155263	0.00731431	0	*	0.267324	0.00934994	0	*	0.472726	0.000107738	0	*	0.147496	0.481433	0	*	-0.0561449	0.410564	0	*	Lab
Duke_4	orc4	0.261549	0.000227176	0	*	0.196161	0.0197083	0	*	0.346112	1.25321e-05	0	*	0.423137	0.0122854	0	*	0.395325	7.74412e-06	0	*	Lab
Duke_4	orc4	0.31469	0.00595024	0	*	0.167973	0.0173295	0	*	0.359281	2.00013e-05	0	*	0.459181	0.00958334	0	*	0.354429	2.2138e-05	0	*	Lab
Duke_5	orc5	-0.131696	0.0297704	0	*	0.268017	0.0117227	0	*	0.152723	0.00198898	0	*	0.106369	0.573428	0	*	-0.0857192	0.0783893	0	*	Lab
Duke_5	orc5	-0.0882593	0.25744	0	*	0.221576	0.0152915	0	*	0.178832	0.000454406	0	*	0.13525	0.490127	0	*	0.0263396	0.62361	0	*	Lab
Duke_6	orc6	0.05915	0.351286	0	*	0.304754	0.00564703	0	*	0.381462	1.2626e-05	0	*	0.147958	0.417681	0	*	0.208291	0.0204625	0	*	Lab
Duke_6	orc6	0.0577637	0.439032	0	*	0.31492	0.00323941	0	*	0.389549	5.66984e-06	0	*	0.173835	0.356075	0	*	0.132391	0.0651232	0	*	Lab
Duke_7	mcm2	0.4115	1.11436e-05	0	*	0.183684	0.0213263	0	*	0.40965	2.7608e-05	0	*	0.19694	0.108523	0	*	0.138629	0.0082693	0	*	Lab
Duke_7	mcm2	0.293896	5.18392e-05	0	*	0.0829466	0.131072	0	*	0.417506	1.16663e-05	0	*	0.260941	0.0747572	0	*	0.0850261	0.0594202	0	*	Lab
Duke_8	mcm3	-0.144635	0.0232114	0	*	0.163814	0.02176	0	*	-0.144175	NA	0	*	0.0913509	0.59018	0	*	NA	NA	0	*	Lab
Duke_8	mcm3	-0.271711	NA	0	*	0.0991201	0.0777297	0	*	NA	NA	0	*	0.159972	0.361952	0	*	NA	NA	0	*	Lab
dwee1	dwee1	-0.160117	NA	0	*	0.0774014	0.177287	0	*	-0.00462098	0.913399	0	*	0.13525	0.0771304	0	*	-0.000693134	0.984378	0	*	Lab
Eisenman_2	deltaSID dMad	-0.016172	0.809137	0	*	0.156882	0.0211406	0	*	0.309144	6.28327e-06	0	*	-0.0227873	0.843284	0	*	-0.260161	0.000250237	0	*	Lab
Eisenman_2	deltaSID dMad	0.0069329	0.886742	0	*	0.186225	0.0156465	0	*	0.329245	4.05711e-06	0	*	-0.068304	0.47955	0	*	-0.185763	0.00506642	0	*	Lab
Eisenman_3	dMad	NA	NA	0	*	0.215107	0.00736812	0	*	NA	NA	0	*	0.0518415	0.57718	0	*	NA	NA	0	*	Lab
Eisenman_3	dMad	NA	NA	0	*	0.192233	0.00863413	0	*	NA	NA	0	*	0.0962029	0.321328	0	*	NA	NA	0	*	Lab
Eisenman_4	pG7-dmycS	-0.142786	NA	0	*	0.275411	0.00140476	0	*	NA	NA	0	*	0.643789	4.1666e-06	0	*	NA	NA	0	*	Lab
Eisenman_4	pG7-dmycS	NA	NA	0	*	0.129618	0.0390342	0	*	NA	NA	0	*	0.865827	1.63036e-07	0	*	NA	NA	0	*	Lab
GH01001	CG2269	0.124075	0.0155612	0	*	0.0277259	0.596316	0	*	0.145099	0.000321663	0	*	-0.625363	0.000311981	0	*	-0.101662	0.00955073	0	*	BDGP	AI061977	5' Accession #
GH01039	CG5237	-0.163581	0.00869175	0	*	-0.210948	0.00268749	0	*	-0.0351195	0.273591	0	*	-0.69953	0.000209512	0	*	-0.257851	8.61637e-05	0	*	BDGP	AI062002	5' Accession #
GH01042	CG17401	0.176523	0.00310486	0	*	0.0596107	0.264509	0	*	0.183915	0.000278017	0	*	-0.424813	0.00147313	0	*	-0.126846	0.00298563	0	*	BDGP	AI062005	5' Accession #
GH01043	CG8064	-0.344724	6.51898e-05	0	*	-0.237287	0.000710692	0	*	-0.342646	1.12968e-06	0	*	0.358444	0.000629786	0	*	0.0323469	0.424982	0	*	BDGP	AI062006	5' Accession #
GH01053	7B2	0.0390487	0.421936	0	*	0.0797119	0.159299	0	*	0.0598417	0.0660061	0	*	-0.197923	0.0353607	0	*	-0.0561449	0.122084	0	*	BDGP	AI062015	5' Accession #
GH01059	emb	-0.0975013	0.0760388	0	*	-0.110904	0.0523715	0	*	-0.214414	4.93176e-05	0	*	0.349433	0.000203151	0	*	-0.0448235	0.241527	0	*	BDGP	AI062020	5' Accession #
GH01073	BcDNA:GH01073	-0.173747	0.00648791	0	*	-0.345649	0.000186578	0	*	-0.417737	6.96733e-07	0	*	0.321014	0.000800088	0	*	0.061228	0.174581	0	*	BDGP	AI062031	5' Accession #
GH01077	CG3731	-0.0912629	0.0795054	0	*	-0.18276	0.00238575	0	*	-0.168204	0.000471307	0	*	0.0795674	0.351129	0	*	-0.00184838	0.952353	0	*	BDGP	AI062035	5' Accession #
GH01083		-0.168779	0.0276334	0	*	NA	NA	0	*	-0.204478	0.000604553	0	*	NA	NA	0	*	NA	NA	0	*	BDGP	AI062039	5' Accession #
GH01087	CG7262	-0.241676	0.0015651	0	*	-0.241215	0.00148366	0	*	-0.340104	2.48635e-06	0	*	0.330949	0.000711469	0	*	0.0866434	0.0495974	0	*	BDGP	AI062043	5' Accession #
GH01088	CG10732	-0.204708	0.00359236	0	*	-0.0147871	0.833619	0	*	-0.0524481	0.150078	0	*	-0.442653	0.0138443	0	*	-0.144637	0.00127399	0	*	BDGP	AI062044	5' Accession #
GH01093	CG14703	-0.120259	0.0750946	0	*	0.188536	NA	0	*	0.159193	0.00159046	0	*	NA	NA	0	*	0.142095	0.201425	0	*	BDGP	AI062049	5' Accession #
GH01107		-0.0723169	0.203532	0	*	-0.00970406	0.852593	0	*	0.162659	0.00101835	0	*	-0.39108	0.0022664	0	*	0.0247223	0.551935	0	*	BDGP	AI062058	5' Accession #
GH01128		0.0607673	0.184982	0	*	-0.0177908	0.736511	0	*	0.0459788	0.202217	0	*	0.0375165	0.658311	0	*	-0.0288811	0.397009	0	*	BDGP	AI062068	5' Accession #
GH01133	CG5053	-0.158267	0.0156694	0	*	-0.145792	0.0204351	0	*	-0.0399715	0.278491	0	*	-0.114514	0.178973	0	*	-0.0351194	0.275206	0	*	BDGP	AI062071	5' Accession #
GH01149	CG17274	-0.0270313	0.529619	0	*	-0.0965785	0.0756911	0	*	-0.0790188	0.0352613	0	*	-0.194457	0.0389526	0	*	-0.141171	0.00140175	0	*	BDGP	AI062084	5' Accession #
GH01154	CG17926	-0.0746274	0.110375	0	*	0.0578778	0.514621	0	*	0.175135	0.000316847	0	*	-0.698425	0.000174605	0	*	-0.104665	0.260713	0	*	BDGP	AI062089	5' Accession #
GH01163	sec23	-0.213487	0.0143432	0	*	0.0512929	NA	0	*	-0.141864	0.000559653	0	*	NA	NA	0	*	-0.00762461	0.822844	0	*	BDGP	AI062095	5' Accession #
GH01164	CG16904	0.176985	0.00216589	0	*	0.0385852	0.449113	0	*	0.23128	0.000425468	0	*	-0.550041	0.000158894	0	*	-0.0776325	0.0389429	0	*	BDGP	AI062096	5' Accession #
GH01188	CG5886	-0.122917	0.0175179	0	*	-0.0404336	0.381808	0	*	0.0261085	0.503946	0	*	-0.244363	0.0403092	0	*	-0.0309606	0.438248	0	*	BDGP	AI062113	5' Accession #
GH01205		0.0388177	0.390327	0	*	0.0332711	0.484061	0	*	0.18715	7.2409e-05	0	*	-0.591168	0.00067214	0	*	-0.018715	0.722662	0	*	BDGP	AI062121	5' Accession #
GH01206	CG3332	-0.0986565	0.055526	0	*	-0.118528	0.0215631	0	*	0.0374299	0.244571	0	*	-0.614735	8.08922e-05	0	*	-0.335945	1.62965e-05	0	*	BDGP	AI062122	5' Accession #
GH01208	CG17292	0.0799444	0.0691864	0	*	-0.107438	0.0416768	0	*	-0.0700079	0.0487555	0	*	0.288898	0.000851189	0	*	0.061228	0.186542	0	*	BDGP	AI062124	5' Accession #
GH01229	CG7993	0.0924211	0.0795899	0	*	0.0616901	0.221203	0	*	0.205403	0.000187341	0	*	0.0435237	0.587504	0	*	0.0559139	0.20565	0	*	BDGP	AI062140	5' Accession #
GH01240	syt	0.0392798	0.367768	0	*	-0.0935749	0.183527	0	*	-0.132622	0.00383171	0	*	-0.244132	0.0452536	0	*	-0.324855	6.13947e-05	0	*	BDGP	AI062148	5' Accession #
GH01248	Dph5	0.181606	0.00386175	0	*	0.156651	0.0155335	0	*	0.194312	7.14863e-05	0	*	0.103134	0.210084	0	*	0.121994	0.0114853	0	*	BDGP	AI062152	5' Accession #
GH01257	CG5107	0.16058	0.00396031	0	*	0.136781	0.0267001	0	*	0.395094	1.20892e-06	0	*	-0.41326	0.00324883	0	*	-0.0904557	0.233108	0	*	BDGP	AI062157	5' Accession #
GH01258	CG12733	-0.205632	0.00242109	0	*	0.0690837	0.19289	0	*	0.120608	0.00495765	0	*	-0.369905	NA	0	*	-0.231973	0.012427	0	*	BDGP	AI062158	5' Accession #
GH01266		-0.167509	0.00850849	0	*	-0.155958	0.0208505	0	*	-0.311685	1.8685e-05	0	*	0.361216	0.000500405	0	*	0.0637695	0.149798	0	*	BDGP	AI062164	5' Accession #
GH01278	CG8979	0.012016	0.805185	0	*	0.0268017	0.617009	0	*	0.0977337	0.0150098	0	*	-0.218024	0.0828747	0	*	0.146023	0.00311025	0	*	BDGP	AI062170	5' Accession #
GH01279	CG7509	0.0760166	0.0778215	0	*	0.0455167	0.336762	0	*	0.242139	1.96923e-05	0	*	-0.777394	0.000197494	0	*	-0.276566	4.95949e-05	0	*	BDGP	AI062171	5' Accession #
GH01304	CG3380	0.0466733	0.338044	0	*	0.014094	0.776477	0	*	0.0455167	0.228317	0	*	0.365606	0.000143385	0	*	0.0774014	0.0898581	0	*	BDGP	AI062185	5' Accession #
GH01326	CG13796	-0.32855	0.000109273	0	*	-0.0901091	NA	0	*	-0.117373	0.00670863	0	*	0.125695	NA	0	*	0.213027	0.00832798	0	*	BDGP	AI062201	5' Accession #
GH01330	Mer	-0.126613	0.0234382	0	*	0.0568381	0.317504	0	*	-0.0152492	0.684873	0	*	0.437231	0.000168153	0	*	0.106052	0.0276973	0	*	BDGP	AI062202	5' Accession #
GH01331		-0.19616	0.0201488	0	*	NA	NA	0	*	-0.109171	0.0156918	0	*	NA	NA	0	*	0.131236	0.0470708	0	*	BDGP	AI062203	5' Accession #
GH01354	CG7066	0.203325	0.000516879	0	*	-0.065849	0.289089	0	*	-0.117373	0.00617938	0	*	0.394949	0.000193725	0	*	-0.0288811	0.477387	0	*	BDGP	AI062219	5' Accession #
GH01388	CG12071	0.082948	0.0899366	0	*	0.364364	0.000351611	0	*	0.301981	2.49755e-06	0	*	-0.0971851	0.238792	0	*	0.00577624	0.873533	0	*	BDGP	AI062246	5' Accession #
GH01404	RecQ5	-0.0187135	0.682347	0	*	-0.0522171	0.317232	0	*	0.145099	0.00101273	0	*	-0.482575	0.00116123	0	*	-0.135857	0.00410014	0	*	BDGP	AI062257	5' Accession #
GH01409		-0.0933424	0.134254	0	*	0.0954233	0.192731	0	*	-0.00623833	0.875281	0	*	0.0231914	0.816988	0	*	0.115756	0.0110512	0	*	BDGP	AI062262	5' Accession #
GH01410	CG4128	NA	NA	0	*	-0.0117835	NA	0	*	-0.0291122	NA	0	*	NA	NA	0	*	NA	NA	0	*	BDGP	AI062263	5' Accession #
GH01416	CG5806	-0.0875662	0.113022	0	*	NA	NA	0	*	NA	NA	0	*	NA	NA	0	*	NA	NA	0	*	BDGP	AI062268	5' Accession #
GH01429	CG7379	0.0083192	0.850344	0	*	-0.181143	0.00584188	0	*	-0.0891849	0.0203966	0	*	-0.105503	0.271286	0	*	-0.0579933	0.105801	0	*	BDGP	AI062280	5' Accession #
GH01453	CG11142	0.110443	0.0247763	0	*	0.170052	0.00904051	0	*	0.16289	0.00100985	0	*	-0.417188	0.0018777	0	*	-0.00184838	0.960279	0	*	BDGP	AI062297	5' Accession #
GH01474	CG1486	-0.039508	0.380981	0	*	-0.157576	0.00463908	0	*	-0.0589175	0.087624	0	*	-0.266544	0.0221156	0	*	-0.142326	0.00131922	0	*	BDGP	AI062316	5' Accession #
GH01486		-0.0485189	0.283716	0	*	-0.065849	0.224782	0	*	0.0681595	0.0785957	0	*	-0.553969	0.000419724	0	*	-0.103972	0.0226836	0	*	BDGP	AI062325	5' Accession #
GH01505	CG3116	-0.0623818	0.132649	0	*	-0.116449	0.105428	0	*	0.0720873	0.0573456	0	*	-0.606186	0.00013419	0	*	-0.315844	0.000966654	0	*	BDGP	AI062334	5' Accession #
GH01508	CG6483	1.433e-06	0.999975	0	*	-0.0145561	0.785963	0	*	0.212103	0.00010687	0	*	-0.392235	0.00290096	0	*	-0.0954233	0.00665953	0	*	BDGP	AI062337	5' Accession #
GH01515	TMS1d	-0.0323454	0.449626	0	*	-0.265244	0.000370145	0	*	-0.16959	0.000354195	0	*	-0.305129	0.0150453	0	*	-0.256233	1.67056e-05	0	*	BDGP	AI062343	5' Accession #
GH01524	CG7176	0.140248	0.0127109	0	*	0.032809	0.517167	0	*	0.089647	0.0154004	0	*	0.0945856	0.204126	0	*	-0.0180218	0.597027	0	*	BDGP	AI062349	5' Accession #
GH01528	Pph13	0.0473665	0.31118	0	*	0.023567	0.607747	0	*	0.0935749	0.0067245	0	*	-0.433824	0.00142468	0	*	-0.164507	0.000291465	0	*	BDGP	AI062352	5' Accession #
GH01546		0.000232482	0.996641	0	*	0.0524481	0.297027	0	*	-0.185532	7.19045e-05	0	*	0.525954	4.2215e-05	0	*	0.0445925	0.29585	0	*	BDGP	AI062367	5' Accession #
GH01554		-0.129848	0.0322703	0	*	-0.337563	0.000160842	0	*	-0.304523	4.70003e-06	0	*	0.178225	0.0334487	0	*	-0.0679284	0.124908	0	*	BDGP	AI062374	5' Accession #
GH01562	CG6959	0.0281894	0.567773	0	*	0.114369	0.0509183	0	*	0.105589	0.00407071	0	*	-0.225186	0.0350546	0	*	-0.0575312	0.105808	0	*	BDGP	AI062381	5' Accession #
GH01566		-0.0563745	0.257604	0	*	0.0596107	0.24795	0	*	0.236594	2.17105e-05	0	*	-0.27879	0.00649354	0	*	-0.0829466	0.0373481	0	*	BDGP	AI062384	5' Accession #
GH01576		-0.0434358	0.319114	0	*	0.0277259	0.583093	0	*	0.028419	0.393816	0	*	0.428451	0.00013928	0	*	0.141171	0.0184277	0	*	BDGP	AI062394	5' Accession #
GH01592	CG4847	0.205866	0.000458459	0	*	-0.115987	0.0234047	0	*	-0.175597	0.000118364	0	*	0.0573867	0.592929	0	*	-0.0919575	0.0243343	0	*	BDGP	AI062406	5' Accession #
GH01606	CG12163	-0.177675	0.0187794	0	*	-0.0180218	0.753658	0	*	0.0570691	0.101187	0	*	-0.559358	0.001147	0	*	-0.141402	0.00162844	0	*	BDGP	AI062412	5' Accession #
GH01616	Adh	-0.0577608	0.265532	0	*	0.056607	0.26339	0	*	0.149489	0.000527645	0	*	0.0419064	0.617863	0	*	-0.0697768	0.0437442	0	*	BDGP	AI062419	5' Accession #
GH01619	Rab2	0.063771	0.170782	0	*	0.0676974	0.185304	0	*	-0.117373	0.00242005	0	*	0.560149	3.91764e-05	0	*	0.075322	0.0933324	0	*	BDGP	AI062422	5' Accession #
GH01626	Ank2	0.0681609	0.139009	0	*	-0.0438993	0.353862	0	*	0.0859503	0.0120945	0	*	-0.142933	0.104615	0	*	-0.0928817	0.0245384	0	*	BDGP	AI062429	5' Accession #
GH01635	CG9836	0.113909	0.0344377	0	*	0.0633074	0.237366	0	*	-0.367137	1.6477e-06	0	*	0.610749	0.00240023	0	*	0.135626	0.00871323	0	*	BDGP	AI062436	5' Accession #
GH01650	Reg-3	-0.0877972	0.0875493	0	*	0.172594	0.0149119	0	*	0.0293432	0.364465	0	*	0.60659	4.33444e-06	0	*	0.190847	0.000549853	0	*	BDGP	AI062444	5' Accession #
GH01674	EG:BACR7A4.14	0.151801	0.00519778	0	*	0.140478	0.0276556	0	*	0.300826	6.30796e-06	0	*	-0.240436	0.0245634	0	*	-0.0135164	0.846402	0	*	BDGP	AI062461	5' Accession #
GH01690	CG7571	0.0524496	0.252165	0	*	0.159424	0.01974	0	*	0.319079	2.66197e-06	0	*	0.0148737	0.857852	0	*	-0.0117835	0.807279	0	*	BDGP	AI062476	5' Accession #
GH01709	CG5590	-0.182527	0.00798165	0	*	-0.110672	0.068924	0	*	-0.190847	0.000136321	0	*	0.67267	3.216e-06	0	*	0.135857	0.00784244	0	*	BDGP	AI062486	5' Accession #
GH01718	CG9165	0.0207959	0.664495	0	*	-0.128001	0.0774161	0	*	0.018715	0.49997	0	*	-0.218024	0.0506846	0	*	-0.00369677	0.927111	0	*	BDGP	AI062495	5' Accession #
GH01721	CG8965	0.157115	0.00323135	0	*	0.0901091	0.136249	0	*	0.243526	3.48067e-05	0	*	0.123236	0.128005	0	*	-0.0122456	0.736935	0	*	BDGP	AI062498	5' Accession #
GH01724	CG11139	0.103511	0.0347382	0	*	0.0626143	0.207845	0	*	0.139092	0.00142479	0	*	0.291208	0.00218466	0	*	0.127539	0.0111642	0	*	BDGP	AI062501	5' Accession #
GH01729	CG10082	-0.168433	0.00622995	0	*	-0.140478	0.017905	0	*	-0.0910333	0.0161361	0	*	-0.183597	0.11356	0	*	-0.0630764	0.119677	0	*	BDGP	AI062506	5' Accession #
GH01760	Oscp	0.159425	0.0218878	0	*	-0.037661	0.479658	0	*	-0.0298053	0.492251	0	*	0.101055	0.269466	0	*	0.12338	0.011328	0	*	BDGP	AI062534	5' Accession #
GH01761		-0.0337317	0.381262	0	*	-0.000924196	0.985749	0	*	0.20032	5.74311e-05	0	*	-0.637147	9.51627e-05	0	*	-0.187612	0.00142448	0	*	BDGP	AI062535	5' Accession #
GH01773	Tsp42Ej	0.0385866	0.343355	0	*	0.232898	0.00760818	0	*	0.304985	0.000237444	0	*	-0.0671488	0.48534	0	*	0.0381231	0.380959	0	*	BDGP	AI062546	5' Accession #
GH01786	CG8549	-0.0653854	0.166268	0	*	-0.167048	0.0158874	0	*	-0.358126	1.03141e-06	0	*	0.443882	0.0023334	0	*	0.023336	0.598944	0	*	BDGP	AI062557	5' Accession #
GH01788	CG10589	-0.133545	0.0408899	0	*	-0.126153	0.0218069	0	*	-0.0415888	0.242901	0	*	-0.475644	0.00189531	0	*	-0.318617	0.000421435	0	*	BDGP	AI062558	5' Accession #
GH01813	CG6210	0.063771	0.152779	0	*	0.0884918	0.10181	0	*	0.179294	0.000180739	0	*	0.101748	0.249738	0	*	-0.0355815	0.291844	0	*	BDGP	AI062576	5' Accession #
GH01822	CG8329	0.0526806	0.280691	0	*	-0.0693147	0.139461	0	*	0.157576	0.00125507	0	*	-0.544958	0.000327465	0	*	-0.140247	0.00149472	0	*	BDGP	AI114405	5' Accession #
GH01827	CG7051	-0.000460665	0.99299	0	*	-0.0686216	0.205781	0	*	0.104896	0.0021242	0	*	-0.440755	0.0037954	0	*	-0.115987	0.0105826	0	*	BDGP	AI062584	5' Accession #
GH01837	CG3301	-0.0224103	0.69303	0	*	-0.00415888	0.932293	0	*	0.0159424	0.625873	0	*	-0.21063	0.0450382	0	*	-0.184377	0.000182666	0	*	BDGP	AI062589	5' Accession #
GH01875		-0.262932	0.000798929	0	*	0.37222	NA	0	*	0.0272638	0.587528	0	*	NA	NA	0	*	0.0533723	0.153	0	*	BDGP	AI062608	5' Accession #
GH01880	CG8605	0.021489	0.625142	0	*	0.0843329	0.118619	0	*	0.0505997	0.129731	0	*	0.346429	0.000920209	0	*	0.0429751	0.271811	0	*	BDGP	AI062611	5' Accession #
GH01890		0.121533	0.019008	0	*	0.0529102	0.301679	0	*	0.00924196	0.825011	0	*	0.327087	0.00571103	0	*	0.0690837	0.104234	0	*	BDGP	AI062619	5' Accession #
GH01918	YT521-B	-0.103046	0.0430395	0	*	NA	NA	0	*	-0.153417	0.00032545	0	*	NA	NA	0	*	0.145099	0.00317314	0	*	BDGP	AI062635	5' Accession #
GH01922	CG5063	-0.034887	0.461726	0	*	-0.348422	0.000296773	0	*	-0.395325	3.96297e-07	0	*	0.319858	0.00124451	0	*	0.0307295	0.508509	0	*	BDGP	AI062639	5' Accession #
GH01933	CG3955	0.0522185	0.241891	0	*	0.106052	0.0865607	0	*	0.293663	0.000162919	0	*	-0.523009	0.000278114	0	*	0.0115525	0.747526	0	*	BDGP	AI062648	5' Accession #
GH01937	CG8401	0.012016	0.772977	0	*	0.152954	0.013641	0	*	0.300133	1.04604e-05	0	*	-0.428047	0.00155543	0	*	-0.0427441	0.2458	0	*	BDGP	AI062652	5' Accession #
GH01941	CG8445	-0.0293418	0.550426	0	*	-0.0852571	0.0716156	0	*	-0.07047	0.0377455	0	*	-0.154023	0.0945706	0	*	-0.0910333	0.0109259	0	*	BDGP	AI062655	5' Accession #
GH01960	l(2)efl	-0.0221793	0.574743	0	*	0.0110904	0.840166	0	*	0.162196	0.000235539	0	*	-0.486734	0.000952963	0	*	-0.111597	0.00630019	0	*	BDGP	AI062672	5' Accession #
GH01967		-0.137011	0.113677	0	*	0.493867	0.000341858	0	*	0.0577623	0.225583	0	*	1.31198	6.88012e-09	0	*	0.52633	1.86563e-06	0	*	BDGP	AI062678	5' Accession #
GH01974	CG4721	-0.0850246	0.102389	0	*	-0.131467	0.0211955	0	*	-0.12985	0.00142947	0	*	-0.369361	0.00519593	0	*	-0.149951	0.000722116	0	*	BDGP	AI062684	5' Accession #
GH01976		-0.11714	0.0419949	0	*	0.174673	0.038371	0	*	0.233128	6.18452e-05	0	*	-0.102499	0.259141	0	*	0.0265707	0.510046	0	*	BDGP	AI062686	5' Accession #
GH01987		-0.257156	0.000773506	0	*	-0.12546	0.024868	0	*	-0.0827156	0.0776932	0	*	-0.378603	0.00545491	0	*	-0.141171	0.0054522	0	*	BDGP	AI062696	5' Accession #
GH01991	CG1791	0.0794823	0.116154	0	*	0.0487513	0.411209	0	*	0.221114	9.69922e-05	0	*	-0.73257	2.99856e-05	0	*	-0.202399	0.000595674	0	*	BDGP	AI062699	5' Accession #
GH02025	CG17739	-0.279337	0.000474635	0	*	-0.282804	0.000594904	0	*	-0.108824	0.00970203	0	*	-0.646092	0.00425397	0	*	-0.288811	2.29893e-05	0	*	BDGP	AI062719	5' Accession #
GH02029	Ca-alpha1D	0.00808815	0.869108	0	*	0.0794809	0.149698	0	*	0.269403	6.74777e-06	0	*	-0.593016	0.000104892	0	*	-0.140478	0.00205082	0	*	BDGP	AI062722	5' Accession #
GH02075	CG2789	0.247455	0.000871632	0	*	-0.0321158	0.522557	0	*	-0.178139	0.000150861	0	*	0.529651	6.7909e-05	0	*	0.126615	0.0132812	0	*	BDGP	AI062755	5' Accession #
GH02089	CG4791	0.140941	0.0389	0	*	0.208175	0.00361259	0	*	0.249071	0.000162877	0	*	0.209879	0.0349891	0	*	0.0443614	0.284273	0	*	BDGP	AI062768	5' Accession #
GH02203	wun	0.0194096	0.699976	0	*	0.104665	0.061976	0	*	0.201013	0.000105842	0	*	0.127857	0.233726	0	*	0.0131698	0.784806	0	*	BDGP	AI062852	5' Accession #
GH02216		0.107901	0.0207506	0	*	0.303136	0.000489628	0	*	0.387469	2.87906e-06	0	*	0.0365923	0.63736	0	*	0.175366	0.000541543	0	*	BDGP	AI062863	5' Accession #
GH02220	BcDNA:GH02220	-0.0774	0.23367	0	*	-0.0606504	0.284707	0	*	-0.0198702	0.540447	0	*	NA	NA	0	*	0.105589	0.0357842	0	*	BDGP	AI062867	5' Accession #
GH02222	CG8586	-0.0480568	0.339599	0	*	-0.0623833	0.224348	0	*	-0.0293432	0.39426	0	*	-0.330776	0.0134519	0	*	-0.117835	0.0146621	0	*	BDGP	AI062869	5' Accession #
GH02250	ocn	-0.0856026	0.279575	0	*	-0.470185	1.85817e-05	0	*	-0.642779	4.35829e-08	0	*	0.0127942	0.891337	0	*	-0.0908023	0.0225876	0	*	BDGP	AI062888	5' Accession #
GH02288	BcDNA:GH02288	-0.0861799	0.115819	0	*	-0.175828	0.00386139	0	*	-0.36113	9.49819e-07	0	*	0.0169531	0.861037	0	*	0.0686216	0.110422	0	*	BDGP	AI062914	5' Accession #
GH02310	CG3413	-0.0981944	0.0583568	0	*	-0.148102	0.020159	0	*	0.0489824	0.164549	0	*	-0.355317	0.0337941	0	*	-0.183684	0.000724986	0	*	BDGP	AI062927	5' Accession #
GH02315	CG4872	0.0362761	0.412088	0	*	-0.247453	0.00293383	0	*	-0.326703	2.57874e-06	0	*	0.269952	0.00331047	0	*	-0.042282	0.21015	0	*	BDGP	AI062931	5' Accession #
GH02340	BcDNA:GH02340	-0.207943	0.00435425	0	*	-0.389087	8.38315e-05	0	*	-0.387238	4.91594e-07	0	*	0.258465	0.0255153	0	*	-0.0901091	0.0839164	0	*	BDGP	AI062951	5' Accession #
GH02377	CG9664	-0.127769	0.0372109	0	*	-0.0536034	0.225681	0	*	-0.00115525	0.97041	0	*	0.253613	0.0169024	0	*	0.00554519	0.88245	0	*	BDGP	AI062981	5' Accession #
GH02384	CG18858	0.0704714	0.157673	0	*	0.00970406	0.834978	0	*	-0.0841019	0.0146626	0	*	0.291901	0.00302679	0	*	0.108131	0.0161507	0	*	BDGP	AI062988	5' Accession #
GH02396	Uch	0.156653	0.00460912	0	*	-0.324162	0.000159473	0	*	-0.188074	0.000274581	0	*	0.0470552	0.627146	0	*	-0.014094	0.769518	0	*	BDGP	AI062998	5' Accession #
GH02414	CG3960	-0.126613	0.020022	0	*	0.167048	0.00781672	0	*	0.263396	1.79803e-05	0	*	-0.398011	0.00242283	0	*	0.0415888	0.26408	0	*	BDGP	AI063008	5' Accession #
GH02419	BcDNA:GH02419	-0.169127	0.0082141	0	*	-0.0640006	0.263938	0	*	-0.0933438	0.0167908	0	*	-0.157077	0.176394	0	*	-0.169359	0.000244792	0	*	BDGP	AI063010	5' Accession #
GH02424		-0.254383	NA	0	*	NA	NA	0	*	NA	NA	0	*	NA	NA	0	*	-0.117835	NA	0	*	BDGP	AI063014	5' Accession #
GH02426	CG11945	0.103973	0.0349657	0	*	0.190847	0.0126907	0	*	0.109517	0.00481244	0	*	0.163669	0.124972	0	*	0.00554519	0.897683	0	*	BDGP	AI063016	5' Accession #
GH02435	BcDNA:GH02435	-0.063306	0.265403	0	*	-0.234746	0.00532148	0	*	-0.259699	3.23397e-05	0	*	0.04491	0.569222	0	*	-0.0961164	0.0157031	0	*	BDGP	AI063025	5' Accession #
GH02439		-0.0196377	0.664579	0	*	0.0630764	0.196145	0	*	0.155034	0.000381135	0	*	-0.654707	0.000967422	0	*	-0.0480582	0.352841	0	*	BDGP	AI063028	5' Accession #
GH02452	CG8040	-0.119451	0.0320844	0	*	0.110441	0.112964	0	*	0.296898	1.02613e-05	0	*	-0.696757	0.00173354	0	*	-0.0917265	0.0172852	0	*	BDGP	AI063035	5' Accession #
GH02457	LanB1	-0.167509	0.00807383	0	*	-0.329014	0.000203657	0	*	-0.408495	3.22134e-06	0	*	0.140102	0.0766304	0	*	-0.075553	0.0253113	0	*	BDGP	AI063039	5' Accession #
GH02459	CG10616	0.115988	0.0282381	0	*	-0.065849	0.347073	0	*	-0.0723184	0.0609466	0	*	0.241071	0.0395369	0	*	0.0124767	0.76569	0	*	BDGP	AI063041	5' Accession #
GH02466	CG7506	-0.00693004	0.894351	0	*	0.208637	0.00376632	0	*	0.252306	1.47681e-05	0	*	0.0123321	0.87891	0	*	0.249764	0.000274015	0	*	BDGP	AI063046	5' Accession #
GH02471	nbA	-0.196621	0.00365517	0	*	-0.162196	0.00756233	0	*	-0.14533	0.0174749	0	*	-0.550124	NA	0	*	-0.250688	2.01861e-05	0	*	BDGP	AI063049	5' Accession #
GH02475	CG9466	-0.0300349	0.474771	0	*	0.00184839	0.970305	0	*	0.120839	0.00248002	0	*	-0.773466	0.000471392	0	*	-0.26871	5.80658e-05	0	*	BDGP	AI063053	5' Accession #
GH02484		0.179989	0.00229855	0	*	-0.0670042	0.231275	0	*	0.0750909	0.0478741	0	*	-0.177128	0.0959256	0	*	-0.157344	0.000735446	0	*	BDGP	AI063058	5' Accession #
GH02495	MESK2	0.0797134	0.112608	0	*	0.0979648	0.0533354	0	*	0.177677	0.000108218	0	*	0.370689	0.00267435	0	*	0.0674663	0.0752948	0	*	BDGP	AI063067	5' Accession #
GH02505	Rh3	-0.278875	0.000392462	0	*	0.147178	0.0242697	0	*	0.305678	1.26269e-05	0	*	-0.577767	9.8625e-05	0	*	-0.104434	0.0127143	0	*	BDGP	AI063070	5' Accession #
GH02536	BcDNA:GH02536	-0.188535	0.0042589	0	*	-0.130543	0.0315204	0	*	-0.166124	0.000545283	0	*	0.00955952	0.916492	0	*	-0.089416	0.0990565	0	*	BDGP	AI063087	5' Accession #
GH02584	EG:171D11.6	-0.0406632	0.336772	0	*	-0.166586	0.0116781	0	*	-0.305678	1.20189e-05	0	*	0.244536	0.00444005	0	*	0.109055	0.0197231	0	*	BDGP	AI063108	5' Accession #
GH02603	CG9759	-0.0866423	0.253305	0	*	0.274024	0.00154966	0	*	0.318617	2.85968e-05	0	*	-0.487361	0.00633537	0	*	0.0226428	0.585731	0	*	BDGP	AI063116	5' Accession #
GH02614	run	-0.324622	0.000198978	0	*	-0.0727804	NA	0	*	-0.203439	0.00102017	0	*	0.0579484	NA	0	*	-0.0101662	0.776992	0	*	BDGP	AI063124	5' Accession #
GH02636	BcDNA:GH02636	0.0385866	0.404761	0	*	NA	NA	0	*	-0.056607	0.122221	0	*	NA	NA	0	*	-0.124073	0.0436273	0	*	BDGP	AI063134	5' Accession #
GH02649	CG7366	-0.120144	0.0316882	0	*	-0.126846	0.0234878	0	*	0.167279	0.000180821	0	*	-0.487889	0.000369744	0	*	-0.130543	0.00124047	0	*	BDGP	AI063142	5' Accession #
GH02671	CG13854	-0.025414	0.520698	0	*	-0.270327	0.000279326	0	*	-0.271945	5.32026e-05	0	*	0.0691702	0.394756	0	*	-0.0464408	0.216393	0	*	BDGP	AI063156	5' Accession #
GH02677	CG6790	-0.202398	0.0015507	0	*	-0.15203	0.00643396	0	*	-0.205403	0.000126724	0	*	-0.132074	0.14508	0	*	-0.100737	0.00951963	0	*	BDGP	AI063161	5' Accession #
GH02678	BcDNA:GH02678	-0.132159	0.0202591	0	*	-0.131236	0.0209509	0	*	-0.169821	0.000356508	0	*	-0.0692282	0.401354	0	*	-0.127539	0.0020666	0	*	BDGP	AI063162	5' Accession #
GH02705	p130CAS	-0.15665	0.00990677	0	*	-0.219497	0.00164476	0	*	-0.126846	0.00159935	0	*	-0.201619	0.0400331	0	*	-0.0762462	0.072541	0	*	BDGP	AI063182	5' Accession #
GH02708		-0.0970392	0.0790402	0	*	0.0429751	0.495802	0	*	-0.0545276	0.115234	0	*	-0.0550346	NA	0	*	0.173518	0.00281955	0	*	BDGP	AI063184	5' Accession #
GH02712		0.0087813	0.838148	0	*	-0.0993511	0.072439	0	*	-0.0406646	0.277446	0	*	-0.0897916	0.317803	0	*	-0.166124	0.00120978	0	*	BDGP	AI063187	5' Accession #
GH02722	CG12123	0.117374	0.0327483	0	*	0.13424	0.0246218	0	*	0.135857	0.00376703	0	*	0.174529	0.0468736	0	*	0.260623	8.84147e-05	0	*	BDGP	AI063192	5' Accession #
GH02741	CG9865	0.102125	0.0558213	0	*	0.12777	0.0385622	0	*	0.185995	0.00011042	0	*	-0.230269	0.0224466	0	*	0.0168666	0.641484	0	*	BDGP	AI063204	5' Accession #
GH02751	Ulp1	-0.181603	0.00309939	0	*	-0.197316	0.00347403	0	*	-0.20263	0.000147409	0	*	-0.338862	0.0159335	0	*	-0.107207	0.0478679	0	*	BDGP	AI063209	5' Accession #
GH02759	Sod2	0.049677	0.481	0	*	-0.0455167	0.372692	0	*	0.061228	0.11269	0	*	0.107524	0.194555	0	*	0.0852571	0.0509679	0	*	BDGP	AI063212	5' Accession #
GH02773	Reg-2	0.0482907	0.295644	0	*	-0.0683905	0.140431	0	*	-0.0279569	0.387586	0	*	0.532192	0.000126283	0	*	0.0110904	0.773928	0	*	BDGP	AI063221	5' Accession #
GH02822	BG:DS00797.1	0.0607673	0.17014	0	*	0.0679284	0.202633	0	*	0.232435	8.74056e-05	0	*	-0.32292	0.0142379	0	*	-0.0402025	0.256362	0	*	BDGP	AI063249	5' Accession #
GH02833	BcDNA:GH02833	-0.0374285	0.426879	0	*	0.0452856	0.379243	0	*	0.12338	0.00103978	0	*	-0.434055	0.00222529	0	*	-0.113445	0.00558074	0	*	BDGP	AI063259	5' Accession #
GH02837	CG6290	0.0864138	0.0884072	0	*	0.0626143	0.340884	0	*	0.195467	0.000821828	0	*	-0.258688	0.0188849	0	*	-0.10582	0.00851664	0	*	BDGP	AI063262	5' Accession #
GH02855	CG10238	0.012016	0.823673	0	*	-0.00415888	0.935206	0	*	-0.159655	0.000612738	0	*	0.698086	7.44761e-07	0	*	0.235901	0.000478683	0	*	BDGP	AI064640	5' Accession #
GH02863	CG3270	-0.0039264	0.933504	0	*	-0.144868	0.00699279	0	*	-0.0850261	0.0247335	0	*	-0.133922	0.141021	0	*	-0.0838708	0.0858426	0	*	BDGP	AI064647	5' Accession #
GH02866	CG6758	0.0087813	0.841892	0	*	-0.236825	0.00101878	0	*	-0.250688	1.45134e-05	0	*	-0.45947	0.00130242	0	*	-0.333173	0.00012584	0	*	BDGP	AI064648	5' Accession #
GH02872	GNBP2	0.138169	0.0187292	0	*	0.0998132	0.116838	0	*	0.100968	0.00620535	0	*	0.369534	0.000308222	0	*	0.0794809	0.0672495	0	*	BDGP	AI064653	5' Accession #
GH02880	EG:63B12.4	-0.118527	0.0336549	0	*	-0.189922	0.0058748	0	*	-0.2664	2.17616e-05	0	*	0.223742	0.0180614	0	*	0.161272	0.00212513	0	*	BDGP	AI064660	5' Accession #
GH02902	CG2919	-0.0133994	0.783579	0	*	-0.228739	0.00184323	0	*	-0.377534	7.83803e-06	0	*	0.120001	0.155281	0	*	-0.042513	0.315125	0	*	BDGP	AI064675	5' Accession #
GH02921	BEST:GH02921	-0.252304	0.00293665	0	*	-0.0607659	0.174765	0	*	-0.0448235	0.207439	0	*	0.624843	1.66112e-05	0	*	-0.028188	0.405776	0	*	BDGP	AI064688	5' Accession #
GH02974	amx	-0.161502	0.0198515	0	*	-0.238674	0.00183923	0	*	-0.339642	5.58623e-06	0	*	0.124391	0.1978	0	*	0.179756	0.00101477	0	*	BDGP	AI061848	5' Accession #
GH02976	BcDNA:GH02976	0.152263	0.0291931	0	*	0.0764772	0.176199	0	*	0.253692	1.09042e-05	0	*	-0.444914	0.00192965	0	*	-0.0438993	0.186772	0	*	BDGP	AI061850	5' Accession #
GH02982	EG:100G10.2	0.121995	0.00849181	0	*	-0.0813293	0.0879902	0	*	0.0106283	0.768921	0	*	-0.221952	0.11285	0	*	-0.0725494	0.0359028	0	*	BDGP	AI061855	5' Accession #
GH02984	CG7708	0.049677	0.249303	0	*	0.0161734	0.758761	0	*	0.163814	0.000504747	0	*	-0.56638	0.00209978	0	*	-0.162659	0.000769911	0	*	BDGP	AI061857	5' Accession #
GH02989		-0.173054	0.00772476	0	*	-0.00646937	0.902065	0	*	-0.0265706	0.4356	0	*	-0.290796	0.0336427	0	*	-0.173056	0.000780708	0	*	BDGP	AI061860	5' Accession #
GH02992	CG11073	-0.156188	0.0118418	0	*	0.0224118	0.63134	0	*	0.0441304	0.182745	0	*	0.0162599	0.850544	0	*	0.0261086	0.591054	0	*	BDGP	AI061863	5' Accession #
GH03003	CG18249	0.13193	0.0203116	0	*	0.138398	0.0595552	0	*	0.252768	3.21774e-05	0	*	-0.221258	0.0238694	0	*	-0.023567	0.410471	0	*	BDGP	AI061869	5' Accession #
GH03013	CG3550	-0.0494431	0.360099	0	*	-0.00670042	0.896833	0	*	0.243988	1.28355e-05	0	*	-0.645465	0.000119203	0	*	-0.157344	0.00154788	0	*	BDGP	AI061878	5' Accession #
GH03016	Rh50	-0.0154789	0.733325	0	*	0.11899	0.0760356	0	*	0.332711	1.53982e-06	0	*	-0.741812	0.000155451	0	*	-0.0288811	0.488679	0	*	BDGP	AI061881	5' Accession #
GH03029	CG15012	-0.0131684	0.792536	0	*	-0.0771704	0.109558	0	*	-0.139092	0.00123567	0	*	-0.169272	0.0679002	0	*	-0.0762462	0.0859238	0	*	BDGP	AI063296	5' Accession #
GH03046	Sh	0.09219	0.0710845	0	*	0.165662	0.0191589	0	*	0.335945	1.29246e-05	0	*	-0.302357	0.0196946	0	*	0.004621	0.886677	0	*	BDGP	AI063309	5' Accession #
GH03057	CG8548	0.108132	0.19386	0	*	-0.176753	0.00619989	0	*	-0.12777	0.00179065	0	*	0.0828021	0.321132	0	*	-0.132622	0.00678299	0	*	BDGP	AI063316	5' Accession #
GH03058	CG11796	-0.0291108	0.573152	0	*	-0.256233	0.000277494	0	*	-0.170514	0.000424517	0	*	-0.151482	0.170304	0	*	-0.336176	0.000126741	0	*	BDGP	AI063317	5' Accession #
GH03065	CG13164	0.0164059	0.772539	0	*	0.0279569	0.541654	0	*	0.0746288	0.0268633	0	*	-0.569449	0.00010877	0	*	-0.229894	3.15523e-05	0	*	BDGP	AI063323	5' Accession #
GH03085	CG4714	-0.021024	0.643106	0	*	-0.0933438	0.0735517	0	*	0.0529102	0.126914	0	*	-0.727256	3.24858e-05	0	*	-0.239598	2.2114e-05	0	*	BDGP	AI063338	5' Accession #
GH03106	tim	-0.0572987	0.166924	0	*	0.184839	0.0101899	0	*	0.357433	9.16383e-07	0	*	-0.705999	7.68428e-05	0	*	0.00531414	0.884636	0	*	BDGP	AI063354	5' Accession #
GH03108	BcDNA:GH03108	1.433e-06	0.999979	0	*	0.0503687	0.366966	0	*	-0.144406	0.00134845	0	*	0.194861	0.0379334	0	*	0.0304985	0.445846	0	*	BDGP	AI063356	5' Accession #
GH03113	wrapper	0.035583	0.509644	0	*	0.118528	0.0557331	0	*	0.0341953	0.28771	0	*	0.259093	0.0214615	0	*	0.0499066	0.288809	0	*	BDGP	AI063360	5' Accession #
GH03118	CG11605	-0.157112	0.014462	0	*	0.0436683	0.354339	0	*	0.0808672	0.0140023	0	*	-0.614504	0.000130614	0	*	-0.233822	7.00292e-05	0	*	BDGP	AI063364	5' Accession #
GH03119	und	-0.135624	0.0182305	0	*	-0.313072	0.000149272	0	*	-0.365751	2.0329e-06	0	*	-0.0218631	0.790401	0	*	0.0420509	0.30952	0	*	BDGP	AI063365	5' Accession #
GH03163	BcDNA:GH03163	-0.145328	0.0203816	0	*	-0.171901	0.00901461	0	*	-0.0921886	0.0195132	0	*	-0.259844	0.0380657	0	*	-0.104896	0.0215983	0	*	BDGP	AI063388	5' Accession #
GH03186	Sema-1b	-0.0221793	0.628896	0	*	NA	NA	0	*	-0.0240291	0.551332	0	*	NA	NA	0	*	0.464871	0.00080557	0	*	BDGP	AI063398	5' Accession #
GH03188	Pkc53E	0.0427455	0.381876	0	*	0.115062	0.0523924	0	*	0.24006	1.45247e-05	0	*	-0.561363	0.000260447	0	*	-0.09912	0.0216995	0	*	BDGP	AI063400	5' Accession #
GH03217		0.0880311	0.0371731	0	*	-0.00138629	0.977501	0	*	-0.0644627	0.086808	0	*	0.208031	0.0176489	0	*	0.121301	0.0069383	0	*	BDGP	AI063419	5' Accession #
GH03227	CG5538	-0.000691714	0.985635	0	*	0.00554518	0.914029	0	*	-0.0549897	0.109656	0	*	0.389404	0.000367817	0	*	0.0968096	0.033036	0	*	BDGP	AI063426	5' Accession #
GH03263	CG12106	-0.114599	0.046244	0	*	-0.34357	0.000176502	0	*	-0.375917	8.1763e-07	0	*	0.33557	0.00113269	0	*	0.0304985	0.402615	0	*	BDGP	AI063444	5' Accession #
GH03273	CG8128	0.0787892	0.110267	0	*	-0.00415888	0.935833	0	*	0.13216	0.00124478	0	*	0.133633	0.254329	0	*	0.0277259	0.431786	0	*	BDGP	AI063449	5' Accession #
GH03275		0.23313	0.000356786	0	*	0.21141	0.0144877	0	*	0.0993511	0.0103339	0	*	0.0818779	0.403488	0	*	0.126384	0.0478506	0	*	BDGP	AI063451	5' Accession #
GH03305	CG6287	-0.118065	0.0685991	0	*	0.201359	0.0188401	0	*	0.265706	1.61816e-05	0	*	0.0724049	0.391608	0	*	0.0815603	0.0671216	0	*	BDGP	AI063473	5' Accession #
GH03311	CG4589	-0.0198688	0.689247	0	*	-0.0889539	0.0750986	0	*	-0.0607659	0.101265	0	*	-0.0505132	0.512898	0	*	-0.183915	0.000121468	0	*	BDGP	AI063476	5' Accession #
GH03315	CG5905	0.0117849	0.771405	0	*	0.0808672	0.114011	0	*	0.179525	0.000120372	0	*	-0.533175	0.00103043	0	*	-0.131467	0.00232885	0	*	BDGP	AI063478	5' Accession #
GH03360	CG2056	0.0482907	0.254172	0	*	0.0873365	0.123799	0	*	-0.0981959	0.0682135	0	*	0.446704	6.09876e-05	0	*	0.141171	0.0050808	0	*	BDGP	AI063500	5' Accession #
GH03377	BcDNA:GH03377	-0.118065	0.037367	0	*	-0.114831	0.0261918	0	*	-0.0268017	0.486487	0	*	-0.656555	0.000150372	0	*	-0.119914	0.0168868	0	*	BDGP	AI063513	5' Accession #
GH03388	hug	0.0607673	0.167674	0	*	0.189229	0.00721882	0	*	0.341259	7.42339e-06	0	*	-0.612656	0.00182714	0	*	0.0277259	0.569517	0	*	BDGP	AI063524	5' Accession #
GH03394		-0.257157	0.00637861	0	*	0.131467	0.0429381	0	*	0.0552207	0.114767	0	*	0.374848	0.000295397	0	*	0.0231049	0.569533	0	*	BDGP	AI063530	5' Accession #
GH03475	CG4390	-0.150412	0.011561	0	*	-0.318617	0.000290597	0	*	-0.388162	7.25605e-07	0	*	-0.0322604	0.735395	0	*	0.0288812	0.49355	0	*	BDGP	AI063582	5' Accession #
GH03502		0.0945005	0.0526467	0	*	0.161272	0.009651	0	*	0.271252	2.22741e-05	0	*	-0.366819	0.0324713	0	*	0.0205634	0.609024	0	*	BDGP	AI063596	5' Accession #
GH03511		-0.0981944	0.0532149	0	*	-0.103048	0.0404984	0	*	-0.0757841	0.0394474	0	*	-0.15541	0.0782335	0	*	0.0332711	0.390357	0	*	BDGP	AI063605	5' Accession #
GH03514	VhaPPA1-1	0.0441318	0.335235	0	*	0.14764	0.0164645	0	*	0.246529	6.83486e-05	0	*	-0.303512	0.0302698	0	*	-0.0450545	0.219714	0	*	BDGP	AI063607	5' Accession #
GH03529		-0.115523	0.0336407	0	*	-0.12107	0.0180945	0	*	-0.102124	0.0161025	0	*	-0.249909	0.0560966	0	*	-0.0681595	0.191861	0	*	BDGP	AI063616	5' Accession #
GH03554	CG16941	0.040435	0.351661	0	*	0.0949612	0.130186	0	*	0.0584554	0.115376	0	*	-0.157951	0.088647	0	*	-0.009473	0.780311	0	*	BDGP	AI063629	5' Accession #
GH03557	phl	0.0217201	0.625893	0	*	-0.0365057	0.561828	0	*	-0.0175597	0.627799	0	*	0.0298918	0.740398	0	*	0.00808673	0.80684	0	*	BDGP	AI063630	5' Accession #
GH03570	GATAd	0.0362761	0.482754	0	*	-0.114369	0.0790891	0	*	-0.155727	0.00183311	0	*	0.502849	6.07198e-05	0	*	0.142326	0.00431877	0	*	BDGP	AI063638	5' Accession #
GH03573	Nrg	-0.137935	0.0198818	0	*	-0.0748599	NA	0	*	0.089416	0.0302775	0	*	-0.368428	0.0101902	0	*	-0.0577623	0.0896843	0	*	BDGP	AI063640	5' Accession #
GH03577	CG5140	0.096811	0.0395858	0	*	-0.0524481	0.279551	0	*	-0.0891849	0.0167258	0	*	0.355902	0.000234575	0	*	0.0180218	0.60935	0	*	BDGP	AI063644	5' Accession #
GH03581	CG1844	0.159656	0.0192802	0	*	0.143944	0.021131	0	*	0.22897	0.000147197	0	*	-0.0491269	0.619367	0	*	0.126384	0.00793737	0	*	BDGP	AI063648	5' Accession #
GH03582	sano	0.0228753	0.641834	0	*	-0.0381231	0.408659	0	*	0.00854881	0.758225	0	*	-0.199078	0.100611	0	*	-0.176753	0.000140603	0	*	BDGP	AI063649	5' Accession #
GH03607	CG7218	-0.000460665	0.991311	0	*	0.0145561	0.749712	0	*	0.023336	0.496405	0	*	0.0562314	0.492038	0	*	-0.014094	0.711521	0	*	BDGP	AI063663	5' Accession #
GH03617	CG4673	0.007395	0.863089	0	*	-0.295743	0.000393061	0	*	-0.235901	2.48329e-05	0	*	-0.0909468	0.353144	0	*	-0.122225	0.00229175	0	*	BDGP	AI063670	5' Accession #
GH03623	CG4784	-0.288117	0.000954842	0	*	-0.198471	0.00265737	0	*	-0.313765	4.96304e-06	0	*	0.223973	0.0175587	0	*	-0.0418199	0.235374	0	*	BDGP	AI063675	5' Accession #
GH03629	CG9803	0.00346717	0.93641	0	*	0.308913	0.000883026	0	*	0.399484	3.74835e-06	0	*	-0.346025	0.00298277	0	*	0.113907	0.0189499	0	*	BDGP	AI063680	5' Accession #
GH03649	CG10509	0.0589189	0.21084	0	*	-0.144175	0.0570676	0	*	-0.13655	0.00147293	0	*	0.0874231	0.396711	0	*	-0.0510618	0.218512	0	*	BDGP	AI063693	5' Accession #
GH03683	Vha26	-0.0131684	0.778469	0	*	-0.152492	0.0347522	0	*	-0.283035	8.38586e-06	0	*	0.178918	0.0700711	0	*	-0.0101662	0.83222	0	*	BDGP	AI063718	5' Accession #
GH03691	Cyt-b5-r	-0.123841	0.0956686	0	*	-0.0750909	0.117284	0	*	-0.227814	6.9207e-05	0	*	0.54051	1.7573e-05	0	*	-0.0690837	0.0755975	0	*	BDGP	AI063726	5' Accession #
GH03693	BcDNA:GH03693	-0.0341938	0.410013	0	*	0.0348884	0.613521	0	*	0.12985	0.000709861	0	*	-0.242977	0.016998	0	*	0.0369679	0.267944	0	*	BDGP	AI063728	5' Accession #
GH03694	BcDNA:GH03694	-0.12361	0.0256399	0	*	-0.0536034	0.359187	0	*	0.125691	0.00202096	0	*	-0.462705	0.0030299	0	*	-0.10351	0.0141101	0	*	BDGP	AI063729	5' Accession #
GH03720	Tl	-0.353042	6.972e-05	0	*	-0.0371989	0.444792	0	*	0.051986	0.209102	0	*	-0.766765	9.06587e-05	0	*	-0.2664	1.76589e-05	0	*	BDGP	AI063746	5' Accession #
GH03731	CG3304	-0.126613	0.0424754	0	*	-0.0314227	0.474504	0	*	-0.0134009	0.688407	0	*	0.195785	0.0175169	0	*	-0.0110903	0.765534	0	*	BDGP	AI063757	5' Accession #
GH03748	CG9216	-0.280261	0.000353978	0	*	0.0549897	0.220755	0	*	0.151568	0.000468047	0	*	-0.09164	0.248787	0	*	0.0224118	0.534188	0	*	BDGP	AI063774	5' Accession #
GH03753	CG10618	0.0304999	0.573324	0	*	0.108131	0.0757181	0	*	0.339873	0.000133758	0	*	-0.220565	0.0500874	0	*	0.0695458	0.0820783	0	*	BDGP	AI063779	5' Accession #
GH03773		-0.00669899	0.913078	0	*	-0.149258	0.0335633	0	*	-0.237056	4.14417e-05	0	*	0.0192636	0.838141	0	*	-0.162428	0.000483327	0	*	BDGP	AI063793	5' Accession #
GH03795	CG18178	-0.222961	0.00163567	0	*	-0.309606	0.000593546	0	*	-0.487976	9.39624e-07	0	*	0.345967	0.000796315	0	*	0.16081	0.00171406	0	*	BDGP	AI063810	5' Accession #
GH03826	CG12744	0.0339657	0.558014	0	*	0.0274948	0.557115	0	*	-0.184839	0.00250213	0	*	0.627616	1.69819e-06	0	*	0.201013	0.000455946	0	*	BDGP	AI109111	5' Accession #
GH03827	CG9861	-0.114137	0.0373704	0	*	-0.0589175	0.197539	0	*	0.0536034	0.125422	0	*	-0.744585	0.000343102	0	*	-0.264782	5.72575e-05	0	*	BDGP	AI109112	5' Accession #
GH03851	Nrx-1	-0.254037	0.00786011	0	*	0.0194081	NA	0	*	-0.325086	NA	0	*	NA	NA	0	*	-0.0696613	0.31482	0	*	BDGP	AI109124	5' Accession #
GH03852	Pkg21D	-0.167278	0.00721738	0	*	0.037661	0.448638	0	*	0.129387	0.00079762	0	*	-0.645465	9.95714e-05	0	*	-0.269634	0.00317236	0	*	BDGP	AI109125	5' Accession #
GH03873	CG15814	-0.0196377	0.687644	0	*	-0.0771704	0.134766	0	*	-0.0686216	0.0879911	0	*	0.0442169	0.589828	0	*	0.0150182	0.67888	0	*	BDGP	AI107291	5' Accession #
GH03876		-0.182065	0.0039682	0	*	0.0415888	0.398178	0	*	-0.106052	0.00777875	0	*	0.504005	6.87571e-06	0	*	0.0794809	0.0885934	0	*	BDGP	AI114424	5' Accession #
GH03922	Arc105	0.0196406	0.660994	0	*	0.126615	0.0167461	0	*	0.0797119	0.0369951	0	*	-0.0710766	0.48629	0	*	0.0598417	0.131099	0	*	BDGP	AI063829	5' Accession #
GH03927	CG9211	-0.279337	0.000181864	0	*	-0.0420509	0.388584	0	*	-0.00785567	0.829001	0	*	0.0361302	0.666381	0	*	-0.0307295	0.428788	0	*	BDGP	AI063834	5' Accession #
GH03947	CG9005	-0.187148	0.00370585	0	*	NA	NA	0	*	NA	NA	0	*	NA	NA	0	*	NA	NA	0	*	BDGP	AI063847	5' Accession #
GH03957		-0.249069	0.000994794	0	*	0.0443614	0.368954	0	*	0.0764772	0.0603928	0	*	-0.432206	0.00124572	0	*	-0.105589	0.00750596	0	*	BDGP	AI063856	5' Accession #
GH03958	RPE65	-0.0908009	0.0767893	0	*	-0.321389	0.000603108	0	*	-0.146254	0.000504161	0	*	-0.749206	7.68117e-05	0	*	-0.39856	0.000200754	0	*	BDGP	AI063857	5' Accession #
GH03980	Os9	0.170978	0.00639753	0	*	-0.104896	0.0497177	0	*	-0.0619212	0.103632	0	*	0.140333	0.192558	0	*	-0.162659	0.00277974	0	*	BDGP	AI063875	5' Accession #
GH04007	CG8818	0.16266	0.00572853	0	*	-0.190615	0.00347523	0	*	-0.182529	0.000811182	0	*	-0.224493	0.0875583	0	*	-0.0596106	0.0978463	0	*	BDGP	AI063895	5' Accession #
GH04024	CG8023	0.168898	0.00240174	0	*	0.295281	0.00409658	0	*	0.337794	0.00302417	0	*	-0.52092	0.00137478	0	*	0.12107	0.00994752	0	*	BDGP	AI063908	5' Accession #
GH04025	Ptpa	0.116219	0.017339	0	*	0.0450546	0.466801	0	*	-0.152723	0.00171927	0	*	0.169108	0.295598	0	*	1.36667e-08	1	0	*	BDGP	AI063909	5' Accession #
GH04034	CG1965	0.0069329	0.86995	0	*	-0.243295	0.000878685	0	*	-0.301519	2.85468e-05	0	*	0.118846	0.155821	0	*	-0.122918	0.0082702	0	*	BDGP	AI063917	5' Accession #
GH04039	CG3625	0.177909	0.00299321	0	*	0.0492134	0.319606	0	*	0.133315	0.000827643	0	*	0.459874	0.000160784	0	*	0.0908023	0.0485333	0	*	BDGP	AI063921	5' Accession #
GH04046		-0.049212	0.274836	0	*	0.056376	0.316028	0	*	0.262703	6.74794e-06	0	*	-0.59371	0.000109031	0	*	-0.116218	0.0064478	0	*	BDGP	AI063927	5' Accession #
GH04054	CG6465	0.0353519	0.436478	0	*	-0.0713942	0.126489	0	*	0.109286	0.00880415	0	*	-0.277338	0.0380477	0	*	-0.182298	0.000814053	0	*	BDGP	AI063933	5' Accession #
GH04057	CG9400	-0.0154789	0.755231	0	*	0.0785567	0.143427	0	*	0.0748599	0.0564247	0	*	0.162745	0.0743626	0	*	0.0277259	0.477709	0	*	BDGP	AI063936	5' Accession #
GH04071	CG3910	0.0720887	0.107948	0	*	-0.170514	0.00659414	0	*	-0.177677	0.000186587	0	*	0.137792	0.132522	0	*	-0.0905712	0.0290217	0	*	BDGP	AI063947	5' Accession #
GH04080	Bc	-0.0406632	0.389388	0	*	0.158038	0.0191637	0	*	0.19824	2.11763e-05	0	*	-0.560207	0.000180852	0	*	-0.120376	0.00473587	0	*	BDGP	AI063955	5' Accession #
GH04113	CG1809	-0.0432047	0.361899	0	*	-0.000693147	0.990547	0	*	0.110672	0.00932565	0	*	0.257475	0.0063635	0	*	0.116218	0.0133192	0	*	BDGP	AI107312	5' Accession #
GH04120	BcDNA:GH04120	-0.0323454	0.44458	0	*	0.0995821	0.0940791	0	*	0.154803	0.000267946	0	*	-0.408639	0.00243054	0	*	-0.0436683	0.250264	0	*	BDGP	AI107319	5' Accession #
GH04125	sp1	-0.178368	0.00710621	0	*	-0.270327	0.000359751	0	*	-0.434372	7.25898e-07	0	*	0.434228	0.000502714	0	*	-0.028188	0.461027	0	*	BDGP	AI107322	5' Accession #
GH04191	CG18079	-0.150412	0.0208565	0	*	-0.322313	0.000120306	0	*	-0.278183	1.90927e-05	0	*	-0.0708455	0.400703	0	*	-0.147871	0.000781852	0	*	BDGP	AI107379	5' Accession #
GH04194	CG17259	-0.0600713	0.151189	0	*	-0.188074	0.00178891	0	*	-0.12338	0.002774	0	*	0.178456	0.0603647	0	*	0.168897	0.00214413	0	*	BDGP	AI107382	5' Accession #
GH04201	Myo61F	-0.0693133	0.150822	0	*	0.0676974	0.19752	0	*	0.0399715	0.24305	0	*	0.166211	0.0318147	0	*	-0.0385852	0.261961	0	*	BDGP	AI063969	5' Accession #
GH04205	CG4468	-0.138628	0.0137345	0	*	-0.314689	0.000505336	0	*	-0.303598	1.23238e-05	0	*	-0.150557	0.113415	0	*	-0.182298	0.000790948	0	*	BDGP	AI063971	5' Accession #
GH04232	CG5397	-0.0975013	0.0572783	0	*	-0.0120146	0.798242	0	*	0.0674663	0.0543154	0	*	-0.346949	0.00290589	0	*	-0.296436	4.71032e-05	0	*	BDGP	AI063990	5' Accession #
GH04236	CG7971	0.00184983	0.968624	0	*	-0.0321158	0.464933	0	*	0.0214876	0.52248	0	*	-0.0149317	0.852059	0	*	0.0489824	0.253923	0	*	BDGP	AI063994	5' Accession #
GH04238	CG5597	0.122226	0.0159782	0	*	-0.0302674	0.493376	0	*	0.0496755	0.139148	0	*	-0.401246	0.0178923	0	*	-0.0834087	0.0439156	0	*	BDGP	AI063996	5' Accession #
GH04243	CG3714	-0.0861799	0.0939828	0	*	0.20702	0.00351749	0	*	0.190615	0.000159582	0	*	0.0934303	0.292512	0	*	0.125922	0.00928943	0	*	BDGP	AI064001	5' Accession #
GH04269	CG3253	-0.00207801	0.959255	0	*	0.27079	0.00189547	0	*	0.326472	2.67878e-06	0	*	-0.589551	0.000239509	0	*	0.0880297	0.0550243	0	*	BDGP	AI064022	5' Accession #
GH04413	Appl	-0.31076	0.000700583	0	*	0.117142	NA	0	*	-0.179294	8.89327e-05	0	*	NA	NA	0	*	-0.0244912	0.569905	0	*	BDGP	AI064141	5' Accession #
GH04419	CG6415	0.17814	0.00212941	0	*	0.112636	0.30343	0	*	0.273793	9.34919e-06	0	*	-0.649623	6.96263e-05	0	*	-0.182067	0.000167774	0	*	BDGP	AI064147	5' Accession #
GH04440	CG8777	0.0337346	0.465709	0	*	0.115987	0.0419913	0	*	0.148102	0.000543363	0	*	-0.0361882	0.649382	0	*	0.0221807	0.519617	0	*	BDGP	AI064163	5' Accession #
GH04442	CG6405	0.178602	0.00357188	0	*	0.282342	0.00126322	0	*	0.327396	2.34957e-05	0	*	-0.147554	0.163188	0	*	0.189691	0.00168529	0	*	BDGP	AI064165	5' Accession #
GH04443	CG12770	-0.0845625	0.105756	0	*	-0.0667732	0.162329	0	*	-0.0681595	0.0676962	0	*	0.388942	0.000168254	0	*	0.0378921	0.368532	0	*	BDGP	AI064166	5' Accession #
GH04473		-0.135393	0.0167748	0	*	-0.051986	0.346752	0	*	-0.0510618	0.186227	0	*	0.0490689	0.578416	0	*	-0.00392782	0.909259	0	*	BDGP	AI064190	5' Accession #
GH04538	CG8785	0.021489	0.589065	0	*	0.0239136	0.822464	0	*	-0.0505997	0.132937	0	*	0.0266572	0.785463	0	*	-0.107438	0.0252532	0	*	BDGP	AI064223	5' Accession #
GH04560	CG18815	0.0251858	0.56365	0	*	0.0880297	0.371793	0	*	0.032809	0.301571	0	*	-0.135539	0.164419	0	*	-0.0905712	0.0344464	0	*	BDGP	AI107407	5' Accession #
GH04568	CG8312	-0.1347	0.0258292	0	*	-0.130081	0.032429	0	*	-0.153417	0.00562253	0	*	0.273418	0.0014849	0	*	0.0653869	0.139783	0	*	BDGP	AI107409	5' Accession #
GH04589	CG10366	-0.138166	0.0203808	0	*	-0.162196	0.0117744	0	*	-0.143712	0.00145366	0	*	-0.0158559	0.846676	0	*	0.0434372	0.270154	0	*	BDGP	AI064243	5' Accession #
GH04611	CG6173	-0.0212551	0.622296	0	*	-0.0663111	0.161958	0	*	-0.0542965	0.111788	0	*	-0.246212	0.0565303	0	*	-0.085026	0.0472617	0	*	BDGP	AI064253	5' Accession #
GH04632	CG13718	0.0808686	0.112144	0	*	0.211179	0.00368606	0	*	0.299671	1.74672e-05	0	*	-0.379527	0.00564107	0	*	0.0480582	0.297693	0	*	BDGP	AI064269	5' Accession #
GH04637		0.0482907	0.355457	0	*	0.0780946	0.164445	0	*	0.0852571	0.0108743	0	*	-0.270241	0.00554251	0	*	-0.0866434	0.0210229	0	*	BDGP	AI064273	5' Accession #
GH04653	CG9398	0.0159438	0.759257	0	*	-0.130543	0.0491782	0	*	0.00138629	0.969331	0	*	-0.438445	0.00266694	0	*	-0.234053	3.00018e-05	0	*	BDGP	AI064286	5' Accession #
GH04664	n-syb	0.0690851	0.2273	0	*	0.0191771	0.685158	0	*	0.145792	0.00201077	0	*	-0.285952	0.00819068	0	*	-0.00970405	0.78343	0	*	BDGP	AI064295	5' Accession #
GH04666	Motor-protein	-0.172361	0.00568689	0	*	-0.1585	0.0111901	0	*	-0.100275	0.0226283	0	*	0.208955	0.0295809	0	*	-0.00346572	0.925839	0	*	BDGP	AI064297	5' Accession #
GH04680	CG5150	-0.0834073	0.136421	0	*	-0.0933438	0.100825	0	*	0.0293432	0.361685	0	*	-0.617739	0.000188432	0	*	-0.229894	7.65437e-05	0	*	BDGP	AI064308	5' Accession #
GH04687	CG16804	0.0603052	0.213648	0	*	-0.0674663	0.23561	0	*	-0.0783256	0.365427	0	*	0.326328	0.00151788	0	*	0.0748599	0.108615	0	*	BDGP	AI064315	5' Accession #
GH04692	CG4524	-0.000922763	0.989594	0	*	-0.234053	0.000526466	0	*	-0.276335	0.000115077	0	*	0.135481	0.167372	0	*	0.0110904	0.749077	0	*	BDGP	AI064320	5' Accession #
GH04704	slp1	0.103049	0.0718371	0	*	-0.200551	0.00315474	0	*	-0.0688526	0.0671772	0	*	-0.46155	0.00114146	0	*	-0.230125	2.96936e-05	0	*	BDGP	AI064327	5' Accession #
GH04717	CG3811	-0.13031	0.0168963	0	*	-0.08699	0.142697	0	*	-0.119452	0.00707275	0	*	-0.5036	0.000411039	0	*	-0.206558	0.000110108	0	*	BDGP	AI064338	5' Accession #
GH04731	grau	0.0376624	0.638069	0	*	-0.0720873	0.158521	0	*	-0.0277259	0.723952	0	*	0.002397	0.977613	0	*	-0.00716251	0.84402	0	*	BDGP	AI064350	5' Accession #
GH04745	CG18869	-0.00900948	0.872539	0	*	0.0492134	0.352173	0	*	0.084564	0.0679012	0	*	-0.457622	0.00111246	0	*	-0.0152492	0.749114	0	*	BDGP	AI064363	5' Accession #
GH04753	BcDNA:GH04753	-0.086642	0.308138	0	*	0.0831777	0.243814	0	*	-0.448466	1.8479e-06	0	*	1.31961	2.47547e-08	0	*	0.413578	9.09567e-06	0	*	BDGP	AI064369	5' Accession #
GH04763	CG11183	0.132392	0.0140187	0	*	0.235208	0.00394693	0	*	0.232204	2.62539e-05	0	*	-0.428444	0.0138886	0	*	0.0145561	0.707653	0	*	BDGP	AI064375	5' Accession #
GH04802	BcDNA:GH04802	-0.10605	0.11059	0	*	NA	NA	0	*	-0.234977	NA	0	*	0.110446	NA	0	*	-0.0485203	0.485639	0	*	BDGP	AI064396	5' Accession #
GH04818	Nckx30C	-0.0127063	0.798696	0	*	0.382155	0.000113125	0	*	0.28419	9.72298e-06	0	*	0.0881162	0.252781	0	*	0.0224118	0.537546	0	*	BDGP	AI064407	5' Accession #
GH04826	CG12168	0.131699	0.0149231	0	*	0.0360437	0.558827	0	*	0.191309	5.59434e-05	0	*	-0.628763	0.000357644	0	*	-0.13886	0.00174124	0	*	BDGP	AI064410	5' Accession #
GH04831	CG9804	0.114833	0.0413253	0	*	0.102355	0.147712	0	*	0.0665421	0.0723803	0	*	0.394718	0.00112427	0	*	0.169359	0.0010688	0	*	BDGP	AI064414	5' Accession #
GH04835	Tsp42Eb	0.0720887	0.133809	0	*	0.0794809	0.11596	0	*	0.0392783	0.278342	0	*	0.469116	0.000102796	0	*	-0.0695458	0.0610567	0	*	BDGP	AI064416	5' Accession #
GH04846	CG11968	-0.0284176	0.47065	0	*	-0.179063	0.0128644	0	*	-0.232898	4.68352e-05	0	*	0.235063	0.0086811	0	*	-0.00300362	0.933222	0	*	BDGP	AI064424	5' Accession #
GH04850	CG3036	0.190155	0.000737799	0	*	0.0300364	0.681404	0	*	0.115525	0.0100824	0	*	-0.590706	0.000168291	0	*	-0.222269	0.000286061	0	*	BDGP	AI064426	5' Accession #
GH04863	CG14997	-0.0838694	0.168335	0	*	-0.190269	0.0177712	0	*	-0.396942	1.43994e-06	0	*	0.695544	2.99517e-06	0	*	0.145561	0.005961	0	*	BDGP	AI064435	5' Accession #
GH04870	CG18004	0.030962	0.518831	0	*	0.101431	0.107756	0	*	0.118528	0.00208502	0	*	-0.0174732	0.839106	0	*	0.221576	0.0003747	0	*	BDGP	AI064440	5' Accession #
GH04877	CG10233	0.182761	0.00833522	0	*	-0.0316537	0.618176	0	*	-0.014325	0.60746	0	*	-0.52994	0.000724769	0	*	-0.229201	2.07823e-05	0	*	BDGP	AI064446	5' Accession #
GH04896	CG12138	0.166588	0.00139653	0	*	-0.0374299	0.546843	0	*	-0.0300364	0.373849	0	*	-0.212248	0.0636844	0	*	-0.144868	0.00204883	0	*	BDGP	AI064464	5' Accession #
GH04905	CG1407	-0.0425116	0.448128	0	*	-0.192002	0.00324977	0	*	-0.252999	2.33483e-05	0	*	0.388711	0.00032887	0	*	0.120608	0.0138689	0	*	BDGP	AI064469	5' Accession #
GH04919	CG2091	-0.0824831	0.152267	0	*	-0.0157113	0.749184	0	*	0.0732426	0.0333414	0	*	-0.164883	0.0622663	0	*	-0.0871055	0.0279881	0	*	BDGP	AI064479	5' Accession #
GH04922	BcDNA:GH04922	-0.0753206	0.14764	0	*	NA	NA	0	*	-0.0145561	0.648436	0	*	0.453991	0.0042243	0	*	-0.051986	0.583119	0	*	BDGP	AI064481	5' Accession #
GH04929	Lim1	-0.177675	0.00373423	0	*	NA	NA	0	*	NA	NA	0	*	NA	NA	0	*	NA	NA	0	*	BDGP	AI064485	5' Accession #
GH04942	nahoda	-0.262932	0.00174471	0	*	0.0810982	0.40773	0	*	0.0961164	0.00437883	0	*	-0.260306	0.0326607	0	*	0.0561449	0.247925	0	*	BDGP	AI064496	5' Accession #
GH04962	BcDNA:GH04962	-0.219957	0.00122702	0	*	-0.114831	0.0332464	0	*	-0.104434	0.00303734	0	*	-0.260768	0.00682543	0	*	-0.177908	0.0001228	0	*	BDGP	AI064513	5' Accession #
GH04973	CG10194	0.0750924	0.109889	0	*	-0.253692	0.0018572	0	*	-0.258313	3.86688e-05	0	*	0.18585	0.0632446	0	*	-0.0127077	0.747236	0	*	BDGP	AI064523	5' Accession #
GH04978	BcDNA:GH04978	-0.0274934	0.539357	0	*	-0.234515	0.00106435	0	*	-0.278876	2.41031e-05	0	*	-0.134615	0.126144	0	*	-0.0954233	0.00920127	0	*	BDGP	AI064527	5' Accession #
GH04989	CG3564	0.156422	0.00309078	0	*	NA	NA	0	*	-0.0177908	0.625508	0	*	NA	NA	0	*	0.116449	0.0128301	0	*	BDGP	AI064537	5' Accession #
GH05057		-0.12361	0.0422818	0	*	-0.340335	0.000281415	0	*	-0.332942	2.16777e-06	0	*	0.0784121	0.391067	0	*	-0.1079	0.0160387	0	*	BDGP	AI064594	5' Accession #
GH05059	Ppn	-0.149718	0.0107037	0	*	0.079943	0.197947	0	*	0.231049	6.55493e-05	0	*	-0.27671	0.00729813	0	*	-0.0815603	0.0259452	0	*	BDGP	AI064596	5' Accession #
GH05088		0.259701	0.000266657	0	*	-0.126153	0.0586967	0	*	-0.22019	7.27134e-05	0	*	0.146572	0.0730276	0	*	-0.145561	0.00287427	0	*	BDGP	AI064623	5' Accession #
GH05093	CG9162	0.082717	0.0871373	0	*	0.351426	0.00217662	0	*	0.193619	0.00024692	0	*	0.456871	0.000911046	0	*	-0.0166355	0.677764	0	*	BDGP	AI064627	5' Accession #
GH05095	BcDNA:GH05095	-0.0774	0.189555	0	*	0.144868	0.0176162	0	*	0.00184839	0.953958	0	*	0.404884	0.000193075	0	*	0.0147872	0.744512	0	*	BDGP	AI064629	5' Accession #
GH05108		0.012247	0.801813	0	*	-0.0508308	0.354955	0	*	-0.157113	0.00134638	0	*	-0.0218631	0.788053	0	*	0.0505998	0.236792	0	*	BDGP	AI107428	5' Accession #
GH05150	scrt	-0.297358	0.00159419	0	*	NA	NA	0	*	NA	NA	0	*	NA	NA	0	*	0.0170976	0.654115	0	*	BDGP	AI107456	5' Accession #
GH05218	CG9629	-0.0360422	0.487693	0	*	-0.14533	0.0232983	0	*	-0.26201	1.11398e-05	0	*	0.333028	0.000234454	0	*	-0.0395094	0.284693	0	*	BDGP	AI107501	5' Accession #
GH05223		-0.198932	0.00252021	0	*	NA	NA	0	*	0.0592641	0.429404	0	*	NA	NA	0	*	-0.187843	NA	0	*	BDGP	AI107506	5' Accession #
GH05272	cli	-0.265012	0.000370211	0	*	-0.00277259	NA	0	*	0.218804	0.000213506	0	*	0.393315	NA	0	*	-0.0166355	0.643004	0	*	BDGP	AI107542	5' Accession #
GH05289	Grip128	-0.455165	1.30221e-05	0	*	-0.39648	0.000349693	0	*	-0.200782	0.000184407	0	*	-0.181749	0.120573	0	*	-0.0542965	0.181193	0	*	BDGP	AI107550	5' Accession #
GH05321	CG10472	-0.0600713	0.239931	0	*	-0.0887228	0.0724116	0	*	0.0730115	0.0224461	0	*	-0.592092	0.000941394	0	*	-0.0635385	0.267647	0	*	BDGP	AI107573	5' Accession #
GH05377	CG2246	0.054529	0.337578	0	*	0.105358	0.145662	0	*	0.237287	3.56351e-05	0	*	-0.227497	0.0437326	0	*	-0.0640006	0.0891072	0	*	BDGP	AI107608	5' Accession #
GH05406		0.0413592	0.351129	0	*	0.00808672	0.87314	0	*	-0.0418199	0.199136	0	*	0.517405	8.25585e-05	0	*	0.17167	0.000958956	0	*	BDGP	AI107626	5' Accession #
GH05422	CG9867	-0.19639	0.00349211	0	*	-0.383541	0.000101307	0	*	-0.394863	5.86355e-07	0	*	0.320552	0.00199208	0	*	-0.0124766	0.773052	0	*	BDGP	AI107636	5' Accession #
GH05433	CG10151	0.107208	0.053511	0	*	-0.0452856	0.330288	0	*	-0.0339642	0.237879	0	*	0.109835	0.147678	0	*	0.00901093	0.808298	0	*	BDGP	AI107642	5' Accession #
GH05455	CG11773	-0.15457	0.00991155	0	*	-0.126384	0.0192928	0	*	0.0228739	0.473961	0	*	-0.74366	0.000197662	0	*	-0.421896	7.94989e-05	0	*	BDGP	AI107655	5' Accession #
GH05505	CG8135	-0.0120131	0.806664	0	*	-0.0924196	0.107321	0	*	0.0392783	0.267482	0	*	-0.275555	0.0323323	0	*	-0.0672353	0.129101	0	*	BDGP	AI107688	5' Accession #
GH05536		-0.0175583	0.708093	0	*	0.0760151	0.105485	0	*	0.0979648	0.00410919	0	*	0.0546141	0.489517	0	*	-0.131005	0.00201558	0	*	BDGP	AI107709	5' Accession #
GH05563	EG:118B3.2	-0.123841	0.0383564	0	*	0.0462098	0.349849	0	*	0.0616901	0.0845995	0	*	0.128781	0.0825387	0	*	-0.16289	0.000734515	0	*	BDGP	AI107734	5' Accession #
GH05565	CG11477	-0.126382	0.0358029	0	*	0.160117	0.0119194	0	*	0.365751	1.35824e-06	0	*	-0.547962	0.000274419	0	*	-0.0738202	0.301391	0	*	BDGP	AI107736	5' Accession #
GH05567	Cyp4g1	0.174212	0.00252687	0	*	0.145099	0.0244591	0	*	0.266862	6.52012e-06	0	*	-0.624208	0.000134329	0	*	-0.0734736	0.05531	0	*	BDGP	AI107737	5' Accession #
GH05569	lox2	-0.00207801	0.96131	0	*	0.12107	0.0692562	0	*	0.183684	0.000608346	0	*	-0.472409	0.000572482	0	*	-0.0956543	0.0220308	0	*	BDGP	AI107738	5' Accession #
GH05607	CG11763	-0.0180204	0.700103	0	*	NA	NA	0	*	-0.00589175	0.884788	0	*	NA	NA	0	*	-0.0219497	0.45313	0	*	BDGP	AI107762	5' Accession #
GH05615	to	-0.452393	0.000165259	0	*	-0.540886	5.04388e-06	0	*	-0.489593	2.32775e-07	0	*	-0.499211	0.000999082	0	*	-0.397635	0.000119293	0	*	BDGP	AI107767	5' Accession #
GH05619	CG9627	-0.0949597	0.0990754	0	*	-0.0307295	0.519478	0	*	0.0293432	0.389276	0	*	0.211265	0.0156802	0	*	-0.0418199	0.305928	0	*	BDGP	AI107770	5' Accession #
GH05625	Hrb87F	0.203787	0.0019842	0	*	-0.146716	0.0244485	0	*	-0.128232	0.00173824	0	*	0.50077	6.45571e-05	0	*	-0.0529102	0.165968	0	*	BDGP	AI107775	5' Accession #
GH05665	CG9356	0.0857206	0.124029	0	*	-0.0201013	0.64201	0	*	-0.0145561	0.657496	0	*	0.234601	0.0157438	0	*	0.0115525	0.773243	0	*	BDGP	AI107810	5' Accession #
GH05668		-0.0769379	0.124	0	*	-0.148564	0.0119896	0	*	-0.221114	6.47666e-05	0	*	0.147496	0.204691	0	*	-0.0503687	0.279656	0	*	BDGP	AI107813	5' Accession #
GH05679	TepIII	-0.115985	0.0261043	0	*	0.0302674	0.55946	0	*	0.0640006	0.0746695	0	*	-0.550041	0.000466464	0	*	-0.225042	0.000225196	0	*	BDGP	AI107822	5' Accession #
GH05702		-0.157343	0.0639468	0	*	-0.372913	0.000135129	0	*	-0.388856	1.09485e-06	0	*	0.392408	0.000334188	0	*	0.00901093	0.825247	0	*	BDGP	AI107839	5' Accession #
GH05710	CG9005	0.0817928	0.100139	0	*	0.356509	0.00037123	0	*	0.398329	1.74536e-06	0	*	0.199482	0.0234494	0	*	0.232204	0.000155913	0	*	BDGP	AI107845	5' Accession #
GH05723	CG3033	0.0136333	0.736389	0	*	-0.175597	0.00370475	0	*	-0.210717	0.000140533	0	*	-0.101344	0.2089	0	*	-0.0954233	0.0321404	0	*	BDGP	AI107855	5' Accession #
GH05725	CG9337	-0.00947158	0.816609	0	*	-0.0709321	0.232148	0	*	-0.112521	0.00545752	0	*	-0.068304	0.563013	0	*	-0.0371989	0.298238	0	*	BDGP	AI107857	5' Accession #
GH05731	CG9689	-0.11044	0.0700334	0	*	0.018715	0.761655	0	*	0.0790188	0.359591	0	*	-0.353179	0.022629	0	*	-0.207944	6.24386e-05	0	*	BDGP	AI107860	5' Accession #
GH05739		0.0434387	0.314922	0	*	0.108593	0.0556499	0	*	0.151106	0.00443389	0	*	-0.280638	0.0223517	0	*	-0.0718562	0.0288196	0	*	BDGP	AI107868	5' Accession #
GH05741	BcDNA:GH05741	0.035583	0.438573	0	*	-0.116449	0.0324332	0	*	-0.0464409	0.166497	0	*	-0.37791	0.00650745	0	*	-0.260392	1.29252e-05	0	*	BDGP	AI107870	5' Accession #
GH05754	CG10142	0.0300378	0.500891	0	*	0.0473651	0.34668	0	*	0.0559139	0.102751	0	*	-0.434055	0.00135384	0	*	-0.104203	0.0102287	0	*	BDGP	AI107878	5' Accession #
GH05757		-0.0589161	0.260744	0	*	-0.114138	0.0305639	0	*	0.122225	0.00593439	0	*	-0.516308	0.000762937	0	*	-0.130774	0.0039409	0	*	BDGP	AI107880	5' Accession #
GH05767	CG2144	0.16058	0.00709437	0	*	-0.179063	0.00794799	0	*	-0.224118	0.000113398	0	*	0.0037833	0.964085	0	*	-0.116218	0.00279719	0	*	BDGP	AI107888	5' Accession #
GH05783		-0.0360422	0.439821	0	*	-0.0979648	0.0749803	0	*	-0.0415888	0.250369	0	*	-0.422271	0.0032925	0	*	-0.119452	0.00615793	0	*	BDGP	AI107901	5' Accession #
GH05807	Hsp60B	-0.0344249	0.479273	0	*	0.0503687	0.35837	0	*	0.219959	4.02744e-05	0	*	-0.791488	1.23381e-05	0	*	-0.241677	0.000110679	0	*	BDGP	AI107915	5' Accession #
GH05812	qkr58E-1	0.0392798	0.433599	0	*	-0.272407	0.00169371	0	*	-0.345187	1.17617e-05	0	*	0.144954	0.0903015	0	*	0.0836398	0.0547568	0	*	BDGP	AI107920	5' Accession #
GH05829	CG9313	0.0270342	0.593548	0	*	0.0134009	0.794472	0	*	0.152492	0.000419863	0	*	-0.615428	4.59429e-05	0	*	-0.0533723	0.184026	0	*	BDGP	AI107932	5' Accession #
GH05836	CG10139	-0.136549	0.01309	0	*	-0.0824845	0.0911681	0	*	-0.042513	0.258296	0	*	-0.114976	0.31662	0	*	-0.0244912	0.643738	0	*	BDGP	AI107937	5' Accession #
GH05842	CG10373	-0.0048506	0.918268	0	*	-0.198702	0.00524836	0	*	-0.254616	2.04786e-05	0	*	0.126932	0.0908384	0	*	-0.009473	0.808503	0	*	BDGP	AI107942	5' Accession #
GH05862	NP15.6	-0.0159409	0.811999	0	*	-0.27749	0.000466663	0	*	-0.230587	0.000445806	0	*	0.651414	2.17214e-06	0	*	0.193619	0.000379204	0	*	BDGP	AI107956	5' Accession #
GH05885		0.0106297	0.851206	0	*	-0.170283	0.00253814	0	*	-0.185301	0.000136073	0	*	0.0601593	0.472629	0	*	-0.0739357	0.0525307	0	*	BDGP	AI107973	5' Accession #
GH05895		0.0998146	0.0607012	0	*	0.308219	0.000702933	0	*	0.525059	1.95922e-05	0	*	-0.632295	9.53171e-05	0	*	0.070701	0.10262	0	*	BDGP	AI107980	5' Accession #
GH05908	CG9317	-0.0603024	0.144718	0	*	-0.159886	0.0138983	0	*	0.0926507	0.0135706	0	*	-0.837697	1.35519e-05	0	*	-0.194081	0.00034767	0	*	BDGP	AI107988	5' Accession #
GH05918	CG11066	0.000925629	0.984833	0	*	0.00184839	0.969863	0	*	0.185763	6.90228e-05	0	*	-0.542648	0.000368488	0	*	-0.0919575	0.021299	0	*	BDGP	AI107997	5' Accession #
GH05923	CG3920	-0.0612266	0.189913	0	*	-0.113445	0.0517506	0	*	0.0288811	0.314388	0	*	-0.465015	0.00380448	0	*	-0.117604	0.0114571	0	*	BDGP	AI108002	5' Accession #
GH05933	CG2077	0.0584568	0.195058	0	*	-0.0288811	0.6297	0	*	0.155496	0.00244836	0	*	-0.671111	0.00130169	0	*	-0.286732	6.46908e-05	0	*	BDGP	AI108010	5' Accession #
GH05942	CG3529	-0.068158	0.141821	0	*	-0.18507	0.00584962	0	*	-0.0577623	0.0906894	0	*	-0.0752355	0.412336	0	*	0.0154803	0.719967	0	*	BDGP	AI108018	5' Accession #
GH05949	CG17294	0.247686	0.000398845	0	*	-0.0653869	0.180966	0	*	-0.105589	0.00358243	0	*	0.320783	0.00119919	0	*	0.0106283	0.801969	0	*	BDGP	AI108025	5' Accession #
GH05975	CG9528	-0.0399701	0.401939	0	*	-0.0522171	0.38252	0	*	0.134471	0.00239798	0	*	-0.358964	0.00822812	0	*	-0.0131698	0.753761	0	*	BDGP	AI108046	5' Accession #
GH05993	CG4405	-0.147408	0.0149529	0	*	0.0503687	0.447004	0	*	0.17629	0.000118172	0	*	-0.482806	0.00229579	0	*	-0.13886	0.00213536	0	*	BDGP	AI106779	5' Accession #
GH05994	Cyp4c3	-0.152722	0.0200642	0	*	-0.111597	0.0760887	0	*	-0.0993511	0.0128687	0	*	-0.0367572	0.784261	0	*	-0.0415888	0.25485	0	*	BDGP	AI106780	5' Accession #
GH06023	Rpp30	0.0822549	0.0693892	0	*	0.0291122	0.60615	0	*	0.241908	8.3172e-05	0	*	-0.238175	0.122657	0	*	0.106283	0.0618673	0	*	BDGP	AI106799	5' Accession #
GH06026	BcDNA:GH06026	0.146486	0.00396742	0	*	-0.0420509	0.388921	0	*	0.0402025	0.236705	0	*	-0.082167	0.288388	0	*	-0.0344263	0.334562	0	*	BDGP	AI106802	5' Accession #
GH06032		-0.19847	0.00355289	0	*	-0.1585	0.0473743	0	*	-0.224811	5.15347e-05	0	*	0.0674705	NA	0	*	-0.164045	0.000629158	0	*	BDGP	AI106807	5' Accession #
GH06048	BcDNA:GH06048	0.0716266	0.090168	0	*	0.114369	0.160618	0	*	0.276104	7.72954e-06	0	*	-0.514691	0.000312675	0	*	-0.11021	0.006837	0	*	BDGP	AI106819	5' Accession #
GH06180	eIF-2alpha	0.0249547	0.607024	0	*	-0.237981	0.00526935	0	*	-0.203323	7.35528e-05	0	*	0.354516	0.00105554	0	*	0.23336	0.000638728	0	*	BDGP	AI106919	5' Accession #
GH06222	CG13124	0.0397419	0.402854	0	*	0.424899	4.40239e-05	0	*	0.168204	0.00772289	0	*	0.747068	5.42131e-07	0	*	0.382155	6.65284e-06	0	*	BDGP	AI106952	5' Accession #
GH06227	CG3775	0.225505	0.00108502	0	*	0.0903402	0.171675	0	*	0.257389	1.26831e-05	0	*	-0.695833	0.000624508	0	*	-0.175135	0.000191151	0	*	BDGP	AI106956	5' Accession #
GH06235	CG9059	-0.0760137	0.137741	0	*	-0.13216	0.0217743	0	*	-0.133315	0.146194	0	*	-0.759603	0.000123484	0	*	-0.200089	6.78424e-05	0	*	BDGP	AI106964	5' Accession #
GH06241	CG15101	-0.0549882	0.357873	0	*	0.149489	0.0169227	0	*	0.0390473	0.230192	0	*	1.18675	3.24394e-05	0	*	0.168666	0.00192493	0	*	BDGP	AI106969	5' Accession #
GH06247		0.165895	0.00433476	0	*	0.0131698	0.796611	0	*	0.10582	0.00645377	0	*	-0.12468	0.234568	0	*	-0.0383541	0.322409	0	*	BDGP	AI106975	5' Accession #
GH06265	CG8122	-0.0575298	0.307049	0	*	0.161734	0.0235565	0	*	0.245374	3.98086e-05	0	*	-0.300277	0.0184467	0	*	0.00808673	0.798137	0	*	BDGP	AI106988	5' Accession #
GH06271	Mms19	0.0972731	0.0396741	0	*	-0.0556828	0.232245	0	*	0.00646937	0.843042	0	*	-0.0604483	0.482731	0	*	-0.0690837	0.0784486	0	*	BDGP	AI106993	5' Accession #
GH06302	CG14989	0.150414	0.0102958	0	*	0.0173287	0.759293	0	*	0.0991201	0.0108838	0	*	-0.507297	0.000715505	0	*	-0.198933	0.00016093	0	*	BDGP	AI107018	5' Accession #
GH06306		-0.091494	0.0792956	0	*	0.0385852	0.607054	0	*	-0.176984	0.11289	0	*	-0.141084	0.199715	0	*	0.1652	0.00267136	0	*	BDGP	AI107021	5' Accession #
GH06335	EG:30B8.6	-0.164968	0.0102468	0	*	-0.105127	0.056568	0	*	-0.313072	0.00236437	0	*	0.535377	0.000404603	0	*	0.361823	2.35047e-05	0	*	BDGP	AI107046	5' Accession #
GH06338	CG8341	-0.20205	0.0126759	0	*	NA	NA	0	*	-0.131005	0.00162663	0	*	NA	NA	0	*	0.070701	0.154374	0	*	BDGP	AI107049	5' Accession #
GH06348	BcDNA:GH06348	-0.166585	0.0310269	0	*	-0.00485203	0.920548	0	*	-0.0556828	0.121884	0	*	0.0389028	0.606077	0	*	-0.0619211	0.0846576	0	*	BDGP	AI107059	5' Accession #
GH06351	angel	0.166819	0.0588909	0	*	-0.0274948	0.623338	0	*	0.0690837	0.0650767	0	*	-0.218024	0.106392	0	*	0.00115526	0.977024	0	*	BDGP	AI107061	5' Accession #
GH06357	Dlic2	0.0258789	0.563672	0	*	-0.0533723	0.36263	0	*	-0.0792498	0.0349978	0	*	0.0523036	0.500196	0	*	0.0214876	0.603067	0	*	BDGP	AI107065	5' Accession #
GH06387	CG7452	-0.14348	0.0118948	0	*	-0.304985	0.000180717	0	*	-0.382617	2.83204e-05	0	*	0.0477483	0.647008	0	*	0.0591486	0.149585	0	*	BDGP	AI107093	5' Accession #
GH06388	CG4716	0.0464423	0.322375	0	*	0.0646937	0.295292	0	*	0.194774	0.000104858	0	*	-0.366357	0.00709329	0	*	-0.125922	0.00667066	0	*	BDGP	AI107094	5' Accession #
GH06403	CG8336	0.196162	0.0248495	0	*	-0.101431	0.0365441	0	*	-0.056607	0.100194	0	*	0.0675528	0.43673	0	*	-0.100044	0.0145238	0	*	BDGP	AI107102	5' Accession #
GH06435	CG5089	0.00462241	0.916633	0	*	0.00300364	0.948811	0	*	0.1079	0.00538838	0	*	-0.659096	0.00110923	0	*	-0.179525	0.000353421	0	*	BDGP	AI107125	5' Accession #
GH06451	BcDNA:GH06451	-0.00323325	0.947415	0	*	-0.161041	0.00515623	0	*	-0.225966	7.81245e-05	0	*	0.0957408	0.293239	0	*	0.0579933	0.165851	0	*	BDGP	AI107139	5' Accession #
GH06471	RpS3	-0.305214	0.000336126	0	*	-0.241908	0.00077427	0	*	-0.304754	0.000356377	0	*	-0.392054	0.0139641	0	*	-0.0242601	0.544153	0	*	BDGP	AI107157	5' Accession #
GH06474	CG4377	0.282343	6.86786e-05	0	*	0.11021	0.135762	0	*	0.22458	0.000119352	0	*	-0.097061	0.432546	0	*	-0.0427441	0.280689	0	*	BDGP	AI107160	5' Accession #
GH06479	CG2950	0.170978	0.00307066	0	*	-0.0207944	0.675025	0	*	0.102817	0.0216043	0	*	-0.44191	0.00341158	0	*	-0.225273	5.63682e-05	0	*	BDGP	AI107164	5' Accession #
GH06573	CG10204	-0.186686	0.00275706	0	*	-0.307526	0.000414705	0	*	-0.296436	0.00171311	0	*	-0.536409	0.000221045	0	*	-0.211872	0.000586409	0	*	BDGP	AI107239	5' Accession #
GH06596	stil	-0.0413564	0.395331	0	*	0.0362747	0.435379	0	*	0.0746288	0.0449874	0	*	-0.153792	0.219929	0	*	0.0968096	0.0370718	0	*	BDGP	AI107259	5' Accession #
GH06606		0.101432	0.067315	0	*	0.142788	0.0653174	0	*	0.291353	1.11993e-05	0	*	-0.715703	4.05767e-05	0	*	-0.0954233	0.0642983	0	*	BDGP	AI107264	5' Accession #
GH06635	CG3815	-0.185069	0.0036316	0	*	-0.137705	0.0166924	0	*	-0.369679	3.52071e-05	0	*	-0.395701	0.0038548	0	*	-0.107438	0.0259621	0	*	BDGP	AI106585	5' Accession #
GH06646		-0.0579919	0.215328	0	*	0.208984	0.0564728	0	*	0.399022	1.2892e-06	0	*	-0.567832	0.000224677	0	*	0.121532	0.00730902	0	*	BDGP	AI106595	5' Accession #
GH06663	emp	-0.0667718	0.160762	0	*	-0.161272	0.0115857	0	*	-0.213489	0.0010324	0	*	0.170832	0.0406731	0	*	-0.0778635	0.0715247	0	*	BDGP	AI106606	5' Accession #
GH06673	CG3700	-0.208636	0.0103985	0	*	-0.31492	0.00017653	0	*	-0.378689	5.53994e-07	0	*	-0.00245503	0.977754	0	*	-0.17837	0.000507629	0	*	BDGP	AI106615	5' Accession #
GH06691		-0.196621	0.00453552	0	*	-0.275411	0.000641828	0	*	-0.266168	1.04774e-05	0	*	-0.0740802	0.491109	0	*	-0.0217186	0.563869	0	*	BDGP	AI106628	5' Accession #
GH06695	EG:BACN32G11.5	-0.0663096	0.187436	0	*	-0.307295	0.000559185	0	*	-0.32162	2.90777e-06	0	*	0.186081	0.0335814	0	*	-0.0177908	0.644452	0	*	BDGP	AI106632	5' Accession #
GH06717	BcDNA:GH06717	-0.146253	0.0110553	0	*	-0.0547586	0.232953	0	*	-0.0300364	0.383632	0	*	-0.281331	0.00941303	0	*	-0.219497	4.17472e-05	0	*	BDGP	AI106648	5' Accession #
GH06739	CG15105	0.0674678	0.35544	0	*	0.166702	0.0615453	0	*	0.333173	5.51283e-06	0	*	-0.464553	0.000741765	0	*	-0.047365	0.268176	0	*	BDGP	AI106668	5' Accession #
GH06740	Lrr47	0.030962	0.497702	0	*	-0.0739357	0.207954	0	*	-0.291122	6.93215e-06	0	*	0.49199	0.000149041	0	*	0.195467	0.000642136	0	*	BDGP	AI106669	5' Accession #
GH06744	CG5567	-0.0374285	0.423878	0	*	-0.154572	0.0113755	0	*	-0.0875676	0.0161667	0	*	0.0358991	0.698088	0	*	-0.0383541	0.393539	0	*	BDGP	AI106671	5' Accession #
GH06755		0.0566084	0.252836	0	*	0.0544121	0.396776	0	*	0.180911	0.000108985	0	*	-0.283411	0.0102806	0	*	-0.065849	0.059217	0	*	BDGP	AI106679	5' Accession #
GH06759	CG5196	0.00485346	0.917479	0	*	-0.0108593	0.810547	0	*	0.0750909	0.0346634	0	*	-0.225186	0.023722	0	*	-0.0385852	0.314279	0	*	BDGP	AI106683	5' Accession #
GH07001	sut4	0.0196406	0.648902	0	*	-0.0115525	0.814534	0	*	0.136088	0.00240161	0	*	-0.590706	0.000161478	0	*	-0.185301	0.0002636	0	*	BDGP	AI108221	5' Accession #
GH07007	CG5467	0.0408971	0.34187	0	*	0.261085	0.00346802	0	*	0.371296	1.06961e-06	0	*	-0.457622	0.00131674	0	*	0.183915	0.00494208	0	*	BDGP	AI108226	5' Accession #
GH07049	CG6409	-0.0510604	0.269238	0	*	-0.161965	0.00939979	0	*	-0.0279569	0.389655	0	*	-0.20832	0.0547934	0	*	-0.0462098	0.325915	0	*	BDGP	AI108258	5' Accession #
GH07062	CG5555	0.0984283	0.105693	0	*	-0.0984269	0.0502855	0	*	-0.0358126	0.344914	0	*	-0.261923	0.0331378	0	*	-0.231049	4.8408e-05	0	*	BDGP	AI108266	5' Accession #
GH07066	BcDNA:GH07066	0.119223	0.0167981	0	*	0.321851	0.000314885	0	*	-0.0674663	0.0663444	0	*	0.734823	4.17827e-07	0	*	0.300133	3.11214e-05	0	*	BDGP	AI108269	5' Accession #
GH07076	CG7557	-0.0362733	0.406337	0	*	0.0679284	0.259309	0	*	0.12107	0.00252093	0	*	-0.43313	0.00853774	0	*	-0.171901	0.00104803	0	*	BDGP	AI108277	5' Accession #
GH07092	CG6761	-0.204708	0.00631244	0	*	0.0288811	0.5646	0	*	0.125229	0.00148993	0	*	-0.362198	0.00857431	0	*	0.0265707	0.424229	0	*	BDGP	AI108288	5' Accession #
GH07105	CG5822	0.0931142	0.0310497	0	*	0.0908023	0.126269	0	*	0.183222	7.61707e-05	0	*	0.0795674	0.283737	0	*	0.0196392	0.602563	0	*	BDGP	AI108296	5' Accession #
GH07148	CG1582	-0.301055	0.000196957	0	*	-0.15411	0.0158053	0	*	-0.329938	0.000817568	0	*	-0.0193216	0.823656	0	*	-0.0748599	0.0646338	0	*	BDGP	AI108333	5' Accession #
GH07181	CG10116	-0.0797105	0.129915	0	*	-0.207251	0.00278338	0	*	-0.152954	0.000678835	0	*	-0.175049	0.13165	0	*	-0.197085	0.000620462	0	*	BDGP	AI108362	5' Accession #
GH07188	BcDNA:GH07188	0.0656194	0.15281	0	*	0.0150182	0.75768	0	*	0.0459788	0.194563	0	*	-0.464784	0.00538667	0	*	-0.18507	0.000186984	0	*	BDGP	AI108369	5' Accession #
GH07209	BEST:CK00246	0.100277	0.0610802	0	*	0.103625	0.297232	0	*	0.141864	0.00140222	0	*	-0.291497	0.0131394	0	*	-0.0889539	0.0120901	0	*	BDGP	AI108384	5' Accession #
GH07217	CG3749	0.0323483	0.523316	0	*	0.256002	0.00179274	0	*	0.339642	2.68081e-06	0	*	-0.368437	0.00336376	0	*	0.0651559	0.104716	0	*	BDGP	AI108391	5' Accession #
GH07238	B-H1	-0.372681	5.60326e-05	0	*	0.144868	NA	0	*	0.00207944	0.969226	0	*	0.116056	NA	0	*	0.164276	0.00573077	0	*	BDGP	AI108411	5' Accession #
GH07253	CG15559	0.0302689	0.522586	0	*	0.105358	0.111913	0	*	0.377072	4.42315e-06	0	*	-0.754058	0.000136199	0	*	0.0027726	0.947322	0	*	BDGP	AI108423	5' Accession #
GH07269	BcDNA:GH07269	-0.0411253	0.366444	0	*	-0.186688	0.00221502	0	*	-0.241215	2.89574e-05	0	*	0.221894	0.0219267	0	*	0.0339642	0.387202	0	*	BDGP	AI108438	5' Accession #
GH07283		-0.00808528	0.849516	0	*	0.0606504	0.351827	0	*	0.169128	0.000386439	0	*	-0.200002	0.0750573	0	*	-0.0406646	0.245175	0	*	BDGP	AI108449	5' Accession #
GH07286	CG13850	0.135627	0.0175202	0	*	0.146485	0.0260684	0	*	0.251381	3.27195e-05	0	*	-0.326386	0.0152682	0	*	-0.00739356	0.846378	0	*	BDGP	AI108451	5' Accession #
GH07290	l(2)35Df	-0.0762448	0.12487	0	*	-0.106745	0.0282027	0	*	-0.153186	0.00046361	0	*	-0.0701524	0.42481	0	*	-0.102355	0.0105694	0	*	BDGP	AI108454	5' Accession #
GH07296	CG5762	0.0087813	0.874061	0	*	-0.0237981	0.687019	0	*	0.0362747	0.223091	0	*	0.113301	0.190913	0	*	0.0482893	0.220505	0	*	BDGP	AI108460	5' Accession #
GH07301	CG9119	0.0164059	0.710764	0	*	-0.0981959	0.10222	0	*	0.0817914	0.0348446	0	*	-0.242746	0.0402369	0	*	-0.113329	0.019681	0	*	BDGP	AI108461	5' Accession #
GH07312		-0.104895	0.041995	0	*	0.0291122	0.560423	0	*	0.0764772	0.0333576	0	*	-0.576843	0.000226736	0	*	-0.177215	0.00065305	0	*	BDGP	AI108469	5' Accession #
GH07317	CG15230	-0.0887214	0.0601118	0	*	0.135626	0.0495924	0	*	0.283959	3.26306e-06	0	*	-0.398242	0.00342244	0	*	-0.0311916	0.370957	0	*	BDGP	AI108473	5' Accession #
GH07331	Cirl	0.0956557	0.0459063	0	*	0.107669	0.0886282	0	*	0.0115525	0.709959	0	*	-0.110817	0.201297	0	*	-0.197085	0.00024281	0	*	BDGP	AI108486	5' Accession #
GH07340	CG7556	0.078096	0.116343	0	*	-0.0693147	0.172516	0	*	0.108131	0.00769353	0	*	-0.190298	0.0914664	0	*	0.105012	0.0753988	0	*	BDGP	AI108494	5' Accession #
GH07346	BcDNA:GH07089	-0.158729	0.0132607	0	*	0.0584554	0.366819	0	*	-0.192233	9.3204e-05	0	*	0.432148	0.000118918	0	*	0.0972717	0.0386095	0	*	BDGP	AI108499	5' Accession #
GH07353	sox-like	-0.244911	0.00118627	0	*	NA	NA	0	*	0.0859503	NA	0	*	NA	NA	0	*	NA	NA	0	*	BDGP	AI108505	5' Accession #
GH07367	CG5412	-0.115061	0.0343713	0	*	0.158038	NA	0	*	-0.111597	0.0105227	0	*	-0.0532858	0.609847	0	*	0.0150182	0.664753	0	*	BDGP	AI108517	5' Accession #
GH07373		-0.16543	0.0116266	0	*	0.270096	0.00172368	0	*	0.319541	6.17771e-06	0	*	-0.530171	0.000856354	0	*	-0.00877985	0.813302	0	*	BDGP	AI108521	5' Accession #
GH07383	CG13625	-0.101429	0.103531	0	*	-0.0131698	0.765855	0	*	0.0924196	0.0152281	0	*	-0.0103107	0.892158	0	*	0.131005	0.0169489	0	*	BDGP	AI108527	5' Accession #
GH07384		-0.21418	0.00736257	0	*	-0.0970406	0.126593	0	*	-0.0776325	0.042141	0	*	0.481973	NA	0	*	0.0868745	0.062038	0	*	BDGP	AI108528	5' Accession #
GH07387	CG3009	0.125461	0.016562	0	*	0.0582244	0.311472	0	*	0.225273	4.23801e-05	0	*	-0.440524	0.00101804	0	*	-0.00161733	0.962166	0	*	BDGP	AI108530	5' Accession #
GH07389	ana	0.0279584	0.562639	0	*	0.0353505	0.545786	0	*	0.0302674	0.387354	0	*	-0.0835532	0.321294	0	*	-0.190615	0.000211448	0	*	BDGP	AI108915	5' Accession #
GH07390	CG11955	0.00323612	0.94832	0	*	-0.084564	0.0792008	0	*	0.0589175	0.0958798	0	*	-0.380913	0.00201545	0	*	-0.201706	3.81581e-05	0	*	BDGP	AI108916	5' Accession #
GH07444	CG1309	-0.0780932	0.0983717	0	*	-0.259468	0.00140001	0	*	-0.17167	0.000236217	0	*	0.220276	0.0461973	0	*	-0.089416	0.045958	0	*	BDGP	AI108959	5' Accession #
GH07456	RpII33	-0.00924053	0.840814	0	*	-0.179756	0.0101732	0	*	-0.100275	0.00604492	0	*	-0.218717	0.02768	0	*	0.0549897	0.242328	0	*	BDGP	AI108971	5' Accession #
GH07464	PGRP-SC1b	-0.0566056	0.270807	0	*	0.0101662	0.861869	0	*	0.037661	0.321937	0	*	-0.260075	0.068094	0	*	-0.163121	0.000381708	0	*	BDGP	AI108979	5' Accession #
GH07466		-0.122223	0.0531017	0	*	-0.207482	0.00147173	0	*	-0.208175	8.49849e-05	0	*	-0.170197	0.11905	0	*	-0.217417	2.49601e-05	0	*	BDGP	AI108981	5' Accession #
GH07469	CG11711	-0.138628	0.011949	0	*	0.0154803	0.772925	0	*	-0.0127077	0.794987	0	*	0.446473	0.00017878	0	*	0.102124	0.0302753	0	*	BDGP	AI108984	5' Accession #
GH07485		-0.021024	0.605509	0	*	-0.00670042	0.903857	0	*	-0.172825	0.000219913	0	*	0.63732	4.18432e-06	0	*	0.122456	0.00969923	0	*	BDGP	AI108999	5' Accession #
GH07491		-0.106281	0.041905	0	*	0.296667	NA	0	*	0.368523	1.30239e-05	0	*	-0.365747	NA	0	*	0.152492	0.00410215	0	*	BDGP	AI109004	5' Accession #
GH07572		-0.0741646	NA	0	*	0.205865	NA	0	*	-0.208637	3.26438e-05	0	*	NA	NA	0	*	-0.0247222	0.61492	0	*	BDGP	AI109063	5' Accession #
GH07575	CG10912	0.0792513	0.0973265	0	*	0.130774	0.0347949	0	*	0.300364	2.39806e-05	0	*	-0.282949	0.0093114	0	*	-0.0210255	0.553223	0	*	BDGP	AI109065	5' Accession #
GH07590	CG6218	0.170978	0.00876899	0	*	0.00207944	0.982894	0	*	0.0834087	0.0311909	0	*	-0.102961	0.200822	0	*	-0.09912	0.00854809	0	*	BDGP	AI109075	5' Accession #
GH07619	CG1017	-0.0300349	0.485155	0	*	-0.249533	0.000830299	0	*	-0.0854881	0.031573	0	*	-0.337476	0.00672171	0	*	-0.143712	0.00101341	0	*	BDGP	AI106695	5' Accession #
GH07623	CG5514	-0.188997	0.00394919	0	*	-0.26432	0.000630651	0	*	-0.273331	9.61116e-05	0	*	0.129243	0.201504	0	*	0.0106283	0.783998	0	*	BDGP	AI106698	5' Accession #
GH07626	BcDNA:GH07626	-0.112057	0.0309372	0	*	-0.380538	7.5238e-05	0	*	-0.448235	1.47217e-07	0	*	0.319396	0.00100742	0	*	-0.210486	6.33387e-05	0	*	BDGP	AI106701	5' Accession #
GH07636	bt	-0.180217	0.00538281	0	*	-0.0244912	0.631181	0	*	-0.00300364	0.933645	0	*	-0.586085	0.000271248	0	*	-0.193157	4.97644e-05	0	*	BDGP	AI106709	5' Accession #
GH07643	BcDNA:GH07643	-0.0614576	0.189492	0	*	0.107207	0.0626236	0	*	0.203785	0.000129205	0	*	-0.272089	0.00588508	0	*	-0.0277259	0.423756	0	*	BDGP	AI106716	5' Accession #
GH07688	BcDNA:GH07688	0.134703	0.0172549	0	*	0.0965785	0.0760238	0	*	0.241908	2.54086e-05	0	*	-0.22819	0.0708464	0	*	-0.0524481	0.20091	0	*	BDGP	AI106753	5' Accession #
GH07689	CG4439	0.0878001	0.0816476	0	*	0.220652	0.00511767	0	*	0.390935	2.56618e-06	0	*	-0.591861	0.000170443	0	*	-0.0279569	0.417797	0	*	BDGP	AI106754	5' Accession #
GH07691	CG2907	-0.0542951	0.31254	0	*	-0.171207	0.00790002	0	*	-0.196854	0.000771449	0	*	0.278501	0.00280545	0	*	0.181143	0.00224817	0	*	BDGP	AI106756	5' Accession #
GH07729	CG14956	0.0813307	0.0747802	0	*	-0.301519	0.000472427	0	*	-0.320003	7.38555e-06	0	*	0.0451411	0.572698	0	*	-0.148334	0.0010279	0	*	BDGP	AI108545	5' Accession #
GH07742	capu	-0.176751	0.00448183	0	*	0.0727804	0.191217	0	*	0.0834087	0.0229223	0	*	-0.40448	0.00341118	0	*	-0.15411	0.00301333	0	*	BDGP	AI108555	5' Accession #
GH07743	CG3092	-0.00924053	0.823215	0	*	0.0237981	0.600108	0	*	0.118066	0.00485359	0	*	-0.739502	0.000350974	0	*	-0.335714	4.20889e-06	0	*	BDGP	AI108556	5' Accession #
GH07774	BcDNA:GH07774	-0.102122	0.0775175	0	*	-0.309837	0.000313964	0	*	-0.368292	1.05024e-06	0	*	0.0698633	0.429864	0	*	-0.142788	0.00122423	0	*	BDGP	AI108584	5' Accession #
GH07782	CG9747	-0.150412	0.0137006	0	*	-0.130774	0.0212161	0	*	-0.0214876	0.566197	0	*	-0.460163	0.00285075	0	*	-0.2225	0.000325463	0	*	BDGP	AI108591	5' Accession #
GH07785	CG14967	0.168898	0.00146515	0	*	0.0794809	0.153487	0	*	0.211179	2.80609e-05	0	*	-0.55189	0.000183153	0	*	-0.115987	0.0128156	0	*	BDGP	AI108594	5' Accession #
GH07792	CG17352	0.0713956	0.234006	0	*	-0.221576	0.000690815	0	*	-0.179987	0.000349201	0	*	-0.372365	0.0102363	0	*	-0.258544	2.69434e-05	0	*	BDGP	AI108601	5' Accession #
GH07804	CG7921	-0.0697754	0.186383	0	*	-0.224811	0.00233118	0	*	-0.288349	1.04688e-05	0	*	0.375772	0.000378882	0	*	0.0843329	0.0668226	0	*	BDGP	AI108605	5' Accession #
GH07816	CG8678	0.0411282	0.363328	0	*	0.00739357	0.899302	0	*	0.0787877	0.0194137	0	*	-0.0470475	0.704842	0	*	-0.0228738	0.587428	0	*	BDGP	AI108615	5' Accession #
GH07821	MrpS22	0.0291136	0.523774	0	*	-0.180449	0.00657525	0	*	-0.0924196	0.0176658	0	*	-0.218948	0.0464565	0	*	0.0552207	0.263151	0	*	BDGP	AI108618	5' Accession #
GH07831	CG9175	0.035583	0.454163	0	*	-0.065849	0.186227	0	*	-0.0231049	0.643498	0	*	-0.0449681	0.570158	0	*	0.0143251	0.694559	0	*	BDGP	AI108626	5' Accession #
GH07841	mam	-0.0480568	0.307338	0	*	0.134009	0.0224534	0	*	0.138167	0.000754623	0	*	0.372307	0.000323069	0	*	0.150413	0.00174445	0	*	BDGP	AI108635	5' Accession #
GH07855	CG8701	0.142559	0.0275889	0	*	0.0201013	NA	0	*	0.321158	1.93194e-06	0	*	-0.718476	0.000575012	0	*	-0.127308	0.015649	0	*	BDGP	AI108646	5' Accession #
GH07879	CG6332	0.131468	0.0184704	0	*	0.126384	0.0474651	0	*	0.326241	3.61508e-06	0	*	-0.336552	0.00965954	0	*	-0.00762461	0.832157	0	*	BDGP	AI108666	5' Accession #
GH07892	CG8568	-0.0995807	0.22508	0	*	-0.0897626	0.151573	0	*	0.0492134	0.234415	0	*	-0.682663	4.5456e-05	0	*	-0.110441	0.00506747	0	*	BDGP	AI108677	5' Accession #
GH07902	TM4SF	0.118299	0.0260142	0	*	0.0593796	0.336506	0	*	0.160579	0.00019998	0	*	-0.26562	0.0196048	0	*	0.0159424	0.696451	0	*	BDGP	AI108682	5' Accession #
GH07905	CG4592	-0.039508	0.455209	0	*	-0.278414	0.000345418	0	*	-0.33248	1.78344e-06	0	*	0.39079	0.000385055	0	*	-0.0831777	0.0499137	0	*	BDGP	AI108684	5' Accession #
GH07919	Rbp9	0.12523	0.0137797	0	*	0.0649248	0.220274	0	*	0.141633	0.000682759	0	*	-0.374675	0.00610654	0	*	-0.0667732	0.0479302	0	*	BDGP	AI108697	5' Accession #
GH07921		-0.0702375	0.15908	0	*	-0.0984269	0.0899196	0	*	0.00901091	0.797734	0	*	-0.239973	0.0259047	0	*	-0.0815603	0.0171647	0	*	BDGP	AI108698	5' Accession #
GH07929	EG:BACN32G11.6	0.269636	0.0147142	0	*	0.00808672	0.86551	0	*	0.0249533	0.443083	0	*	0.651876	1.00714e-05	0	*	0.188536	0.00236985	0	*	BDGP	AI108705	5' Accession #
GH07940	CG11018	-0.0753206	0.141896	0	*	-0.190153	0.00215716	0	*	-0.107438	0.00904915	0	*	-0.537796	0.000577496	0	*	-0.257158	3.48226e-05	0	*	BDGP	AI108714	5' Accession #
GH07949	CG11936	-0.16104	0.00631503	0	*	NA	NA	0	*	0.0369678	0.307114	0	*	NA	NA	0	*	0.0695458	0.0943746	0	*	BDGP	AI108722	5' Accession #
GH07964	CG12163	-0.0713927	0.171668	0	*	-0.0505997	0.295097	0	*	0.103279	0.00511283	0	*	-0.662331	0.000310164	0	*	-0.149489	0.00290492	0	*	BDGP	AI108734	5' Accession #
GH07966	EG:155E2.5	0.198935	0.00208772	0	*	0.0205634	0.718209	0	*	0.0838708	0.0532822	0	*	-0.485117	0.00040525	0	*	-0.159655	0.00108613	0	*	BDGP	AI108736	5' Accession #
GH07967	CG9338	-0.0621508	0.171344	0	*	0.146947	0.0104455	0	*	0.0559139	0.0922149	0	*	0.264869	0.00487407	0	*	0.0586865	0.167889	0	*	BDGP	AI108737	5' Accession #
GH07971	CG17302	-0.00924053	0.873788	0	*	0.0415888	0.417595	0	*	0.24237	1.97016e-05	0	*	-0.894304	4.76819e-05	0	*	-0.20494	0.0001705	0	*	BDGP	AI108741	5' Accession #
GH07976	CG8193	-0.118758	0.0253801	0	*	-0.153186	0.00734215	0	*	-0.0589175	0.102127	0	*	-0.533175	0.000399749	0	*	-0.245374	4.2208e-05	0	*	BDGP	AI108746	5' Accession #
GH08002	Cpn	-0.063306	0.27066	0	*	0.246991	0.00397222	0	*	0.316768	3.22769e-06	0	*	-0.73696	3.59881e-05	0	*	-0.12107	0.00416076	0	*	BDGP	AI108764	5' Accession #
GH08043	CG3223	-0.0838694	0.107969	0	*	-0.171207	0.00585216	0	*	-0.138629	0.000909685	0	*	-0.273245	0.0286409	0	*	-0.089647	0.0199295	0	*	BDGP	AI108786	5' Accession #
GH08045	CG3308	-0.142325	0.020078	0	*	-0.181836	0.00916215	0	*	-0.205634	2.99498e-05	0	*	0.126074	0.192791	0	*	0.0383542	0.461749	0	*	BDGP	AI108787	5' Accession #
GH08048	CG1774	-0.230123	0.00281274	0	*	-0.253692	0.00123954	0	*	-0.514084	6.84478e-07	0	*	0.667356	5.47817e-06	0	*	0.0771704	0.0711856	0	*	BDGP	AI108790	5' Accession #
GH08116		-0.0626129	0.194531	0	*	-0.0596107	0.221692	0	*	0.0972717	0.0142904	0	*	-0.60381	0.000992376	0	*	-0.164045	0.000655195	0	*	BDGP	AI108823	5' Accession #
GH08125	CG11808	-0.0760137	0.119536	0	*	-0.0591486	0.21422	0	*	0.0524481	0.152483	0	*	0.0301229	0.714165	0	*	0.228508	0.000448216	0	*	BDGP	AI108831	5' Accession #
GH08155	BG:DS02780.1	-0.0556814	0.27661	0	*	0.212334	0.00503397	0	*	0.167048	0.00338117	0	*	-0.0664556	0.525291	0	*	0.0438993	0.311436	0	*	BDGP	AI108855	5' Accession #
GH08163	CG5308	0.149259	0.0102824	0	*	0.131236	0.0617799	0	*	0.331555	2.18421e-06	0	*	-0.602489	7.0343e-05	0	*	-0.13655	0.00152279	0	*	BDGP	AI108861	5' Accession #
GH08175	CG14521	-0.254384	0.00535078	0	*	0.187843	0.0342692	0	*	0.379845	9.83627e-07	0	*	-0.434286	0.00179824	0	*	0.100506	0.016759	0	*	BDGP	AI108872	5' Accession #
GH08190	CG11489	-0.248145	0.00108257	0	*	-0.180449	0.00501514	0	*	-0.100737	0.0105531	0	*	-0.325693	0.0103875	0	*	-0.0589175	0.413616	0	*	BDGP	AI108884	5' Accession #
GH08192	CG15771	0.182299	0.00569415	0	*	0.00103972	0.991339	0	*	-0.0545276	0.17095	0	*	0.378776	0.000298794	0	*	-0.136781	0.00179468	0	*	BDGP	AI108885	5' Accession #
GH08193	CG9377	0.00485346	0.923819	0	*	-0.0850261	0.169177	0	*	0.0115525	0.716099	0	*	-0.53872	0.000413596	0	*	-0.342646	0.000165644	0	*	BDGP	AI108886	5' Accession #
GH08205	CG3906	-0.00808528	0.858702	0	*	0.0131698	0.767805	0	*	-0.061228	0.073742	0	*	-0.0220942	0.834028	0	*	0.0672353	0.15404	0	*	BDGP	AI108893	5' Accession #
GH08220	CG1846	0.132624	0.0131731	0	*	0.152492	0.00848738	0	*	0.136781	0.000993472	0	*	0.0613145	0.508927	0	*	0.0605349	0.144188	0	*	BDGP	AI108903	5' Accession #
GH08269	CG10686	0.0348898	0.440901	0	*	-0.0117835	0.802692	0	*	-0.151337	0.00289412	0	*	0.734591	5.15956e-07	0	*	0.196392	0.00126483	0	*	BDGP	AI109156	5' Accession #
GH08303	CG5535	-0.067927	0.171474	0	*	-0.233591	0.00253213	0	*	-0.21811	2.26874e-05	0	*	-0.016549	0.873799	0	*	-0.175135	0.000662091	0	*	BDGP	AI109182	5' Accession #
GH08307	CG18380	-0.0859488	0.0939366	0	*	0.0810982	0.0983968	0	*	0.139554	0.00126809	0	*	-0.384379	0.0059369	0	*	-0.0961164	0.0233721	0	*	BDGP	AI109185	5' Accession #
GH08311	Gycalpha99B	-0.0422806	0.359144	0	*	-0.0981959	0.0756684	0	*	-0.0968096	0.0128477	0	*	-0.699761	0.000369397	0	*	-0.315151	0.000211521	0	*	BDGP	AI109189	5' Accession #
GH08312	Sap-r	-0.114137	0.0813625	0	*	-0.242833	0.000655631	0	*	-0.228276	0.000137523	0	*	0.127395	0.101184	0	*	-0.208175	2.79299e-05	0	*	BDGP	AI109190	5' Accession #
GH08318	CG1544	0.0596121	0.236878	0	*	0.0951922	0.102553	0	*	0.216031	6.82456e-05	0	*	-0.48142	0.000651425	0	*	-0.122456	0.00417463	0	*	BDGP	AI109196	5' Accession #
GH08338	RNaseX25	0.0474815	0.383492	0	*	0.00739357	0.891621	0	*	0.101431	0.0129899	0	*	-0.536178	0.000208137	0	*	-0.0940369	0.00918009	0	*	BDGP	AI109214	5' Accession #
GH08340	CG10413	-0.067927	0.160693	0	*	-0.221807	0.00199265	0	*	-0.219497	4.88447e-05	0	*	-0.0193216	0.828804	0	*	-0.0713942	0.107298	0	*	BDGP	AI109216	5' Accession #
GH08349	CG9128	-0.207943	0.00292834	0	*	-0.447311	0.000177539	0	*	-0.455167	7.20577e-07	0	*	-0.337707	0.00854566	0	*	-0.206327	0.000114691	0	*	BDGP	AI109221	5' Accession #
GH08353	CG14183	0.0302689	0.49186	0	*	-0.0475961	0.347835	0	*	0.00600728	0.851971	0	*	-0.425044	0.00714003	0	*	-0.202861	0.000189246	0	*	BDGP	AI109224	5' Accession #
GH08370		-0.196852	0.00616627	0	*	0.103279	0.0800837	0	*	0.219266	4.18079e-05	0	*	-0.400553	0.00607962	0	*	-0.103279	0.0118928	0	*	BDGP	AI109239	5' Accession #
GH08377	yip7	-0.0240277	0.597734	0	*	0.0589175	0.22411	0	*	0.195005	0.000135259	0	*	-0.508221	0.000272651	0	*	-0.173056	0.00170225	0	*	BDGP	AI109246	5' Accession #
GH08385	BcDNA:GH08385	-0.288348	0.000665503	0	*	-0.337101	0.000222569	0	*	-0.597955	1.04688e-07	0	*	0.504005	5.01056e-05	0	*	0.144868	0.00263575	0	*	BDGP	AI109252	5' Accession #
GH08387	CG8327	0.124075	0.0279586	0	*	0.0794809	0.148697	0	*	0.110904	0.00367507	0	*	0.526878	9.50272e-06	0	*	0.317924	1.67227e-05	0	*	BDGP	AI109254	5' Accession #
GH08388	BcDNA:GH08388	-0.110671	0.0362674	0	*	-0.175135	0.0065049	0	*	-0.35466	1.34332e-06	0	*	0.473044	7.22232e-05	0	*	0.0113214	0.781779	0	*	BDGP	AI109255	5' Accession #
GH08407	CG7669	-0.11714	0.0289314	0	*	-0.139554	0.0102378	0	*	0.032809	0.317846	0	*	-0.478647	0.0010293	0	*	-0.089416	0.0205403	0	*	BDGP	AI109269	5' Accession #
GH08420	BcDNA:GH08420	0.00577766	0.915485	0	*	0.0413578	0.386784	0	*	0.109748	0.00897815	0	*	-0.281793	0.032745	0	*	-0.164045	0.000242235	0	*	BDGP	AI109279	5' Accession #
GH08429	CG4680	0.118992	0.159143	0	*	-0.161503	0.003283	0	*	-0.12777	0.00523511	0	*	-0.174124	0.0957602	0	*	-0.232897	1.48705e-05	0	*	BDGP	AI109287	5' Accession #
GH08447		-0.104202	0.0674633	0	*	-0.348191	0.000428462	0	*	-0.330631	1.32403e-05	0	*	0.63623	3.5856e-05	0	*	-0.051986	0.1717	0	*	BDGP	AI109303	5' Accession #
GH08448	CG11656	0.0794823	0.0893584	0	*	0.0820224	0.130689	0	*	0.179063	0.000569933	0	*	0.223049	0.00802875	0	*	0.0778636	0.0667841	0	*	BDGP	AI109304	5' Accession #
GH08468		0.0667746	0.113493	0	*	0.262934	0.00244346	0	*	0.362054	3.61682e-06	0	*	0.122311	0.135665	0	*	0.148565	0.00378499	0	*	BDGP	AI109319	5' Accession #
GH08474	CG11876	0.0995836	0.0333451	0	*	-0.153879	0.0269186	0	*	-0.149489	0.000581885	0	*	0.130167	0.081314	0	*	0.0177908	0.654488	0	*	BDGP	AI109324	5' Accession #
GH08511		-0.119682	0.0276044	0	*	-0.138398	0.0187603	0	*	-0.193388	9.88427e-05	0	*	-0.0267152	0.745854	0	*	0.106514	0.0329391	0	*	BDGP	AI109351	5' Accession #
GH08526	Ssl1	0.389781	0.000160603	0	*	0.129156	0.0373473	0	*	0.0314227	0.309775	0	*	0.449246	0.000258893	0	*	0.11021	0.0171542	0	*	BDGP	AI109363	5' Accession #
GH08548	CG3321	0.0244926	0.625678	0	*	-0.0203323	0.742865	0	*	-0.12777	0.0031054	0	*	0.553449	0.000208131	0	*	0.199164	0.000203289	0	*	BDGP	AI109380	5' Accession #
GH08636	phtf	-0.112751	0.0371956	0	*	-0.018715	0.687893	0	*	-0.00600728	0.837883	0	*	0.20341	0.0323003	0	*	-0.089416	0.0237172	0	*	BDGP	AI109438	5' Accession #
GH08670	Sas10	-0.0138615	0.765777	0	*	-0.155958	0.00636044	0	*	-0.0450546	0.176779	0	*	-0.349029	0.00761094	0	*	-0.0545276	0.151616	0	*	BDGP	AI109461	5' Accession #
GH08677	CG5395	-0.18969	0.00862503	0	*	-0.489015	0.000225169	0	*	-0.621522	6.81557e-08	0	*	-0.0620829	NA	0	*	0.0757841	0.110033	0	*	BDGP	AI109466	5' Accession #
GH08684	Cnx99A	0.248841	0.000147462	0	*	-0.0746288	0.12772	0	*	-0.0670042	0.0502473	0	*	-0.068073	0.407883	0	*	-0.196161	0.000255337	0	*	BDGP	AI109471	5' Accession #
GH08693	CG1387	-0.219032	0.0130327	0	*	0.112983	NA	0	*	-0.0621522	0.0846975	0	*	0.375079	0.00581732	0	*	0.0115525	0.752444	0	*	BDGP	AI109479	5' Accession #
GH08706	CG12339	-0.258773	0.000423587	0	*	0.0979648	0.0954135	0	*	0.109748	0.00207275	0	*	0.0640871	0.387091	0	*	0.0145561	0.669522	0	*	BDGP	AI109488	5' Accession #
GH08712	Snr1	0.115295	0.0517361	0	*	-0.167742	0.0127709	0	*	-0.0926507	0.0196688	0	*	-0.223107	0.0158565	0	*	-0.130312	0.00420551	0	*	BDGP	AI109494	5' Accession #
GH08719	CG3590	-0.0392769	0.465325	0	*	-0.00785567	0.876134	0	*	0.0318848	0.292864	0	*	0.214269	0.0384354	0	*	0.0464409	0.259223	0	*	BDGP	AI109500	5' Accession #
GH08760	eIF6	-0.101198	0.058785	0	*	-0.232898	0.00262383	0	*	-0.34588	8.75637e-06	0	*	0.198789	0.0405893	0	*	0.31931	7.77184e-05	0	*	BDGP	AI109537	5' Accession #
GH08773	BcDNA:GH08773	-0.176751	0.00625854	0	*	-0.0402025	0.356905	0	*	0.0457477	0.12504	0	*	-0.691443	0.000431335	0	*	-0.295281	0.00103373	0	*	BDGP	AI109548	5' Accession #
GH08776		-0.104433	0.0809495	0	*	-0.17167	0.00437225	0	*	-0.213951	7.86093e-05	0	*	-0.138081	0.157478	0	*	-0.206558	0.000199639	0	*	BDGP	AI109551	5' Accession #
GH08782	CG10908	0.0265721	0.526312	0	*	-0.12777	0.0245877	0	*	-0.0778635	0.0386803	0	*	0.307332	0.00887875	0	*	0.0254154	0.56739	0	*	BDGP	AI109557	5' Accession #
GH08789	BcDNA:GH08789	0.0304999	0.513391	0	*	-0.180911	0.0190918	0	*	-0.269865	2.11701e-05	0	*	0.261172	0.0037092	0	*	-0.0556828	0.0771828	0	*	BDGP	AI109563	5' Accession #
GH08833	Nf1	-0.161502	0.00635788	0	*	-0.145561	0.0113908	0	*	-0.0526792	0.150666	0	*	-0.141778	0.119948	0	*	-0.153879	0.0005493	0	*	BDGP	AI109596	5' Accession #
GH08847	ry	-0.0274934	0.541474	0	*	-0.196854	0.00162202	0	*	-0.132853	0.00151012	0	*	-0.45069	0.00189552	0	*	-0.217648	5.88211e-05	0	*	BDGP	AI109609	5' Accession #
GH08848	Myt1	-0.0718548	0.234897	0	*	-0.205634	0.00770513	0	*	-0.273793	0.0035629	0	*	0.327714	0.000344935	0	*	0.0346574	0.449334	0	*	BDGP	AI109610	5' Accession #
GH08860	BcDNA:GH08860	0.122226	0.0275034	0	*	-0.0970406	0.11726	0	*	-0.0438993	0.260748	0	*	-0.13785	0.133654	0	*	-0.122687	0.00322351	0	*	BDGP	AI109620	5' Accession #
GH08865	BG:DS07295.3	-0.12592	0.0325567	0	*	-0.250457	0.00180024	0	*	-0.186457	0.000300097	0	*	0.224435	0.0163201	0	*	0.0219497	0.567613	0	*	BDGP	AI109625	5' Accession #
GH08867	ninaA	0.115064	0.0191756	0	*	-0.0689681	0.219617	0	*	0.0291122	0.348479	0	*	-0.497593	0.000991624	0	*	-0.173056	0.00097329	0	*	BDGP	AI109627	5' Accession #
GH08880		0.0360451	0.428805	0	*	0.0607659	0.239615	0	*	0.0429751	0.165357	0	*	0.144954	0.184847	0	*	0.0683905	0.104572	0	*	BDGP	AI109637	5' Accession #
GH08887		-0.173285	0.00679522	0	*	0.267093	0.00132333	0	*	0.0228739	0.554963	0	*	0.495225	0.000188627	0	*	-0.028419	0.452374	0	*	BDGP	AI109644	5' Accession #
GH08894	CG11334	-0.108823	0.0389747	0	*	0.0822535	0.0902678	0	*	-0.100506	0.0154831	0	*	0.340653	0.000915372	0	*	-0.0469029	0.223853	0	*	BDGP	AI109651	5' Accession #
GH08896	CG12024	0.00647081	0.874107	0	*	-0.0127077	0.810835	0	*	0.00277259	0.936072	0	*	0.461491	8.59479e-05	0	*	0.0510619	0.204853	0	*	BDGP	AI109653	5' Accession #
GH08902	CG12562	0.0515254	0.321042	0	*	-0.0651558	0.178917	0	*	-0.0533723	0.114924	0	*	0.0435237	0.611658	0	*	-0.118759	0.00514147	0	*	BDGP	AI109655	5' Accession #
GH08916	CG7518	-0.0258761	0.572161	0	*	-0.134471	0.033885	0	*	-0.0877986	0.0225641	0	*	-0.2744	0.00932583	0	*	-0.166124	0.000304167	0	*	BDGP	AI109665	5' Accession #
GH08923		0.0365072	0.417302	0	*	0.135164	0.0407622	0	*	0.141633	0.000811492	0	*	-0.317375	0.0208159	0	*	-0.0355815	0.380764	0	*	BDGP	AI109672	5' Accession #
GH08937	CG5703	0.0533738	0.260591	0	*	-0.0757841	0.133725	0	*	-0.0459788	0.164168	0	*	0.0580798	0.53561	0	*	0.0277259	0.5346	0	*	BDGP	AI109684	5' Accession #
GH08941	l(2)05510	-0.126382	0.0715221	0	*	0.0420509	0.454555	0	*	0.187612	0.000115278	0	*	-0.50129	0.000379882	0	*	-0.127308	0.0036221	0	*	BDGP	AI109688	5' Accession #
GH08948		-0.106743	0.037299	0	*	0.2158	0.00347287	0	*	0.337101	2.54296e-06	0	*	-0.551428	0.00253307	0	*	-0.000924183	0.977367	0	*	BDGP	AI109694	5' Accession #
GH08974	CG6950	0.0452871	0.349705	0	*	-0.0575312	0.306449	0	*	-0.0810982	0.0422325	0	*	0.606772	5.97261e-05	0	*	0.0965785	0.0420116	0	*	BDGP	AI109715	5' Accession #
GH08991	CG4287	0.0887243	0.0482431	0	*	-0.0981959	0.0688076	0	*	-0.0237981	0.468962	0	*	-0.0112349	0.905022	0	*	-0.00646936	0.863287	0	*	BDGP	AI109729	5' Accession #
GH09006	CG9279	-0.0748585	0.130865	0	*	0.169359	0.0602923	0	*	0.108131	0.0258314	0	*	-0.483491	0.00158569	0	*	0.0696613	0.577207	0	*	BDGP	AI113390	5' Accession #
GH09035	CG10424	0.139093	0.00571249	0	*	0.0693147	0.238033	0	*	0.0150182	0.658273	0	*	0.433072	0.000217484	0	*	0.182067	0.000623267	0	*	BDGP	AI109745	5' Accession #
GH09040	CG3262	-0.00900948	0.85991	0	*	-0.202861	0.00340903	0	*	-0.342415	1.80222e-06	0	*	0.541666	3.13108e-05	0	*	0.146485	0.00226391	0	*	BDGP	AI113403	5' Accession #
GH09045	BcDNA:GH09045	0.0187164	0.65033	0	*	-0.146716	0.0148093	0	*	-0.172594	0.000334706	0	*	-0.0412713	0.624837	0	*	-0.270096	1.4663e-05	0	*	BDGP	AI109748	5' Accession #
GH09052	CG1208	-0.0526778	0.281313	0	*	-0.156189	0.00541084	0	*	0.00369679	0.901962	0	*	-0.728411	2.32863e-05	0	*	-0.308219	7.63218e-06	0	*	BDGP	AI113409	5' Accession #
GH09064	CG2183	0.118992	0.0257316	0	*	-0.0723184	0.147306	0	*	-0.0482892	0.182099	0	*	-0.0313362	0.707363	0	*	-0.0298053	0.414863	0	*	BDGP	AI113414	5' Accession #
GH09066		-0.118065	0.039289	0	*	0.000231049	0.995976	0	*	-0.0577623	0.103683	0	*	0.581637	3.37649e-06	0	*	0.0434372	0.359562	0	*	BDGP	AI113415	5' Accession #
GH09086	Rab6	-0.0884904	0.110158	0	*	-0.151568	0.00951085	0	*	-0.119221	0.0084498	0	*	0.2078	0.0141461	0	*	-0.0427441	0.289869	0	*	BDGP	AI113422	5' Accession #
GH09088	CG6304	0.0189475	0.663037	0	*	0.0620367	0.438064	0	*	0.311454	2.30856e-05	0	*	-0.941669	0.00118396	0	*	-0.169821	0.000458078	0	*	BDGP	AI113423	5' Accession #
GH09112	CG18066	0.0362761	0.526362	0	*	-0.0547586	0.269647	0	*	0.0196392	0.516543	0	*	0.0675528	0.475474	0	*	-0.195467	0.000135803	0	*	BDGP	AI109774	5' Accession #
GH09123	CG3987	-0.105819	0.047595	0	*	-0.129618	0.0195764	0	*	-0.135857	0.00113414	0	*	0.220507	0.00980508	0	*	0.0438993	0.236454	0	*	BDGP	AI109778	5' Accession #
GH09147	BcDNA:GH09147	-0.341489	0.000335867	0	*	-0.254847	0.00128097	0	*	-0.169821	0.000242059	0	*	-0.0181664	0.835866	0	*	-0.0344263	0.486639	0	*	BDGP	AI109795	5' Accession #
GH09153	CG13604	-0.0908009	0.125305	0	*	0.00623832	0.900975	0	*	-0.00646937	0.840388	0	*	0.105445	0.184234	0	*	-0.0864123	0.025511	0	*	BDGP	AI109798	5' Accession #
GH09161	CG8508	-0.0159409	0.686676	0	*	0.0499066	0.365917	0	*	0.218804	4.96872e-05	0	*	-0.71062	0.000322017	0	*	-0.278645	0.000188291	0	*	BDGP	AI113434	5' Accession #
GH09173	kraken	0.0972731	0.0427707	0	*	0.0633074	0.232451	0	*	-0.0427441	0.185555	0	*	0.407888	0.000936433	0	*	0.0681595	0.123137	0	*	BDGP	AI109811	5' Accession #
GH09175	Khc-73	-0.184607	0.00430642	0	*	0.141402	NA	0	*	-0.0291122	0.41077	0	*	NA	NA	0	*	-0.0219497	0.515128	0	*	BDGP	AI113435	5' Accession #
GH09231	Mst98Ca	-0.196621	0.00380407	0	*	0.0485203	0.549735	0	*	0.0263396	0.526571	0	*	0.445929	NA	0	*	0.00577624	0.948305	0	*	BDGP	AI109850	5' Accession #
GH09241	CG6126	-0.00924053	0.830769	0	*	0.0191771	0.684148	0	*	-0.00485203	0.861571	0	*	0.472582	2.30142e-05	0	*	0.165893	0.00264044	0	*	BDGP	AI109859	5' Accession #
GH09258	CG7069	-0.158729	0.010815	0	*	-0.395787	0.000149841	0	*	-0.390935	7.71285e-07	0	*	-0.163496	0.0929589	0	*	-0.146947	0.0014733	0	*	BDGP	AI109875	5' Accession #
GH09263	CG6778	-0.0434358	0.347564	0	*	-0.210948	0.00144376	0	*	-0.370372	1.15327e-06	0	*	0.326559	0.000464075	0	*	0.00993512	0.812123	0	*	BDGP	AI109879	5' Accession #
GH09271	CG5594	-0.333402	0.000207213	0	*	-0.177677	0.00293623	0	*	-0.119914	0.00302359	0	*	0.113763	0.163194	0	*	-0.0947301	0.0161956	0	*	BDGP	AI109884	5' Accession #
GH09291		-0.420739	0.00255267	0	*	-0.240291	0.000707267	0	*	-0.335483	3.66727e-06	0	*	0.448784	8.39473e-05	0	*	-0.0954233	0.0179565	0	*	BDGP	AI109900	5' Accession #
GH09295	CG8728	0.0965799	0.0480363	0	*	-0.122225	0.0184121	0	*	-0.0265706	0.439875	0	*	0.190933	0.032561	0	*	-0.0577623	0.0983482	0	*	BDGP	AI109904	5' Accession #
GH09296	glob1	0.0898795	0.0729408	0	*	0.0323469	0.573336	0	*	0.122918	0.0213578	0	*	-0.335397	0.161036	0	*	0.0307295	0.491621	0	*	BDGP	AI109905	5' Accession #
GH09317	betaCop	-0.0154789	0.718723	0	*	-0.0841019	0.0813682	0	*	-0.175135	0.000142862	0	*	0.171756	0.0278519	0	*	0.0115525	0.748275	0	*	BDGP	AI109920	5' Accession #
GH09323		-0.0568366	0.301421	0	*	0.211641	0.00548694	0	*	0.313072	1.54609e-05	0	*	-0.338169	0.0077618	0	*	0.0700079	0.0730971	0	*	BDGP	AI109925	5' Accession #
GH09326	CG4224	0.126847	0.0198225	0	*	0.0568381	0.378834	0	*	0.154341	0.000538141	0	*	-0.363585	0.00588026	0	*	-0.140016	0.00173488	0	*	BDGP	AI109928	5' Accession #
GH09333	CG4653	-0.151798	0.00958818	0	*	-0.042282	0.376427	0	*	-0.102124	0.0157764	0	*	-0.222876	0.0488055	0	*	-0.159886	0.000586357	0	*	BDGP	AI109932	5' Accession #
GH09339	CG6654	-0.0695443	0.144297	0	*	-0.426517	8.79089e-05	0	*	-0.458401	3.49249e-07	0	*	0.208031	0.0183032	0	*	-0.118297	0.00464897	0	*	BDGP	AI109934	5' Accession #
GH09355	CG6004	0.155498	0.0298129	0	*	0.2158	0.0160687	0	*	0.587327	3.00208e-07	0	*	-0.593008	0.00039194	0	*	0.0392783	0.268842	0	*	BDGP	AI109947	5' Accession #
GH09358	BcDNA:GH09358	-0.201935	0.0021805	0	*	-0.00623833	0.938217	0	*	-0.0780946	0.0480066	0	*	-0.520136	NA	0	*	0.046903	0.454773	0	*	BDGP	AI109950	5' Accession #
GH09360	CG9855	0.0362761	0.381196	0	*	-0.0607659	0.231656	0	*	-0.0901091	0.00824509	0	*	0.693003	1.76008e-06	0	*	0.142095	0.00848906	0	*	BDGP	AI109952	5' Accession #
GH09380	cin	-0.0667718	0.163836	0	*	-0.0914954	0.0852909	0	*	-0.113214	0.00534215	0	*	-0.293346	0.0263279	0	*	-0.178832	0.000143571	0	*	BDGP	AI109968	5' Accession #
GH09383	CG6668	0.0508322	0.344333	0	*	-0.0381231	0.464387	0	*	0.0857192	0.0310756	0	*	-0.186601	0.0757156	0	*	0.0207944	0.625939	0	*	BDGP	AI109970	5' Accession #
GH09390	CG3570	0.070702	0.222712	0	*	0.262241	0.00138362	0	*	0.368061	5.56757e-06	0	*	-0.34279	0.0162387	0	*	0.0963475	0.0307567	0	*	BDGP	AI109974	5' Accession #
GH09410	xmas-1	-0.0328075	0.512866	0	*	-0.161734	0.0239512	0	*	-0.162428	0.000210407	0	*	-0.222645	0.019584	0	*	-0.155958	0.000321682	0	*	BDGP	AI109988	5' Accession #
GH09436	CG7888	0.0298068	0.509159	0	*	-0.11899	0.0362238	0	*	-0.0725494	0.0458856	0	*	-0.281331	0.0193279	0	*	-0.139785	0.00654774	0	*	BDGP	AI110012	5' Accession #
GH09439	CSN4	-0.149718	0.0129495	0	*	-0.146947	0.0236722	0	*	-0.137012	0.00255616	0	*	0.357519	0.00045452	0	*	0.094037	0.0456981	0	*	BDGP	AI110014	5' Accession #
GH09468	CG8547	-0.103277	0.043445	0	*	-0.19593	0.00115222	0	*	-0.213489	0.000110399	0	*	-0.0408092	0.626199	0	*	-0.0700078	0.105752	0	*	BDGP	AI110036	5' Accession #
GH09510	CG7159	0.016637	0.728374	0	*	-0.0478272	0.315383	0	*	0.0103972	0.749896	0	*	-0.370285	0.00432707	0	*	-0.19593	4.96563e-05	0	*	BDGP	AI110060	5' Accession #
GH09538	CG7441	0.0420524	0.366092	0	*	0.0499066	0.357248	0	*	0.0496755	0.168976	0	*	-0.345794	0.0128719	0	*	-0.112983	0.00468755	0	*	BDGP	AI110080	5' Accession #
GH09541	CG5699	-0.016172	0.729986	0	*	-0.000924196	0.985506	0	*	0.141633	0.00127436	0	*	-0.408639	0.00222924	0	*	-0.146254	0.00114212	0	*	BDGP	AI110082	5' Accession #
GH09573	CG5282	0.353275	0.000530602	0	*	0.028419	0.635423	0	*	0.207251	0.000102775	0	*	-0.483499	0.00187886	0	*	-0.0877986	0.0160182	0	*	BDGP	AI110110	5' Accession #
GH09594	CG12582	-0.0524467	0.248968	0	*	-0.0420509	0.352465	0	*	0.162196	0.0026419	0	*	-0.745509	2.92719e-05	0	*	-0.110904	0.00767909	0	*	BDGP	AI110125	5' Accession #
GH09619	Rdl	-0.086989	0.149331	0	*	NA	NA	0	*	-0.00993511	0.742231	0	*	0.248564	NA	0	*	0.0508308	0.220222	0	*	BDGP	AI110140	5' Accession #
GH09628	CG2121	0.162891	0.113736	0	*	0.180218	0.0191714	0	*	0.258891	0.00574516	0	*	-0.431744	0.00119984	0	*	-0.0482892	0.14373	0	*	BDGP	AI110145	5' Accession #
GH09630	CG9305	-0.116447	0.08338	0	*	-0.158384	0.127528	0	*	-0.219959	9.28737e-05	0	*	0.016722	0.822941	0	*	-0.0420509	0.265677	0	*	BDGP	AI110147	5' Accession #
GH09638	CG17293	-0.0783242	0.115194	0	*	-0.379845	0.000242538	0	*	-0.442459	5.47819e-07	0	*	0.146572	0.109096	0	*	0.108824	0.030417	0	*	BDGP	AI110152	5' Accession #
GH09650	CG8134	-0.0702375	0.157936	0	*	-0.275873	0.000707217	0	*	-0.278876	1.88481e-05	0	*	0.406502	9.42597e-05	0	*	0.126615	0.0144533	0	*	BDGP	AI110159	5' Accession #
GH09663	BEST:LD13681	0.157346	0.00585467	0	*	0.0727804	0.157327	0	*	0.18276	6.41497e-05	0	*	-0.179439	0.0689426	0	*	-0.161503	0.00036147	0	*	BDGP	AI110165	5' Accession #
GH09688	CAH1	0.0462113	0.29361	0	*	-0.0723184	0.123786	0	*	-0.112059	0.00705659	0	*	-0.0699214	0.448323	0	*	-0.0686216	0.0957145	0	*	BDGP	AI110179	5' Accession #
GH09711	CG10544	-0.241214	0.00403066	0	*	-0.0623833	0.165185	0	*	0.0429751	0.202169	0	*	-0.48142	0.000696702	0	*	-0.225504	0.000438849	0	*	BDGP	AI113446	5' Accession #
GH09754	CG9312	0.0487528	0.282469	0	*	0.153417	0.013497	0	*	0.298053	9.63916e-06	0	*	-0.426892	0.0030969	0	*	-0.0219497	0.577854	0	*	BDGP	AI110204	5' Accession #
GH09755	CG7761	0.0452871	0.364631	0	*	0.0286501	0.553865	0	*	-0.0221807	0.766021	0	*	0.484596	1.69723e-05	0	*	0.10351	0.0209138	0	*	BDGP	AI113460	5' Accession #
GH09761	CG11892	-0.0552193	0.318678	0	*	-0.0852571	0.133581	0	*	0.0207944	0.524354	0	*	-0.563904	0.000148908	0	*	-0.357895	6.89253e-05	0	*	BDGP	AI110205	5' Accession #
GH09771		0.164277	0.00255196	0	*	-0.0882607	0.0978698	0	*	0.114831	0.00464123	0	*	0.00886638	0.915072	0	*	-0.106283	0.00751244	0	*	BDGP	AI113466	5' Accession #
GH09791	CG7448	-0.179524	0.00411306	0	*	-0.161503	0.0198305	0	*	-0.135857	0.000859612	0	*	-0.251295	0.0155678	0	*	-0.238905	2.42935e-05	0	*	BDGP	AI113472	5' Accession #
GH09808	CG9798	-0.187841	0.0083348	0	*	0.120839	0.0452422	0	*	0.018946	0.523692	0	*	0.110759	0.221188	0	*	-0.075322	0.0548654	0	*	BDGP	AI113483	5' Accession #
GH09810	Cyp4d2	0.0940384	0.127251	0	*	0.0838708	0.401694	0	*	0.126846	0.000828026	0	*	0.342732	0.000612507	0	*	0.0831777	0.0620158	0	*	BDGP	AI113485	5' Accession #
GH09817	BcDNA:GH09817	-0.133545	0.0299147	0	*	-0.0824845	0.210027	0	*	-0.108362	0.00466748	0	*	0.161128	0.0823217	0	*	0.128001	0.0159357	0	*	BDGP	AI113492	5' Accession #
GH09825	CG7772	0.0813307	0.185684	0	*	-0.0392783	0.42969	0	*	-0.0667732	0.0609182	0	*	-0.0592931	0.533149	0	*	-0.0672353	0.137699	0	*	BDGP	AI113500	5' Accession #
GH09832	CG4329	-0.183914	0.00577861	0	*	-0.151799	0.0091538	0	*	-0.170283	0.000445295	0	*	-0.340942	0.00931985	0	*	-0.150875	0.000677444	0	*	BDGP	AI113505	5' Accession #
GH09844	CG11462	-0.0261071	0.635561	0	*	0.24884	0.00173696	0	*	0.29944	3.84886e-06	0	*	0.0109458	0.885116	0	*	0.123149	0.00914188	0	*	BDGP	AI113516	5' Accession #
GH09856	Eaat2	-0.163119	0.0075596	0	*	-0.0173287	0.717954	0	*	0.184608	7.67534e-05	0	*	-0.884138	8.82308e-05	0	*	-0.177677	0.00018535	0	*	BDGP	AI113526	5' Accession #
GH09868	TBPH	-0.0203309	0.628092	0	*	0.0207944	0.672442	0	*	0.00854881	0.794549	0	*	0.00886638	0.907386	0	*	0.0889539	0.034765	0	*	BDGP	AI113536	5' Accession #
GH09876	CG10650	0.0244926	0.566099	0	*	-0.0873365	0.0764469	0	*	0.0272638	0.39529	0	*	-0.0368813	0.712855	0	*	-0.0841018	0.0496854	0	*	BDGP	AI113544	5' Accession #
GH09884	CG11074	-0.082021	0.139574	0	*	0.0332711	0.541185	0	*	0.197316	0.000186511	0	*	-0.616121	4.12571e-05	0	*	-0.191078	0.000203041	0	*	BDGP	AI113549	5' Accession #
GH09946	GLaz	-0.103277	0.0575922	0	*	-0.125922	0.0184116	0	*	-0.0201013	0.544718	0	*	-0.409795	0.00954894	0	*	-0.144637	0.0097597	0	*	BDGP	AI113590	5' Accession #
GH09958	CG14886	-0.112057	0.0506012	0	*	-0.0261085	0.592968	0	*	-0.0653869	0.0675621	0	*	-0.315527	0.0133234	0	*	-0.170052	0.000427059	0	*	BDGP	AI113595	5' Accession #
GH09970	rdgB	-0.185415	0.0179779	0	*	0.0883763	0.201342	0	*	-0.0180218	0.822918	0	*	0.248819	0.0728193	0	*	-0.00577621	0.936975	0	*	BDGP	AI113602	5' Accession #
GH09976	CG11714	-0.048981	0.435039	0	*	0.0291122	0.587975	0	*	0.0979648	0.00426311	0	*	0.284046	0.00218284	0	*	-0.134933	0.0011477	0	*	BDGP	AI113605	5' Accession #
GH09980	CG2467	-0.274716	0.000279971	0	*	-0.101199	0.0492481	0	*	-0.000924196	0.97728	0	*	-0.413722	0.00182486	0	*	-0.29736	9.80652e-06	0	*	BDGP	AI113608	5' Accession #
GH09982	CG3654	0.0293447	0.537103	0	*	-0.0838708	0.130592	0	*	-0.206558	6.38866e-05	0	*	0.157703	0.104912	0	*	-0.130081	0.00242585	0	*	BDGP	AI113610	5' Accession #
GH09983	CG1349	0.0753234	0.175839	0	*	0.118066	0.0348566	0	*	0.264782	6.23678e-06	0	*	0.171525	0.0322079	0	*	0.174442	0.00129577	0	*	BDGP	AI113611	5' Accession #
GH10002	CG6013	0.0124781	0.84681	0	*	-0.0501376	0.336905	0	*	-0.0827156	0.0601991	0	*	0.228825	0.0109917	0	*	-0.0512929	0.207954	0	*	BDGP	AI113622	5' Accession #
GH10029	CG6247	-0.105126	0.0421371	0	*	-0.101199	0.0391456	0	*	-0.0341953	0.463115	0	*	0.0104837	0.907651	0	*	-0.106745	0.00856183	0	*	BDGP	AI113635	5' Accession #
GH10050	CG10540	-0.0485189	0.340207	0	*	-0.0836398	0.092417	0	*	-0.234284	9.77784e-05	0	*	0.87738	2.03336e-07	0	*	0.280031	0.000141769	0	*	BDGP	AI113652	5' Accession #
GH10091	CG12562	0.0914969	0.152659	0	*	-0.0582244	0.563602	0	*	0.094037	0.0138507	0	*	-0.278328	0.0163142	0	*	-0.0854881	0.0339186	0	*	BDGP	AI113677	5' Accession #
GH10101	CG3768	-0.149487	0.00977125	0	*	0.274486	NA	0	*	0.113676	NA	0	*	NA	NA	0	*	0.0898781	0.0416616	0	*	BDGP	AI113679	5' Accession #
GH10120		-0.178137	0.0119333	0	*	NA	NA	0	*	0.00138629	NA	0	*	NA	NA	0	*	0.17837	0.0013617	0	*	BDGP	AI113690	5' Accession #
GH10148		0.227585	0.000285205	0	*	0.198009	0.00766627	0	*	0.323469	2.28776e-06	0	*	-0.23697	0.0156083	0	*	0.0538344	0.179516	0	*	BDGP	AI113713	5' Accession #
GH10149	Syx16	0.0279584	0.492398	0	*	-0.0646937	0.158776	0	*	-0.181373	0.000140635	0	*	0.131784	0.0990385	0	*	0.0418199	0.265103	0	*	BDGP	AI113714	5' Accession #
GH10154	Takr99D	-0.053602	0.332995	0	*	0.170745	0.0333162	0	*	0.31492	7.17662e-06	0	*	-0.622822	0.000291547	0	*	-0.0901091	0.029624	0	*	BDGP	AI113719	5' Accession #
GH10201	CG3106	-0.0871041	0.0880502	0	*	-0.080174	0.115603	0	*	-0.0843329	0.0268322	0	*	0.0948166	0.234435	0	*	-0.134933	0.00227409	0	*	BDGP	AI113753	5' Accession #
GH10215		-0.203553	0.00130273	0	*	-0.109055	0.0617889	0	*	-0.177677	0.000171777	0	*	0.096665	0.235294	0	*	0.0203323	0.590802	0	*	BDGP	AI113765	5' Accession #
GH10229	BcDNA:GH10229	-0.0626129	0.160024	0	*	-0.207251	0.00240091	0	*	-0.0954233	0.0138373	0	*	-0.14224	0.153314	0	*	-0.175828	0.000601575	0	*	BDGP	AI113775	5' Accession #
GH10260		0.078096	0.178362	0	*	-0.128232	0.021745	0	*	-0.151799	0.000886674	0	*	0.383628	0.000185254	0	*	0.164969	0.00103648	0	*	BDGP	AI113798	5' Accession #
GH10266		0.0304999	0.499767	0	*	0.0628453	0.269899	0	*	0.232666	2.48592e-05	0	*	-0.127222	0.133392	0	*	-0.0404336	0.332472	0	*	BDGP	AI113803	5' Accession #
GH10272	CG12736	0.087338	0.0866839	0	*	0.186457	0.0118339	0	*	0.246991	3.81423e-05	0	*	-0.250602	0.016752	0	*	-0.0099351	0.797103	0	*	BDGP	AI113808	5' Accession #
GH10293	CG6980	0.229202	0.00050897	0	*	0.33479	0.000296813	0	*	0.221345	0.000127614	0	*	0.0955098	0.25117	0	*	-0.0579933	0.134829	0	*	BDGP	AI113821	5' Accession #
GH10306	CG5577	-0.0247208	0.548532	0	*	-0.080174	0.112674	0	*	-0.119221	0.00121725	0	*	-0.053979	0.564063	0	*	-0.187612	8.41279e-05	0	*	BDGP	AI113829	5' Accession #
GH10307		-0.270672	0.00229249	0	*	NA	NA	0	*	NA	NA	0	*	0.257863	0.0174522	0	*	-0.000693134	0.988844	0	*	BDGP	AI113830	5' Accession #
GH10316	norpA	-0.406875	NA	0	*	0.28419	NA	0	*	0.0910333	0.232864	0	*	NA	NA	0	*	0.00589177	0.902764	0	*	BDGP	AI113837	5' Accession #
GH10333	BcDNA:GH10333	-0.22712	0.00812132	0	*	-0.201013	0.00128572	0	*	-0.179294	0.000115034	0	*	0.0740222	0.369988	0	*	-0.12338	0.00872051	0	*	BDGP	AI113850	5' Accession #
GH10344		-0.159885	0.0144223	0	*	0.0542965	0.269165	0	*	0.198471	0.000191876	0	*	-0.497824	0.00177815	0	*	-0.0492134	0.211723	0	*	BDGP	AI113859	5' Accession #
GH10346	CG6130	0.0473665	0.323754	0	*	0.102355	0.0782102	0	*	0.245143	2.99702e-05	0	*	-0.566677	0.0012498	0	*	-0.182529	0.000327186	0	*	BDGP	AI113860	5' Accession #
GH10354	CG11228	-0.0265692	0.56909	0	*	-0.131929	0.0194513	0	*	-0.103279	0.0130049	0	*	-0.0602173	0.512955	0	*	-0.000231035	0.995111	0	*	BDGP	AI113866	5' Accession #
GH10361	CG1081	-0.139783	0.0322728	0	*	-0.0663111	0.182607	0	*	-0.137936	0.000766093	0	*	0.528265	2.20262e-05	0	*	0.146254	0.00210714	0	*	BDGP	AI113871	5' Accession #
GH10365		0.00485346	0.921663	0	*	-0.125922	0.0225593	0	*	-0.256464	4.02968e-05	0	*	0.147034	0.0865473	0	*	-0.0226428	0.541365	0	*	BDGP	AI113874	5' Accession #
GH10366	CG5687	-0.129848	0.0227391	0	*	-0.0903402	0.130904	0	*	0.0272638	0.41033	0	*	-0.672959	5.57239e-05	0	*	-0.30614	0.000569285	0	*	BDGP	AI113875	5' Accession #
GH10421		-0.386082	0.000178288	0	*	-0.102355	0.0379958	0	*	-0.294357	9.02003e-06	0	*	0.329331	0.000840848	0	*	-0.147409	0.000835592	0	*	BDGP	AI113912	5' Accession #
GH10422	viaf1	0.073244	0.223459	0	*	-0.247107	0.0378394	0	*	-0.234284	4.78953e-05	0	*	0.393101	0.000407546	0	*	0.079943	0.102274	0	*	BDGP	AI113913	5' Accession #
GH10427	CG12918	-0.146253	0.0226765	0	*	-0.133315	0.0165583	0	*	-0.349577	7.81893e-07	0	*	0.348508	0.000625928	0	*	0.0914954	0.0419014	0	*	BDGP	AI113916	5' Accession #
GH10432		0.167744	0.0122171	0	*	0.302212	0.00149526	0	*	0.399253	1.62635e-06	0	*	-0.669032	0.000675257	0	*	0.115756	0.022027	0	*	BDGP	AI113920	5' Accession #
GH10451	CG6440	0.171209	0.00206006	0	*	0.0903402	0.150275	0	*	0.276335	1.68612e-05	0	*	-0.446993	0.00995208	0	*	-0.0748599	0.0838649	0	*	BDGP	AI113930	5' Accession #
GH10454	CG10562	0.0069329	0.867781	0	*	0.028188	0.539327	0	*	0.0596107	0.0840842	0	*	0.217273	0.0235365	0	*	-0.0459787	0.313742	0	*	BDGP	AI113931	5' Accession #
GH10478	CG15309	0.0339657	0.473488	0	*	0.158269	0.0161778	0	*	0.210717	0.00010872	0	*	0.206413	0.0193431	0	*	0.167511	0.00210067	0	*	BDGP	AI113946	5' Accession #
GH10480	CG11963	-0.101891	0.0497097	0	*	-0.135626	0.0269821	0	*	-0.170052	0.000241105	0	*	0.700627	8.04228e-07	0	*	0.0323469	0.428472	0	*	BDGP	AI113947	5' Accession #
GH10486	CG11191	0.163122	0.00221601	0	*	0.17167	0.0176846	0	*	0.218804	4.74221e-05	0	*	-0.357115	0.00398453	0	*	0.0697768	0.191458	0	*	BDGP	AI113951	5' Accession #
GH10507	CG18284	-0.150874	0.0101945	0	*	-0.170976	0.00251784	0	*	-0.13886	0.0011336	0	*	-0.777625	0.000625976	0	*	-0.448004	6.93121e-05	0	*	BDGP	AI133813	5' Accession #
GH10523	CG17722	0.110212	0.0418898	0	*	0.000231049	0.995866	0	*	0.0866434	0.0359645	0	*	-0.0084623	0.925812	0	*	-0.0508308	0.168749	0	*	BDGP	AI133821	5' Accession #
GH10588	HDAC4	-0.221112	0.00453807	0	*	NA	NA	0	*	NA	NA	0	*	NA	NA	0	*	-0.0187149	NA	0	*	BDGP	AI113994	5' Accession #
GH10589	CG6024	-0.0365043	0.427767	0	*	0.0358126	0.486341	0	*	0.0822535	0.0164294	0	*	-0.542186	0.000198786	0	*	-0.225273	9.50169e-05	0	*	BDGP	AI113995	5' Accession #
GH10594	CG10577	-0.248607	0.00218038	0	*	0.0362747	0.461152	0	*	0.113907	0.00546073	0	*	-0.532251	0.00107183	0	*	-0.210717	2.99055e-05	0	*	BDGP	AI133851	5' Accession #
GH10595		-0.016172	0.725543	0	*	-0.129387	0.0114817	0	*	-0.25323	2.71082e-05	0	*	0.208955	0.0188452	0	*	-0.042282	0.30043	0	*	BDGP	AI133852	5' Accession #
GH10637	Pp1-13C	0.049677	0.278494	0	*	-0.0901091	0.094567	0	*	-0.0307295	0.338914	0	*	-0.489737	0.000655859	0	*	-0.316537	0.000185551	0	*	BDGP	AI133871	5' Accession #
GH10640	CG16979	0.0794823	0.114563	0	*	0.0298053	0.508662	0	*	0.183684	0.000158069	0	*	-0.0851706	0.28519	0	*	-0.0279569	0.413114	0	*	BDGP	AI133873	5' Accession #
GH10642	CG1623	0.154111	0.00753525	0	*	0.0247223	0.641312	0	*	0.115525	0.00367089	0	*	-0.515384	0.000301484	0	*	-0.151337	0.000661444	0	*	BDGP	AI133874	5' Accession #
GH10652	CG10077	-0.0845625	0.0941325	0	*	-0.163352	0.0118335	0	*	-0.105127	0.012877	0	*	0.100824	0.23453	0	*	-0.0926507	0.0251354	0	*	BDGP	AI133876	5' Accession #
GH10666	CG3698	0.0305009	NA	0	*	-0.0159424	0.748015	0	*	0.060997	0.105116	0	*	-0.45069	0.00305378	0	*	-0.105589	0.0194436	0	*	BDGP	AI133883	5' Accession #
GH10694	CG5621	-0.28673	0.000627242	0	*	0.13216	0.0462763	0	*	0.198009	0.00133434	0	*	-0.520698	0.000546105	0	*	-0.0619211	0.150091	0	*	BDGP	AI114029	5' Accession #
GH10703	CG7146	0.0785581	0.11134	0	*	0.00161734	0.974041	0	*	-0.00716252	0.850952	0	*	-0.154023	0.077661	0	*	-0.152261	0.000699926	0	*	BDGP	AI114033	5' Accession #
GH10708	Bmcp	0.0494459	0.252536	0	*	0.0485203	0.319298	0	*	0.070701	0.0480855	0	*	0.598504	9.37581e-06	0	*	0.151337	0.00229679	0	*	BDGP	AI114037	5' Accession #
GH10726	CS-1	-0.399251	6.22591e-05	0	*	-0.285346	0.000252535	0	*	-0.259006	5.02314e-05	0	*	-0.594172	8.52638e-05	0	*	-0.424206	5.0601e-05	0	*	BDGP	AI114053	5' Accession #
GH10729	CG4462	-0.0924182	0.146476	0	*	-0.00670042	0.879134	0	*	-0.112521	0.00762814	0	*	0.467499	4.25396e-05	0	*	-0.0478271	0.147169	0	*	BDGP	AI114056	5' Accession #
GH10732	CG9133	-0.124534	0.0328239	0	*	-0.228276	0.000891313	0	*	-0.0861813	0.0292815	0	*	-0.579385	0.000117493	0	*	-0.448004	6.7716e-05	0	*	BDGP	AI114058	5' Accession #
GH10745		-0.0436668	0.329353	0	*	-0.141171	0.010964	0	*	-0.0954233	0.0230097	0	*	0.0104837	0.903926	0	*	-0.0871055	0.0373242	0	*	BDGP	AI114069	5' Accession #
GH10751		0.00323612	0.94636	0	*	0.359281	0.000528195	0	*	0.479427	3.633e-06	0	*	-0.32061	0.00969595	0	*	0.0681595	0.0932085	0	*	BDGP	AI114075	5' Accession #
GH10766	CG7148	0.0559153	0.299681	0	*	0.0762462	0.201103	0	*	0.089647	0.0233915	0	*	0.234139	0.0113611	0	*	0.060997	0.143798	0	*	BDGP	AI114087	5' Accession #
GH10767	CG10374	-0.0732411	0.133659	0	*	0.0438993	0.408039	0	*	-0.0538344	0.125375	0	*	0.545593	4.76907e-06	0	*	0.188305	0.000634919	0	*	BDGP	AI114088	5' Accession #
GH10770	CG14683	0.0603052	0.197367	0	*	-0.0718563	0.131528	0	*	0.00207944	0.949572	0	*	-0.0736181	0.374716	0	*	-0.153186	0.000551394	0	*	BDGP	AI114090	5' Accession #
GH10774	CG9047	0.179064	0.0019456	0	*	0.0956543	0.0646855	0	*	0.0762462	0.0200126	0	*	0.160666	0.0436611	0	*	-0.00670041	0.85083	0	*	BDGP	AI114094	5' Accession #
GH10778		-0.0501362	0.279899	0	*	0.023567	0.68394	0	*	0.169128	0.000281613	0	*	-0.870968	0.000101768	0	*	-0.211872	0.00038614	0	*	BDGP	AI114098	5' Accession #
GH10780	CG3544	-0.0589161	0.29261	0	*	0.178601	0.0161293	0	*	0.337563	5.56646e-06	0	*	-0.635529	5.05668e-05	0	*	-0.111597	0.00835289	0	*	BDGP	AI114100	5' Accession #
GH10821	CG11967	0.0810996	0.12106	0	*	0.128463	0.0389557	0	*	0.20263	0.00010437	0	*	-0.143395	0.191224	0	*	0.0203323	0.582352	0	*	BDGP	AI114129	5' Accession #
GH10824	ninaC	-0.345417	0.000597912	0	*	0.00231049	0.961213	0	*	0.0910333	0.0636319	0	*	-0.726101	0.00102834	0	*	-0.196623	0.000544014	0	*	BDGP	AI114132	5' Accession #
GH10833	CG5045	-0.103277	0.109441	0	*	-0.493521	7.58515e-06	0	*	-0.570691	1.17217e-07	0	*	0.508163	3.78835e-05	0	*	0.0686216	0.11163	0	*	BDGP	AI114139	5' Accession #
GH10845	CG2145	-0.155032	0.0134045	0	*	-0.115756	0.0405624	0	*	0.0689681	0.387401	0	*	-0.733263	2.26733e-05	0	*	-0.294588	1.13716e-05	0	*	BDGP	AI114147	5' Accession #
GH10853	elk	-0.190614	0.00287555	0	*	0.0388162	NA	0	*	-0.0346574	NA	0	*	NA	NA	0	*	0.00808673	0.818481	0	*	BDGP	AI114153	5' Accession #
GH10856		0.136551	0.0129159	0	*	0.0564915	0.457196	0	*	0.107207	0.00881912	0	*	-0.37224	0.010661	0	*	-0.13655	0.00438611	0	*	BDGP	AI114156	5' Accession #
GH10864	Tpi	-0.0942666	0.0642867	0	*	0.0124767	0.794064	0	*	-0.00854881	0.774488	0	*	0.0915819	0.319328	0	*	0.0286501	0.437191	0	*	BDGP	AI114163	5' Accession #
GH10871	trn	-0.0138615	0.765385	0	*	-0.00485203	0.917942	0	*	0.140247	0.00575431	0	*	-0.641306	7.07421e-05	0	*	-0.214876	0.00019138	0	*	BDGP	AI114170	5' Accession #
GH10876	CG7780	0.143252	0.00933686	0	*	-0.115756	0.107738	0	*	-0.028188	0.298211	0	*	-0.241591	0.0644824	0	*	-0.182298	0.00037451	0	*	BDGP	AI114173	5' Accession #
GH10884		0.125923	0.0099345	0	*	0.0510618	0.347288	0	*	-0.124535	0.00392547	0	*	0.467268	0.00012706	0	*	0.0780946	0.0771455	0	*	BDGP	AI114179	5' Accession #
GH10905	peb	-0.0928803	0.0601718	0	*	0.238096	0.0169842	0	*	-0.0122456	0.697193	0	*	0.00344536	0.979741	0	*	0.100737	0.186625	0	*	BDGP	AI114190	5' Accession #
GH10914	Su(H)	0.0771718	0.113556	0	*	0.130543	0.0229088	0	*	0.17837	0.000358496	0	*	-0.245057	0.0287539	0	*	0.0184839	0.659037	0	*	BDGP	AI114192	5' Accession #
GH10924	CG8040	0.0083192	0.842712	0	*	0.127308	0.0657903	0	*	0.282573	7.70518e-05	0	*	-0.471947	0.00178504	0	*	-0.0864123	0.0201188	0	*	BDGP	AI133901	5' Accession #
GH10942	CG15512	-0.0882593	0.0881049	0	*	-0.0404336	0.442872	0	*	-0.0272638	0.406846	0	*	-0.341866	0.0104078	0	*	-0.139785	0.00215779	0	*	BDGP	AI114206	5' Accession #
GH10944	EG:22E5.7	-0.164043	0.00640612	0	*	-0.046903	0.346361	0	*	-0.120146	0.00305647	0	*	-0.00384132	0.966966	0	*	0.0787877	0.0856113	0	*	BDGP	AI133907	5' Accession #
GH11008	MIP	0.102587	0.0193924	0	*	0.12546	0.0361906	0	*	0.206789	6.25631e-05	0	*	-0.292884	0.0230962	0	*	-0.119221	0.00403283	0	*	BDGP	AI114228	5' Accession #
GH11023	BcDNA:GH11023	0.0189475	0.681627	0	*	-0.129387	0.0142177	0	*	-0.165662	0.000293771	0	*	0.265562	0.0028012	0	*	-0.0561449	0.0666446	0	*	BDGP	AI114241	5' Accession #
GH11046		-0.142556	0.0133719	0	*	-0.0481737	0.583147	0	*	-0.0651558	0.142634	0	*	0.182656	0.0864626	0	*	0.101662	0.0222492	0	*	BDGP	AI114258	5' Accession #
GH11052		-0.248144	0.00709999	0	*	NA	NA	0	*	0.00739357	0.849764	0	*	NA	NA	0	*	0.0700079	0.118058	0	*	BDGP	AI114262	5' Accession #
GH11110		-0.0526778	0.255155	0	*	NA	NA	0	*	0.107438	NA	0	*	NA	NA	0	*	0.12546	0.128503	0	*	BDGP	AI114303	5' Accession #
GH11113	CG5288	0.007395	0.864291	0	*	0.230356	0.00284157	0	*	0.333635	2.20242e-06	0	*	0.134788	0.117167	0	*	0.0277259	0.499526	0	*	BDGP	AI114306	5' Accession #
GH11117	CG1937	-0.025414	0.586269	0	*	-0.113676	0.0621674	0	*	-0.202861	8.06039e-05	0	*	0.123929	0.209206	0	*	-0.0355815	0.275138	0	*	BDGP	AI114310	5' Accession #
GH11140	CG4525	0.00993654	0.805486	0	*	0.116218	0.121687	0	*	0.233128	3.03671e-05	0	*	-0.573377	0.000192863	0	*	-0.157806	0.000550399	0	*	BDGP	AI114329	5' Accession #
[truncated: 4,629 more rows]
