# Supplementary material for: Hairy Transcriptional Repression Targets and Cofactor Recruitment in Drosophila
Source: PLoS Biol. 2004 Jul 13;2(7):e178. doi: 10.1371/journal.pbio.0020178 (PMC449821; doi:10.1371/journal.pbio.0020178)
Supplement: Dataset S2 — (11.8 MB XLS). [file pbio.0020178.sd002.xls]

## Sheet: Hairy_Kc_1.gpr
ATF	1
27	43
Type=GenePix Results 1.4
DateTime=2002/07/25 11:21:30
Settings=E:\Axon\GenePixPro3\affychip.gps
GalFile=I:\dnaarray\array.files\Fly_01-17-02.gal
Scanner=GenePix 4000B [83966]
Comment=
PixelSize=10
ImageName=635 nm 532 nm
FileName=I:\dnaarray\2002-07-25_hkc_7-24-02.tif I:\dnaarray\2002-07-25_hkc_7-24-02.tif
PMTVolts=500 450
ScanPower=100 100
FocusPosition=0
NormalizationFactor:RatioOfMedians=0.936882
NormalizationFactor:RatioOfMeans=0.93381
NormalizationFactor:MedianOfRatios=0.932827
NormalizationFactor:MeanOfRatios=0.916911
NormalizationFactor:RegressionRatio=0.943901
JpegImage=I:\dnaarray\2002-07-25_hkc_0007.jpg
RatioFormulation=W1/W2 (635 nm/532 nm)
Barcode=
ImageOrigin=0, 22790
JpegOrigin=880, 23610
Creator=GenePix Pro 3.0.6.73
Temperature=31.82
LaserPower=3.65 3.55
LaserOnTime=40616 43097
Supplier=
Block	Column	Row	Name	ID	X	Y	Dia.	F635 Median	F635 Mean	F635 SD	B635 Median	B635 Mean	B635 SD	% > B635+1SD	% > B635+2SD	F635 % Sat.	F532 Median	F532 Mean	F532 SD	B532 Median	B532 Mean	B532 SD	% > B532+1SD	% > B532+2SD	F532 % Sat.	Ratio of Medians	Ratio of Means	Median of Ratios	Mean of Ratios	Ratios SD	Rgn Ratio	Rgn R≤	F Pixels	B Pixels	Sum of Medians	Sum of Means	Log Ratio	F635 Median - B635	F532 Median - B532	F635 Mean - B635	F532 Mean - B532	Flags
1	1	1		(CK00026)	1170	24000	150	54	56	12	54	56	15	9	1	0	61	62	10	60	62	11	14	3	0	0	1	1.146	1.036	3.229	1.332	0.217	156	1051	1	4	Error	0	1	2	2	-50
1	2	1		(CK00390)	1370	24010	120	2942	2694	1218	60	63	19	100	100	0	2928	2675	1225	66	70	21	100	100	0	1.007	1.01	1.008	1.023	1.123	1.006	0.994	120	647	5744	5243	0.01	2882	2862	2634	2609	0
1	3	1		(CK00536)	1570	23990	100	1173	1199	333	70	72	21	100	100	0	1123	1169	341	76	79	22	100	100	0	1.053	1.033	1.041	1.039	1.118	1.028	0.985	80	492	2150	2222	0.075	1103	1047	1129	1093	0
1	4	1		(CK01083)	1760	24000	100	1066	1048	529	71	72	18	100	100	0	1016	1022	529	77	79	17	100	98	0	1.06	1.034	1.038	1.056	1.16	1.021	0.986	80	492	1934	1922	0.084	995	939	977	945	0
1	5	1		(CK02229)	1940	24010	90	1498	1496	461	78	90	63	100	100	0	1735	1764	518	86	102	81	100	100	0	0.861	0.845	0.842	0.84	1.081	0.856	0.987	52	394	3069	3096	-0.216	1420	1649	1418	1678	0
1	6	1		(GM01004)	2150	24000	110	1425	1379	460	75	81	37	98	96	0	1798	1760	627	83	92	45	97	96	0	0.787	0.778	0.773	0.789	1.163	0.763	0.985	80	596	3065	2981	-0.345	1350	1715	1304	1677	0
1	7	1		GM07659	2340	24000	100	1500	1457	705	73	75	21	100	100	0	1484	1396	688	81	83	23	100	100	0	1.017	1.052	1.054	1.075	1.139	1.045	0.989	80	501	2830	2699	0.024	1427	1403	1384	1315	0
1	8	1		(HL02234)	2540	24010	100	1473	1461	884	73	76	20	100	100	0	1468	1445	878	81	84	21	100	100	0	1.009	1.018	1.035	1.032	1.193	1.012	0.983	80	484	2787	2752	0.013	1400	1387	1388	1364	0
1	9	1		HL02693	2740	24000	110	1513	1588	977	72	75	21	100	100	0	1497	1651	1045	80	82	21	100	100	0	1.017	0.965	0.936	0.979	1.199	0.953	0.985	80	552	2858	3087	0.024	1441	1417	1516	1571	0
1	10	1		(HL03474)	2930	24000	100	1180	1188	775	71	71	17	100	100	0	1265	1276	852	79	81	18	100	100	0	0.935	0.933	0.939	0.966	1.25	0.922	0.986	80	500	2295	2314	-0.097	1109	1186	1117	1197	0
1	11	1		HL05936	3130	24000	100	1060	1115	756	73	74	20	100	100	0	1129	1226	840	80	82	18	100	100	0	0.941	0.909	0.906	0.899	1.216	0.905	0.981	80	500	2036	2188	-0.088	987	1049	1042	1146	0
1	12	1		LD02793	3320	24000	110	1718	1659	474	74	76	21	100	100	0	1897	1805	535	81	84	23	100	100	0	0.905	0.919	0.93	0.941	1.183	0.906	0.984	80	542	3460	3309	-0.144	1644	1816	1585	1724	0
1	13	1		LD08534	3510	24010	110	1275	1259	345	76	78	24	100	100	0	1715	1651	451	84	85	19	100	100	0	0.735	0.755	0.771	0.762	1.15	0.752	0.984	80	539	2830	2750	-0.444	1199	1631	1183	1567	0
1	14	1		LD09009	3710	24000	130	2210	2065	555	72	74	19	100	100	0	2447	2269	663	80	81	20	100	99	0	0.903	0.91	0.902	0.933	1.163	0.895	0.989	120	739	4505	4182	-0.147	2138	2367	1993	2189	0
1	15	1		(LD09767)	3910	24000	100	1720	1677	477	69	72	18	100	100	0	1725	1690	496	77	79	18	100	100	0	1.002	0.997	1.012	1.005	1.123	0.988	0.985	80	490	3299	3221	0.003	1651	1648	1608	1613	0
1	16	1		LD09852	4100	24000	110	1051	1015	385	65	66	15	100	100	0	1043	1017	392	74	75	14	100	100	0	1.018	1.007	1.003	1.017	1.126	1.002	0.983	80	566	1955	1893	0.025	986	969	950	943	0
1	17	1		(LD10161)	4300	24000	110	1035	1104	520	67	68	19	100	100	0	1036	1066	516	76	78	18	97	97	0	1.008	1.047	1.055	1.126	1.476	1.019	0.98	80	566	1928	2027	0.012	968	960	1037	990	0
1	18	1		(LD10516)	4490	24000	100	443	505	265	67	68	16	100	100	0	427	496	265	75	77	17	100	100	0	1.068	1.04	1.062	1.056	1.215	1.007	0.967	80	492	728	859	0.095	376	352	438	421	0
1	19	1		LD14392	4680	24000	110	1269	1293	255	70	73	21	100	100	0	1420	1452	271	76	80	21	100	100	0	0.892	0.889	0.887	0.887	1.095	0.878	0.985	80	566	2543	2599	-0.165	1199	1344	1223	1376	0
1	20	1		(LD16050)	4880	24000	100	1148	1153	448	71	74	19	100	100	0	974	919	366	78	79	17	100	100	0	1.202	1.287	1.28	1.309	1.168	1.265	0.983	80	496	1973	1923	0.265	1077	896	1082	841	0
1	21	1		(LD17449)	5080	24000	110	1983	1824	1033	68	72	26	100	100	0	1963	1848	1030	74	78	22	100	100	0	1.014	0.99	0.978	0.988	1.162	0.984	0.985	80	588	3804	3530	0.02	1915	1889	1756	1774	0
1	22	1		LD18931	5300	24010	120	1138	1196	827	64	67	19	97	95	0	1037	1145	802	71	75	19	97	96	0	1.112	1.054	1.07	1.104	1.329	1.044	0.985	120	693	2040	2206	0.153	1074	966	1132	1074	0
1	1	2		LD19168	1160	24200	90	443	477	158	58	61	20	100	100	0	521	527	184	65	67	20	100	100	0	0.844	0.907	0.903	0.917	1.172	0.93	0.953	52	373	841	881	-0.244	385	456	419	462	0
1	2	2		LD19945	1370	24210	100	1649	1646	366	70	72	22	100	100	0	1749	1664	405	75	78	20	100	100	0	0.943	0.992	0.996	1.012	1.2	0.989	0.987	80	463	3253	3165	-0.084	1579	1674	1576	1589	0
1	3	2		GM01069	1570	24200	120	2817	2621	753	78	80	19	100	100	0	2417	2242	629	85	86	18	100	100	0	1.175	1.179	1.183	1.191	1.152	1.181	0.991	120	594	5071	4700	0.232	2739	2332	2543	2157	0
1	4	2		GM01206	1770	24200	120	1648	1558	421	78	80	18	100	100	0	1728	1682	445	83	87	17	100	100	0	0.954	0.926	0.937	0.924	1.138	0.931	0.986	120	548	3215	3079	-0.067	1570	1645	1480	1599	0
1	5	2		GM01456	1960	24200	120	1701	1614	451	81	86	33	100	100	0	1320	1296	382	89	95	45	99	99	0	1.316	1.27	1.271	1.29	1.216	1.26	0.985	120	570	2851	2740	0.396	1620	1231	1533	1207	0
1	6	2		GM01744	2150	24190	90	2211	2182	425	79	81	20	100	100	0	2287	2182	499	87	90	22	100	100	0	0.969	1.004	0.989	1.015	1.097	0.972	0.987	52	388	4332	4198	-0.045	2132	2200	2103	2095	0
1	7	2		GM01879	2350	24200	120	1778	1674	405	77	80	20	100	100	0	2475	2275	583	85	88	19	100	100	0	0.712	0.729	0.73	0.742	1.172	0.725	0.988	120	580	4091	3787	-0.491	1701	2390	1597	2190	0
1	8	2		GM01975	2540	24190	130	2196	2111	570	81	83	20	100	100	0	2223	2173	623	88	91	20	100	100	0	0.991	0.974	0.977	0.993	1.136	0.964	0.992	120	592	4250	4115	-0.014	2115	2135	2030	2085	0
1	9	2		HL01517	2740	24190	120	1870	1719	635	83	85	20	100	100	0	1925	1738	672	91	94	19	99	99	0	0.974	0.993	0.998	1.036	1.27	0.985	0.992	120	548	3621	3283	-0.037	1787	1834	1636	1647	0
1	10	2		HL01677	2930	24200	130	1491	1453	359	79	80	17	100	100	0	1851	1772	459	88	90	17	100	99	0	0.801	0.816	0.82	0.837	1.216	0.814	0.99	120	604	3175	3058	-0.32	1412	1763	1374	1684	0
1	11	2		HL01743	3130	24200	120	1969	1830	505	80	83	21	100	100	0	1702	1565	437	89	92	23	100	100	0	1.171	1.186	1.181	1.199	1.114	1.183	0.991	120	554	3502	3226	0.228	1889	1613	1750	1476	0
1	12	2		LD01372	3320	24190	120	2166	2012	620	83	86	23	100	100	0	2439	2190	750	89	93	25	100	100	0	0.886	0.918	0.903	0.963	1.225	0.901	0.99	120	581	4433	4030	-0.174	2083	2350	1929	2101	0
1	13	2		LD01463	3520	24200	120	3738	3546	984	82	84	22	100	100	0	2783	2602	724	89	91	17	100	100	0	1.357	1.378	1.379	1.413	1.176	1.377	0.99	120	550	6350	5977	0.441	3656	2694	3464	2513	0
1	14	2		LD01482	3720	24200	120	1650	1535	378	77	80	31	100	100	0	1640	1538	387	86	88	17	100	100	0	1.012	1.004	1.004	1.013	1.152	1.003	0.985	120	529	3127	2910	0.018	1573	1554	1458	1452	0
1	15	2		LD02616	3910	24200	130	1318	1247	415	73	76	28	100	100	0	1598	1507	514	82	84	17	100	100	0	0.821	0.824	0.827	0.841	1.167	0.823	0.984	120	602	2761	2599	-0.284	1245	1516	1174	1425	0
1	16	2		LD02979	4110	24200	120	1143	1124	346	72	73	19	100	100	0	1300	1282	419	80	82	17	100	100	0	0.878	0.875	0.879	0.891	1.202	0.866	0.978	120	548	2291	2254	-0.188	1071	1220	1052	1202	0
1	17	2		LD03170	4300	24200	130	2533	2338	615	75	78	27	100	100	0	2765	2528	676	84	87	32	100	100	0	0.917	0.926	0.93	0.937	1.147	0.922	0.987	120	603	5139	4707	-0.125	2458	2681	2263	2444	0
1	18	2		LD03185	4500	24200	120	2292	2138	583	79	80	19	100	100	0	2167	2042	565	87	89	18	100	100	0	1.064	1.053	1.057	1.067	1.161	1.049	0.987	120	548	4293	4014	0.089	2213	2080	2059	1955	0
1	19	2		LD03255	4690	24200	130	2382	2158	646	84	87	21	100	100	0	2461	2192	703	90	92	20	100	100	0	0.969	0.987	0.993	1.02	1.198	0.981	0.987	120	604	4669	4176	-0.045	2298	2371	2074	2102	0
1	20	2		LD03322	4890	24190	120	2645	2579	569	84	85	20	100	100	0	3040	2898	711	89	91	20	100	100	0	0.868	0.888	0.89	0.908	1.189	0.88	0.991	120	570	5512	5304	-0.204	2561	2951	2495	2809	0
1	21	2		LD04071	5080	24190	110	2881	2804	642	82	87	31	100	100	0	2422	2351	552	87	91	28	100	100	0	1.199	1.202	1.198	1.205	1.101	1.186	0.989	80	488	5134	4986	0.261	2799	2335	2722	2264	0
1	22	2		LD04190	5280	24190	130	2191	2119	470	74	79	27	100	100	0	2149	2039	485	82	86	25	100	100	0	1.024	1.045	1.034	1.056	1.12	1.03	0.99	120	722	4184	4002	0.034	2117	2067	2045	1957	0
1	1	3		LD04449	1180	24390	130	1522	1485	224	63	68	30	100	100	0	1473	1425	223	72	76	25	100	100	0	1.041	1.051	1.05	1.053	1.088	1.044	0.99	120	719	2860	2775	0.059	1459	1401	1422	1353	0
1	2	3		LD04530	1380	24390	120	2475	2385	460	75	79	24	100	100	0	2173	2091	413	83	87	22	100	100	0	1.148	1.15	1.15	1.155	1.076	1.144	0.993	120	536	4490	4318	0.2	2400	2090	2310	2008	0
1	3	3		LD04613	1570	24390	120	2932	2785	653	81	82	28	100	100	0	2979	2840	649	87	89	17	100	100	0	0.986	0.982	0.984	0.983	1.104	0.982	0.992	120	528	5743	5457	-0.021	2851	2892	2704	2753	0
1	4	3		LD04782	1770	24390	120	2066	1952	607	84	86	28	100	100	0	2194	2075	639	91	93	18	100	100	0	0.942	0.942	0.939	0.945	1.122	0.941	0.992	120	514	4085	3852	-0.085	1982	2103	1868	1984	0
1	5	3		GM04690	1960	24390	120	2618	2408	762	83	85	20	100	100	0	2691	2484	833	92	94	20	100	99	0	0.975	0.972	0.965	1.002	1.19	0.963	0.993	120	514	5134	4717	-0.036	2535	2599	2325	2392	0
1	6	3		GM04716	2160	24390	120	1075	1054	298	76	80	22	100	100	0	995	983	288	84	88	22	98	98	0	1.097	1.088	1.087	1.121	1.256	1.076	0.984	120	580	1910	1877	0.133	999	911	978	899	0
1	7	3		GM04742	2350	24390	120	1365	1310	317	76	80	22	100	100	0	856	817	198	82	85	18	100	99	0	1.665	1.679	1.686	1.708	1.14	1.673	0.988	120	528	2063	1969	0.736	1289	774	1234	735	0
1	8	3		GM04934	2550	24390	120	2036	2017	910	81	84	31	100	99	0	2008	1908	876	87	91	30	100	98	0	1.018	1.063	1.067	1.1	1.205	1.056	0.992	120	563	3876	3757	0.025	1955	1921	1936	1821	0
1	9	3		GM05133	2740	24390	120	1456	1440	397	83	85	28	100	100	0	1441	1423	388	90	93	28	100	99	0	1.016	1.018	1.023	1.026	1.143	1.018	0.989	120	542	2724	2690	0.023	1373	1351	1357	1333	0
1	10	3		GM05221	2940	24390	120	1911	1896	508	83	85	18	100	100	0	1934	1915	478	91	93	19	100	100	0	0.992	0.994	0.989	0.988	1.098	1	0.99	120	556	3671	3637	-0.012	1828	1843	1813	1824	0
1	11	3		GM06077	3130	24380	110	2313	2256	412	84	90	49	100	100	0	2731	2606	459	92	101	69	100	100	0	0.845	0.864	0.864	0.863	1.064	0.853	0.992	80	499	4868	4686	-0.244	2229	2639	2172	2514	0
1	12	3		GM06087	3320	24390	90	2112	2006	746	79	83	21	100	100	0	2252	2038	833	86	90	25	100	100	0	0.939	0.987	0.989	1.017	1.153	0.969	0.984	52	402	4199	3879	-0.091	2033	2166	1927	1952	0
1	13	3		GM06264	3530	24390	130	1568	1514	443	78	79	17	100	100	0	1846	1779	497	84	86	15	100	100	0	0.846	0.847	0.847	0.85	1.135	0.853	0.99	120	593	3252	3131	-0.242	1490	1762	1436	1695	0
1	14	3		GM06310	3720	24390	120	1996	1896	512	72	73	26	100	100	0	1607	1541	410	81	82	14	100	99	0	1.261	1.249	1.259	1.269	1.173	1.248	0.991	120	546	3450	3284	0.334	1924	1526	1824	1460	0
1	15	3		GM06505	3910	24390	120	1720	1720	403	71	73	25	100	100	0	2437	2423	618	80	81	13	100	100	0	0.7	0.704	0.706	0.711	1.112	0.697	0.991	120	560	4006	3992	-0.515	1649	2357	1649	2343	0
1	16	3		GM06533	4110	24390	120	1349	1294	295	74	74	14	100	100	0	1148	1096	265	81	83	13	98	98	0	1.195	1.202	1.193	1.24	1.297	1.188	0.98	120	510	2342	2235	0.257	1275	1067	1220	1015	0
1	17	3		GM07040	4310	24390	120	2080	1944	636	77	85	46	100	100	0	1788	1661	556	84	96	68	97	97	0	1.175	1.184	1.185	1.243	1.392	1.176	0.984	120	496	3707	3444	0.233	2003	1704	1867	1577	0
1	18	3		GM07077	4500	24390	120	1779	1741	314	82	89	45	100	100	0	2004	1933	356	88	100	67	100	100	0	0.886	0.899	0.902	0.905	1.126	0.898	0.988	120	496	3613	3504	-0.175	1697	1916	1659	1845	0
1	19	3		GM07526	4700	24390	130	1911	1838	363	85	85	16	100	100	0	1522	1482	311	91	93	14	100	100	0	1.276	1.26	1.262	1.279	1.135	1.255	0.99	120	541	3257	3144	0.352	1826	1431	1753	1391	0
1	20	3		GM07606	4890	24390	120	1186	1217	477	85	87	20	99	98	0	914	952	386	90	92	19	98	96	0	1.336	1.313	1.314	1.363	1.289	1.297	0.984	120	496	1925	1994	0.418	1101	824	1132	862	0
1	21	3		GM07762	5080	24380	130	2954	2800	680	87	93	36	100	100	0	2827	2642	709	91	98	38	100	100	0	1.048	1.064	1.064	1.079	1.101	1.054	0.994	120	610	5603	5264	0.067	2867	2736	2713	2551	0
1	22	3		GM07807	5280	24400	100	2011	1819	723	82	83	25	100	100	0	1840	1693	687	87	91	26	100	98	0	1.1	1.082	1.091	1.103	1.171	1.077	0.986	80	458	3682	3343	0.138	1929	1753	1737	1606	0
1	1	4		GM08365	1180	24590	120	3165	2948	653	62	65	20	100	100	0	3833	3590	836	74	76	20	100	100	0	0.825	0.821	0.822	0.833	1.13	0.815	0.993	120	566	6862	6402	-0.277	3103	3759	2886	3516	0
1	2	4		GM08440	1370	24590	130	1681	1593	401	70	72	21	100	100	0	1815	1698	438	78	81	21	100	100	0	0.927	0.94	0.935	0.951	1.121	0.937	0.992	120	625	3348	3143	-0.109	1611	1737	1523	1620	0
1	3	4		GM08530	1570	24590	120	1815	1764	766	76	79	29	100	100	0	1993	1884	891	82	85	19	100	100	0	0.91	0.937	0.945	0.976	1.173	0.917	0.99	120	503	3650	3490	-0.136	1739	1911	1688	1802	0
1	4	4		GM08606	1770	24580	120	2620	2438	886	81	84	28	100	100	0	3008	2709	987	89	91	18	100	100	0	0.87	0.9	0.892	0.906	1.12	0.898	0.995	120	511	5458	4977	-0.201	2539	2919	2357	2620	0
1	5	4		GM08676	1970	24580	120	2063	1968	651	82	84	19	100	100	0	2094	1972	670	89	93	21	99	99	0	0.988	1.002	1.001	1.038	1.234	0.999	0.991	120	512	3986	3769	-0.017	1981	2005	1886	1883	0
1	6	4		GM08688	2160	24580	110	2740	2643	1089	81	85	26	100	100	0	3071	3054	1274	89	94	29	100	100	0	0.892	0.864	0.861	0.881	1.128	0.852	0.993	80	443	5641	5527	-0.165	2659	2982	2562	2965	0
1	7	4		LD11455	2350	24590	120	1681	1612	628	79	83	27	100	99	0	1429	1348	532	86	90	25	98	97	0	1.193	1.215	1.213	1.242	1.183	1.207	0.99	120	597	2945	2795	0.254	1602	1343	1533	1262	0
1	8	4		LD11580	2540	24590	100	1812	1559	913	82	85	27	100	98	0	1793	1579	916	90	92	24	98	98	0	1.016	0.992	0.994	0.996	1.2	0.994	0.991	80	412	3433	2966	0.023	1730	1703	1477	1489	0
1	9	4		LD11648	2740	24590	120	1337	1351	438	81	84	24	100	100	0	1126	1136	385	88	91	25	100	100	0	1.21	1.212	1.221	1.23	1.146	1.202	0.986	120	569	2294	2318	0.275	1256	1038	1270	1048	0
1	10	4		LD11871	2930	24580	110	3151	3076	721	82	85	21	100	100	0	3197	3094	720	89	91	20	100	100	0	0.987	0.996	0.992	0.997	1.085	0.99	0.991	80	500	6177	5999	-0.018	3069	3108	2994	3005	0
1	11	4		LD11958	3130	24580	110	2740	2562	869	86	92	41	100	100	0	3166	2866	994	95	102	57	100	100	0	0.864	0.894	0.9	0.902	1.11	0.884	0.99	80	531	5725	5247	-0.211	2654	3071	2476	2771	0
1	12	4		LD12230	3320	24590	120	1173	1367	850	82	84	24	97	97	0	1779	1945	1188	90	94	31	97	97	0	0.646	0.693	0.688	0.718	1.318	0.699	0.98	120	572	2780	3140	-0.631	1091	1689	1285	1855	0
1	13	4		BLANK	3520	24580	150	79	446	680	76	77	16	40	33	0	85	470	705	84	85	15	37	32	0	3	0.959	1	0.997	2.318	0.964	0.985	156	752	4	756	1.585	3	1	370	386	-50
1	14	4		BLANK	3720	24590	80	1153	1110	417	68	69	14	100	100	0	1319	1228	456	79	80	13	100	100	0	0.875	0.907	0.91	0.921	1.178	0.904	0.983	52	328	2325	2191	-0.193	1085	1240	1042	1149	0
1	15	4		BLANK	3920	24590	80	421	480	244	66	67	13	100	100	0	467	529	282	76	77	12	100	100	0	0.908	0.914	0.907	0.93	1.216	0.895	0.978	52	320	746	867	-0.139	355	391	414	453	0
1	16	4		BLANK	4110	24580	150	67	126	145	69	71	14	32	28	0	74	138	148	79	80	12	33	31	0	0.4	0.966	1.134	1.081	2.565	0.98	0.937	156	703	-7	116	-1.322	-2	-5	57	59	-50
1	17	4		BLANK	4300	24580	150	70	254	396	75	79	28	30	26	0	76	271	422	82	88	41	25	23	0	0.833	0.947	0.971	1.032	2.622	0.942	0.982	156	609	-11	368	-0.263	-5	-6	179	189	-50
1	18	4		BLANK	4500	24580	150	75	358	565	81	86	32	33	27	0	79	359	574	89	97	43	28	25	0	0.6	1.026	0.991	1.007	2.128	0.99	0.99	156	607	-16	547	-0.737	-6	-10	277	270	-50
1	19	4		BLANK	4690	24580	150	83	562	843	82	86	22	37	35	0	86	557	844	91	93	19	36	33	0	-0.2	1.03	1.017	0.953	2.223	1.004	0.989	156	588	-4	946	Error	1	-5	480	466	-50
1	20	4		BLANK	4890	24580	150	83	676	985	85	87	21	41	39	0	83	682	1004	91	94	19	39	38	0	0.25	1	1	1.052	2.144	0.985	0.989	156	551	-10	1182	-2	-2	-8	591	591	-50
1	21	4		BLANK	5080	24580	150	80	465	772	87	91	31	29	26	0	85	478	803	96	100	33	25	25	0	0.636	0.99	1.007	1.1	2.563	0.965	0.987	156	595	-18	760	-0.652	-7	-11	378	382	-50
1	22	4		BLANK	5280	24580	150	75	540	806	81	83	29	33	30	0	78	575	865	89	92	32	30	29	0	0.545	0.944	0.991	1.085	2.464	0.935	0.99	156	827	-17	945	-0.874	-6	-11	459	486	-50
1	1	5		BLANK	1180	24780	150	64	106	84	59	61	19	33	28	0	67	129	112	68	71	24	30	27	0	-5	0.77	0.823	1.007	2.782	0.755	0.898	156	868	4	108	Error	5	-1	47	61	-50
1	2	5		BLANK	1380	24790	80	876	885	403	66	67	14	100	100	0	1012	1144	592	76	78	14	100	96	0	0.865	0.767	0.793	0.855	1.518	0.739	0.967	52	307	1746	1887	-0.209	810	936	819	1068	0
1	3	5		BLANK	1570	24770	150	79	603	872	73	76	24	41	37	0	83	715	1072	83	85	21	35	35	0	100000	0.839	0.835	0.997	2.675	0.817	0.983	156	664	6	1162	16.61	6	0	530	632	-50
1	4	5		BLANK	1760	24770	150	78	689	1023	78	82	29	39	37	0	81	791	1202	86	89	24	35	35	0	0	0.867	0.891	0.956	2.154	0.854	0.993	156	651	-5	1316	Error	0	-5	611	705	-50
1	5	5		BLANK	1960	24770	150	79	593	938	78	85	36	32	30	0	79	654	1064	86	92	35	32	29	0	-0.143	0.907	0.896	0.912	2.219	0.885	0.985	156	652	-6	1083	Error	1	-7	515	568	-50
1	6	5		BLANK	2150	24770	150	78	656	1005	78	83	35	35	33	0	83	737	1154	86	92	35	32	30	0	0	0.888	0.884	0.979	2.714	0.873	0.988	156	711	-3	1229	Error	0	-3	578	651	-50
1	7	5		BLANK	2360	24790	80	1472	1586	978	76	80	27	100	100	0	1593	1678	1157	84	87	24	92	88	0	0.925	0.947	0.948	1.216	2.009	0.906	0.985	52	303	2905	3104	-0.112	1396	1509	1510	1594	0
1	8	5		BLANK	2540	24770	150	80	499	781	79	82	22	34	31	0	83	510	800	88	90	20	33	28	0	-0.2	0.995	0.982	0.944	2.202	0.979	0.988	156	681	-4	842	Error	1	-5	420	422	-50
1	9	5		(GH01660)	2740	24780	120	1015	1033	415	77	79	18	100	100	0	852	868	348	83	86	18	100	99	0	1.22	1.218	1.226	1.234	1.183	1.214	0.988	120	512	1707	1741	0.287	938	769	956	785	0
1	10	5		GH07762	2940	24780	120	1761	1661	677	77	79	22	100	100	0	1639	1567	649	83	85	18	100	100	0	1.082	1.067	1.074	1.088	1.175	1.061	0.99	120	589	3240	3068	0.114	1684	1556	1584	1484	0
1	11	5		(GH09688)	3130	24770	110	2024	2052	535	83	87	34	100	100	0	2138	2056	558	89	95	39	100	100	0	0.947	1.001	1.007	1.007	1.088	0.993	0.991	80	517	3990	3936	-0.078	1941	2049	1969	1967	0
1	12	5		(GH12215)	3330	24770	110	1524	1550	565	83	89	34	100	100	0	1700	1727	594	92	100	42	100	100	0	0.896	0.897	0.89	0.898	1.13	0.898	0.986	80	525	3049	3102	-0.158	1441	1608	1467	1635	0
1	13	5		(GH13704)	3520	24770	110	842	923	368	80	82	19	100	100	0	918	963	412	87	90	19	100	100	0	0.917	0.962	0.969	0.98	1.139	0.929	0.982	80	489	1593	1719	-0.125	762	831	843	876	0
1	14	5		GH01073	3720	24780	120	1536	1515	412	73	74	15	100	100	0	1971	1944	560	81	83	14	99	99	0	0.774	0.774	0.781	0.797	1.319	0.768	0.992	120	566	3353	3305	-0.369	1463	1890	1442	1863	0
1	15	5		(LD22017)	3920	24780	120	1198	1076	429	68	69	14	100	100	0	1175	1066	436	77	78	13	100	99	0	1.029	1.019	1.01	1.056	1.347	1.012	0.983	120	579	2228	1997	0.041	1130	1098	1008	989	0
1	16	5		(LD24220)	4110	24790	110	159	268	235	68	69	14	97	95	0	195	304	251	77	78	12	97	95	0	0.771	0.881	0.837	0.838	1.451	0.915	0.959	80	513	209	427	-0.375	91	118	200	227	0
1	17	5		LD24440	4310	24780	120	1295	1220	351	74	76	17	100	100	0	1192	1117	306	84	85	14	100	100	0	1.102	1.109	1.111	1.124	1.208	1.11	0.988	120	539	2329	2179	0.14	1221	1108	1146	1033	0
1	18	5		LD24485	4490	24770	110	1759	1680	715	84	91	31	100	100	0	1911	1870	804	93	100	35	100	100	0	0.921	0.898	0.901	0.909	1.143	0.89	0.99	80	470	3493	3373	-0.118	1675	1818	1596	1777	0
1	19	5		(LD24527)	4700	24780	120	2330	2205	715	88	93	30	100	100	0	2517	2296	732	96	101	32	99	99	0	0.926	0.962	0.964	0.98	1.3	0.962	0.99	120	510	4663	4317	-0.111	2242	2421	2117	2200	0
1	20	5		LD24793	4890	24770	150	85	330	525	85	86	17	35	30	0	88	342	558	94	95	15	30	26	0	0	0.988	1.048	1.175	2.235	0.948	0.983	156	602	-6	493	Error	0	-6	245	248	-50
1	21	5		(LP07553)	5090	24780	120	1574	1573	592	87	87	15	100	100	0	1791	1807	672	98	99	15	100	100	0	0.878	0.87	0.861	0.868	1.161	0.871	0.987	120	496	3180	3195	-0.187	1487	1693	1486	1709	0
1	22	5		GH02250	5280	24780	120	1354	1370	505	88	89	21	100	100	0	1927	1937	686	97	99	22	99	99	0	0.692	0.697	0.697	0.705	1.318	0.701	0.987	120	578	3096	3122	-0.532	1266	1830	1282	1840	0
1	1	6		GH02340	1180	24980	120	2848	2835	773	63	67	25	100	100	0	3855	3922	969	74	78	31	100	100	0	0.737	0.72	0.725	0.715	1.12	0.725	0.992	120	567	6566	6620	-0.441	2785	3781	2772	3848	0
1	2	6		GH02396	1380	24970	120	2375	2254	531	75	77	25	100	100	0	3080	2914	708	88	91	31	100	100	0	0.769	0.771	0.768	0.777	1.114	0.765	0.991	120	551	5292	5005	-0.379	2300	2992	2179	2826	0
1	3	6		GH02431	1570	24980	120	2856	2633	905	77	81	27	100	100	0	1992	1830	643	88	91	25	99	99	0	1.46	1.467	1.473	1.52	1.266	1.46	0.989	120	534	4683	4298	0.546	2779	1904	2556	1742	0
1	4	6		GH02439	1760	24980	110	2127	2190	861	79	84	33	100	100	0	1884	1930	861	87	92	28	98	98	0	1.14	1.145	1.165	1.178	1.116	1.123	0.986	80	499	3845	3954	0.189	2048	1797	2111	1843	0
1	5	6		GH03163	1960	24970	110	2473	2366	776	80	90	46	100	98	0	2609	2491	845	86	98	45	98	98	0	0.948	0.951	0.945	0.978	1.196	0.939	0.993	80	484	4916	4691	-0.076	2393	2523	2286	2405	0
1	6	6		GH03377	2160	24970	120	1817	1687	603	78	88	42	99	99	0	2090	1988	704	84	95	42	99	98	0	0.867	0.845	0.844	0.858	1.159	0.847	0.992	120	560	3745	3513	-0.206	1739	2006	1609	1904	0
1	7	6		GH03502	2360	24970	120	1669	1521	583	78	81	26	100	100	0	1249	1134	458	85	88	23	100	100	0	1.367	1.376	1.374	1.429	1.218	1.357	0.988	120	570	2755	2492	0.451	1591	1164	1443	1049	0
1	8	6		GH03683	2550	24970	120	1837	2023	1151	77	80	20	100	100	0	1728	1946	1131	85	88	20	100	100	0	1.071	1.046	1.046	1.076	1.165	1.037	0.992	120	512	3403	3807	0.099	1760	1643	1946	1861	0
1	9	6		GH03694	2740	24970	120	1065	1532	1172	75	77	19	100	100	0	1073	1644	1302	82	84	18	99	98	0	0.999	0.933	0.965	1.043	1.402	0.916	0.988	120	548	1981	3019	-0.001	990	991	1457	1562	0
1	10	6		GH03937	2940	24970	100	613	982	810	75	78	21	100	100	0	476	877	799	81	84	19	100	100	0	1.362	1.139	1.227	1.283	1.294	1.069	0.98	80	452	933	1703	0.446	538	395	907	796	0
1	11	6		LD24618	3140	24970	120	3414	3266	1304	80	85	30	100	100	0	3275	3056	1236	87	93	31	100	99	0	1.046	1.073	1.076	1.091	1.152	1.07	0.994	120	603	6522	6155	0.065	3334	3188	3186	2969	0
1	12	6		LD24633	3330	24980	110	1950	1991	512	82	89	35	100	100	0	2644	2673	660	89	97	46	100	100	0	0.731	0.739	0.737	0.738	1.082	0.743	0.993	80	519	4423	4493	-0.452	1868	2555	1909	2584	0
1	13	6		LD24677	3540	24970	120	1645	1714	684	77	82	29	100	100	0	1428	1446	572	84	89	34	100	100	0	1.167	1.202	1.21	1.221	1.144	1.2	0.991	120	627	2912	2999	0.222	1568	1344	1637	1362	0
1	14	6		LD24696	3730	24960	130	1715	1659	466	73	75	18	100	100	0	1087	1062	286	81	82	15	99	99	0	1.632	1.617	1.619	1.646	1.22	1.622	0.991	120	615	2648	2567	0.707	1642	1006	1586	981	0
1	15	6		LD24780	3930	24950	90	366	389	180	69	72	21	100	100	0	384	390	185	77	80	19	100	100	0	0.967	1.022	1.009	1.063	1.311	0.994	0.959	52	379	604	633	-0.048	297	307	320	313	0
1	16	6		LD24904	4120	24980	90	465	456	193	68	70	14	100	100	0	455	484	210	77	78	12	100	100	0	1.05	0.953	0.935	0.976	1.218	0.945	0.973	52	376	775	795	0.071	397	378	388	407	0
1	17	6		GH03475	4310	24970	120	1033	968	331	74	84	98	99	96	0	1376	1256	437	85	89	31	100	99	0	0.743	0.763	0.756	0.779	1.202	0.764	0.984	120	548	2250	2065	-0.429	959	1291	894	1171	0
1	18	6		GH03795	4510	24970	120	2208	2050	641	85	97	99	100	100	0	2553	2383	734	95	104	41	100	100	0	0.864	0.859	0.857	0.858	1.105	0.859	0.992	120	549	4581	4253	-0.211	2123	2458	1965	2288	0
1	19	6		GH03980	4700	24960	120	1842	1706	553	88	91	24	100	100	0	1997	1847	624	98	102	25	100	100	0	0.924	0.925	0.92	0.941	1.12	0.916	0.989	120	519	3653	3367	-0.115	1754	1899	1618	1749	0
1	20	6		GH04025	4890	24960	110	344	1012	943	87	88	17	100	100	0	331	1092	1007	97	98	16	100	100	0	1.098	0.93	0.929	0.93	1.274	0.933	0.991	80	470	491	1920	0.135	257	234	925	995	0
1	21	6		GH04125	5090	24970	120	2203	2073	513	91	92	18	100	100	0	2815	2616	632	100	101	16	100	100	0	0.778	0.788	0.787	0.786	1.08	0.789	0.993	120	548	4827	4498	-0.362	2112	2715	1982	2516	0
1	22	6		GH04238	5280	24970	130	1337	1283	372	89	91	21	100	100	0	1329	1295	388	97	99	21	100	99	0	1.013	0.997	0.998	1.01	1.151	0.989	0.988	120	662	2480	2392	0.019	1248	1232	1194	1198	0
1	1	7		GH05321	1180	25160	120	1318	1256	302	66	68	22	100	100	0	1460	1410	355	78	80	20	100	100	0	0.906	0.893	0.89	0.899	1.1	0.884	0.99	120	583	2634	2522	-0.143	1252	1382	1190	1332	0
1	2	7		GH05615	1380	25170	120	1341	1297	276	80	83	21	100	100	0	2224	2122	484	94	98	24	100	100	0	0.592	0.6	0.6	0.607	1.133	0.597	0.988	120	529	3391	3245	-0.756	1261	2130	1217	2028	0
1	3	7		GH05668	1570	25170	130	1604	1472	445	87	88	22	100	100	0	1656	1537	508	100	103	24	100	99	0	0.975	0.964	0.956	0.999	1.187	0.949	0.988	120	588	3073	2822	-0.037	1517	1556	1385	1437	0
1	4	7		GH06023	1770	25170	120	1398	1403	615	85	88	23	100	99	0	1439	1431	693	97	101	25	99	98	0	0.978	0.988	0.969	1.04	1.254	0.961	0.983	120	517	2655	2652	-0.032	1313	1342	1318	1334	0
1	5	7		GH06338	1960	25160	150	86	580	1035	80	86	30	34	26	0	88	635	1165	88	95	30	29	25	0	100000	0.914	0.945	1.025	2.594	0.892	0.986	156	688	6	1047	16.61	6	0	500	547	-50
1	6	7		GH06679	2160	25170	130	2217	2142	654	75	80	25	99	99	0	1188	1178	384	82	87	25	99	99	0	1.937	1.886	1.927	1.911	1.144	1.877	0.978	120	586	3248	3163	0.954	2142	1106	2067	1096	0
1	7	7		GH08205	2350	25170	100	1448	1487	1000	76	79	26	100	98	0	1367	1500	1081	82	85	21	98	98	0	1.068	0.995	0.972	1.082	1.543	0.962	0.974	80	440	2657	2829	0.095	1372	1285	1411	1418	0
1	8	7		GH08303	2550	25170	120	2706	2515	1095	77	79	19	100	100	0	2888	2734	1178	83	85	17	100	100	0	0.937	0.92	0.925	0.924	1.12	0.92	0.99	120	548	5434	5089	-0.093	2629	2805	2438	2651	0
1	9	7		GH08548	2740	25170	120	1374	1321	516	78	80	22	100	100	0	1122	1072	446	84	87	21	99	99	0	1.249	1.258	1.268	1.284	1.162	1.237	0.984	120	542	2334	2231	0.32	1296	1038	1243	988	0
1	10	7		GH08782	2940	25170	120	1524	1407	450	78	80	20	100	100	0	1529	1423	433	84	86	17	99	99	0	1.001	0.993	0.996	1.005	1.298	0.999	0.985	120	562	2891	2668	0.001	1446	1445	1329	1339	0
1	11	7		GH08974	3140	25170	120	2361	2139	653	80	83	25	100	100	0	2120	1941	580	87	90	23	100	100	0	1.122	1.111	1.11	1.113	1.095	1.113	0.993	120	528	4314	3913	0.166	2281	2033	2059	1854	0
1	12	7		GH09173	3330	25170	120	1972	1973	461	79	81	18	100	100	0	1647	1582	373	85	87	16	100	99	0	1.212	1.265	1.272	1.287	1.191	1.262	0.99	120	576	3455	3391	0.277	1893	1562	1894	1497	0
1	13	7		LD35637	3540	25170	90	476	516	195	73	74	17	100	100	0	491	513	194	83	85	16	100	100	0	0.988	1.03	1.015	1.051	1.187	1.025	0.967	52	386	811	873	-0.018	403	408	443	430	0
1	14	7		LD35705	3730	25170	120	1032	1028	288	72	75	20	100	99	0	1390	1374	393	82	84	17	99	99	0	0.734	0.74	0.741	0.744	1.127	0.736	0.985	120	583	2268	2248	-0.446	960	1308	956	1292	0
1	15	7		LD36016	3920	25160	110	461	478	238	72	75	25	100	98	0	443	481	262	80	83	22	98	98	0	1.072	1.012	1.034	1.087	1.609	0.976	0.961	80	541	752	807	0.1	389	363	406	401	0
1	16	7		LD36173	4120	25160	120	854	930	436	73	77	26	100	98	0	1005	1102	521	81	85	22	99	99	0	0.845	0.839	0.817	0.856	1.216	0.837	0.985	120	584	1705	1878	-0.243	781	924	857	1021	0
1	17	7		LD36566	4310	25160	120	1225	1141	341	79	89	101	99	99	0	1259	1183	358	88	94	33	99	98	0	0.979	0.97	0.955	0.982	1.173	0.967	0.988	120	514	2317	2157	-0.031	1146	1171	1062	1095	0
1	18	7		LD36817	4510	25160	120	1312	1226	429	84	94	102	99	98	0	1358	1278	459	95	100	32	99	99	0	0.972	0.965	0.97	0.999	1.319	0.968	0.965	120	498	2491	2325	-0.041	1228	1263	1142	1183	0
1	19	7		LD40063	4690	25160	120	1913	1853	662	88	92	29	100	100	0	2313	2063	781	98	102	29	99	99	0	0.824	0.898	0.896	0.936	1.216	0.888	0.991	120	542	4040	3730	-0.279	1825	2215	1765	1965	0
1	20	7		LD40224	4900	25160	120	1716	1672	694	90	93	27	100	100	0	1345	1369	604	97	100	24	100	100	0	1.303	1.244	1.257	1.288	1.196	1.221	0.988	120	596	2874	2854	0.382	1626	1248	1582	1272	0
1	21	7		LD40493	5090	25170	130	2405	2320	907	98	103	30	100	100	0	2290	2249	871	105	110	27	100	100	0	1.056	1.036	1.042	1.039	1.117	1.039	0.992	120	566	4492	4366	0.078	2307	2185	2222	2144	0
1	22	7		LD40776	5280	25170	130	1894	1917	929	93	99	34	100	100	0	1908	2043	968	101	105	31	100	100	0	0.997	0.939	0.932	0.943	1.169	0.944	0.988	120	663	3608	3766	-0.005	1801	1807	1824	1942	0
1	1	8		LD40977	1180	25360	120	1438	1464	423	65	69	24	100	100	0	1347	1331	394	77	80	23	100	100	0	1.081	1.116	1.112	1.127	1.112	1.108	0.991	120	612	2643	2653	0.113	1373	1270	1399	1254	0
1	2	8		LD41276	1380	25360	130	2919	2855	539	84	86	22	100	100	0	3892	3757	766	97	100	24	100	100	0	0.747	0.757	0.757	0.764	1.106	0.751	0.992	120	604	6630	6431	-0.421	2835	3795	2771	3660	0
1	3	8		LD43688	1570	25360	100	2157	2084	658	97	99	24	100	100	0	2344	2231	786	111	113	22	100	100	0	0.923	0.937	0.931	0.958	1.112	0.92	0.99	80	440	4293	4107	-0.116	2060	2233	1987	2120	0
1	4	8		LD43876	1770	25360	120	1819	1985	965	94	96	22	100	100	0	1845	2114	1025	105	107	21	100	100	0	0.991	0.941	0.939	0.936	1.126	0.94	0.992	120	548	3465	3900	-0.012	1725	1740	1891	2009	0
1	5	8		LD44179	1960	25360	120	1007	994	334	83	85	21	100	100	0	905	889	324	91	93	20	99	99	0	1.135	1.142	1.161	1.192	1.25	1.121	0.981	120	527	1738	1709	0.183	924	814	911	798	0
1	6	8		LD44370	2160	25360	120	1803	1839	620	81	86	27	100	100	0	2101	2076	694	89	94	27	100	100	0	0.856	0.885	0.885	0.89	1.151	0.886	0.989	120	542	3734	3745	-0.225	1722	2012	1758	1987	0
1	7	8		LD44733	2360	25360	130	1414	1361	476	80	86	35	100	100	0	1581	1472	512	88	95	43	100	99	0	0.894	0.926	0.923	0.931	1.136	0.924	0.987	120	620	2827	2665	-0.162	1334	1493	1281	1384	0
1	8	8		LD45244	2560	25360	130	1891	1814	643	81	85	30	100	100	0	2100	1963	696	88	93	33	100	100	0	0.9	0.924	0.921	0.928	1.135	0.923	0.991	120	564	3822	3608	-0.153	1810	2012	1733	1875	0
1	9	8		LD46418	2740	25370	130	2376	2268	1097	83	89	40	99	99	0	2570	2398	1145	88	96	46	100	99	0	0.924	0.946	0.952	0.938	1.183	0.949	0.993	120	566	4775	4495	-0.114	2293	2482	2185	2310	0
1	10	8		LD46678	2940	25360	120	1907	1773	598	81	86	31	100	100	0	2162	2012	692	87	93	33	100	100	0	0.88	0.879	0.877	0.89	1.124	0.875	0.992	120	529	3901	3617	-0.184	1826	2075	1692	1925	0
1	11	8		LD46744	3130	25360	120	1480	1438	328	79	82	22	100	100	0	1575	1526	367	86	89	20	100	100	0	0.941	0.944	0.937	0.952	1.108	0.939	0.99	120	562	2890	2799	-0.088	1401	1489	1359	1440	0
1	12	8		LD47064	3340	25360	130	873	858	179	77	79	19	100	100	0	536	526	103	84	87	19	100	100	0	1.761	1.767	1.777	1.768	1.136	1.773	0.977	120	597	1248	1223	0.816	796	452	781	442	0
1	13	8		LD47455	3530	25360	130	956	950	200	73	75	17	100	100	0	1129	1096	231	84	85	13	100	100	0	0.845	0.867	0.861	0.869	1.132	0.865	0.985	120	612	1928	1889	-0.243	883	1045	877	1012	0
1	14	8		LD47508	3720	25360	120	977	949	253	76	78	22	100	100	0	1040	1002	277	86	89	20	99	99	0	0.944	0.953	0.958	0.983	1.223	0.946	0.984	120	529	1855	1789	-0.082	901	954	873	916	0
1	15	8		GM13045	3930	25370	120	1624	1541	561	77	80	28	99	99	0	1351	1295	483	84	88	27	99	98	0	1.221	1.209	1.221	1.225	1.179	1.199	0.987	120	575	2814	2675	0.288	1547	1267	1464	1211	0
1	16	8		GM13207	4120	25370	120	1653	1585	413	80	86	34	100	100	0	1678	1574	388	87	93	32	100	100	0	0.989	1.012	1.018	1.013	1.142	1.018	0.989	120	529	3164	2992	-0.016	1573	1591	1505	1487	0
1	17	8		GM13274	4310	25350	120	2328	2263	490	85	97	43	100	100	0	2702	2612	584	95	107	45	100	99	0	0.86	0.865	0.864	0.876	1.16	0.861	0.992	120	529	4850	4695	-0.217	2243	2607	2178	2517	0
1	18	8		GM13388	4510	25350	130	2928	2682	824	90	98	39	100	100	0	2783	2593	778	99	108	41	100	100	0	1.057	1.039	1.04	1.04	1.105	1.04	0.993	120	560	5522	5086	0.08	2838	2684	2592	2494	0
1	19	8		GM13788	4700	25360	120	2578	2397	854	91	94	27	100	100	0	2509	2338	835	97	101	26	100	100	0	1.031	1.029	1.024	1.036	1.149	1.027	0.992	120	556	4899	4547	0.044	2487	2412	2306	2241	0
1	20	8		GM14102	4890	25360	110	3788	3660	800	90	95	32	100	100	0	3598	3313	738	96	101	29	100	100	0	1.056	1.11	1.11	1.112	1.049	1.099	0.994	80	484	7200	6787	0.079	3698	3502	3570	3217	0
1	21	8		HL08157	5080	25360	130	2094	2036	760	101	107	33	100	100	0	2235	2154	799	108	114	31	100	100	0	0.937	0.946	0.947	0.961	1.147	0.945	0.991	120	622	4120	3981	-0.094	1993	2127	1935	2046	0
1	22	8		LD21116	5290	25360	130	2319	2222	638	96	105	48	100	100	0	2009	1895	553	103	112	47	100	100	0	1.166	1.186	1.188	1.197	1.13	1.179	0.988	120	695	4129	3918	0.222	2223	1906	2126	1792	0
1	1	9		LD21241	1180	25560	130	2012	2021	458	64	66	20	100	100	0	2223	2195	506	73	75	19	100	100	0	0.906	0.922	0.921	0.925	1.121	0.918	0.988	120	658	4098	4079	-0.142	1948	2150	1957	2122	0
1	2	9		LD21269	1380	25560	130	2278	2200	579	80	83	25	100	100	0	2528	2418	587	91	95	26	100	100	0	0.902	0.911	0.912	0.907	1.123	0.921	0.99	120	596	4635	4447	-0.149	2198	2437	2120	2327	0
1	3	9		LD21294	1580	25560	120	4474	4251	875	87	91	25	100	100	0	3920	3706	827	99	103	22	100	100	0	1.148	1.154	1.162	1.163	1.118	1.153	0.989	120	548	8208	7771	0.199	4387	3821	4164	3607	0
1	4	9		LD21311	1770	25560	120	1791	1732	535	86	89	21	100	100	0	1866	1757	562	98	99	19	100	100	0	0.964	0.992	0.984	1.01	1.181	0.983	0.985	120	528	3473	3305	-0.052	1705	1768	1646	1659	0
1	5	9		LD21748	1970	25560	120	2340	2308	631	87	90	23	100	100	0	2539	2446	641	98	100	22	100	100	0	0.923	0.946	0.949	0.949	1.125	0.949	0.991	120	525	4694	4569	-0.116	2253	2441	2221	2348	0
1	6	9		LD21785	2160	25560	130	3130	2995	795	93	95	25	100	100	0	2925	2769	718	100	104	24	99	99	0	1.075	1.087	1.079	1.106	1.271	1.09	0.991	120	560	5862	5571	0.104	3037	2825	2902	2669	0
1	7	9		LD21953	2360	25560	120	2554	2541	634	87	93	31	100	100	0	2359	2244	562	98	105	57	100	99	0	1.091	1.144	1.135	1.159	1.137	1.14	0.989	120	528	4728	4600	0.126	2467	2261	2454	2146	0
1	8	9		LD22034	2550	25560	130	1786	1675	426	85	91	31	100	100	0	1806	1691	437	96	103	53	100	100	0	0.995	0.997	0.995	1.005	1.108	0.993	0.991	120	565	3411	3185	-0.008	1701	1710	1590	1595	0
1	9	9		LD22201	2740	25560	120	3295	3199	901	85	91	38	100	100	0	3372	3213	896	94	100	41	100	100	0	0.979	0.998	0.988	1.01	1.129	0.999	0.991	120	514	6488	6233	-0.03	3210	3278	3114	3119	0
1	10	9		LD22381	2940	25560	120	1621	1653	555	82	88	38	100	100	0	1672	1638	523	92	97	42	100	100	0	0.974	1.016	1.014	1.017	1.151	1.021	0.985	120	548	3119	3117	-0.038	1539	1580	1571	1546	0
1	11	9		LD22829	3130	25560	110	431	717	572	78	80	19	100	100	0	437	775	631	87	89	19	100	100	0	1.009	0.929	0.927	0.961	1.277	0.913	0.982	80	482	703	1327	0.012	353	350	639	688	0
1	12	9		LD22957	3340	25560	130	1604	1540	434	77	78	16	100	100	0	2272	2141	597	85	87	14	100	100	0	0.698	0.712	0.715	0.711	1.174	0.715	0.985	120	626	3714	3519	-0.518	1527	2187	1463	2056	0
1	13	9		LD23345	3520	25550	110	218	598	642	73	75	16	100	95	0	205	603	686	84	85	13	97	93	0	1.198	1.012	1.041	1.211	1.547	0.947	0.978	80	472	266	1044	0.261	145	121	525	519	0
1	14	9		LD23509	3720	25550	130	1471	1449	360	75	77	18	100	100	0	1692	1613	430	87	89	17	100	100	0	0.87	0.9	0.891	0.911	1.136	0.883	0.985	120	619	3001	2900	-0.201	1396	1605	1374	1526	0
1	15	9		LD23532	3920	25560	130	1053	1015	239	78	82	32	100	99	0	1169	1101	260	86	90	34	99	99	0	0.9	0.923	0.93	0.931	1.195	0.925	0.979	120	578	2058	1952	-0.152	975	1083	937	1015	0
1	16	9		LD23602	4110	25560	120	1332	1337	365	83	88	30	100	100	0	1744	1660	468	90	96	30	100	99	0	0.755	0.799	0.8	0.813	1.245	0.795	0.985	120	497	2903	2824	-0.405	1249	1654	1254	1570	0
1	17	9		GH14143	4310	25550	120	1377	1265	353	90	97	35	100	99	0	1571	1457	434	97	106	38	99	98	0	0.873	0.864	0.865	0.872	1.11	0.855	0.987	120	525	2761	2535	-0.196	1287	1474	1175	1360	0
1	18	9		GH14252	4500	25550	150	99	404	679	94	101	36	27	22	0	103	432	739	102	110	40	24	21	0	5	0.939	0.933	0.986	2.816	0.921	0.985	156	683	6	640	2.322	5	1	310	330	-50
1	19	9		GH14288	4690	25550	100	370	983	1069	89	92	22	98	92	0	420	1059	1146	97	99	18	100	97	0	0.87	0.929	0.913	0.893	1.54	0.931	0.983	80	426	604	1856	-0.201	281	323	894	962	0
1	20	9		GH14326	4890	25560	120	2483	2311	778	90	94	29	100	100	0	2434	2293	752	98	101	25	100	99	0	1.024	1.012	1.021	1.024	1.185	1.016	0.987	120	582	4729	4416	0.035	2393	2336	2221	2195	0
1	21	9		GH14368	5090	25560	120	3070	2908	902	104	116	58	100	100	0	3654	3530	1020	113	132	85	100	100	0	0.838	0.821	0.821	0.82	1.184	0.829	0.985	120	543	6507	6221	-0.256	2966	3541	2804	3417	0
1	22	9		GH14384	5290	25560	130	2266	2252	668	100	115	64	100	100	0	2187	2116	622	106	128	87	100	99	0	1.041	1.071	1.071	1.08	1.154	1.076	0.985	120	679	4247	4162	0.058	2166	2081	2152	2010	0
1	1	10		GH14707	1180	25750	150	78	175	179	64	65	17	46	34	0	89	188	187	73	75	17	47	33	0	0.875	0.965	1	1.067	2.547	0.963	0.943	156	828	30	226	-0.193	14	16	111	115	-50
1	2	10		GH14720	1380	25750	120	1866	1799	523	81	82	17	100	100	0	2160	2012	630	92	95	18	99	99	0	0.863	0.895	0.893	0.917	1.219	0.879	0.985	120	512	3853	3638	-0.212	1785	2068	1718	1920	0
1	3	10		GH14803	1580	25750	120	1049	1027	256	84	86	18	100	100	0	1140	1071	277	99	101	19	99	99	0	0.927	0.97	0.968	0.982	1.166	0.961	0.98	120	496	2006	1915	-0.109	965	1041	943	972	0
1	4	10		GH14910	1770	25750	120	2078	1966	535	84	87	22	100	100	0	2728	2556	713	97	100	21	99	99	0	0.758	0.765	0.768	0.788	1.294	0.761	0.991	120	529	4625	4341	-0.4	1994	2631	1882	2459	0
1	5	10		GH01039	1970	25750	120	2157	2200	920	89	91	23	100	100	0	2709	2634	1065	100	103	23	100	99	0	0.793	0.833	0.847	0.852	1.232	0.838	0.99	120	492	4677	4645	-0.335	2068	2609	2111	2534	0
1	6	10		GH01083	2150	25750	150	76	488	790	92	94	24	32	32	0	84	539	896	102	105	24	28	26	0	0.889	0.906	0.957	1.073	1.89	0.885	0.986	156	643	-34	833	-0.17	-16	-18	396	437	-50
1	7	10		GH01729	2360	25750	120	2144	2120	908	86	89	21	100	100	0	2291	2301	997	99	104	47	100	100	0	0.939	0.924	0.923	0.932	1.134	0.919	0.99	120	528	4250	4236	-0.091	2058	2192	2034	2202	0
1	8	10		GH01827	2550	25750	120	1590	1525	608	86	90	24	100	100	0	1661	1583	647	101	105	49	98	98	0	0.964	0.971	0.969	1.005	1.241	0.961	0.989	120	528	3064	2921	-0.053	1504	1560	1439	1482	0
1	9	10		GH02025	2750	25750	120	1677	1665	699	88	90	23	100	100	0	2158	2174	839	99	102	22	100	100	0	0.772	0.76	0.766	0.74	1.152	0.773	0.989	120	496	3648	3652	-0.374	1589	2059	1577	2075	0
1	10	10		GH02310	2940	25750	120	1447	1493	507	83	85	21	100	100	0	1637	1651	516	94	95	18	100	100	0	0.884	0.906	0.904	0.9	1.142	0.915	0.986	120	497	2907	2967	-0.178	1364	1543	1410	1557	0
1	11	10		GH02424	3130	25750	150	73	263	379	78	80	17	30	28	0	81	297	430	90	90	15	28	28	0	0.556	0.894	0.89	0.89	2.499	0.881	0.958	156	690	-14	392	-0.848	-5	-9	185	207	-50
1	12	10		GH02649	3340	25750	120	1884	1857	653	78	80	17	100	100	0	2286	2239	718	88	90	17	100	100	0	0.822	0.827	0.821	0.819	1.122	0.838	0.986	120	529	4004	3930	-0.283	1806	2198	1779	2151	0
1	13	10		GH03273	3530	25750	120	1117	1073	295	77	79	17	100	100	0	968	898	258	87	89	16	99	99	0	1.18	1.228	1.23	1.242	1.192	1.214	0.975	120	534	1921	1807	0.239	1040	881	996	811	0
1	14	10		GH03617	3720	25750	130	1410	1368	310	78	81	27	100	100	0	1721	1653	414	89	92	27	99	99	0	0.816	0.825	0.826	0.836	1.144	0.808	0.978	120	561	2964	2854	-0.293	1332	1632	1290	1564	0
1	15	10		GH03781	3920	25760	120	1331	1646	1053	81	84	29	99	98	0	1136	1247	765	90	93	29	98	97	0	1.195	1.353	1.388	1.38	1.337	1.367	0.963	120	495	2296	2722	0.257	1250	1046	1565	1157	0
1	16	10		GH03947	4110	25750	150	77	303	590	87	95	97	17	15	0	83	322	629	96	104	106	16	14	0	0.769	0.956	1.002	1.085	2.274	0.938	0.969	156	636	-23	442	-0.379	-10	-13	216	226	-50
1	17	10		GH04054	4310	25750	120	1851	1785	597	93	104	109	99	98	0	1951	1837	622	102	114	120	98	96	0	0.951	0.975	0.98	0.988	1.249	0.97	0.979	120	540	3607	3427	-0.073	1758	1849	1692	1735	0
1	18	10		GH04281	4510	25750	130	2566	2313	921	98	103	39	100	100	0	3156	2864	1112	105	112	44	100	100	0	0.809	0.803	0.806	0.808	1.16	0.813	0.984	120	594	5519	4974	-0.306	2468	3051	2215	2759	0
1	19	10		GH22740	4700	25750	120	1492	1394	512	91	94	21	100	99	0	1396	1297	479	100	102	20	100	100	0	1.081	1.089	1.097	1.096	1.169	1.084	0.986	120	534	2697	2500	0.112	1401	1296	1303	1197	0
1	20	10		GH22837	4890	25750	130	832	863	452	87	90	19	99	99	0	943	1028	657	98	100	19	98	98	0	0.882	0.834	0.835	0.856	1.164	0.779	0.957	120	578	1590	1706	-0.182	745	845	776	930	0
1	21	10		GH22839	5090	25750	120	1639	2045	1334	98	107	53	100	100	0	1575	1970	1321	109	124	78	99	99	0	1.051	1.046	1.03	1.075	1.181	1.03	0.987	120	534	3007	3808	0.072	1541	1466	1947	1861	0
1	22	10		GH22843	5280	25750	130	1200	1477	901	95	109	106	98	98	0	1020	1285	805	103	122	105	98	97	0	1.205	1.169	1.184	1.212	1.321	1.154	0.986	120	648	2022	2564	0.269	1105	917	1382	1182	0
1	1	11		GH22929	1180	25950	130	1617	1700	617	65	68	23	100	100	0	1251	1306	528	75	78	26	100	100	0	1.32	1.328	1.334	1.358	1.137	1.297	0.981	120	646	2728	2866	0.4	1552	1176	1635	1231	0
1	2	11		GH22991	1380	25940	130	2499	2421	530	81	84	24	100	100	0	3452	3336	806	91	96	30	100	100	0	0.719	0.721	0.717	0.73	1.13	0.714	0.992	120	561	5779	5585	-0.475	2418	3361	2340	3245	0
1	3	11		GH23604	1570	25940	150	92	436	667	89	92	22	37	31	0	105	498	764	103	105	23	35	31	0	1.5	0.878	0.846	0.788	2.285	0.873	0.989	156	646	5	742	0.585	3	2	347	395	-50
1	4	11		GH23708	1780	25950	120	3711	3703	1081	89	93	23	100	100	0	2616	2545	760	104	106	22	100	100	0	1.442	1.481	1.495	1.492	1.089	1.472	0.991	120	529	6134	6055	0.528	3622	2512	3614	2441	0
1	5	11		GH23743	1970	25950	120	2192	2142	631	90	96	43	100	100	0	2045	1971	579	105	111	51	100	100	0	1.084	1.1	1.096	1.109	1.136	1.101	0.989	120	514	4042	3918	0.116	2102	1940	2052	1866	0
1	6	11		GH23839	2160	25950	120	1709	1630	494	89	96	46	100	100	0	1684	1575	461	103	111	56	100	99	0	1.025	1.047	1.037	1.05	1.161	1.05	0.989	120	512	3201	3013	0.035	1620	1581	1541	1472	0
1	7	11		GH23934	2360	25950	130	1306	1252	316	85	88	21	100	100	0	1479	1387	351	98	102	21	98	98	0	0.884	0.905	0.902	0.924	1.275	0.899	0.985	120	580	2602	2456	-0.178	1221	1381	1167	1289	0
1	8	11		GH24077	2550	25950	130	1939	1857	518	88	90	21	100	100	0	2423	2319	685	100	103	23	99	99	0	0.797	0.797	0.796	0.809	1.14	0.792	0.992	120	544	4174	3988	-0.328	1851	2323	1769	2219	0
1	9	11		GH24653	2740	25940	150	88	356	535	87	90	23	34	29	0	100	370	564	97	100	23	33	26	0	0.333	0.985	0.955	0.987	2.495	0.953	0.975	156	663	4	542	-1.585	1	3	269	273	-50
1	10	11		GH24674	2950	25950	120	1249	1193	377	83	84	17	100	100	0	1341	1278	395	91	93	15	99	99	0	0.933	0.935	0.934	0.948	1.219	0.938	0.987	120	529	2416	2297	-0.1	1166	1250	1110	1187	0
1	11	11		GH24787	3140	25950	120	2554	2520	805	80	83	23	100	100	0	2971	2866	901	90	93	25	100	100	0	0.859	0.879	0.882	0.884	1.112	0.881	0.991	120	519	5355	5216	-0.22	2474	2881	2440	2776	0
1	12	11		GH25177	3330	25950	120	2486	2422	752	81	84	21	100	100	0	2924	2820	918	90	93	21	100	100	0	0.849	0.858	0.852	0.875	1.164	0.849	0.991	120	544	5239	5071	-0.237	2405	2834	2341	2730	0
1	13	11		GH25257	3530	25940	130	1312	1259	311	81	83	20	100	100	0	1226	1169	312	89	93	19	99	99	0	1.083	1.091	1.09	1.124	1.257	1.075	0.986	120	561	2368	2258	0.115	1231	1137	1178	1080	0
1	14	11		GH25505	3720	25940	150	74	245	393	82	84	22	26	23	0	80	257	414	89	92	19	24	21	0	0.889	0.97	1.011	1.12	2.339	0.954	0.976	156	674	-17	331	-0.17	-8	-9	163	168	-50
1	15	11		GH26186	3930	25940	120	1474	1458	462	87	88	23	100	100	0	1242	1169	379	95	97	19	99	99	0	1.209	1.277	1.252	1.294	1.139	1.254	0.987	120	508	2534	2445	0.274	1387	1147	1371	1074	0
1	16	11		GH26358	4120	25950	120	1786	1680	467	90	98	108	99	98	0	2590	2427	718	101	109	118	98	97	0	0.681	0.684	0.68	0.696	1.193	0.679	0.987	120	498	4185	3916	-0.553	1696	2489	1590	2326	0
1	17	11		GH26447	4310	25950	120	1939	1808	590	95	104	105	100	98	0	1871	1731	589	105	114	115	98	97	0	1.044	1.054	1.066	1.083	1.196	1.043	0.988	120	529	3610	3339	0.062	1844	1766	1713	1626	0
1	18	11		GH26553	4510	25960	120	2589	2332	821	98	104	39	100	100	0	3099	2777	964	108	114	44	99	99	0	0.833	0.837	0.831	0.84	1.146	0.839	0.987	120	543	5482	4903	-0.264	2491	2991	2234	2669	0
1	19	11		GH26622	4710	25940	130	2390	2253	811	97	100	23	100	100	0	2181	2001	765	106	108	21	99	99	0	1.105	1.138	1.138	1.171	1.199	1.117	0.989	120	582	4368	4051	0.144	2293	2075	2156	1895	0
1	20	11		GH26634	4900	25950	120	1980	1867	577	94	96	20	100	100	0	2263	2144	631	104	106	18	100	100	0	0.874	0.869	0.865	0.862	1.093	0.873	0.992	120	536	4045	3813	-0.195	1886	2159	1773	2040	0
1	21	11		LD35087	5090	25940	110	2126	2050	887	96	98	23	100	100	0	2299	2266	999	107	110	24	100	100	0	0.926	0.905	0.898	0.913	1.14	0.896	0.988	80	485	4222	4113	-0.111	2030	2192	1954	2159	0
1	22	11		LD35155	5290	25940	120	1447	1496	469	90	97	98	100	100	0	1370	1400	459	100	106	76	100	100	0	1.069	1.082	1.086	1.094	1.116	1.07	0.988	120	614	2627	2706	0.096	1357	1270	1406	1300	0
1	1	12		LD35215	1190	26130	130	1464	1406	364	69	72	24	100	100	0	1469	1397	375	77	82	27	100	100	0	1.002	1.013	1.01	1.024	1.136	1.009	0.99	120	648	2787	2657	0.003	1395	1392	1337	1320	0
1	2	12		LD35237	1380	26140	120	2175	2136	714	80	84	25	100	100	0	2524	2464	839	90	96	31	100	100	0	0.861	0.866	0.865	0.873	1.124	0.863	0.991	120	529	4529	4430	-0.216	2095	2434	2056	2374	0
1	3	12		LD35257	1580	26130	120	2572	2331	826	87	90	22	100	100	0	3045	2710	1046	99	102	22	100	100	0	0.844	0.859	0.859	0.902	1.224	0.845	0.99	120	511	5431	4855	-0.246	2485	2946	2244	2611	0
1	4	12		LD35285	1770	26140	120	1954	1793	559	88	90	22	100	100	0	2583	2309	739	102	105	21	100	100	0	0.752	0.773	0.77	0.787	1.17	0.768	0.991	120	528	4347	3912	-0.411	1866	2481	1705	2207	0
1	5	12		LD36161	1970	26140	120	2356	2338	538	88	94	44	100	100	0	3451	3381	787	104	112	54	100	99	0	0.678	0.687	0.688	0.696	1.18	0.684	0.992	120	514	5615	5527	-0.561	2268	3347	2250	3277	0
1	6	12		LD36294	2160	26140	120	2333	2272	727	88	93	43	100	100	0	2747	2571	858	105	111	53	100	99	0	0.85	0.886	0.882	0.905	1.158	0.877	0.991	120	528	4887	4650	-0.235	2245	2642	2184	2466	0
1	7	12		LD36375	2360	26140	130	1627	1626	433	88	91	23	100	100	0	2191	2154	570	103	105	21	100	100	0	0.737	0.75	0.751	0.753	1.101	0.749	0.991	120	580	3627	3589	-0.44	1539	2088	1538	2051	0
1	8	12		LD36412	2550	26140	130	1946	1841	479	87	105	196	98	97	0	1548	1507	406	98	120	263	95	95	0	1.282	1.245	1.242	1.266	1.136	1.173	0.967	120	581	3309	3163	0.358	1859	1450	1754	1409	0
1	9	12		LD36454	2750	26140	130	1059	1037	280	85	96	180	98	96	0	974	949	253	93	109	249	96	93	0	1.106	1.112	1.102	1.116	1.123	1.114	0.985	120	562	1855	1808	0.145	974	881	952	856	0
1	10	12		LD36546	2940	26140	120	914	1089	609	82	83	17	100	100	0	936	1082	615	89	91	16	100	100	0	0.982	1.014	1.018	1.042	1.2	1.006	0.989	120	534	1679	2000	-0.026	832	847	1007	993	0
1	11	12		LD37025	3130	26140	110	2223	2108	691	81	85	33	100	100	0	2814	2632	849	91	97	44	100	100	0	0.787	0.798	0.788	0.796	1.077	0.793	0.991	80	485	4865	4568	-0.346	2142	2723	2027	2541	0
1	12	12		LD37158	3330	26150	130	1537	1466	391	83	87	32	100	100	0	1397	1329	335	93	99	41	100	100	0	1.115	1.119	1.12	1.113	1.101	1.123	0.989	120	592	2758	2619	0.157	1454	1304	1383	1236	0
1	13	12		LD37189	3530	26140	130	1647	1587	390	83	85	21	100	100	0	1676	1609	386	91	95	20	99	99	0	0.987	0.991	0.993	1.005	1.175	0.992	0.987	120	562	3149	3022	-0.019	1564	1585	1504	1518	0
1	14	12		LD37221	3720	26150	120	858	835	283	81	84	22	99	99	0	907	880	291	91	94	20	99	98	0	0.952	0.956	0.947	0.97	1.226	0.958	0.979	120	577	1593	1543	-0.071	777	816	754	789	0
1	15	12		LD37276	3930	26140	130	1404	1311	371	88	91	25	100	100	0	1558	1436	424	97	101	21	98	98	0	0.901	0.913	0.92	0.966	1.451	0.912	0.988	120	578	2777	2562	-0.151	1316	1461	1223	1339	0
1	16	12		LD37409	4110	26140	120	2795	2705	639	92	96	25	100	100	0	2684	2603	669	102	105	23	100	100	0	1.047	1.045	1.045	1.057	1.105	1.032	0.992	120	498	5285	5114	0.066	2703	2582	2613	2501	0
1	17	12		LD38109	4310	26140	120	2649	2548	664	99	104	26	99	99	0	2510	2370	638	109	113	24	98	98	0	1.062	1.083	1.075	1.1	1.148	1.075	0.991	120	542	4951	4710	0.087	2550	2401	2449	2261	0
1	18	12		LD38241	4510	26140	130	1787	1684	503	98	99	19	100	99	0	1987	1826	574	109	110	16	99	98	0	0.899	0.924	0.921	0.942	1.193	0.913	0.989	120	548	3567	3303	-0.153	1689	1878	1586	1717	0
1	19	12		LD38352	4700	26140	120	2168	2056	552	98	99	19	100	100	0	2076	1949	546	108	110	16	100	100	0	1.052	1.064	1.058	1.075	1.108	1.053	0.991	120	529	4038	3799	0.073	2070	1968	1958	1841	0
1	20	12		LD38433	4890	26140	120	2585	2551	631	101	101	19	100	100	0	2516	2380	624	110	111	16	100	100	0	1.032	1.079	1.089	1.093	1.107	1.071	0.992	120	529	4890	4720	0.046	2484	2406	2450	2270	0
1	21	12		LD38554	5090	26140	120	1739	1769	701	100	102	24	100	99	0	1732	1702	701	111	114	24	98	98	0	1.011	1.049	1.055	1.064	1.148	1.037	0.987	120	548	3260	3260	0.016	1639	1621	1669	1591	0
1	22	12		LD38592	5280	26130	120	2088	2236	828	99	106	41	100	100	0	2375	2450	859	108	117	44	99	99	0	0.877	0.912	0.914	0.925	1.195	0.919	0.991	120	608	4256	4479	-0.189	1989	2267	2137	2342	0
1	1	13		LP03255	1190	26330	130	1580	1518	360	70	81	60	100	100	0	1901	1799	443	78	90	64	100	100	0	0.828	0.841	0.842	0.846	1.088	0.837	0.992	120	662	3333	3169	-0.272	1510	1823	1448	1721	0
1	2	13		LP03320	1380	26330	120	1966	1949	518	78	81	23	100	100	0	2053	2013	558	87	91	24	100	100	0	0.96	0.971	0.968	0.986	1.14	0.961	0.988	120	528	3854	3797	-0.058	1888	1966	1871	1926	0
1	3	13		LP03571	1580	26330	120	3476	3300	1012	82	87	32	100	100	0	3365	3084	1018	92	99	34	100	100	0	1.037	1.076	1.069	1.098	1.127	1.061	0.992	120	562	6667	6210	0.052	3394	3273	3218	2992	0
1	4	13		LP03706	1770	26340	130	1051	1022	265	83	86	26	100	100	0	1376	1285	344	95	101	30	99	99	0	0.756	0.789	0.79	0.809	1.305	0.787	0.987	120	598	2249	2129	-0.404	968	1281	939	1190	0
1	5	13		LP04345	1980	26330	120	2060	1922	598	86	88	24	100	100	0	2956	2724	884	99	105	31	100	100	0	0.691	0.699	0.698	0.714	1.188	0.693	0.99	120	528	4831	4461	-0.533	1974	2857	1836	2625	0
1	6	13		LP04889	2160	26340	130	1539	1454	352	87	90	25	100	99	0	1493	1411	368	101	106	32	99	99	0	1.043	1.044	1.06	1.058	1.154	1.026	0.981	120	566	2844	2677	0.061	1452	1392	1367	1310	0
1	7	13		LP07116	2360	26340	130	2118	1978	580	87	90	20	100	100	0	2488	2308	714	101	104	20	100	99	0	0.851	0.857	0.864	0.873	1.161	0.851	0.992	120	596	4418	4098	-0.233	2031	2387	1891	2207	0
1	8	13		LP07441	2560	26340	130	1095	1077	266	87	108	195	99	95	0	858	831	204	100	125	260	96	85	0	1.33	1.354	1.357	1.364	1.126	1.145	0.911	120	599	1766	1721	0.411	1008	758	990	731	0
1	9	13		LP07813	2750	26330	130	1985	1980	524	83	88	31	100	100	0	1620	1559	407	93	97	30	100	100	0	1.246	1.294	1.293	1.305	1.128	1.291	0.991	120	566	3429	3363	0.317	1902	1527	1897	1466	0
1	10	13		LP07955	2940	26340	120	1796	1707	471	79	81	25	100	100	0	1470	1390	387	86	88	23	100	100	0	1.241	1.248	1.248	1.259	1.149	1.244	0.988	120	528	3101	2932	0.311	1717	1384	1628	1304	0
1	11	13		LP08352	3140	26340	130	1415	1334	345	79	82	29	100	100	0	1536	1419	387	90	94	36	100	99	0	0.924	0.944	0.944	0.96	1.142	0.939	0.988	120	603	2782	2584	-0.114	1336	1446	1255	1329	0
1	12	13		LP08566	3330	26330	120	2543	2609	737	84	85	18	100	100	0	3431	3439	966	95	96	15	100	100	0	0.737	0.755	0.752	0.759	1.105	0.755	0.994	120	480	5795	5869	-0.44	2459	3336	2525	3344	0
1	13	13		LP10161	3520	26330	150	81	241	367	82	83	18	30	25	0	91	275	424	93	95	17	29	24	0	0.5	0.874	0.891	1.003	2.4	0.868	0.988	156	683	-3	341	-1	-1	-2	159	182	-50
1	14	13		LP10580	3730	26340	90	569	520	267	80	80	18	98	92	0	609	574	305	93	93	20	92	88	0	0.948	0.915	0.91	0.988	1.374	0.888	0.981	52	362	1005	921	-0.078	489	516	440	481	0
1	15	13		LP10936	3920	26330	120	1833	1765	371	86	88	21	100	100	0	1901	1846	373	99	103	38	100	100	0	0.969	0.961	0.963	0.96	1.079	0.961	0.991	120	548	3549	3426	-0.045	1747	1802	1679	1747	0
1	16	13		LP11145	4110	26330	120	1631	1603	407	89	94	43	100	100	0	1369	1324	341	102	107	56	99	99	0	1.217	1.239	1.239	1.258	1.16	1.228	0.988	120	530	2809	2736	0.283	1542	1267	1514	1222	0
1	17	13		LP12301	4310	26340	120	1701	1674	533	96	102	45	98	98	0	1667	1644	533	107	113	48	96	96	0	1.029	1.027	1.028	1.052	1.296	1.022	0.987	120	544	3165	3115	0.041	1605	1560	1578	1537	0
1	18	13		SD01079	4510	26330	120	2539	2494	898	97	99	20	100	100	0	3104	2991	1106	109	111	19	99	98	0	0.815	0.832	0.833	0.878	1.463	0.822	0.99	120	529	5437	5279	-0.294	2442	2995	2397	2882	0
1	19	13		SD01621	4700	26340	130	2398	2345	879	100	100	19	100	100	0	3039	2944	1127	109	112	16	100	100	0	0.784	0.792	0.788	0.808	1.204	0.791	0.99	120	565	5228	5080	-0.351	2298	2930	2245	2835	0
1	20	13		SD01679	4900	26340	120	1470	1468	368	104	107	27	100	100	0	1364	1338	342	114	118	25	100	100	0	1.093	1.114	1.121	1.119	1.115	1.11	0.986	120	543	2616	2588	0.128	1366	1250	1364	1224	0
1	21	13		SD01790	5090	26330	120	2096	2092	557	103	104	21	100	100	0	2366	2377	674	115	117	21	100	100	0	0.885	0.879	0.881	0.893	1.115	0.871	0.991	120	507	4244	4251	-0.176	1993	2251	1989	2262	0
1	22	13		SD01848	5280	26340	130	1997	2066	674	106	115	45	100	100	0	2023	2046	672	116	125	47	99	99	0	0.992	1.016	1.023	1.03	1.156	1.016	0.987	120	679	3798	3890	-0.012	1891	1907	1960	1930	0
1	1	14		SD02108	1190	26520	120	3191	2989	804	65	71	43	100	100	0	2686	2458	672	74	80	47	100	100	0	1.197	1.227	1.222	1.232	1.081	1.22	0.995	120	578	5738	5308	0.259	3126	2612	2924	2384	0
1	2	14		SD02150	1380	26530	120	2114	2042	800	74	76	18	100	100	0	2500	2420	970	82	85	19	99	99	0	0.844	0.842	0.845	0.866	1.296	0.838	0.991	120	548	4458	4306	-0.245	2040	2418	1968	2338	0
1	3	14		GH14048	1570	26530	110	1790	1716	589	77	83	31	100	100	0	1886	1845	684	87	95	34	100	98	0	0.952	0.932	0.944	0.964	1.225	0.91	0.99	80	510	3512	3397	-0.071	1713	1799	1639	1758	0
1	4	14		GH14121	1780	26530	130	1216	1141	320	79	85	28	100	100	0	1250	1164	330	90	98	32	98	98	0	0.98	0.989	0.987	1.003	1.183	0.99	0.987	120	625	2297	2136	-0.029	1137	1160	1062	1074	0
1	5	14		GH14667	1970	26530	120	1231	1167	389	83	88	23	100	99	0	1440	1344	457	94	100	29	99	99	0	0.853	0.867	0.867	0.88	1.155	0.863	0.989	120	543	2494	2334	-0.23	1148	1346	1084	1250	0
1	6	14		GH14845	2170	26530	130	1363	1278	413	86	90	27	100	99	0	1258	1155	372	97	102	32	97	97	0	1.1	1.127	1.127	1.161	1.357	1.119	0.989	120	565	2438	2250	0.137	1277	1161	1192	1058	0
1	7	14		GH15479	2360	26530	120	1854	1826	482	87	89	20	100	100	0	2583	2539	678	99	101	22	100	100	0	0.711	0.713	0.718	0.715	1.1	0.711	0.993	120	514	4251	4179	-0.491	1767	2484	1739	2440	0
1	8	14		GH16063	2550	26540	130	1822	1855	543	85	89	29	99	99	0	2081	2064	621	98	102	31	98	98	0	0.876	0.9	0.905	0.939	1.41	0.895	0.991	120	568	3720	3736	-0.191	1737	1983	1770	1966	0
1	9	14		GH18255	2750	26530	120	1524	1469	441	81	88	38	100	100	0	1975	1885	580	93	99	37	100	99	0	0.767	0.775	0.77	0.785	1.172	0.769	0.988	120	529	3325	3180	-0.383	1443	1882	1388	1792	0
1	10	14		GH19262	2940	26530	120	1542	1489	480	76	78	20	100	99	0	1556	1509	492	86	88	16	99	99	0	0.997	0.993	0.995	1.002	1.156	0.988	0.987	120	528	2936	2836	-0.004	1466	1470	1413	1423	0
1	11	14		GH19382	3140	26530	120	1664	1613	418	79	81	19	100	100	0	2001	1904	507	89	92	18	99	99	0	0.829	0.845	0.835	0.868	1.3	0.84	0.989	120	514	3497	3349	-0.271	1585	1912	1534	1815	0
1	12	14		GH19593	3330	26530	130	1260	1207	292	82	84	18	100	99	0	1452	1369	355	92	95	18	99	99	0	0.866	0.881	0.88	0.891	1.13	0.866	0.987	120	596	2538	2402	-0.207	1178	1360	1125	1277	0
1	13	14		GH19637	3530	26530	130	978	911	245	81	83	17	100	100	0	1078	1005	287	95	96	16	100	99	0	0.913	0.912	0.91	0.933	1.174	0.901	0.984	120	563	1880	1740	-0.132	897	983	830	910	0
1	14	14		GH19680	3720	26520	120	1504	1484	418	83	85	18	100	100	0	1657	1668	494	96	97	17	100	100	0	0.91	0.891	0.896	0.906	1.128	0.885	0.991	120	566	2982	2973	-0.136	1421	1561	1401	1572	0
1	15	14		GH23506	3920	26530	120	1902	1895	509	88	90	20	100	100	0	2577	2452	634	98	102	36	100	100	0	0.732	0.768	0.761	0.766	1.085	0.77	0.99	120	557	4293	4161	-0.451	1814	2479	1807	2354	0
1	16	14		GH24002	4120	26530	120	1451	1367	452	87	91	40	98	98	0	1549	1422	480	100	105	55	98	96	0	0.941	0.968	0.97	0.985	1.174	0.96	0.989	120	543	2813	2602	-0.087	1364	1449	1280	1322	0
1	17	14		GH24458	4310	26530	130	1319	1244	378	90	94	40	99	97	0	1498	1422	449	100	105	44	97	97	0	0.879	0.873	0.867	0.897	1.232	0.867	0.988	120	580	2627	2476	-0.186	1229	1398	1154	1322	0
1	18	14		GH25012	4510	26530	120	1595	1652	715	99	105	46	98	98	0	1618	1731	757	108	113	35	98	98	0	0.991	0.957	0.957	0.96	1.206	0.953	0.99	120	543	3006	3176	-0.013	1496	1510	1553	1623	0
1	19	14		GH25405	4700	26520	120	2310	2296	952	109	111	27	100	100	0	2333	2350	984	117	120	25	100	100	0	0.993	0.979	0.978	1.006	1.212	0.976	0.993	120	528	4417	4420	-0.01	2201	2216	2187	2233	0
1	20	14		GH25591	4900	26540	120	2721	2685	1071	118	125	50	100	100	0	2742	2650	1029	125	134	55	99	99	0	0.995	1.017	1.022	1.013	1.113	1.021	0.992	120	541	5220	5092	-0.008	2603	2617	2567	2525	0
1	21	14		GH26238	5080	26510	110	1217	1495	764	129	145	86	100	98	0	1378	1679	848	139	161	118	97	97	0	0.878	0.887	0.887	0.903	1.229	0.882	0.988	80	474	2327	2906	-0.187	1088	1239	1366	1540	0
1	22	14		GH26459	5280	26530	120	1606	1810	697	112	120	50	100	100	0	1604	1776	669	122	129	62	100	99	0	1.008	1.027	1.035	1.038	1.142	1.029	0.991	120	630	2976	3352	0.012	1494	1482	1698	1654	0
1	1	15		GH27072	1180	26720	150	89	259	357	64	75	111	23	21	0	93	285	400	73	89	173	23	21	0	1.25	0.92	1.009	1.232	2.233	0.895	0.974	156	867	45	407	0.322	25	20	195	212	-50
1	2	15		GH27315	1380	26730	130	2337	2288	579	78	118	270	99	98	0	2868	2836	760	88	142	363	98	98	0	0.813	0.804	0.8	0.814	1.113	0.796	0.99	120	562	5039	4958	-0.299	2259	2780	2210	2748	0
1	3	15		GH27892	1570	26730	120	1587	1541	470	80	108	232	98	95	0	1822	1716	509	90	124	293	96	95	0	0.87	0.899	0.9	0.905	1.117	0.9	0.989	120	580	3239	3087	-0.201	1507	1732	1461	1626	0
1	4	15		GH28550	1780	26720	100	414	1101	1144	78	81	21	95	91	0	303	1147	1237	88	91	22	97	93	0	1.563	0.966	0.979	1	1.598	0.938	0.985	80	450	551	2082	0.644	336	215	1023	1059	0
1	5	15		LD44824	1970	26730	120	2457	2387	858	83	88	25	99	99	0	3001	2872	1050	92	97	26	99	98	0	0.816	0.829	0.835	0.855	1.217	0.825	0.992	120	550	5283	5084	-0.293	2374	2909	2304	2780	0
1	6	15		GH01718	2170	26720	130	1523	1451	420	88	92	27	99	99	0	1572	1515	446	97	101	25	99	98	0	0.973	0.961	0.963	0.984	1.231	0.955	0.99	120	583	2910	2781	-0.04	1435	1475	1363	1418	0
1	7	15		GH03958	2360	26730	120	1592	1518	365	84	86	20	100	100	0	1845	1767	462	97	99	20	100	100	0	0.863	0.859	0.864	0.872	1.129	0.851	0.992	120	529	3256	3104	-0.213	1508	1748	1434	1670	0
1	8	15		GH05994	2560	26720	120	215	214	69	82	84	20	96	92	0	236	249	84	94	97	22	95	94	0	0.937	0.852	0.823	0.823	1.588	0.844	0.898	120	533	275	287	-0.094	133	142	132	155	0
1	9	15		GH06691	2750	26720	120	1235	1214	327	79	81	18	100	99	0	1446	1394	399	88	91	18	99	99	0	0.851	0.869	0.87	0.882	1.136	0.859	0.986	120	534	2514	2441	-0.232	1156	1358	1135	1306	0
1	10	15		GH07816	2940	26730	120	1796	1772	538	75	78	19	100	100	0	1464	1392	422	85	87	18	99	98	0	1.248	1.298	1.297	1.318	1.198	1.294	0.99	120	529	3100	3004	0.32	1721	1379	1697	1307	0
1	11	15		GH14210	3140	26720	120	1670	1780	791	79	82	21	100	100	0	1581	1668	765	89	92	20	100	100	0	1.066	1.077	1.073	1.112	1.193	1.055	0.985	120	529	3083	3280	0.093	1591	1492	1701	1579	0
1	12	15		GH14272	3330	26730	130	1215	1131	286	81	83	20	100	100	0	1287	1213	323	92	97	22	99	99	0	0.949	0.937	0.946	0.945	1.116	0.927	0.987	120	583	2329	2171	-0.076	1134	1195	1050	1121	0
1	13	15		GH15894	3530	26720	130	1499	1414	321	82	85	21	100	100	0	1902	1809	448	94	99	22	100	99	0	0.784	0.777	0.782	0.786	1.13	0.769	0.989	120	598	3225	3047	-0.352	1417	1808	1332	1715	0
1	14	15		GH20378	3730	26730	130	1283	1209	307	85	88	21	100	100	0	1568	1467	388	95	97	19	99	98	0	0.813	0.819	0.827	0.831	1.175	0.815	0.988	120	597	2671	2496	-0.298	1198	1473	1124	1372	0
1	15	15		GH20987	3920	26730	130	1763	1650	430	86	87	19	100	99	0	796	728	194	92	93	15	98	98	0	2.382	2.459	2.473	2.506	1.148	2.432	0.987	120	580	2381	2200	1.252	1677	704	1564	636	0
1	16	15		GH21176	4120	26730	120	1223	1168	351	86	88	18	100	99	0	1442	1336	418	93	95	16	98	98	0	0.843	0.87	0.869	0.887	1.184	0.864	0.987	120	528	2486	2325	-0.247	1137	1349	1082	1243	0
1	17	15		GH27708	4310	26730	130	1720	1650	538	91	93	21	100	100	0	1755	1657	581	98	100	19	99	97	0	0.983	1	1.003	1.057	1.311	0.989	0.988	120	564	3286	3118	-0.025	1629	1657	1559	1559	0
1	18	15		GH28017	4500	26730	120	5615	5601	1821	105	110	46	100	100	0	4016	3827	1264	107	111	33	100	100	0	1.41	1.477	1.474	1.511	1.146	1.47	0.994	120	529	9419	9216	0.495	5510	3909	5496	3720	0
1	19	15		GH28769	4700	26730	120	1959	1829	493	111	116	46	99	99	0	2022	1887	522	114	118	35	99	99	0	0.969	0.969	0.969	0.976	1.121	0.968	0.992	120	562	3756	3491	-0.046	1848	1908	1718	1773	0
1	20	15		LD21722	4890	26730	120	2977	2866	772	117	120	37	100	100	0	2792	2678	727	120	123	30	100	100	0	1.07	1.075	1.076	1.086	1.12	1.073	0.994	120	515	5532	5307	0.098	2860	2672	2749	2558	0
1	21	15		LD22509	5090	26720	120	5313	5056	2140	144	158	83	99	99	0	3393	3350	1476	142	163	111	99	99	0	1.59	1.531	1.526	1.584	1.163	1.514	0.994	120	591	8420	8120	0.669	5169	3251	4912	3208	0
1	22	15		LD23434	5290	26730	120	1739	1962	901	124	130	57	100	99	0	1590	1792	785	126	134	55	98	98	0	1.103	1.103	1.11	1.117	1.205	1.116	0.986	120	610	3079	3504	0.142	1615	1464	1838	1666	0
1	1	16		LD30182	1190	26910	100	483	649	507	75	93	150	63	52	0	476	755	595	87	116	235	58	47	0	1.049	0.859	0.859	0.864	1.424	0.855	0.98	80	461	797	1242	0.069	408	389	574	668	0
1	2	16		LD31163	1380	26920	130	1537	1474	331	86	126	264	100	98	0	1567	1493	366	98	152	355	99	93	0	0.988	0.995	0.986	1.007	1.118	0.931	0.968	120	588	2920	2783	-0.018	1451	1469	1388	1395	0
1	3	16		LD32381	1580	26920	130	1873	1836	489	88	112	216	98	98	0	1723	1647	440	99	131	287	98	98	0	1.099	1.129	1.134	1.155	1.225	1.125	0.99	120	565	3409	3296	0.136	1785	1624	1748	1548	0
1	4	16		LD33046	1770	26920	130	2366	2261	655	85	90	26	100	100	0	2663	2467	764	95	100	29	99	99	0	0.888	0.917	0.919	0.935	1.142	0.906	0.994	120	602	4849	4548	-0.171	2281	2568	2176	2372	0
1	5	16		LD34980	1970	26920	130	2690	2486	643	89	93	25	100	100	0	2239	2057	557	96	101	28	100	99	0	1.214	1.222	1.226	1.246	1.158	1.214	0.992	120	565	4744	4358	0.279	2601	2143	2397	1961	0
1	6	16		LD36009	2160	26920	120	1851	1798	715	90	96	29	99	99	0	2148	1977	826	98	105	35	99	98	0	0.859	0.909	0.905	0.946	1.232	0.899	0.989	120	558	3811	3587	-0.219	1761	2050	1708	1879	0
1	7	16		GH24302	2370	26920	120	1468	1473	442	87	89	22	100	99	0	1824	1825	579	98	101	23	99	99	0	0.8	0.803	0.81	0.819	1.182	0.797	0.988	120	556	3107	3113	-0.322	1381	1726	1386	1727	0
1	8	16		GH25051	2550	26920	110	267	817	858	82	83	18	100	97	0	269	940	1032	94	95	17	100	93	0	1.057	0.869	0.939	0.998	1.467	0.844	0.99	80	474	360	1581	0.08	185	175	735	846	0
1	9	16		GH25761	2740	26920	110	962	1384	930	78	81	24	100	98	0	1030	1444	1013	87	90	20	97	97	0	0.937	0.962	0.968	0.987	1.135	0.94	0.991	80	502	1827	2663	-0.093	884	943	1306	1357	0
1	10	16		GH26019	2940	26920	120	2157	2010	593	76	77	21	100	100	0	2485	2324	707	85	86	16	99	99	0	0.867	0.864	0.867	0.871	1.125	0.859	0.992	120	548	4481	4173	-0.206	2081	2400	1934	2239	0
1	11	16		GH26152	3140	26920	120	800	885	468	76	79	18	100	100	0	975	1097	576	87	90	18	99	98	0	0.815	0.801	0.799	0.814	1.212	0.802	0.988	120	556	1612	1819	-0.295	724	888	809	1010	0
1	12	16		GH26463	3340	26920	120	1790	1791	444	81	84	22	100	100	0	2321	2319	559	92	97	25	100	100	0	0.767	0.768	0.765	0.775	1.15	0.769	0.991	120	543	3938	3937	-0.383	1709	2229	1710	2227	0
1	13	16		GH28553	3530	26920	120	1580	1609	615	82	85	21	99	98	0	1645	1615	616	93	95	20	98	97	0	0.965	1.003	0.999	1.023	1.2	1.001	0.989	120	542	3050	3049	-0.051	1498	1552	1527	1522	0
1	14	16		GH28686	3730	26920	120	2371	2356	775	86	90	30	100	100	0	2076	2065	665	94	98	27	98	98	0	1.153	1.152	1.157	1.181	1.351	1.153	0.99	120	529	4267	4241	0.205	2285	1982	2270	1971	0
1	15	16		GH28883	3920	26920	130	1555	1476	465	85	86	19	100	99	0	2082	1920	647	92	93	15	99	99	0	0.739	0.761	0.764	0.803	1.446	0.752	0.989	120	580	3460	3219	-0.437	1470	1990	1391	1828	0
1	16	16		LD21844	4120	26920	120	1264	1252	499	85	87	21	99	99	0	1393	1344	547	91	93	15	98	98	0	0.906	0.931	0.922	0.954	1.19	0.924	0.986	120	528	2481	2420	-0.143	1179	1302	1167	1253	0
1	17	16		LD22682	4310	26920	120	1548	1486	429	90	92	19	100	100	0	1472	1394	438	95	96	14	98	98	0	1.059	1.075	1.077	1.088	1.102	1.06	0.989	120	529	2835	2695	0.082	1458	1377	1396	1299	0
1	18	16		LD23009	4510	26920	130	3711	3728	1222	99	102	25	100	100	0	2116	2119	686	101	103	19	100	99	0	1.793	1.798	1.796	1.838	1.21	1.798	0.993	120	605	5627	5647	0.842	3612	2015	3629	2018	0
1	19	16		LD27356	4700	26920	110	2312	2195	721	101	105	22	100	100	0	2422	2286	733	104	108	28	100	100	0	0.954	0.96	0.955	0.964	1.104	0.946	0.99	80	471	4529	4276	-0.068	2211	2318	2094	2182	0
1	20	16		LD27836	4900	26920	120	2242	2278	873	104	107	23	100	100	0	2231	2212	850	109	113	27	100	99	0	1.008	1.034	1.04	1.059	1.229	1.032	0.992	120	518	4260	4277	0.011	2138	2122	2174	2103	0
1	21	16		LD28359	5080	26920	120	2145	2257	878	116	121	35	99	99	0	1979	2035	815	119	122	28	99	98	0	1.091	1.117	1.12	1.154	1.197	1.107	0.992	120	528	3889	4057	0.125	2029	1860	2141	1916	0
1	22	16		LD28410	5280	26920	130	1936	2094	921	106	116	60	99	99	0	2023	2104	929	112	125	62	98	97	0	0.958	0.998	1.007	1.033	1.238	0.994	0.992	120	681	3741	3980	-0.062	1830	1911	1988	1992	0
1	1	17		LD28757	1180	27120	130	1157	1602	1112	77	83	34	99	99	0	1205	1720	1222	89	96	40	98	96	0	0.968	0.935	0.946	0.971	1.259	0.923	0.991	120	716	2196	3156	-0.047	1080	1116	1525	1631	0
1	2	17		LD28893	1380	27110	130	1927	1905	558	93	96	33	100	100	0	2558	2453	772	106	110	34	100	100	0	0.748	0.772	0.772	0.789	1.145	0.763	0.992	120	597	4286	4159	-0.419	1834	2452	1812	2347	0
1	3	17		LD29569	1580	27110	120	1784	1734	541	92	95	26	100	100	0	1928	1910	630	106	110	27	100	99	0	0.929	0.91	0.899	0.929	1.208	0.901	0.987	120	528	3514	3446	-0.107	1692	1822	1642	1804	0
1	4	17		LD29807	1770	27110	130	2446	2314	661	94	99	28	100	100	0	2469	2281	693	106	112	31	100	99	0	0.995	1.021	1.02	1.051	1.205	1.007	0.992	120	564	4715	4395	-0.007	2352	2363	2220	2175	0
1	5	17		LD29902	1960	27110	130	1873	1736	593	92	96	28	99	99	0	1974	1797	648	99	104	31	99	99	0	0.95	0.968	0.962	0.993	1.146	0.958	0.993	120	598	3656	3342	-0.074	1781	1875	1644	1698	0
1	6	17		LD29995	2170	27120	120	2387	2177	781	89	93	25	100	100	0	3157	2903	1051	97	102	30	100	100	0	0.751	0.744	0.746	0.752	1.174	0.743	0.989	120	551	5358	4894	-0.413	2298	3060	2088	2806	0
1	7	17		LD30050	2350	27110	110	1334	1730	965	89	91	23	100	100	0	1309	1750	1020	100	103	24	100	100	0	1.03	0.995	1.012	1.019	1.132	0.972	0.99	80	473	2454	3291	0.042	1245	1209	1641	1650	0
1	8	17		LD30416	2550	27110	120	2325	2335	778	83	87	27	100	100	0	2698	2636	890	94	98	27	98	98	0	0.861	0.886	0.884	0.931	1.356	0.883	0.992	120	568	4846	4794	-0.216	2242	2604	2252	2542	0
1	9	17		GH07804	2740	27110	120	2298	2146	818	77	84	44	100	99	0	2594	2318	958	85	92	37	99	98	0	0.885	0.927	0.926	0.984	1.279	0.909	0.99	120	563	4730	4302	-0.176	2221	2509	2069	2233	0
1	10	17		GH07964	2950	27110	120	2218	2192	628	73	78	41	100	100	0	2220	2157	659	81	85	29	100	100	0	1.003	1.021	1.014	1.045	1.16	1.01	0.991	120	543	4284	4195	0.004	2145	2139	2119	2076	0
1	11	17		GH08340	3140	27120	120	1779	1752	584	71	73	16	100	100	0	2031	1999	684	81	83	15	100	100	0	0.876	0.876	0.88	0.886	1.136	0.871	0.99	120	520	3658	3599	-0.191	1708	1950	1681	1918	0
1	12	17		GH08916	3330	27130	130	1315	1317	319	76	80	23	100	100	0	1524	1470	372	86	91	27	99	99	0	0.862	0.897	0.888	0.9	1.118	0.888	0.988	120	594	2677	2625	-0.215	1239	1438	1241	1384	0
1	13	17		GH09429	3530	27120	120	1645	1580	499	78	84	31	100	100	0	1466	1394	462	88	93	27	99	98	0	1.137	1.15	1.156	1.224	1.513	1.138	0.991	120	557	2945	2808	0.185	1567	1378	1502	1306	0
1	14	17		GH09840	3740	27120	120	2926	2719	833	82	87	30	99	99	0	2766	2563	790	90	93	25	99	99	0	1.063	1.066	1.062	1.072	1.113	1.064	0.992	120	551	5520	5110	0.088	2844	2676	2637	2473	0
1	15	17		GH12584	3920	27120	120	1549	1507	450	79	82	19	100	100	0	1141	1109	357	86	88	15	100	99	0	1.393	1.396	1.397	1.444	1.215	1.374	0.989	120	533	2525	2451	0.479	1470	1055	1428	1023	0
1	16	17		GH12953	4120	27120	120	4314	4038	1347	82	85	22	100	100	0	2280	2132	698	88	89	14	99	99	0	1.931	1.935	1.921	1.954	1.138	1.932	0.994	120	542	6424	6000	0.949	4232	2192	3956	2044	0
1	17	17		GH13883	4320	27120	120	2077	1897	531	86	88	21	100	100	0	2039	1846	509	90	92	16	100	99	0	1.022	1.031	1.037	1.049	1.17	1.032	0.993	120	551	3940	3567	0.031	1991	1949	1811	1756	0
1	18	17		GH14216	4510	27120	130	2502	2370	732	89	91	22	100	100	0	2407	2252	719	93	95	16	100	99	0	1.043	1.057	1.055	1.072	1.125	1.053	0.994	120	610	4727	4440	0.06	2413	2314	2281	2159	0
1	19	17		GH14769	4710	27110	120	3215	2947	948	93	97	28	100	100	0	2718	2433	836	98	101	34	99	99	0	1.192	1.222	1.208	1.266	1.235	1.207	0.992	120	594	5742	5189	0.253	3122	2620	2854	2335	0
1	20	17		GH15539	4900	27110	120	2439	2489	770	92	95	22	100	100	0	2728	2767	843	100	101	27	100	100	0	0.893	0.899	0.897	0.903	1.116	0.897	0.993	120	566	4975	5064	-0.163	2347	2628	2397	2667	0
1	21	17		GH23382	5090	27120	120	1853	1865	645	94	98	31	100	99	0	1685	1667	592	100	104	26	99	99	0	1.11	1.13	1.132	1.153	1.156	1.121	0.99	120	543	3344	3338	0.15	1759	1585	1771	1567	0
1	22	17		GH24511	5300	27120	120	2632	2952	1527	91	100	47	100	99	0	2786	2957	1511	98	112	53	99	99	0	0.945	1.001	1.003	1.046	1.413	1.003	0.989	120	598	5229	5720	-0.081	2541	2688	2861	2859	0
1	1	18		GH25238	1190	27310	120	1719	1816	673	90	95	43	100	100	0	1955	2126	808	103	112	61	100	100	0	0.88	0.853	0.849	0.856	1.103	0.849	0.991	120	614	3481	3749	-0.185	1629	1852	1726	2023	0
1	2	18		GH25720	1380	27310	120	2158	2043	548	100	102	22	100	100	0	2016	1874	524	113	117	35	100	100	0	1.081	1.103	1.112	1.12	1.151	1.098	0.99	120	528	3961	3704	0.113	2058	1903	1943	1761	0
1	3	18		GH25973	1580	27310	120	3516	3218	856	96	97	22	100	100	0	3815	3541	960	106	109	21	100	100	0	0.922	0.909	0.905	0.913	1.091	0.907	0.995	120	562	7129	6557	-0.117	3420	3709	3122	3435	0
1	4	18		GH26644	1770	27310	120	2408	2484	927	99	104	29	99	99	0	3331	3289	1265	110	116	31	97	97	0	0.717	0.75	0.749	0.779	1.356	0.745	0.992	120	594	5530	5564	-0.48	2309	3221	2385	3179	0
1	5	18		LD22190	1970	27310	120	1216	1248	358	99	101	25	100	100	0	1134	1123	337	105	110	27	100	100	0	1.086	1.129	1.123	1.149	1.138	1.12	0.989	120	563	2146	2167	0.118	1117	1029	1149	1018	0
1	6	18		LD22279	2160	27310	120	2642	2354	1058	89	94	27	100	100	0	2608	2248	1037	98	103	29	99	99	0	1.017	1.053	1.055	1.101	1.239	1.044	0.993	120	548	5063	4415	0.025	2553	2510	2265	2150	0
1	7	18		LD22456	2360	27310	130	2043	1987	567	86	90	29	100	100	0	2372	2290	666	95	100	32	100	100	0	0.859	0.866	0.866	0.873	1.107	0.862	0.993	120	640	4234	4096	-0.218	1957	2277	1901	2195	0
1	8	18		LD22666	2550	27310	130	1983	1900	588	77	81	28	100	100	0	2403	2248	734	85	90	30	100	100	0	0.822	0.843	0.838	0.854	1.123	0.834	0.991	120	604	4224	3986	-0.282	1906	2318	1823	2163	0
1	9	18		LD22858	2750	27310	120	1670	1625	430	71	78	45	100	100	0	1939	1855	466	80	87	38	100	100	0	0.86	0.875	0.873	0.874	1.106	0.876	0.99	120	544	3458	3329	-0.217	1599	1859	1554	1775	0
1	10	18		LD23217	2940	27310	120	2031	1973	571	68	72	38	100	100	0	2460	2333	689	77	80	25	100	100	0	0.824	0.844	0.852	0.854	1.133	0.841	0.988	120	583	4346	4161	-0.28	1963	2383	1905	2256	0
1	11	18		LD38533	3140	27300	110	1189	1206	597	70	72	17	100	100	0	1274	1280	634	77	79	16	100	100	0	0.935	0.944	0.965	0.966	1.214	0.943	0.982	80	500	2316	2339	-0.097	1119	1197	1136	1203	0
1	12	18		LD38760	3330	27300	110	931	960	361	77	80	22	100	100	0	1014	1022	390	85	88	23	100	100	0	0.919	0.942	0.928	0.95	1.164	0.941	0.978	80	460	1783	1820	-0.121	854	929	883	937	0
1	13	18		LD39167	3530	27310	120	1109	1136	530	75	79	20	100	99	0	1027	1055	531	85	87	20	97	97	0	1.098	1.094	1.111	1.181	1.449	1.064	0.978	120	520	1976	2031	0.134	1034	942	1061	970	0
1	14	18		LD40094	3710	27310	110	637	748	505	72	74	16	100	100	0	697	844	598	81	83	15	98	98	0	0.917	0.886	0.917	0.927	1.301	0.862	0.975	80	455	1181	1439	-0.125	565	616	676	763	0
1	15	18		LD40380	3910	27310	100	485	706	506	70	71	14	100	98	0	594	794	588	79	80	12	100	100	0	0.806	0.89	0.9	0.91	1.338	0.873	0.98	80	444	930	1351	-0.311	415	515	636	715	0
1	16	18		LD42550	4120	27310	130	632	749	483	71	71	15	98	98	0	566	671	446	79	80	12	97	95	0	1.152	1.145	1.176	1.217	1.361	1.119	0.982	120	555	1048	1270	0.204	561	487	678	592	0
1	17	18		LD45234	4300	27310	100	522	655	504	72	73	16	98	98	0	542	718	569	80	81	13	98	98	0	0.974	0.914	0.935	0.952	1.325	0.886	0.976	80	410	912	1221	-0.038	450	462	583	638	0
1	18	18		LD45430	4490	27300	90	940	1168	840	78	85	83	100	94	0	1023	1155	812	85	93	100	100	92	0	0.919	1.019	1.027	1.006	1.151	1.016	0.989	52	377	1800	2160	-0.122	862	938	1090	1070	0
1	19	18		LD46661	4690	27320	90	1422	1324	717	77	82	31	100	100	0	1408	1264	713	86	91	34	98	94	0	1.017	1.059	1.09	1.168	1.323	1.041	0.989	52	372	2667	2425	0.025	1345	1322	1247	1178	0
1	20	18		LD47350	4890	27330	80	1162	1135	650	75	80	25	100	100	0	1241	1051	630	83	87	24	100	96	0	0.939	1.095	1.106	1.213	1.449	1.07	0.983	52	305	2245	2028	-0.091	1087	1158	1060	968	0
1	21	18		LD47780	5090	27310	120	624	1094	932	80	81	17	100	100	0	659	1137	970	89	91	17	100	100	0	0.954	0.968	0.949	0.97	1.236	0.964	0.986	120	542	1114	2062	-0.067	544	570	1014	1048	0
1	22	18		LP05745	5290	27300	120	513	790	700	81	82	18	96	96	0	585	859	743	91	92	18	96	96	0	0.874	0.923	0.92	0.929	1.366	0.933	0.979	120	573	926	1477	-0.193	432	494	709	768	0
1	1	19		SD04244	1180	27510	100	638	1286	1382	86	90	28	100	100	0	609	1444	1669	97	105	34	100	98	0	1.078	0.891	0.956	1.02	1.497	0.848	0.965	80	452	1064	2547	0.109	552	512	1200	1347	0
1	2	19		SD04853	1380	27500	120	1431	2142	1801	101	103	25	100	100	0	1594	2477	2097	115	117	26	99	99	0	0.899	0.864	0.858	0.879	1.202	0.861	0.99	120	531	2809	4403	-0.153	1330	1479	2041	2362	0
1	3	19		SD05937	1570	27510	110	938	2213	2382	95	98	31	100	98	0	558	2101	2497	104	107	25	100	96	0	1.857	1.061	1.408	1.505	1.577	0.991	0.983	80	502	1297	4115	0.893	843	454	2118	1997	0
1	4	19		SD07967	1780	27530	90	1732	2117	1998	89	94	29	100	96	0	1852	2301	2590	99	105	31	98	94	0	0.937	0.921	0.941	1.082	1.658	0.852	0.973	52	346	3396	4230	-0.093	1643	1753	2028	2202	0
1	5	19		SD09011	1960	27510	110	1252	1695	1277	95	99	28	100	100	0	1517	1932	1453	105	109	33	100	100	0	0.819	0.876	0.873	0.881	1.218	0.874	0.989	80	510	2569	3427	-0.287	1157	1412	1600	1827	0
1	6	19		SD09360	2170	27510	110	566	941	868	83	85	24	100	98	0	533	976	926	91	95	23	97	97	0	1.093	0.969	0.949	0.999	1.464	0.949	0.975	80	490	925	1743	0.128	483	442	858	885	0
1	7	19		GH21171	2360	27510	110	590	885	689	72	76	36	98	98	0	730	1072	844	79	85	37	97	97	0	0.796	0.819	0.821	0.865	1.744	0.815	0.976	80	502	1169	1806	-0.33	518	651	813	993	0
1	8	19		GH23184	2560	27500	110	551	664	386	66	69	20	100	98	0	509	618	386	76	78	21	97	97	0	1.12	1.103	1.12	1.156	1.223	1.036	0.966	80	497	918	1140	0.164	485	433	598	542	0
1	9	19		GH25458	2760	27510	120	412	508	318	63	65	15	100	99	0	385	487	317	74	75	13	98	98	0	1.122	1.077	1.128	1.136	1.383	1.042	0.966	120	514	660	858	0.166	349	311	445	413	0
1	10	19		GH27092	2930	27510	110	357	460	310	63	65	16	100	98	0	426	521	371	73	75	14	100	98	0	0.833	0.886	0.876	0.891	1.36	0.861	0.963	80	454	647	845	-0.264	294	353	397	448	0
1	11	19		LD21322	3140	27510	120	1225	1171	427	68	70	17	100	100	0	1546	1543	606	76	77	16	100	100	0	0.787	0.752	0.756	0.757	1.185	0.74	0.975	120	538	2627	2570	-0.345	1157	1470	1103	1467	0
1	12	19		LD22609	3330	27500	150	94	297	439	75	78	21	48	37	0	96	280	389	81	83	16	49	42	0	1.267	1.116	1.103	1.119	2.074	1.127	0.977	156	625	34	421	0.341	19	15	222	199	-50
1	13	19		ResGen_CK_1A1	3530	27500	150	80	85	22	74	77	21	23	7	0	86	88	17	82	83	15	21	9	0	1.5	1.833	1.172	1.038	3.042	1.591	0.163	156	520	10	17	0.585	6	4	11	6	-50
1	14	19		ResGen_CK_1A3	3720	27510	160	393	468	219	67	68	15	99	99	0	419	504	247	76	78	14	98	98	0	0.95	0.937	0.956	0.95	1.225	0.924	0.968	208	491	669	829	-0.073	326	343	401	428	0
1	15	19		ResGen_CK_1A5	3920	27510	160	380	441	213	65	67	19	99	97	0	369	435	209	75	78	30	98	96	0	1.071	1.044	1.05	1.054	1.329	1.03	0.966	208	532	609	736	0.1	315	294	376	360	0
1	16	19		ResGen_CK_1A7	4120	27500	160	450	498	244	66	67	19	99	99	0	412	449	211	76	78	31	99	98	0	1.143	1.158	1.156	1.153	1.236	1.156	0.969	208	483	720	805	0.193	384	336	432	373	0
1	17	19		ResGen_CK_1A9	4310	27510	170	481	489	173	69	92	141	95	75	0	501	508	182	78	98	110	96	87	0	0.974	0.977	0.987	0.985	1.182	1.013	0.948	208	493	835	850	-0.038	412	423	420	430	0
1	18	19		ResGen_CK_1A11	4500	27500	150	4123	3946	942	71	95	150	100	100	0	2865	2697	663	78	98	134	100	100	0	1.454	1.48	1.475	1.492	1.1	1.466	0.989	156	555	6839	6494	0.54	4052	2787	3875	2619	0
1	19	19		ResGen_CK_1C1	4700	27490	150	474	528	220	71	77	47	99	99	0	435	486	207	79	83	47	99	99	0	1.132	1.123	1.133	1.138	1.167	1.102	0.974	156	599	759	864	0.179	403	356	457	407	0
1	20	19		ResGen_CK_1C3	4900	27500	150	676	784	305	71	71	24	100	100	0	606	704	286	79	78	28	100	100	0	1.148	1.141	1.15	1.156	1.137	1.109	0.979	156	566	1132	1338	0.199	605	527	713	625	0
1	21	19		ResGen_CK_1C5	5090	27500	150	634	673	207	75	72	21	100	100	0	738	780	251	83	79	24	100	100	0	0.853	0.858	0.854	0.864	1.129	0.836	0.977	156	523	1214	1295	-0.229	559	655	598	697	0
1	22	19		ResGen_CK_1C7	5280	27510	160	912	982	336	80	80	27	100	100	0	890	934	328	88	87	30	100	100	0	1.037	1.066	1.068	1.081	1.153	1.057	0.985	208	823	1634	1748	0.053	832	802	902	846	0
1	1	20		ResGen_CK_1C9	1190	27710	160	829	888	380	69	74	23	100	100	0	807	879	383	79	85	25	100	100	0	1.044	1.024	1.023	1.04	1.259	1.014	0.973	208	819	1488	1619	0.062	760	728	819	800	0
1	2	20		ResGen_CK_1C11	1380	27700	170	4558	4425	985	90	103	127	100	100	0	5487	5333	1231	101	113	137	100	100	0	0.83	0.829	0.825	0.831	1.077	0.815	0.991	208	531	9854	9567	-0.27	4468	5386	4335	5232	0
1	3	20		ResGen_CK_1E1	1570	27700	150	3524	3543	1183	90	108	138	100	100	0	3340	3283	1104	95	114	154	100	100	0	1.058	1.083	1.076	1.088	1.088	1.07	0.991	156	522	6679	6641	0.082	3434	3245	3453	3188	0
1	4	20		ResGen_CK_1E3	1770	27690	150	598	622	223	85	98	118	100	92	0	509	532	186	91	106	135	98	77	0	1.227	1.218	1.217	1.223	1.165	1.198	0.977	156	599	931	978	0.295	513	418	537	441	0
1	5	20		ResGen_CK_1E5	1970	27700	150	9064	8554	1572	79	82	23	100	100	0	9474	8818	1702	86	90	27	100	100	0	0.957	0.971	0.973	0.973	1.047	0.962	0.995	156	556	18373	17207	-0.063	8985	9388	8475	8732	0
1	6	20		ResGen_CK_1E7	2170	27700	160	601	569	167	73	77	26	100	99	0	641	592	171	79	84	27	98	98	0	0.94	0.967	0.969	0.991	1.365	0.969	0.972	208	571	1090	1009	-0.09	528	562	496	513	0
1	7	20		ResGen_CK_1E9	2350	27700	150	1851	1818	336	67	72	38	100	100	0	1675	1605	312	74	79	33	100	100	0	1.114	1.144	1.145	1.147	1.089	1.125	0.989	156	503	3385	3282	0.156	1784	1601	1751	1531	0
1	8	20		ResGen_CK_1E11	2550	27710	170	540	533	98	63	67	33	100	100	0	521	523	99	72	76	29	100	100	0	1.062	1.042	1.042	1.05	1.182	1.034	0.964	208	585	926	921	0.087	477	449	470	451	0
1	9	20		ResGen_CK_1G1	2750	27710	160	449	535	270	60	62	13	99	99	0	411	527	278	71	72	11	100	100	0	1.144	1.042	1.068	1.058	1.24	1.009	0.97	208	471	729	931	0.194	389	340	475	456	0
1	10	20		ResGen_CK_1G3	2940	27700	150	781	753	234	61	62	13	100	100	0	821	777	237	70	71	11	100	100	0	0.959	0.979	0.985	0.984	1.135	0.968	0.978	156	499	1471	1399	-0.061	720	751	692	707	0
1	11	20		ResGen_CK_1G5	3140	27690	150	291	310	126	65	67	21	100	100	0	351	372	141	73	74	17	100	100	0	0.813	0.819	0.824	0.808	1.236	0.838	0.961	156	565	504	544	-0.299	226	278	245	299	0
1	12	20		ResGen_CK_1G7	3330	27700	150	5152	5192	915	75	78	28	100	100	0	3625	3625	652	80	81	18	100	100	0	1.432	1.443	1.442	1.446	1.056	1.435	0.992	156	586	8622	8662	0.518	5077	3545	5117	3545	0
1	13	20		ResGen_CK_1G9	3530	27710	170	804	926	477	77	81	27	100	100	0	742	867	453	83	85	17	100	100	0	1.103	1.083	1.103	1.097	1.177	1.068	0.976	208	566	1386	1633	0.142	727	659	849	784	0
1	14	20		ResGen_CK_1G11	3730	27690	160	512	506	96	72	77	23	100	100	0	475	465	81	81	85	21	100	100	0	1.117	1.13	1.133	1.123	1.171	1.135	0.962	208	395	834	818	0.159	440	394	434	384	0
1	15	20		HRB_1	3910	27700	120	2063	2073	842	73	77	27	100	100	0	1927	1903	786	82	88	38	100	100	0	1.079	1.098	1.099	1.117	1.204	1.092	0.979	120	364	3835	3821	0.109	1990	1845	2000	1821	0
1	16	20		HRB_17	4120	27700	160	498	633	381	76	78	23	99	98	0	489	610	353	83	87	35	98	96	0	1.039	1.057	1.07	1.052	1.283	1.104	0.947	208	398	828	1084	0.056	422	406	557	527	0
1	17	20		HRB_33	4310	27700	160	1393	1629	766	82	115	176	100	99	0	1251	1445	682	88	116	130	99	98	0	1.127	1.14	1.155	1.176	1.314	1.14	0.979	208	331	2474	2904	0.173	1311	1163	1547	1357	0
1	18	20		Henikoff_5	4510	27700	160	2507	2410	749	74	105	171	98	98	0	2243	2123	641	83	106	130	99	98	0	1.126	1.145	1.149	1.13	1.176	1.146	0.986	208	391	4593	4376	0.172	2433	2160	2336	2040	0
1	19	20		Duke_11	4700	27700	160	2303	2476	929	75	86	94	100	100	0	2234	2244	848	85	95	84	99	99	0	1.037	1.112	1.113	1.125	1.261	1.105	0.986	208	452	4377	4560	0.052	2228	2149	2401	2159	0
1	20	20		Duke_13	4890	27690	150	5292	5218	646	75	78	65	100	100	0	5021	4953	637	83	87	54	100	100	0	1.057	1.056	1.054	1.057	1.05	1.044	0.993	156	477	10155	10013	0.079	5217	4938	5143	4870	0
1	21	20		HRB_5	5090	27700	150	2807	2815	1016	78	153	593	96	92	0	2686	2694	1020	85	183	808	94	82	0	1.049	1.049	1.051	1.084	1.254	0.981	0.969	156	503	5330	5346	0.069	2729	2601	2737	2609	0
1	22	20		HRB_21	5300	27690	140	2654	2504	510	81	141	515	100	98	0	2446	2292	468	88	168	703	100	93	0	1.091	1.099	1.102	1.1	1.086	0.983	0.945	156	666	4931	4627	0.126	2573	2358	2423	2204	0
1	1	21		HRB_37	1190	27890	140	1500	1422	417	66	70	26	100	100	0	1497	1422	421	74	80	23	100	99	0	1.008	1.006	1.004	1.026	1.21	1.003	0.991	156	768	2857	2704	0.011	1434	1423	1356	1348	0
1	2	21		Henikoff_9	1390	27890	140	6623	6352	1302	81	87	62	100	100	0	6169	5914	1180	87	94	56	100	100	0	1.076	1.076	1.076	1.074	1.054	1.076	0.996	156	596	12624	12098	0.105	6542	6082	6271	5827	0
1	3	21		Duke_20	1580	27890	140	8280	8020	1548	87	102	131	100	100	0	7432	7069	1438	91	107	144	100	100	0	1.116	1.137	1.138	1.144	1.093	1.127	0.994	156	629	15534	14911	0.158	8193	7341	7933	6978	0
1	4	21		Duke_19	1770	27890	150	6033	6276	2473	84	96	113	100	100	0	5559	5764	2199	88	100	128	100	100	0	1.087	1.091	1.083	1.088	1.062	1.088	0.994	156	703	11420	11868	0.121	5949	5471	6192	5676	0
1	5	21		Eisenman_4	1970	27900	160	3028	3083	1059	76	81	26	100	100	0	2394	2432	807	84	87	27	100	100	0	1.278	1.281	1.276	1.276	1.116	1.284	0.993	208	820	5262	5355	0.354	2952	2310	3007	2348	0
1	6	21		Auld_2	2170	27900	140	2490	2366	692	74	76	26	100	100	0	2542	2453	721	80	83	27	100	100	0	0.981	0.966	0.971	0.97	1.084	0.962	0.993	156	613	4878	4665	-0.027	2416	2462	2292	2373	0
1	7	21		Auld_4	2360	27890	140	2227	2257	766	70	73	22	100	100	0	2225	2225	801	78	80	17	100	100	0	1.005	1.019	1.015	1.049	1.177	1.003	0.991	156	609	4304	4334	0.007	2157	2147	2187	2147	0
1	8	21		SP1	2560	27890	140	1237	1308	540	67	72	67	100	99	0	672	711	270	74	77	23	98	98	0	1.957	1.948	1.956	1.983	1.288	1.971	0.981	156	594	1768	1878	0.968	1170	598	1241	637	0
1	9	21		SP3	2750	27890	150	940	1004	452	65	70	67	100	100	0	788	835	380	73	77	24	100	100	0	1.224	1.232	1.234	1.26	1.173	1.217	0.981	156	588	1590	1701	0.291	875	715	939	762	0
1	10	21		SP5	2940	27900	160	469	571	324	63	66	17	99	99	0	409	488	271	73	75	17	98	98	0	1.208	1.224	1.239	1.253	1.268	1.215	0.977	208	815	742	923	0.273	406	336	508	415	0
1	11	21		Human	3140	27880	120	135	135	31	65	68	22	96	76	0	148	153	31	75	79	48	82	23	0	0.959	0.897	0.902	0.86	1.549	0.891	0.824	120	563	143	148	-0.061	70	73	70	78	0
1	12	21		Lambda	3330	27920	100	145	151	41	72	75	24	92	78	0	129	131	30	80	82	19	83	67	0	1.49	1.549	1.497	1.57	1.887	1.546	0.731	80	455	122	130	0.575	73	49	79	51	0
1	13	21		Fly Genomic	3530	27890	130	2315	2382	631	77	81	28	100	100	0	2179	2207	552	84	88	23	100	100	0	1.068	1.086	1.082	1.082	1.069	1.097	0.983	120	617	4333	4428	0.095	2238	2095	2305	2123	0
1	14	21		Fly Genomic-Digested	3730	27890	140	3008	3067	871	78	81	22	100	100	0	2599	2645	809	86	89	22	100	99	0	1.166	1.168	1.158	1.218	1.37	1.15	0.981	156	645	5443	5548	0.221	2930	2513	2989	2559	0
1	15	21		Fly Genomic-Random Primed	3920	27890	150	4815	4910	1247	76	79	23	100	100	0	4056	4197	1130	83	87	21	100	100	0	1.193	1.175	1.169	1.203	1.214	1.161	0.989	156	693	8712	8948	0.254	4739	3973	4834	4114	0
1	16	21		Blank	4110	27890	150	77	82	23	69	74	27	21	3	0	88	91	21	78	83	26	17	5	0	0.8	1	1.258	1.091	3.249	1.288	0.375	156	682	18	26	-0.322	8	10	13	13	-50
1	17	21		EMPTY	4310	27890	150	76	76	20	68	75	56	0	0	0	87	90	24	77	84	39	12	2	0	0.8	0.615	0.895	0.889	3.015	0.912	0.509	156	645	18	21	-0.322	8	10	8	13	-75
1	18	21		EMPTY	4500	27890	150	69	75	23	72	78	59	3	0	0	80	84	20	81	88	46	3	0	0	3	1	1.133	1.159	3.022	0.981	0.485	156	645	-4	6	1.585	-3	-1	3	3	-75
1	19	21		EMPTY	4700	27890	150	77	81	20	72	78	57	2	0	0	87	91	23	83	91	51	5	0	0	1.25	1.125	0.861	0.962	3.17	1.328	0.755	156	660	9	17	0.322	5	4	9	8	-75
1	20	21		EMPTY	4890	27890	150	72	77	26	72	77	54	3	0	0	78	86	35	81	88	43	7	0	0	0	1	0.972	0.897	2.706	1.251	0.749	156	706	-3	10	Error	0	-3	5	5	-75
1	21	21		EMPTY	5090	27890	150	66	73	23	69	126	491	0	0	0	76	82	30	79	154	669	0	0	0	1	1.333	1.133	1.224	2.946	0.869	0.536	156	738	-6	7	0	-3	-3	4	3	-75
1	22	21		EMPTY	5280	27890	150	65	69	20	64	113	443	0	0	0	75	80	22	73	137	603	0	0	0	0.5	0.714	1.028	1.049	3.209	0.73	0.969	156	909	3	12	-1	1	2	5	7	-75
2	1	1		GM01045	5690	23920	130	997	945	207	61	63	14	100	100	0	830	797	167	69	71	13	100	100	0	1.23	1.214	1.228	1.223	1.193	1.222	0.981	120	751	1697	1612	0.299	936	761	884	728	0
2	2	1		GM01181	5890	23910	120	1766	1689	520	66	68	16	100	100	0	1351	1255	420	73	75	15	100	99	0	1.33	1.373	1.352	1.434	1.283	1.355	0.986	120	623	2978	2805	0.412	1700	1278	1623	1182	0
2	3	1		GM01267	6090	23910	130	1346	1328	200	70	71	18	100	100	0	1313	1292	168	79	80	17	100	100	0	1.034	1.037	1.037	1.034	1.097	1.044	0.986	120	678	2510	2471	0.048	1276	1234	1258	1213	0
2	4	1		GM01527	6280	23910	130	1247	1206	237	72	75	22	100	100	0	1106	1056	216	79	81	20	100	100	0	1.144	1.161	1.148	1.167	1.164	1.146	0.978	120	679	2202	2111	0.194	1175	1027	1134	977	0
2	5	1		GM01846	6480	23910	120	2252	2108	959	75	76	22	100	100	0	2244	2062	932	78	81	21	99	99	0	1.005	1.025	1.01	1.056	1.352	1.026	0.984	120	609	4343	4017	0.007	2177	2166	2033	1984	0
2	6	1		LD01705	6670	23920	130	1686	1583	451	78	80	24	100	100	0	1946	1813	501	82	84	19	100	100	0	0.863	0.869	0.87	0.87	1.184	0.875	0.984	120	664	3472	3236	-0.213	1608	1864	1505	1731	0
2	7	1		LD05267	6870	23910	120	1339	1282	267	78	85	37	100	100	0	1500	1409	294	83	91	40	100	100	0	0.89	0.908	0.898	0.909	1.127	0.906	0.987	120	609	2678	2530	-0.168	1261	1417	1204	1326	0
2	8	1		LD05344	7060	23920	120	1398	1318	310	74	81	36	100	100	0	1250	1163	271	79	88	42	100	100	0	1.131	1.148	1.14	1.155	1.132	1.153	0.985	120	579	2495	2328	0.177	1324	1171	1244	1084	0
2	9	1		LD05512	7260	23910	120	1938	1884	306	73	75	19	100	100	0	1981	1948	308	80	82	20	100	100	0	0.981	0.969	0.974	0.968	1.093	0.972	0.99	120	595	3766	3679	-0.028	1865	1901	1811	1868	0
2	10	1		LD05816	7450	23910	130	2592	2521	494	71	73	19	100	100	0	2000	1925	412	78	79	18	100	100	0	1.312	1.326	1.331	1.34	1.111	1.314	0.99	120	678	4443	4297	0.391	2521	1922	2450	1847	0
2	11	1		LD05893	7650	23910	120	1516	1464	310	68	71	18	100	100	0	1805	1721	354	75	77	15	100	100	0	0.837	0.848	0.85	0.847	1.105	0.848	0.989	120	608	3178	3042	-0.257	1448	1730	1396	1646	0
2	12	1		LD06317	7840	23920	130	2936	2823	533	71	73	18	100	100	0	2528	2456	445	77	79	17	100	100	0	1.169	1.157	1.156	1.155	1.082	1.163	0.992	120	632	5316	5131	0.225	2865	2451	2752	2379	0
2	13	1		LD09559	8030	23910	120	1548	1522	307	75	76	20	100	100	0	1394	1354	269	80	82	20	100	100	0	1.121	1.136	1.138	1.138	1.102	1.136	0.988	120	609	2787	2721	0.165	1473	1314	1447	1274	0
2	14	1		LD10028	8230	23910	120	1959	1865	361	74	75	17	100	100	0	1784	1729	355	81	82	15	100	100	0	1.107	1.087	1.081	1.093	1.112	1.082	0.988	120	623	3588	3439	0.146	1885	1703	1791	1648	0
2	15	1		LD10274	8430	23910	130	1914	1838	329	72	74	16	100	100	0	1944	1891	338	79	81	15	100	100	0	0.988	0.975	0.976	0.976	1.092	0.975	0.989	120	662	3707	3578	-0.018	1842	1865	1766	1812	0
2	16	1		LD10416	8620	23910	130	1893	1797	366	70	71	16	100	100	0	2080	1954	406	78	79	16	100	100	0	0.911	0.921	0.925	0.924	1.092	0.919	0.991	120	647	3825	3603	-0.135	1823	2002	1727	1876	0
2	17	1		LD13706	8810	23910	130	1705	1627	378	71	73	19	100	100	0	1866	1767	470	77	79	17	100	100	0	0.913	0.921	0.91	0.945	1.176	0.901	0.986	120	661	3423	3246	-0.131	1634	1789	1556	1690	0
2	18	1		LD14049	9010	23910	120	884	865	170	69	70	17	100	100	0	864	829	174	76	77	14	100	100	0	1.034	1.057	1.053	1.067	1.153	1.05	0.98	120	594	1603	1549	0.049	815	788	796	753	0
2	19	1		LD16810	9200	23910	120	1167	1141	209	66	67	16	100	100	0	1110	1088	203	73	75	14	100	100	0	1.062	1.059	1.066	1.064	1.106	1.056	0.985	120	609	2138	2090	0.086	1101	1037	1075	1015	0
2	20	1		LD17730	9400	23910	120	1553	1484	346	72	75	24	100	100	0	1594	1517	354	78	82	23	100	100	0	0.977	0.981	0.972	0.985	1.141	0.967	0.955	120	608	2997	2851	-0.034	1481	1516	1412	1439	0
2	21	1		LD18683	9600	23910	120	1483	1443	350	71	74	21	100	100	0	1223	1176	315	77	80	19	100	100	0	1.232	1.248	1.265	1.266	1.154	1.235	0.981	120	608	2558	2471	0.301	1412	1146	1372	1099	0
2	22	1		LD18740	9790	23910	130	1301	1259	281	66	67	15	100	100	0	1342	1291	287	73	74	14	100	100	0	0.973	0.979	0.99	0.981	1.114	0.97	0.977	120	761	2504	2411	-0.039	1235	1269	1193	1218	0
2	1	2		LD18769	5690	24110	120	1648	1593	302	70	70	16	100	100	0	1955	1925	404	78	78	16	100	100	0	0.841	0.825	0.829	0.83	1.085	0.816	0.99	120	570	3455	3370	-0.25	1578	1877	1523	1847	0
2	2	2		LD19034	5890	24110	120	1872	1752	470	78	80	17	100	100	0	1922	1800	487	86	87	15	100	100	0	0.977	0.977	0.977	0.983	1.148	0.976	0.987	120	542	3630	3388	-0.033	1794	1836	1674	1714	0
2	3	2		LD05405	6090	24110	120	2340	2180	542	83	83	17	100	100	0	2294	2097	512	91	92	15	100	100	0	1.025	1.045	1.055	1.042	1.117	1.045	0.99	120	542	4460	4103	0.035	2257	2203	2097	2006	0
2	4	2		LD05535	6290	24110	120	2358	2164	650	84	85	18	100	100	0	2475	2267	648	91	92	16	100	99	0	0.954	0.956	0.95	0.939	1.153	0.964	0.99	120	513	4658	4256	-0.068	2274	2384	2080	2176	0
2	5	2		LD05574	6470	24110	120	2903	2673	791	84	86	19	100	100	0	2942	2629	834	90	91	18	100	100	0	0.988	1.02	1.018	1.046	1.197	1.009	0.988	120	513	5671	5128	-0.017	2819	2852	2589	2539	0
2	6	2		LD05592	6670	24110	120	4179	3969	1032	86	89	24	100	100	0	2743	2588	644	92	94	20	100	100	0	1.544	1.556	1.564	1.553	1.119	1.565	0.99	120	528	6744	6379	0.627	4093	2651	3883	2496	0
2	7	2		LD05671	6870	24110	120	1784	1712	344	86	95	42	100	100	0	2062	1977	396	91	102	52	100	100	0	0.861	0.862	0.855	0.861	1.101	0.862	0.988	120	512	3669	3512	-0.215	1698	1971	1626	1886	0
2	8	2		LD05707	7060	24100	120	1807	1709	418	83	90	40	100	99	0	1496	1401	368	88	97	47	98	98	0	1.224	1.238	1.239	1.251	1.122	1.229	0.988	120	513	3132	2939	0.292	1724	1408	1626	1313	0
2	9	2		LD07278	7260	24100	120	2587	2395	578	83	85	19	100	100	0	2763	2577	663	88	90	18	100	100	0	0.936	0.929	0.915	0.956	1.22	0.923	0.991	120	529	5179	4801	-0.095	2504	2675	2312	2489	0
2	10	2		LD07457	7450	24110	130	2564	2465	480	82	84	32	100	100	0	2807	2681	501	86	89	26	100	100	0	0.912	0.918	0.916	0.916	1.101	0.924	0.989	120	582	5203	4978	-0.133	2482	2721	2383	2595	0
2	11	2		LD07615	7650	24110	130	999	974	168	80	83	34	100	100	0	940	910	165	84	87	26	100	100	0	1.074	1.082	1.082	1.094	1.159	1.086	0.98	120	591	1775	1720	0.102	919	856	894	826	0
2	12	2		LD07688	7840	24100	120	2644	2529	521	81	82	19	100	100	0	2386	2232	505	86	87	16	100	100	0	1.114	1.141	1.14	1.159	1.143	1.131	0.991	120	499	4863	4594	0.156	2563	2300	2448	2146	0
2	13	2		LD07878	8040	24110	120	1991	1890	395	82	83	16	100	100	0	2044	1930	403	88	90	14	100	100	0	0.976	0.982	0.976	0.982	1.126	0.981	0.987	120	544	3865	3650	-0.035	1909	1956	1808	1842	0
2	14	2		LD07939	8240	24110	130	1947	1865	443	80	82	16	100	100	0	2165	2057	480	88	89	14	100	100	0	0.899	0.907	0.906	0.908	1.119	0.909	0.989	120	583	3944	3754	-0.154	1867	2077	1785	1969	0
2	15	2		LD09078	8430	24100	120	1684	1582	401	78	80	16	100	100	0	1937	1785	496	86	87	16	100	100	0	0.868	0.885	0.889	0.905	1.178	0.875	0.985	120	514	3457	3203	-0.205	1606	1851	1504	1699	0
2	16	2		LD09511	8630	24100	120	3063	2975	873	82	87	34	100	100	0	2865	2838	909	88	92	27	100	100	0	1.073	1.052	1.046	1.079	1.204	1.039	0.986	120	542	5758	5643	0.102	2981	2777	2893	2750	0
2	17	2		LD09689	8830	24100	120	2811	2661	696	88	92	35	100	100	0	2012	1900	473	92	96	26	100	100	0	1.418	1.423	1.428	1.418	1.124	1.428	0.989	120	530	4643	4381	0.504	2723	1920	2573	1808	0
2	18	2		LD09836	9020	24100	120	1519	1482	332	80	82	19	100	100	0	1369	1296	330	86	88	16	100	100	0	1.122	1.159	1.151	1.185	1.186	1.14	0.982	120	514	2722	2612	0.166	1439	1283	1402	1210	0
2	19	2		LD09936	9210	24110	120	1222	1164	266	79	87	44	100	100	0	1061	1008	216	86	94	42	100	100	0	1.172	1.177	1.177	1.174	1.135	1.187	0.98	120	530	2118	2007	0.229	1143	975	1085	922	0
2	20	2		LD09950	9410	24100	120	2974	2879	599	89	98	43	100	100	0	2814	2697	611	96	104	41	100	100	0	1.061	1.073	1.067	1.087	1.133	1.063	0.991	120	529	5603	5391	0.086	2885	2718	2790	2601	0
2	21	2		LD10908	9600	24110	130	1565	1499	336	81	84	21	100	100	0	1832	1712	397	90	93	19	100	100	0	0.852	0.874	0.871	0.878	1.114	0.877	0.985	120	581	3226	3040	-0.231	1484	1742	1418	1622	0
2	22	2		LD11036	9800	24110	130	1286	1275	333	73	75	17	100	100	0	1302	1273	332	83	85	18	100	100	0	0.995	1.01	1.003	1.016	1.195	1.019	0.973	120	679	2432	2392	-0.007	1213	1219	1202	1190	0
2	1	3		LD13195	5700	24300	120	1899	1840	389	73	74	18	100	100	0	1584	1538	338	82	83	18	100	100	0	1.216	1.214	1.223	1.219	1.087	1.209	0.991	120	599	3328	3223	0.282	1826	1502	1767	1456	0
2	2	3		LD13390	5900	24300	120	2327	2204	691	85	86	17	100	100	0	2104	1989	653	94	95	17	100	100	0	1.115	1.118	1.118	1.149	1.227	1.109	0.99	120	514	4252	4014	0.158	2242	2010	2119	1895	0
2	3	3		LD13436	6090	24300	120	2546	2455	494	89	90	18	100	100	0	2838	2743	590	97	99	17	100	100	0	0.896	0.894	0.881	0.899	1.099	0.888	0.992	120	514	5198	5012	-0.158	2457	2741	2366	2646	0
2	4	3		LD13525	6290	24300	120	2254	2031	700	85	87	18	100	100	0	1699	1556	520	94	95	15	99	99	0	1.351	1.331	1.329	1.35	1.189	1.331	0.99	120	514	3774	3408	0.434	2169	1605	1946	1462	0
2	5	3		GM09415	6480	24300	120	2627	2541	945	85	87	20	100	100	0	2795	2707	1011	94	96	18	100	100	0	0.941	0.94	0.945	0.952	1.159	0.937	0.989	120	514	5243	5069	-0.088	2542	2701	2456	2613	0
2	6	3		GM09620	6680	24300	120	2860	2530	952	88	103	79	100	100	0	3751	3359	1329	96	118	116	100	99	0	0.758	0.748	0.753	0.769	1.196	0.741	0.988	120	514	6427	5705	-0.399	2772	3655	2442	3263	0
2	7	3		GM09915	6870	24290	120	2512	2343	813	86	102	80	100	100	0	1918	1795	655	92	115	117	97	97	0	1.329	1.325	1.323	1.401	1.442	1.308	0.987	120	534	4252	3960	0.41	2426	1826	2257	1703	0
2	8	3		GM10003	7070	24300	120	1560	1613	791	84	86	18	100	100	0	1612	1617	784	89	91	14	100	100	0	0.969	1.001	0.993	1.015	1.242	1.003	0.986	120	496	2999	3057	-0.045	1476	1523	1529	1528	0
2	9	3		GM10183	7250	24300	120	1558	1503	311	86	88	20	100	100	0	1790	1712	387	90	93	20	100	100	0	0.866	0.874	0.876	0.887	1.12	0.866	0.99	120	563	3172	3039	-0.208	1472	1700	1417	1622	0
2	10	3		GM10308	7460	24300	120	2290	2101	543	88	91	37	100	100	0	1912	1743	420	92	97	31	100	100	0	1.21	1.219	1.229	1.209	1.104	1.226	0.991	120	562	4022	3664	0.275	2202	1820	2013	1651	0
2	11	3		HL02140	7660	24290	110	2801	2822	438	88	93	38	100	100	0	2645	2611	432	92	97	32	100	100	0	1.063	1.085	1.089	1.088	1.058	1.079	0.991	80	485	5266	5253	0.088	2713	2553	2734	2519	0
2	12	3		HL02309	7850	24290	120	2692	2510	787	85	87	19	100	100	0	2661	2445	837	90	92	17	100	100	0	1.014	1.03	1.026	1.076	1.227	1.017	0.991	120	549	5178	4780	0.02	2607	2571	2425	2355	0
2	13	3		HL02418	8050	24300	120	1262	1182	239	86	88	17	100	100	0	1243	1185	238	93	94	15	100	100	0	1.023	1.004	1.01	1.003	1.126	1.004	0.986	120	499	2326	2188	0.032	1176	1150	1096	1092	0
2	14	3		HL02677	8230	24300	120	1443	1336	332	92	96	23	100	100	0	1447	1324	333	97	101	21	100	100	0	1.001	1.014	1.014	1.023	1.141	1.011	0.989	120	520	2701	2471	0.001	1351	1350	1244	1227	0
2	15	3		HL02756	8440	24290	120	2622	2466	490	95	98	25	100	100	0	2540	2401	538	99	103	24	100	100	0	1.035	1.03	1.031	1.047	1.15	1.021	0.992	120	543	4968	4673	0.05	2527	2441	2371	2302	0
2	16	3		HL02815	8630	24300	120	1702	1634	309	93	94	19	100	100	0	1615	1527	299	99	100	18	100	100	0	1.061	1.079	1.082	1.086	1.118	1.076	0.987	120	514	3125	2969	0.086	1609	1516	1541	1428	0
2	17	3		HL04357	8820	24300	120	3038	2757	831	90	93	32	100	100	0	2900	2673	784	98	100	23	100	100	0	1.052	1.036	1.051	1.036	1.148	1.037	0.986	120	537	5750	5242	0.073	2948	2802	2667	2575	0
2	18	3		HL04393	9020	24300	120	733	723	111	82	84	18	100	100	0	732	708	110	90	91	15	100	100	0	1.014	1.037	1.028	1.038	1.147	1.031	0.975	120	542	1293	1259	0.02	651	642	641	618	0
2	19	3		HL04910	9220	24300	120	1770	1669	402	89	106	60	100	100	0	1758	1652	379	97	114	60	100	100	0	1.012	1.016	1.014	1.012	1.094	1.019	0.989	120	514	3342	3135	0.017	1681	1661	1580	1555	0
2	20	3		HL05328	9410	24300	120	1260	1204	234	91	109	62	100	100	0	1303	1236	244	97	116	61	100	99	0	0.969	0.977	0.989	0.983	1.133	0.974	0.983	120	498	2375	2252	-0.045	1169	1206	1113	1139	0
2	21	3		HL05577	9600	24300	130	1450	1382	312	80	83	21	100	100	0	1238	1166	273	90	92	16	100	100	0	1.193	1.21	1.203	1.227	1.178	1.205	0.986	120	579	2518	2378	0.255	1370	1148	1302	1076	0
2	22	3		HL05730	9800	24300	120	2046	1965	440	80	82	19	100	100	0	2310	2201	501	89	92	19	100	100	0	0.885	0.893	0.892	0.898	1.105	0.89	0.988	120	594	4187	3997	-0.176	1966	2221	1885	2112	0
2	1	4		GM01209	5690	24500	120	2059	1881	657	78	80	23	100	100	0	2394	2155	734	88	90	24	100	100	0	0.859	0.872	0.874	0.876	1.163	0.874	0.99	120	586	4287	3870	-0.219	1981	2306	1803	2067	0
2	2	4		GM01240	5900	24490	120	3548	3405	789	90	91	19	100	100	0	4082	3864	959	99	101	20	100	100	0	0.868	0.88	0.881	0.891	1.125	0.875	0.994	120	563	7441	7080	-0.204	3458	3983	3315	3765	0
2	3	4		GM01305	6100	24490	120	2201	2091	489	88	89	18	100	100	0	1983	1862	467	96	97	17	100	100	0	1.12	1.134	1.132	1.152	1.13	1.126	0.992	120	544	4000	3769	0.163	2113	1887	2003	1766	0
2	4	4		GM01318	6290	24490	120	1398	1360	321	85	86	17	100	100	0	1196	1159	264	93	95	14	100	100	0	1.19	1.196	1.194	1.202	1.138	1.198	0.987	120	482	2416	2341	0.251	1313	1103	1275	1066	0
2	5	4		GM01569	6480	24490	130	2287	2113	578	83	86	21	100	100	0	2567	2333	697	93	96	24	100	100	0	0.891	0.906	0.912	0.93	1.167	0.894	0.99	120	604	4678	4270	-0.167	2204	2474	2030	2240	0
2	6	4		GM01605	6690	24490	120	1935	1879	984	84	104	86	95	92	0	2393	2325	1296	95	118	105	94	91	0	0.805	0.805	0.796	0.851	1.328	0.789	0.983	120	562	4149	4025	-0.312	1851	2298	1795	2230	0
2	7	4		GM01721	6890	24490	100	1164	1365	762	85	95	69	100	97	0	1328	1556	869	90	105	87	100	96	0	0.872	0.873	0.865	0.89	1.232	0.87	0.971	80	408	2317	2746	-0.198	1079	1238	1280	1466	0
2	8	4		HL01250	7060	24490	150	96	336	490	83	84	19	43	36	0	95	348	520	89	91	17	39	32	0	2.167	0.977	1.067	1.253	2.366	0.949	0.981	156	709	19	512	1.115	13	6	253	259	-50
2	9	4		HL01663	7270	24490	90	806	800	469	79	80	19	100	100	0	764	765	474	84	87	18	100	94	0	1.069	1.059	1.065	1.165	1.356	1.034	0.981	52	381	1407	1402	0.096	727	680	721	681	0
2	10	4		LD02310	7460	24490	120	1690	1650	452	81	83	19	100	100	0	1559	1539	424	87	89	16	100	100	0	1.093	1.081	1.083	1.092	1.168	1.078	0.985	120	568	3081	3021	0.128	1609	1472	1569	1452	0
2	11	4		LD03441	7650	24490	110	943	1126	509	83	86	24	100	100	0	972	1155	528	89	92	23	100	100	0	0.974	0.978	0.988	0.984	1.137	0.963	0.98	80	499	1743	2109	-0.038	860	883	1043	1066	0
2	12	4		LD03595	7850	24490	120	2753	2672	919	89	95	28	100	100	0	2002	1882	661	95	101	26	100	100	0	1.397	1.445	1.444	1.488	1.228	1.437	0.988	120	530	4571	4370	0.482	2664	1907	2583	1787	0
2	13	4		LD08432	8040	24490	120	1154	1366	926	96	104	41	100	98	0	966	1217	847	103	110	35	100	96	0	1.226	1.14	1.132	1.22	1.278	1.12	0.991	120	548	1921	2384	0.294	1058	863	1270	1114	0
2	14	4		LD09675	8240	24480	110	3030	2909	947	110	120	46	100	100	0	2367	2326	796	115	122	40	100	100	0	1.297	1.266	1.255	1.282	1.116	1.243	0.99	80	499	5172	5010	0.375	2920	2252	2799	2211	0
2	15	4		LD09783	8440	24490	120	2012	1932	631	106	109	32	100	100	0	2171	2102	737	109	113	27	100	99	0	0.924	0.916	0.916	0.946	1.224	0.906	0.987	120	563	3968	3819	-0.113	1906	2062	1826	1993	0
2	16	4		LD10780	8630	24490	120	2199	2209	715	92	97	34	100	100	0	2048	1999	715	99	103	32	100	100	0	1.081	1.114	1.099	1.157	1.221	1.095	0.986	120	560	4056	4017	0.112	2107	1949	2117	1900	0
2	17	4		LD13191	8840	24480	110	1712	1860	934	92	98	38	98	98	0	1633	1819	873	99	104	34	98	98	0	1.056	1.028	1.035	1.03	1.138	1.024	0.981	80	483	3154	3488	0.079	1620	1534	1768	1720	0
2	18	4		LD13642	9020	24490	120	417	589	428	86	86	16	99	97	0	393	577	422	93	93	13	96	95	0	1.103	1.039	1.065	1.107	1.583	1.028	0.97	120	521	631	987	0.142	331	300	503	484	0
2	19	4		LD16361	9220	24490	120	1827	1773	705	92	98	36	100	100	0	1476	1390	569	100	107	34	100	97	0	1.261	1.303	1.302	1.365	1.294	1.29	0.978	120	550	3111	2971	0.334	1735	1376	1681	1290	0
2	20	4		LD18261	9420	24480	120	1000	1161	545	90	103	57	98	98	0	1132	1212	566	99	112	61	99	98	0	0.881	0.962	0.973	0.985	1.347	0.965	0.985	120	537	1943	2184	-0.183	910	1033	1071	1113	0
2	21	4		LD18468	9600	24490	100	795	931	490	81	85	27	100	100	0	907	1030	557	92	95	27	100	100	0	0.876	0.906	0.905	0.943	1.258	0.891	0.976	80	429	1529	1788	-0.191	714	815	850	938	0
2	22	4		LD18775	9800	24490	120	683	863	474	81	85	30	100	99	0	849	1044	576	91	94	28	100	100	0	0.794	0.821	0.803	0.815	1.26	0.818	0.979	120	628	1360	1735	-0.332	602	758	782	953	0
2	1	5		LD18978	5710	24680	120	2226	2822	1827	81	84	23	100	100	0	1225	1587	1116	90	93	23	100	99	0	1.89	1.831	1.884	1.948	1.284	1.762	0.975	120	601	3280	4238	0.918	2145	1135	2741	1497	0
2	2	5		LD19191	5900	24680	110	845	1204	990	83	86	22	100	100	0	669	1045	930	90	94	22	100	95	0	1.316	1.174	1.286	1.512	1.487	1.117	0.982	80	501	1341	2076	0.396	762	579	1121	955	0
2	3	5		GM04985	6110	24680	80	1426	1330	602	79	80	17	100	100	0	1337	1342	696	88	89	16	100	100	0	1.078	0.998	0.991	1.11	1.404	0.953	0.976	52	298	2596	2505	0.109	1347	1249	1251	1254	0
2	4	5		GM05638	6280	24680	150	74	336	620	84	88	29	21	19	0	79	359	671	92	96	28	20	17	0	0.769	0.944	0.977	0.971	2.579	0.926	0.978	156	733	-23	519	-0.379	-10	-13	252	267	-50
2	5	5		GM06026	6480	24680	110	2045	2230	1299	84	88	30	100	100	0	2515	2560	1447	91	96	35	100	100	0	0.809	0.869	0.872	0.865	1.152	0.868	0.981	80	498	4385	4615	-0.306	1961	2424	2146	2469	0
2	6	5		GM09828	6680	24680	120	1919	2159	1249	80	93	78	100	98	0	1761	1874	1117	90	109	164	96	95	0	1.101	1.165	1.174	1.219	1.27	1.139	0.968	120	548	3510	3863	0.138	1839	1671	2079	1784	0
2	7	5		HL01913	6870	24690	120	878	1161	765	80	89	75	100	97	0	841	1043	693	87	102	161	95	86	0	1.058	1.131	1.14	1.181	1.281	1.118	0.988	120	549	1552	2037	0.082	798	754	1081	956	0
2	8	5		HL02049	7070	24690	120	1446	1527	775	81	82	17	100	100	0	1548	1626	789	89	90	15	100	100	0	0.936	0.941	0.937	0.929	1.137	0.951	0.986	120	532	2824	2983	-0.096	1365	1459	1446	1537	0
2	9	5		GH08925	7260	24690	120	1661	1571	317	80	81	16	100	100	0	1309	1249	270	89	89	13	100	100	0	1.296	1.285	1.289	1.298	1.116	1.277	0.986	120	566	2801	2651	0.374	1581	1220	1491	1160	0
2	10	5		LD23181	7460	24690	120	2388	2222	694	80	81	16	100	100	0	2490	2342	734	88	89	13	100	100	0	0.961	0.95	0.952	0.951	1.145	0.948	0.988	120	549	4710	4396	-0.058	2308	2402	2142	2254	0
2	11	5		LD28247	7660	24680	120	1315	1279	300	78	80	18	100	100	0	1397	1320	342	86	88	15	100	100	0	0.944	0.973	0.969	0.993	1.181	0.958	0.982	120	520	2548	2435	-0.084	1237	1311	1201	1234	0
2	12	5		LD28657	7840	24680	150	96	235	406	91	96	31	29	19	0	100	235	398	98	103	28	27	16	0	2.5	1.051	1.131	1.104	2.635	1.022	0.977	156	694	7	281	1.322	5	2	144	137	-50
2	13	5		LD32148	8040	24690	120	1261	1257	271	106	111	34	100	100	0	1098	1102	245	113	117	31	100	100	0	1.173	1.164	1.162	1.169	1.119	1.159	0.984	120	554	2140	2140	0.23	1155	985	1151	989	0
2	14	5		LD34343	8240	24680	110	1986	2122	1042	113	124	49	100	100	0	2041	2161	1040	119	129	45	100	100	0	0.975	0.984	1.001	0.992	1.158	0.983	0.985	80	517	3795	4051	-0.037	1873	1922	2009	2042	0
2	15	5		LD21504	8430	24690	120	2597	2435	597	99	103	29	100	100	0	2880	2697	729	103	108	27	100	100	0	0.9	0.901	0.896	0.917	1.124	0.891	0.991	120	572	5275	4930	-0.153	2498	2777	2336	2594	0
2	16	5		LD21537	8630	24690	120	1725	1664	413	88	91	20	100	100	0	1944	1865	395	97	98	18	100	100	0	0.886	0.891	0.878	0.89	1.154	0.9	0.968	120	550	3484	3344	-0.174	1637	1847	1576	1768	0
2	17	5		LD21623	8820	24690	120	1768	1671	500	89	95	36	100	100	0	2055	1927	614	98	103	33	100	99	0	0.858	0.865	0.862	0.885	1.179	0.856	0.988	120	562	3636	3411	-0.221	1679	1957	1582	1829	0
2	18	5		LD21675	9020	24680	120	2062	2000	604	90	92	24	100	100	0	2030	1945	659	98	101	22	100	100	0	1.021	1.034	1.029	1.082	1.249	1.017	0.986	120	557	3904	3757	0.03	1972	1932	1910	1847	0
2	19	5		LD21719	9210	24680	110	2176	2096	339	106	114	45	100	100	0	1799	1753	295	112	120	40	100	100	0	1.227	1.213	1.204	1.216	1.086	1.211	0.986	80	503	3757	3631	0.295	2070	1687	1990	1641	0
2	20	5		LD21723	9410	24680	110	2512	2460	618	120	163	212	100	100	0	3148	3049	820	128	173	217	100	98	0	0.792	0.801	0.803	0.812	1.143	0.787	0.989	80	540	5412	5261	-0.336	2392	3020	2340	2921	0
2	21	5		LD22548	9610	24680	110	1349	1398	522	94	110	102	100	100	0	1426	1455	570	101	120	104	100	100	0	0.947	0.963	0.973	0.972	1.147	0.943	0.975	80	509	2580	2658	-0.078	1255	1325	1304	1354	0
2	22	5		LD22679	9800	24690	130	1919	1856	396	84	87	23	100	100	0	2189	2111	467	95	97	24	100	100	0	0.876	0.879	0.876	0.884	1.125	0.879	0.986	120	682	3929	3788	-0.19	1835	2094	1772	2016	0
2	1	6		LD22910	5700	24880	120	627	1148	1168	82	85	19	100	99	0	702	1257	1277	92	93	18	99	98	0	0.893	0.915	0.907	0.962	1.338	0.914	0.989	120	567	1155	2231	-0.163	545	610	1066	1165	0
2	2	6		LD23194	5890	24880	150	86	359	716	86	90	31	20	17	0	91	368	731	94	98	38	17	17	0	0	0.996	1	1.135	2.776	0.981	0.986	156	705	-3	547	Error	0	-3	273	274	-50
2	3	6		LD23371	6090	24880	120	2455	2402	633	85	88	25	100	100	0	2871	2830	781	94	95	27	100	100	0	0.853	0.847	0.845	0.858	1.145	0.841	0.993	120	580	5147	5053	-0.229	2370	2777	2317	2736	0
2	4	6		LD23634	6280	24880	110	3048	2941	862	82	84	44	100	100	0	3008	2811	902	91	90	50	100	100	0	1.017	1.051	1.058	1.091	1.231	1.026	0.99	80	498	5883	5579	0.024	2966	2917	2859	2720	0
2	5	6		GH06717	6480	24880	110	3498	3251	751	78	89	68	100	100	0	3769	3467	881	85	96	84	100	100	0	0.928	0.938	0.936	0.95	1.113	0.922	0.991	80	512	7104	6555	-0.107	3420	3684	3173	3382	0
2	6	6		GH07188	6680	24880	120	2694	2604	526	85	94	72	100	100	0	2642	2507	529	94	109	161	100	100	0	1.024	1.044	1.041	1.053	1.117	1.034	0.975	120	577	5157	4932	0.034	2609	2548	2519	2413	0
2	7	6		GH07283	6880	24880	120	1292	1281	388	83	83	23	100	100	0	1094	1085	357	92	91	25	100	100	0	1.207	1.206	1.213	1.229	1.173	1.188	0.984	120	548	2211	2191	0.271	1209	1002	1198	993	0
2	8	6		GH07312	7070	24880	110	2138	2201	781	83	90	32	100	100	0	2082	2101	713	92	98	33	100	100	0	1.033	1.054	1.062	1.055	1.089	1.051	0.989	80	502	4045	4127	0.046	2055	1990	2118	2009	0
2	9	6		GH07466	7260	24870	110	2831	2708	616	82	92	42	100	100	0	3448	3302	783	93	105	52	100	100	0	0.819	0.818	0.817	0.823	1.082	0.811	0.992	80	502	6104	5835	-0.287	2749	3355	2626	3209	0
2	10	6		GH07626	7460	24870	110	1832	1829	485	84	89	29	100	100	0	2531	2576	714	93	101	36	100	100	0	0.717	0.703	0.699	0.705	1.09	0.701	0.988	80	524	4186	4228	-0.48	1748	2438	1745	2483	0
2	11	6		GH10833	7660	24870	110	1101	1073	264	84	91	55	100	100	0	1616	1536	375	92	99	35	100	100	0	0.667	0.685	0.684	0.686	1.105	0.683	0.973	80	528	2541	2433	-0.584	1017	1524	989	1444	0
2	12	6		GH10876	7850	24890	100	1327	1381	438	86	94	58	100	100	0	1238	1300	410	94	99	27	100	100	0	1.085	1.074	1.061	1.077	1.125	1.076	0.981	80	461	2385	2501	0.117	1241	1144	1295	1206	0
2	13	6		GH11174	8060	24870	110	1907	1817	428	112	120	44	100	100	0	1829	1756	449	117	126	40	100	100	0	1.048	1.04	1.031	1.05	1.099	1.024	0.991	80	526	3507	3344	0.068	1795	1712	1705	1639	0
2	14	6		GH11368	8250	24870	110	2748	2646	729	113	122	41	100	100	0	3202	3050	842	117	128	46	100	100	0	0.854	0.864	0.865	0.863	1.061	0.859	0.994	80	548	5720	5466	-0.227	2635	3085	2533	2933	0
2	15	6		GH12037	8450	24880	110	1544	1472	598	96	100	26	100	100	0	1092	1096	491	101	104	23	100	100	0	1.461	1.383	1.386	1.43	1.16	1.362	0.979	80	515	2439	2371	0.547	1448	991	1376	995	0
2	16	6		GH12636	8650	24880	100	1301	1202	413	94	98	29	100	98	0	1427	1310	463	102	107	26	100	98	0	0.911	0.917	0.904	0.921	1.119	0.911	0.987	80	449	2532	2316	-0.135	1207	1325	1108	1208	0
2	17	6		GH02484	8830	24880	120	1126	1151	435	96	99	28	100	100	0	1305	1276	486	103	107	24	100	100	0	0.857	0.899	0.891	0.906	1.149	0.898	0.985	120	552	2232	2228	-0.223	1030	1202	1055	1173	0
2	18	6		GH02982	9040	24870	110	1018	919	320	98	104	33	100	100	0	1075	978	349	109	114	35	100	100	0	0.952	0.945	0.94	0.954	1.152	0.937	0.985	80	505	1886	1690	-0.07	920	966	821	869	0
2	19	6		GH03263	9220	24870	110	1829	1797	338	115	124	50	100	100	0	2354	2241	441	124	135	51	100	100	0	0.769	0.795	0.799	0.797	1.088	0.788	0.99	80	509	3944	3799	-0.38	1714	2230	1682	2117	0
2	20	6		GH03581	9410	24880	120	1094	1058	210	127	163	199	100	98	0	920	897	182	137	174	203	99	95	0	1.235	1.225	1.24	1.229	1.129	1.176	0.976	120	602	1750	1691	0.305	967	783	931	760	0
2	21	6		GH03773	9620	24860	100	1702	1576	583	106	116	56	97	97	0	1767	1618	638	116	126	62	96	95	0	0.967	0.979	0.979	0.992	1.448	0.959	0.986	80	466	3247	2972	-0.049	1596	1651	1470	1502	0
2	22	6		GH04692	9810	24880	120	686	770	518	88	97	85	88	79	0	846	908	608	95	110	121	85	77	0	0.796	0.839	0.835	0.811	1.495	0.835	0.952	120	602	1349	1495	-0.329	598	751	682	813	0
2	1	7		GH05725	5700	25070	120	1805	1813	1204	88	100	58	97	94	0	1627	1814	1220	95	111	78	94	90	0	1.121	1.003	1.005	1.027	1.267	0.998	0.99	120	584	3249	3444	0.164	1717	1532	1725	1719	0
2	2	7		GH05933	5890	25080	120	1750	1652	436	92	97	49	100	100	0	1564	1478	385	101	106	63	100	100	0	1.133	1.133	1.141	1.132	1.137	1.132	0.986	120	526	3121	2937	0.181	1658	1463	1560	1377	0
2	3	7		GH06388	6100	25080	120	1604	1521	425	92	94	37	100	100	0	1670	1561	410	102	103	46	99	99	0	0.964	0.979	0.98	0.972	1.109	0.982	0.988	120	527	3080	2888	-0.052	1512	1568	1429	1459	0
2	4	7		GH06596	6280	25080	120	1694	1616	439	86	85	38	100	100	0	1574	1460	416	97	90	39	99	99	0	1.089	1.123	1.135	1.156	1.291	1.106	0.991	120	516	3085	2893	0.123	1608	1477	1530	1363	0
2	5	7		GH07367	6480	25070	150	139	614	1015	82	86	59	48	35	0	149	601	987	91	91	69	47	30	0	0.983	1.043	0.982	1.024	1.745	1.029	0.991	156	708	115	1042	-0.025	57	58	532	510	-50
2	6	7		GH07464	6690	25080	120	1718	1641	519	89	94	37	100	100	0	1587	1485	458	99	101	36	100	100	0	1.095	1.12	1.115	1.122	1.114	1.12	0.991	120	512	3117	2938	0.131	1629	1488	1552	1386	0
2	7	7		GH08867	6880	25080	120	1480	1374	490	90	96	29	100	100	0	1511	1458	514	100	106	29	100	100	0	0.985	0.946	0.943	0.95	1.156	0.946	0.988	120	548	2801	2642	-0.022	1390	1411	1284	1358	0
2	8	7		GH09541	7080	25080	110	1414	1379	298	88	93	30	100	100	0	1511	1472	324	96	101	28	100	100	0	0.937	0.938	0.941	0.945	1.111	0.928	0.988	80	500	2741	2667	-0.094	1326	1415	1291	1376	0
2	9	7		GH10149	7270	25070	120	598	740	463	83	91	39	99	96	0	628	793	493	93	103	49	97	94	0	0.963	0.939	0.929	0.95	1.263	0.938	0.981	120	570	1050	1357	-0.055	515	535	657	700	0
2	10	7		GH10306	7460	25080	120	1142	1050	382	83	85	23	97	96	0	1245	1132	409	91	95	27	98	95	0	0.918	0.929	0.926	0.931	1.198	0.93	0.986	120	544	2213	2008	-0.124	1059	1154	967	1041	0
2	11	7		GH10365	7660	25080	120	1333	1285	426	87	90	26	100	100	0	1589	1490	484	93	99	32	100	100	0	0.833	0.858	0.867	0.858	1.16	0.86	0.986	120	575	2742	2595	-0.264	1246	1496	1198	1397	0
2	12	7		GH10486	7860	25070	120	1262	1315	436	84	88	36	100	100	0	1107	1147	378	93	97	49	100	100	0	1.162	1.168	1.168	1.168	1.111	1.163	0.989	120	537	2192	2285	0.216	1178	1014	1231	1054	0
2	13	7		LP02728	8050	25080	120	1257	1201	361	95	103	49	100	99	0	1223	1150	379	102	111	56	99	98	0	1.037	1.055	1.07	1.101	1.314	1.039	0.973	120	567	2283	2154	0.052	1162	1121	1106	1048	0
2	14	7		LP02909	8240	25070	110	1233	1179	369	102	111	40	100	100	0	1083	1006	326	107	117	44	100	100	0	1.159	1.198	1.195	1.218	1.17	1.176	0.976	80	513	2107	1976	0.213	1131	976	1077	899	0
2	15	7		LP02988	8440	25070	120	1197	1166	356	101	111	43	100	100	0	1035	1012	321	107	116	40	100	100	0	1.181	1.177	1.191	1.197	1.163	1.169	0.982	120	604	2024	1970	0.24	1096	928	1065	905	0
2	16	7		LP03104	8630	25080	110	1683	1665	398	111	121	46	100	100	0	1612	1588	396	118	126	44	100	100	0	1.052	1.057	1.05	1.061	1.12	1.055	0.987	80	514	3066	3024	0.073	1572	1494	1554	1470	0
2	17	7		LP03146	8830	25070	120	1697	1519	500	116	122	41	100	100	0	2125	1918	650	121	130	45	100	100	0	0.789	0.781	0.788	0.796	1.209	0.779	0.987	120	549	3585	3200	-0.342	1581	2004	1403	1797	0
2	18	7		LP04475	9020	25070	120	1653	1531	384	117	123	44	100	100	0	1611	1493	392	123	130	49	100	100	0	1.032	1.032	1.035	1.042	1.116	1.027	0.989	120	569	3024	2784	0.046	1536	1488	1414	1370	0
2	19	7		LP07553	9220	25070	110	1471	1515	449	124	134	52	100	100	0	1682	1692	511	134	145	59	100	100	0	0.87	0.893	0.892	0.899	1.101	0.886	0.989	80	513	2895	2949	-0.201	1347	1548	1391	1558	0
2	20	7		LP07759	9420	25070	120	1332	1278	246	135	139	41	100	100	0	1548	1490	296	145	147	39	100	100	0	0.853	0.85	0.852	0.852	1.11	0.845	0.987	120	563	2600	2488	-0.229	1197	1403	1143	1345	0
2	21	7		LP08709	9610	25070	120	2169	2068	513	129	134	52	100	100	0	1760	1683	413	138	144	52	100	100	0	1.258	1.255	1.245	1.259	1.098	1.252	0.991	120	574	3662	3484	0.331	2040	1622	1939	1545	0
2	22	7		LP09837	9810	25070	120	1264	1514	858	101	115	77	100	100	0	1199	1419	758	109	127	114	100	99	0	1.067	1.079	1.078	1.064	1.147	1.097	0.99	120	623	2253	2723	0.094	1163	1090	1413	1310	0
2	1	8		LP10445	5700	25270	130	1448	1421	378	91	99	48	100	100	0	1387	1377	390	100	110	58	100	100	0	1.054	1.042	1.038	1.051	1.118	1.034	0.987	120	678	2644	2607	0.076	1357	1287	1330	1277	0
2	2	8		LP10803	5900	25270	120	1293	1214	297	92	93	21	100	100	0	1674	1591	364	104	105	18	100	100	0	0.765	0.755	0.762	0.75	1.102	0.759	0.987	120	542	2771	2609	-0.387	1201	1570	1122	1487	0
2	3	8		SD02225	6100	25270	120	2392	2252	541	89	88	25	100	100	0	2721	2537	590	102	99	26	100	100	0	0.879	0.888	0.897	0.884	1.09	0.889	0.991	120	514	4922	4598	-0.186	2303	2619	2163	2435	0
2	4	8		SD03001	6290	25270	120	1602	1533	391	94	95	26	100	100	0	1750	1644	423	105	104	26	100	100	0	0.917	0.935	0.934	0.936	1.102	0.932	0.988	120	514	3153	2978	-0.125	1508	1645	1439	1539	0
2	5	8		SD03319	6480	25270	130	1485	1467	322	94	97	20	100	100	0	1451	1386	331	103	105	17	100	100	0	1.032	1.07	1.075	1.083	1.119	1.061	0.988	120	526	2739	2656	0.045	1391	1348	1373	1283	0
2	6	8		SD03570	6670	25270	150	90	462	737	92	95	24	35	30	0	93	473	761	101	104	23	31	26	0	0.25	0.995	0.996	1.056	2.334	0.973	0.99	156	626	-10	742	-2	-2	-8	370	372	-50
2	7	8		SD03837	6870	25270	120	1597	1584	460	95	98	27	100	100	0	1391	1349	384	103	107	25	99	99	0	1.166	1.195	1.181	1.201	1.126	1.198	0.979	120	526	2790	2735	0.222	1502	1288	1489	1246	0
2	8	8		SD05212	7070	25270	130	2828	2687	744	94	98	29	100	100	0	1504	1398	392	99	103	24	99	99	0	1.946	1.996	1.985	2.058	1.267	1.984	0.99	120	620	4139	3892	0.96	2734	1405	2593	1299	0
2	9	8		SD09294	7280	25270	120	1914	1794	602	91	98	44	100	100	0	1571	1508	495	97	102	36	100	100	0	1.237	1.207	1.202	1.216	1.176	1.207	0.992	120	524	3297	3114	0.307	1823	1474	1703	1411	0
2	10	8		SD09607	7460	25260	120	1885	1792	393	91	96	44	100	100	0	1483	1411	319	97	102	37	100	100	0	1.294	1.295	1.296	1.311	1.142	1.289	0.992	120	481	3180	3015	0.372	1794	1386	1701	1314	0
2	11	8		SD10511	7660	25270	130	1315	1258	238	90	93	23	100	100	0	1227	1180	212	96	98	19	100	100	0	1.083	1.077	1.08	1.075	1.101	1.081	0.986	120	566	2356	2252	0.115	1225	1131	1168	1084	0
2	12	8		GH01619	7850	25270	120	1562	1559	321	94	102	81	100	100	0	1344	1340	275	97	108	91	100	100	0	1.177	1.179	1.171	1.18	1.084	1.176	0.989	120	543	2715	2708	0.235	1468	1247	1465	1243	0
2	13	8		GH01991	8050	25270	120	889	767	505	98	101	38	79	74	0	908	773	544	103	107	49	73	71	0	0.983	0.999	0.962	0.897	1.801	0.95	0.978	120	528	1596	1339	-0.025	791	805	669	670	0
2	14	8		GH02075	8240	25270	120	1192	1127	257	94	99	26	100	100	0	1106	1058	241	101	106	25	100	100	0	1.093	1.079	1.095	1.087	1.122	1.075	0.986	120	549	2103	1990	0.128	1098	1005	1033	957	0
2	15	8		LD23816	8440	25280	120	2503	2317	717	99	104	32	100	100	0	2235	2025	620	105	110	28	100	100	0	1.129	1.155	1.153	1.169	1.183	1.156	0.992	120	541	4534	4138	0.175	2404	2130	2218	1920	0
2	16	8		LD23868	8640	25280	120	2717	2432	872	112	119	39	100	100	0	2499	2212	788	115	122	35	99	98	0	1.093	1.106	1.107	1.117	1.19	1.106	0.994	120	547	4989	4417	0.128	2605	2384	2320	2097	0
2	17	8		LD23922	8840	25270	120	1425	1324	334	118	127	45	99	99	0	1153	1085	263	120	130	47	99	99	0	1.265	1.25	1.25	1.248	1.126	1.252	0.985	120	530	2340	2171	0.339	1307	1033	1206	965	0
2	18	8		LD23953	9030	25260	120	1837	1711	496	126	139	58	99	98	0	1779	1647	505	132	145	64	97	97	0	1.039	1.046	1.053	1.093	1.31	1.035	0.988	120	529	3358	3100	0.055	1711	1647	1585	1515	0
2	19	8		LD23965	9230	25260	120	2509	2343	684	141	152	60	100	100	0	2950	2824	857	147	161	72	99	98	0	0.845	0.823	0.814	0.851	1.318	0.818	0.991	120	542	5171	4879	-0.243	2368	2803	2202	2677	0
2	20	8		LD24014	9410	25280	120	2836	2698	826	146	148	32	100	100	0	3174	2987	939	153	157	33	100	100	0	0.89	0.9	0.908	0.922	1.205	0.897	0.993	120	514	5711	5386	-0.167	2690	3021	2552	2834	0
2	21	8		LD24540	9610	25270	120	2631	2558	521	146	157	71	100	100	0	2829	2764	524	154	165	68	100	100	0	0.929	0.924	0.925	0.919	1.074	0.928	0.992	120	537	5160	5022	-0.106	2485	2675	2412	2610	0
2	22	8		LD24566	9800	25280	130	1998	2279	1126	122	138	80	100	100	0	1867	2117	1025	132	145	80	99	99	0	1.081	1.087	1.08	1.089	1.154	1.088	0.993	120	664	3611	4142	0.113	1876	1735	2157	1985	0
2	1	9		LD24627	5700	25460	130	2343	2278	466	91	107	92	100	100	0	2440	2374	487	100	120	109	100	100	0	0.962	0.962	0.958	0.964	1.079	0.957	0.989	120	679	4592	4461	-0.055	2252	2340	2187	2274	0
2	2	9		LD24658	5900	25470	130	2363	2231	540	94	100	62	100	100	0	2994	2851	676	103	111	72	100	100	0	0.785	0.778	0.775	0.772	1.124	0.781	0.992	120	578	5160	4885	-0.35	2269	2891	2137	2748	0
2	3	9		LD24662	6100	25460	120	1348	1323	269	94	91	29	100	100	0	1468	1478	295	103	99	32	100	100	0	0.919	0.894	0.892	0.894	1.103	0.893	0.989	120	530	2619	2604	-0.122	1254	1365	1229	1375	0
2	4	9		LD24704	6290	25470	120	1978	1872	664	101	101	23	100	100	0	1787	1742	604	110	108	22	100	100	0	1.119	1.085	1.094	1.083	1.144	1.088	0.99	120	514	3554	3403	0.163	1877	1677	1771	1632	0
2	5	9		LD24903	6480	25460	120	2134	2095	711	98	104	44	100	100	0	2270	2196	797	107	110	30	99	98	0	0.941	0.956	0.958	0.987	1.202	0.943	0.988	120	514	4199	4086	-0.087	2036	2163	1997	2089	0
2	6	9		LD24944	6680	25460	120	3053	2914	808	96	98	26	100	100	0	2173	2059	622	104	106	22	100	100	0	1.429	1.441	1.447	1.476	1.178	1.425	0.989	120	516	5026	4773	0.515	2957	2069	2818	1955	0
2	7	9		LD24983	6870	25470	130	2201	2061	526	92	94	21	100	100	0	2510	2336	578	101	103	21	100	100	0	0.875	0.881	0.875	0.88	1.111	0.883	0.99	120	583	4518	4204	-0.192	2109	2409	1969	2235	0
2	8	9		GH01066	7070	25460	120	2359	2285	544	89	92	24	100	100	0	2074	2053	527	96	99	19	100	100	0	1.148	1.122	1.112	1.137	1.134	1.11	0.988	120	529	4248	4153	0.199	2270	1978	2196	1957	0
2	9	9		GH01088	7260	25460	120	995	1331	866	93	94	22	100	99	0	1074	1307	834	99	101	16	99	99	0	0.925	1.025	1.003	1.115	1.609	1.03	0.981	120	514	1877	2446	-0.112	902	975	1238	1208	0
2	10	9		GH01163	7460	25460	150	86	396	748	95	100	40	21	21	0	91	384	709	101	107	41	19	19	0	0.9	1.064	1.067	1.112	2.453	1.057	0.979	156	651	-19	584	-0.152	-9	-10	301	283	-50
2	11	9		GH01546	7650	25460	130	2216	2108	459	97	100	25	100	100	0	1875	1769	431	102	106	34	100	100	0	1.195	1.206	1.214	1.23	1.165	1.184	0.987	120	563	3892	3678	0.257	2119	1773	2011	1667	0
2	12	9		GH01592	7850	25470	130	1742	1693	538	102	107	72	100	100	0	1936	1811	572	106	112	76	100	100	0	0.896	0.933	0.936	0.936	1.168	0.933	0.983	120	586	3470	3296	-0.158	1640	1830	1591	1705	0
2	13	9		GH01635	8050	25470	120	2180	2141	518	104	105	21	100	100	0	1776	1792	414	109	112	17	100	100	0	1.245	1.21	1.208	1.209	1.107	1.216	0.99	120	493	3743	3720	0.317	2076	1667	2037	1683	0
2	14	9		GH01721	8240	25460	120	1717	1762	522	107	112	33	100	100	0	1686	1665	463	111	119	30	100	100	0	1.022	1.065	1.06	1.06	1.131	1.073	0.987	120	528	3185	3209	0.032	1610	1575	1655	1554	0
2	15	9		GH01760	8440	25460	120	1003	975	282	113	117	33	100	100	0	915	892	273	116	122	31	100	99	0	1.114	1.111	1.115	1.139	1.219	1.097	0.974	120	512	1689	1638	0.156	890	799	862	776	0
2	16	9		GH01788	8630	25460	120	1746	1679	421	113	115	26	100	100	0	1787	1740	466	116	118	21	100	100	0	0.977	0.964	0.959	0.974	1.112	0.958	0.99	120	512	3304	3190	-0.033	1633	1671	1566	1624	0
2	17	9		GH05823	8830	25460	120	1543	1520	478	112	117	37	100	100	0	1156	1119	342	114	118	26	100	100	0	1.373	1.401	1.408	1.409	1.174	1.403	0.988	120	534	2473	2413	0.458	1431	1042	1408	1005	0
2	18	9		GH05991	9020	25460	120	1342	1255	349	130	138	43	100	100	0	1164	1102	318	133	137	35	99	99	0	1.176	1.161	1.164	1.186	1.316	1.151	0.98	120	569	2243	2094	0.233	1212	1031	1125	969	0
2	19	9		GH06343	9220	25450	100	433	792	832	147	152	49	95	91	0	350	703	770	149	155	59	88	75	0	1.423	1.164	1.219	1.366	1.573	1.105	0.98	80	450	487	1199	0.509	286	201	645	554	0
2	20	9		GH06479	9410	25460	120	1043	1011	232	145	150	44	100	100	0	989	951	235	150	154	43	100	99	0	1.07	1.081	1.088	1.109	1.242	1.068	0.982	120	526	1737	1667	0.098	898	839	866	801	0
2	21	9		GH07076	9590	25450	110	1914	1896	400	149	213	187	100	98	0	1606	1639	380	153	213	186	98	98	0	1.215	1.176	1.175	1.188	1.119	1.156	0.985	80	493	3218	3233	0.281	1765	1453	1747	1486	0
2	22	9		GH07105	9810	25460	120	1978	1976	636	120	203	273	99	98	0	1858	1827	557	128	205	263	99	96	0	1.074	1.092	1.096	1.108	1.287	1.092	0.98	120	635	3588	3555	0.103	1858	1730	1856	1699	0
2	1	10		GH08353	5700	25660	120	2803	3012	1208	88	106	107	100	99	0	2826	2953	1171	96	117	126	99	99	0	0.995	1.023	1.022	1.031	1.12	1.024	0.992	120	580	5445	5781	-0.008	2715	2730	2924	2857	0
2	2	10		GH08630	5890	25660	150	80	684	1318	94	99	99	33	30	0	68	661	1297	101	107	118	31	28	0	0.424	1.054	0.931	0.918	1.622	1.02	0.985	156	656	-47	1150	-1.237	-14	-33	590	560	-50
2	3	10		GH08880	6090	25660	120	2484	2640	939	105	105	28	100	100	0	2058	2194	820	111	109	28	100	100	0	1.222	1.217	1.217	1.248	1.148	1.203	0.991	120	542	4326	4618	0.289	2379	1947	2535	2083	0
2	4	10		GH08923	6290	25660	120	1511	1569	465	102	106	42	100	100	0	1345	1386	426	109	112	31	100	100	0	1.14	1.149	1.15	1.162	1.157	1.142	0.985	120	529	2645	2744	0.189	1409	1236	1467	1277	0
2	5	10		GH08948	6490	25650	120	1975	1964	770	101	108	48	100	99	0	1541	1560	655	108	115	40	99	97	0	1.308	1.283	1.277	1.38	1.522	1.261	0.987	120	550	3307	3315	0.387	1874	1433	1863	1452	0
2	6	10		GH09153	6680	25650	110	2323	2479	1024	98	106	41	100	100	0	2362	2461	972	105	115	42	100	100	0	0.986	1.011	1.011	1.004	1.12	1.003	0.984	80	496	4482	4737	-0.021	2225	2257	2381	2356	0
2	7	10		GH10201	6880	25660	120	1924	1950	830	92	95	22	100	100	0	2068	2036	877	101	103	23	100	100	0	0.931	0.96	0.983	0.985	1.325	0.956	0.976	120	548	3799	3793	-0.103	1832	1967	1858	1935	0
2	8	10		GH10346	7070	25660	120	1255	1232	383	87	88	17	100	100	0	1088	1053	333	95	96	14	100	100	0	1.176	1.195	1.197	1.22	1.24	1.183	0.979	120	542	2161	2103	0.234	1168	993	1145	958	0
2	9	10		GH10492	7270	25660	120	965	1206	821	88	89	17	100	99	0	995	1218	787	97	97	14	100	100	0	0.977	0.997	0.975	0.957	1.264	1.014	0.98	120	529	1775	2239	-0.034	877	898	1118	1121	0
2	10	10		GH10637	7460	25660	120	1775	1822	410	91	92	22	100	100	0	1986	2050	446	101	103	32	100	100	0	0.893	0.888	0.89	0.886	1.104	0.888	0.988	120	512	3569	3680	-0.163	1684	1885	1731	1949	0
2	11	10		GH10745	7660	25660	120	2065	2069	532	96	99	28	100	100	0	2342	2356	598	104	108	34	100	100	0	0.88	0.876	0.87	0.878	1.128	0.877	0.986	120	543	4207	4225	-0.185	1969	2238	1973	2252	0
2	12	10		GH10778	7850	25660	120	1783	1673	416	99	102	33	100	100	0	1889	1745	456	109	111	41	100	100	0	0.946	0.962	0.959	0.972	1.13	0.951	0.983	120	496	3464	3210	-0.08	1684	1780	1574	1636	0
2	13	10		GH12014	8040	25650	150	92	472	888	102	116	98	20	19	0	102	489	917	110	125	104	18	18	0	1.25	0.976	1.056	1.07	2.38	0.97	0.986	156	651	-18	749	0.322	-10	-8	370	379	-50
2	14	10		GH12023	8240	25660	120	1913	2025	667	99	114	129	100	100	0	2028	2103	698	110	123	139	100	100	0	0.946	0.966	0.969	0.981	1.171	0.962	0.988	120	562	3732	3919	-0.08	1814	1918	1926	1993	0
2	15	10		GH12078	8440	25660	120	1756	1854	732	94	95	47	100	99	0	1799	1935	745	106	102	58	100	99	0	0.982	0.962	0.966	0.957	1.125	0.964	0.987	120	510	3355	3589	-0.027	1662	1693	1760	1829	0
2	16	10		GH12222	8630	25660	120	2620	2559	745	103	140	260	100	99	0	2532	2428	792	110	143	253	100	96	0	1.039	1.06	1.039	1.091	1.207	1.038	0.983	120	563	4939	4774	0.056	2517	2422	2456	2318	0
2	17	10		GH12331	8830	25650	110	1803	1990	814	121	170	270	100	98	0	1639	1836	831	125	168	260	100	97	0	1.111	1.092	1.121	1.116	1.138	1.063	0.979	80	514	3196	3580	0.152	1682	1514	1869	1711	0
2	18	10		GH12537	9020	25650	110	2261	2440	936	143	161	96	100	100	0	2319	2444	916	144	160	75	100	100	0	0.974	0.999	0.993	0.996	1.094	1	0.989	80	501	4293	4597	-0.038	2118	2175	2297	2300	0
2	19	10		GH27383	9210	25660	130	1489	1498	325	148	186	240	100	98	0	1182	1167	248	152	191	243	99	95	0	1.302	1.33	1.336	1.333	1.114	1.333	0.983	120	657	2371	2365	0.381	1341	1030	1350	1015	0
2	20	10		GH27411	9410	25660	130	2383	2295	594	141	148	50	100	100	0	2999	2891	770	146	153	46	100	100	0	0.786	0.785	0.783	0.79	1.13	0.782	0.985	120	580	5095	4899	-0.348	2242	2853	2154	2745	0
2	21	10		GH27496	9600	25660	130	2062	1943	430	145	202	235	100	99	0	1913	1838	451	146	202	224	99	97	0	1.085	1.063	1.066	1.079	1.14	1.046	0.981	120	656	3684	3490	0.118	1917	1767	1798	1692	0
2	22	10		GH27640	9810	25660	120	1959	1966	576	106	163	251	100	96	0	1776	1758	515	113	165	246	99	98	0	1.114	1.131	1.137	1.133	1.165	1.121	0.978	120	643	3516	3505	0.156	1853	1663	1860	1645	0
2	1	11		GH27720	5700	25860	120	2606	2637	836	77	90	82	100	100	0	2820	2893	880	86	101	112	100	99	0	0.925	0.912	0.91	0.907	1.144	0.915	0.991	120	599	5263	5367	-0.112	2529	2734	2560	2807	0
2	2	11		GH27759	5900	25850	120	1837	2396	1520	85	87	55	98	98	0	1836	2404	1541	99	93	64	97	96	0	1.009	1.003	0.993	1.047	1.388	0.993	0.989	120	526	3489	4616	0.012	1752	1737	2311	2305	0
2	3	11		GH28569	6100	25860	120	1994	2038	461	105	109	39	100	100	0	2144	2218	507	110	116	43	100	100	0	0.929	0.917	0.919	0.918	1.1	0.917	0.988	120	530	3923	4041	-0.107	1889	2034	1933	2108	0
2	4	11		GH28654	6290	25850	130	2131	2132	753	106	133	133	100	99	0	1949	1906	746	112	141	145	98	95	0	1.102	1.129	1.131	1.212	1.436	1.101	0.981	120	566	3862	3820	0.141	2025	1837	2026	1794	0
2	5	11		GH28728	6480	25850	130	2204	2229	735	103	150	172	100	98	0	2616	2569	931	112	163	201	99	96	0	0.839	0.865	0.858	0.899	1.244	0.846	0.981	120	598	4605	4583	-0.253	2101	2504	2126	2457	0
2	6	11		GH28826	6680	25860	120	2831	2781	902	102	132	106	100	100	0	3119	3024	926	110	141	112	100	100	0	0.907	0.919	0.929	0.913	1.159	0.923	0.984	120	581	5738	5593	-0.141	2729	3009	2679	2914	0
2	7	11		GM13904	6880	25860	130	1521	1478	477	96	113	85	100	100	0	1381	1304	414	104	120	88	99	98	0	1.116	1.152	1.158	1.171	1.26	1.152	0.975	120	581	2702	2582	0.158	1425	1277	1382	1200	0
2	8	11		GM14215	7070	25860	130	2258	2246	577	89	96	51	100	100	0	1491	1471	384	98	103	45	100	100	0	1.557	1.571	1.59	1.592	1.161	1.582	0.983	120	565	3562	3530	0.639	2169	1393	2157	1373	0
2	9	11		LD22812	7260	25850	130	2509	2403	650	88	90	18	100	100	0	1770	1711	513	97	98	14	100	100	0	1.447	1.434	1.424	1.483	1.245	1.397	0.983	120	582	4094	3929	0.533	2421	1673	2315	1614	0
2	10	11		LD23052	7460	25850	120	1869	1818	475	90	92	18	100	100	0	2366	2257	650	100	100	16	100	100	0	0.785	0.801	0.797	0.824	1.17	0.787	0.99	120	543	4045	3885	-0.349	1779	2266	1728	2157	0
2	11	11		LD23072	7660	25860	120	2308	2231	560	94	101	52	100	100	0	2671	2547	676	105	111	62	100	100	0	0.863	0.875	0.871	0.884	1.106	0.868	0.991	120	529	4780	4579	-0.213	2214	2566	2137	2442	0
2	12	11		LD23129	7850	25860	120	1856	1811	460	97	103	51	100	100	0	2009	1951	521	110	116	61	100	100	0	0.926	0.931	0.938	0.938	1.097	0.923	0.99	120	528	3658	3555	-0.11	1759	1899	1714	1841	0
2	13	11		LD23405	8050	25860	130	1599	1670	518	100	117	105	100	99	0	1778	1786	543	114	130	111	99	99	0	0.901	0.939	0.942	0.941	1.112	0.939	0.989	120	596	3163	3242	-0.151	1499	1664	1570	1672	0
2	14	11		LD24267	8220	25850	90	1880	1761	639	92	141	248	94	92	0	2061	1922	707	105	161	295	94	92	0	0.914	0.919	0.93	0.918	1.12	0.906	0.986	52	361	3744	3486	-0.13	1788	1956	1669	1817	0
2	15	11		LD25464	8430	25850	150	44	100	234	82	101	156	7	5	0	43	91	222	101	115	193	6	3	0	0.655	-1.8	0.7	0.677	1.635	1.023	0.92	156	738	-96	8	-0.61	-38	-58	18	-10	-50
2	16	11		LD25514	8640	25860	120	2160	2064	660	103	112	128	100	100	0	2156	2068	655	116	126	138	100	100	0	1.008	1.005	1.015	1.007	1.124	1.005	0.986	120	529	4097	3913	0.012	2057	2040	1961	1952	0
2	17	11		LD25575	8830	25860	130	3115	3073	780	121	145	170	100	100	0	3881	3811	963	130	152	154	100	100	0	0.798	0.802	0.803	0.803	1.131	0.804	0.989	120	600	6745	6633	-0.325	2994	3751	2952	3681	0
2	18	11		LD25827	9020	25860	120	1885	1885	566	146	201	268	100	97	0	1828	1758	533	155	210	267	100	94	0	1.039	1.085	1.085	1.096	1.155	1.078	0.983	120	560	3412	3342	0.056	1739	1673	1739	1603	0
2	19	11		LD25913	9220	25860	120	1910	1865	421	140	193	270	100	100	0	2028	1972	426	151	207	274	100	100	0	0.943	0.947	0.945	0.944	1.125	0.95	0.98	120	529	3647	3546	-0.085	1770	1877	1725	1821	0
2	20	11		LD25952	9410	25850	120	1689	1681	375	139	180	241	99	99	0	1543	1517	384	148	189	252	99	94	0	1.111	1.126	1.131	1.148	1.167	1.085	0.977	120	548	2945	2911	0.152	1550	1395	1542	1369	0
2	21	11		LD39445	9610	25850	110	2282	2271	536	146	154	42	100	100	0	2273	2282	536	154	161	41	100	100	0	1.008	0.999	1	1	1.1	0.988	0.981	80	521	4255	4253	0.012	2136	2119	2125	2128	0
2	22	11		LD39545	9820	25850	100	686	1087	930	121	199	327	67	47	0	763	1211	1052	131	209	329	72	48	0	0.894	0.894	0.892	0.891	1.279	0.886	0.968	80	486	1197	2046	-0.162	565	632	966	1080	0
2	1	12		LD39612	5710	26050	130	2815	2817	750	88	90	36	100	100	0	3290	3205	837	99	100	42	100	100	0	0.855	0.879	0.88	0.879	1.074	0.878	0.993	120	663	5918	5835	-0.227	2727	3191	2729	3106	0
2	2	12		LD39658	5900	26050	120	2139	2265	671	99	101	37	100	100	0	1888	1996	626	109	111	45	100	100	0	1.147	1.148	1.151	1.162	1.116	1.136	0.992	120	542	3819	4053	0.198	2040	1779	2166	1887	0
2	3	12		LD39811	6100	26050	120	2329	2277	782	102	105	23	100	100	0	2276	2222	736	112	117	25	100	100	0	1.029	1.031	1.034	1.026	1.122	1.035	0.992	120	542	4391	4285	0.041	2227	2164	2175	2110	0
2	4	12		LD39850	6300	26050	120	1959	1922	724	101	125	108	99	97	0	2303	2176	827	113	137	113	98	97	0	0.848	0.883	0.884	0.908	1.257	0.88	0.989	120	528	4048	3884	-0.237	1858	2190	1821	2063	0
2	5	12		LD40271	6480	26050	130	2210	2156	715	97	145	169	100	98	0	2047	2089	741	109	161	199	99	95	0	1.09	1.04	1.041	1.069	1.17	1.019	0.986	120	603	4051	4039	0.125	2113	1938	2059	1980	0
2	6	12		LD40292	6680	26040	110	3934	3706	1125	104	131	91	100	100	0	3670	3447	1055	113	140	86	100	98	0	1.077	1.08	1.086	1.104	1.178	1.074	0.993	80	485	7387	6936	0.107	3830	3557	3602	3334	0
2	7	12		LD40326	6870	26050	130	2356	2236	504	101	122	90	100	100	0	2135	2014	487	112	131	92	100	100	0	1.115	1.123	1.117	1.136	1.129	1.117	0.988	120	590	4278	4037	0.157	2255	2023	2135	1902	0
2	8	12		LD40450	7070	26050	130	1459	1395	338	92	99	50	100	100	0	1635	1531	381	103	109	47	100	99	0	0.892	0.912	0.908	0.928	1.18	0.908	0.987	120	564	2899	2731	-0.164	1367	1532	1303	1428	0
2	9	12		LD40460	7260	26050	120	2028	1956	509	90	92	19	100	100	0	1529	1461	389	99	101	16	100	100	0	1.355	1.37	1.375	1.39	1.15	1.362	0.987	120	528	3368	3228	0.439	1938	1430	1866	1362	0
2	10	12		LD40565	7460	26050	120	1878	1876	407	88	89	17	100	100	0	1909	1896	417	99	100	14	100	100	0	0.989	0.995	1	0.999	1.094	0.992	0.99	120	556	3600	3585	-0.016	1790	1810	1788	1797	0
2	11	12		LD41062	7660	26050	120	1814	1792	351	88	90	20	100	100	0	1801	1769	369	100	102	16	100	100	0	1.015	1.021	1.018	1.034	1.179	1.014	0.989	120	528	3427	3373	0.021	1726	1701	1704	1669	0
2	12	12		LD41207	7850	26050	130	1907	1888	440	93	95	20	100	100	0	2116	2110	491	107	109	18	100	100	0	0.903	0.896	0.899	0.898	1.083	0.892	0.989	120	548	3823	3798	-0.147	1814	2009	1795	2003	0
2	13	12		LD41216	8040	26050	130	1315	1279	302	94	96	19	100	100	0	1529	1484	373	111	113	19	100	100	0	0.861	0.863	0.861	0.873	1.132	0.855	0.987	120	566	2639	2558	-0.216	1221	1418	1185	1373	0
2	14	12		LD41235	8240	26050	130	1833	1751	499	95	113	149	100	99	0	2015	1956	577	112	133	187	100	97	0	0.913	0.898	0.898	0.907	1.108	0.891	0.99	120	613	3641	3500	-0.131	1738	1903	1656	1844	0
2	15	12		LD41384	8440	26050	120	1644	1623	478	104	107	28	100	100	0	1680	1618	486	118	121	27	99	99	0	0.986	1.013	1.017	1.041	1.261	1.009	0.988	120	512	3102	3019	-0.02	1540	1562	1519	1500	0
2	16	12		LD41427	8630	26050	130	2180	2233	551	109	121	53	100	100	0	2664	2736	671	123	138	58	100	100	0	0.815	0.813	0.81	0.815	1.092	0.812	0.991	120	565	4612	4737	-0.295	2071	2541	2124	2613	0
2	17	12		LD41932	8830	26050	120	1525	1610	575	112	124	73	100	98	0	1776	1840	633	125	137	53	99	99	0	0.856	0.873	0.867	0.889	1.302	0.877	0.985	120	528	3064	3213	-0.225	1413	1651	1498	1715	0
2	18	12		LD41963	9020	26050	120	2296	2460	1029	151	162	77	100	100	0	2230	2290	913	159	170	58	100	100	0	1.036	1.084	1.077	1.093	1.168	1.084	0.982	120	529	4216	4440	0.051	2145	2071	2309	2131	0
2	19	12		LD42024	9220	26050	120	1719	1702	437	138	153	54	100	100	0	1645	1622	429	148	163	57	100	100	0	1.056	1.061	1.054	1.078	1.146	1.056	0.988	120	528	3078	3038	0.079	1581	1497	1564	1474	0
2	20	12		LD42037	9410	26050	120	1943	1880	443	129	174	244	100	98	0	2111	2098	526	133	178	255	99	98	0	0.917	0.891	0.886	0.904	1.126	0.889	0.989	120	543	3792	3716	-0.125	1814	1978	1751	1965	0
2	21	12		LD42056	9610	26050	120	1620	1558	490	137	144	65	100	99	0	1701	1626	516	144	152	77	98	98	0	0.952	0.959	0.954	0.995	1.425	0.958	0.986	120	548	3040	2903	-0.07	1483	1557	1421	1482	0
2	22	12		LD42146	9800	26050	120	2217	2113	438	119	201	337	100	99	0	2812	2672	600	130	215	349	100	98	0	0.782	0.784	0.782	0.791	1.101	0.774	0.991	120	615	4780	4536	-0.354	2098	2682	1994	2542	0
2	1	13		SD02533	5710	26250	120	2386	2439	657	93	92	35	100	100	0	2277	2359	630	104	100	41	100	100	0	1.055	1.04	1.042	1.036	1.105	1.041	0.991	120	578	4466	4601	0.078	2293	2173	2346	2255	0
2	2	13		SD02572	5900	26250	120	3184	3373	996	98	101	23	100	100	0	3597	3886	1099	109	113	28	100	100	0	0.885	0.867	0.867	0.864	1.093	0.872	0.991	120	528	6574	7052	-0.177	3086	3488	3275	3777	0
2	3	13		SD02622	6100	26250	130	2246	2382	585	99	102	27	100	100	0	2850	2910	749	110	114	32	100	100	0	0.784	0.815	0.823	0.825	1.172	0.812	0.987	120	580	4887	5083	-0.352	2147	2740	2283	2800	0
2	4	13		SD02661	6290	26250	130	2423	2444	657	98	101	25	100	100	0	2966	3013	853	108	113	27	100	100	0	0.814	0.808	0.807	0.811	1.11	0.804	0.99	120	582	5183	5251	-0.298	2325	2858	2346	2905	0
2	5	13		SD02824	6490	26250	130	1391	1401	395	94	96	24	100	100	0	1647	1678	484	105	109	27	100	100	0	0.841	0.831	0.818	0.845	1.207	0.828	0.987	120	605	2839	2880	-0.25	1297	1542	1307	1573	0
2	6	13		SD02875	6680	26240	110	944	1497	1177	104	118	61	100	100	0	912	1547	1256	112	129	63	100	100	0	1.05	0.971	0.992	1.017	1.185	0.956	0.981	80	513	1640	2828	0.07	840	800	1393	1435	0
2	7	13		SD03289	6880	26240	120	2489	2426	838	104	110	43	100	100	0	2924	2762	1003	115	125	52	100	100	0	0.849	0.877	0.864	0.9	1.188	0.869	0.988	120	549	5194	4969	-0.236	2385	2809	2322	2647	0
2	8	13		SD03358	7070	26240	120	2469	2371	579	92	95	21	100	100	0	2788	2709	718	106	108	20	100	100	0	0.886	0.876	0.877	0.886	1.133	0.862	0.991	120	542	5059	4882	-0.174	2377	2682	2279	2603	0
2	9	13		SD03412	7270	26240	120	2773	2665	695	91	93	20	100	100	0	3086	2979	793	103	105	19	100	100	0	0.899	0.895	0.891	0.905	1.142	0.887	0.988	120	529	5665	5450	-0.153	2682	2983	2574	2876	0
2	10	13		SD03430	7460	26250	130	1966	1939	373	88	88	17	100	100	0	1545	1513	292	100	101	14	100	100	0	1.3	1.31	1.315	1.314	1.111	1.311	0.988	120	581	3323	3264	0.378	1878	1445	1851	1413	0
2	11	13		SD03555	7660	26250	120	1008	992	209	85	86	17	100	100	0	883	878	186	97	98	14	100	100	0	1.174	1.161	1.171	1.171	1.134	1.161	0.984	120	528	1709	1688	0.232	923	786	907	781	0
2	12	13		SD03592	7850	26240	120	3181	3028	729	89	93	22	100	100	0	2798	2671	685	104	106	21	100	100	0	1.148	1.145	1.143	1.171	1.154	1.134	0.992	120	528	5786	5506	0.199	3092	2694	2939	2567	0
2	13	13		SD04201	8050	26240	120	2148	2080	584	93	95	21	100	100	0	2565	2507	749	110	112	24	100	100	0	0.837	0.829	0.826	0.849	1.188	0.816	0.989	120	510	4510	4384	-0.257	2055	2455	1987	2397	0
2	14	13		SD04308	8240	26240	150	95	381	662	96	100	23	28	25	0	105	408	718	113	116	22	26	23	0	0.125	0.966	0.941	0.956	2.36	0.925	0.985	156	644	-9	580	-3	-1	-8	285	295	-50
2	15	13		SD04448	8440	26240	120	2996	2893	882	103	106	24	100	100	0	2937	2758	868	116	119	22	100	100	0	1.026	1.056	1.054	1.075	1.152	1.049	0.991	120	498	5714	5432	0.036	2893	2821	2790	2642	0
2	16	13		SD04526	8630	26240	120	2246	2279	629	101	106	34	100	100	0	2485	2464	735	114	120	38	100	100	0	0.905	0.927	0.928	0.952	1.183	0.911	0.989	120	529	4516	4528	-0.145	2145	2371	2178	2350	0
2	17	13		SD04624	8830	26250	120	1821	1825	914	107	116	37	100	100	0	2171	2083	996	121	128	36	99	97	0	0.836	0.876	0.876	0.883	1.264	0.885	0.984	120	543	3764	3680	-0.258	1714	2050	1718	1962	0
2	18	13		SD04658	9030	26250	120	2150	2098	563	139	152	51	100	100	0	2013	1977	508	146	161	47	100	100	0	1.077	1.07	1.075	1.076	1.203	1.077	0.985	120	529	3878	3790	0.107	2011	1867	1959	1831	0
2	19	13		SD05207	9220	26250	120	2501	2460	901	125	143	51	100	100	0	2437	2295	834	130	150	50	100	100	0	1.03	1.079	1.076	1.087	1.172	1.079	0.985	120	512	4683	4500	0.043	2376	2307	2335	2165	0
2	20	13		SD05282	9420	26250	120	6131	6153	1915	113	119	34	100	100	0	2543	2515	731	116	119	23	100	100	0	2.48	2.518	2.513	2.508	1.119	2.55	0.983	120	529	8445	8439	1.31	6018	2427	6040	2399	0
2	21	13		SD05339	9610	26240	130	1556	1520	315	110	122	55	100	100	0	1143	1105	217	115	126	50	100	99	0	1.407	1.424	1.422	1.427	1.115	1.419	0.982	120	561	2474	2400	0.492	1446	1028	1410	990	0
2	22	13		SD05403	9800	26240	120	329	652	776	96	100	28	99	97	0	332	616	683	102	107	27	97	97	0	1.013	1.082	1.013	1.027	1.39	1.123	0.978	120	562	463	1070	0.019	233	230	556	514	0
2	1	14		SD05444	5710	26430	120	1370	1339	278	91	92	28	100	100	0	1216	1205	271	102	102	32	100	100	0	1.148	1.131	1.13	1.14	1.103	1.119	0.988	120	562	2393	2351	0.199	1279	1114	1248	1103	0
2	2	14		SD05495	5900	26440	120	1523	1510	306	96	96	22	100	100	0	1372	1374	300	106	106	22	100	100	0	1.127	1.115	1.107	1.122	1.094	1.101	0.988	120	514	2693	2682	0.173	1427	1266	1414	1268	0
2	3	14		GM13868	6100	26440	120	2324	2372	653	95	98	46	100	100	0	2058	2074	595	104	107	49	100	100	0	1.141	1.156	1.158	1.167	1.086	1.146	0.993	120	528	4183	4247	0.19	2229	1954	2277	1970	0
2	4	14		GM14138	6300	26440	130	2260	2302	578	99	104	39	100	100	0	2269	2271	593	108	115	39	100	100	0	1	1.018	1.023	1.025	1.095	1.017	0.992	120	582	4322	4366	0	2161	2161	2203	2163	0
2	5	14		GM14286	6490	26440	130	1464	1480	497	100	103	26	100	100	0	1718	1752	607	109	113	24	99	99	0	0.848	0.84	0.841	0.855	1.2	0.836	0.989	120	564	2973	3023	-0.238	1364	1609	1380	1643	0
2	6	14		GM14349	6680	26440	120	1557	1461	452	102	105	29	99	99	0	1714	1594	520	110	114	27	99	98	0	0.907	0.916	0.919	0.941	1.221	0.907	0.99	120	548	3059	2843	-0.141	1455	1604	1359	1484	0
2	7	14		GM14559	6870	26440	120	2137	2039	534	96	103	41	100	100	0	2107	1972	541	107	115	50	100	100	0	1.02	1.042	1.035	1.058	1.136	1.034	0.99	120	530	4041	3808	0.029	2041	2000	1943	1865	0
2	8	14		HL07802	7070	26450	130	1066	1027	231	90	92	22	100	100	0	1006	980	213	103	106	21	100	100	0	1.081	1.068	1.072	1.073	1.168	1.072	0.983	120	595	1879	1814	0.112	976	903	937	877	0
2	9	14		LD21616	7260	26440	120	1979	1962	496	91	93	20	100	100	0	1993	1978	522	104	106	21	100	100	0	0.999	0.998	0.99	1.009	1.143	0.991	0.99	120	543	3777	3745	-0.001	1888	1889	1871	1874	0
2	10	14		LD21659	7460	26440	120	2264	2171	438	92	92	17	100	100	0	2952	2836	569	104	106	17	100	100	0	0.763	0.761	0.762	0.761	1.074	0.762	0.992	120	542	5020	4811	-0.391	2172	2848	2079	2732	0
2	11	14		LD21711	7660	26440	120	1170	1147	199	90	92	17	100	100	0	1172	1144	213	102	103	16	100	100	0	1.009	1.014	1.012	1.02	1.115	1.008	0.986	120	514	2150	2099	0.013	1080	1070	1057	1042	0
2	12	14		LD21931	7850	26440	130	1624	1624	323	93	93	18	100	100	0	1789	1723	349	103	104	15	100	100	0	0.908	0.945	0.942	0.946	1.08	0.941	0.989	120	580	3217	3151	-0.139	1531	1686	1531	1620	0
2	13	14		LD22081	8050	26440	120	1810	2032	2324	94	94	22	100	100	0	1853	1967	1531	104	107	23	100	100	0	0.981	1.04	0.984	0.995	1.147	1.305	0.938	120	512	3465	3801	-0.027	1716	1749	1938	1863	0
2	14	14		LD22256	8240	26440	120	2067	2029	457	97	100	24	100	100	0	2231	2184	520	110	112	26	100	100	0	0.929	0.932	0.935	0.942	1.117	0.927	0.99	120	513	4091	4006	-0.107	1970	2121	1932	2074	0
2	15	14		LD23326	8440	26430	120	2345	2315	549	110	115	31	100	100	0	2470	2450	615	121	126	32	100	100	0	0.951	0.947	0.944	0.963	1.163	0.939	0.991	120	549	4584	4534	-0.072	2235	2349	2205	2329	0
2	16	14		LD23562	8630	26440	130	1887	1833	407	102	105	25	100	100	0	2246	2153	508	111	114	23	100	100	0	0.836	0.848	0.845	0.86	1.177	0.84	0.991	120	597	3920	3773	-0.258	1785	2135	1731	2042	0
2	17	14		LD23644	8830	26440	120	926	926	246	103	107	26	99	99	0	696	697	190	115	118	26	98	97	0	1.417	1.414	1.427	1.465	1.263	1.396	0.981	120	528	1404	1405	0.502	823	581	823	582	0
2	18	14		LD23656	9030	26440	120	1693	1632	472	121	149	161	100	98	0	1921	1861	547	136	166	179	100	98	0	0.881	0.876	0.877	0.876	1.139	0.877	0.988	120	496	3357	3236	-0.183	1572	1785	1511	1725	0
2	19	14		LD23875	9220	26430	120	1911	1946	647	110	137	159	100	99	0	2237	2253	790	120	152	178	99	98	0	0.851	0.861	0.859	0.876	1.143	0.849	0.99	120	512	3918	3969	-0.233	1801	2117	1836	2133	0
2	20	14		LD24213	9410	26440	130	1430	1461	358	101	104	28	100	100	0	1285	1331	342	110	113	29	100	100	0	1.131	1.114	1.113	1.129	1.127	1.104	0.988	120	566	2504	2581	0.178	1329	1175	1360	1221	0
2	21	14		LD25781	9610	26440	130	2522	2535	587	97	108	57	100	100	0	2098	2106	494	106	115	55	100	100	0	1.217	1.219	1.223	1.224	1.089	1.218	0.991	120	556	4417	4438	0.284	2425	1992	2438	2000	0
2	22	14		LD26301	9800	26430	150	100	298	485	83	89	47	26	19	0	104	303	491	90	97	43	25	17	0	1.214	1.009	1.048	1.134	2.848	0.991	0.982	156	781	31	428	0.28	17	14	215	213	-50
2	1	15		LD26791	5700	26630	150	91	520	988	96	98	32	23	23	0	96	515	979	105	108	36	23	22	0	0.556	1.034	1.051	1.086	2.559	1.013	0.987	156	792	-14	834	-0.848	-5	-9	424	410	-50
2	2	15		LD26982	5900	26630	120	1914	1985	557	92	88	34	100	100	0	2004	2079	654	104	96	37	100	100	0	0.959	0.958	0.965	0.985	1.177	0.937	0.986	120	494	3722	3868	-0.06	1822	1900	1893	1975	0
2	3	15		LD27021	6100	26630	120	3064	3071	819	88	86	37	100	100	0	2474	2491	705	98	93	40	100	100	0	1.253	1.247	1.241	1.271	1.154	1.228	0.989	120	496	5352	5376	0.325	2976	2376	2983	2393	0
2	4	15		LD27045	6290	26640	120	1751	1737	526	95	100	40	100	100	0	2090	2063	650	105	110	38	100	100	0	0.834	0.839	0.845	0.846	1.15	0.833	0.983	120	489	3641	3600	-0.261	1656	1985	1642	1958	0
2	5	15		LD46336	6490	26640	120	1422	1522	570	100	103	22	100	100	0	1400	1469	528	107	110	19	100	100	0	1.022	1.044	1.049	1.048	1.149	1.051	0.985	120	489	2615	2784	0.032	1322	1293	1422	1362	0
2	6	15		LD47413	6680	26640	130	1975	1964	672	98	102	27	100	100	0	2386	2366	836	107	109	21	100	100	0	0.824	0.826	0.821	0.838	1.13	0.819	0.989	120	539	4156	4125	-0.28	1877	2279	1866	2259	0
2	7	15		LD48007	6880	26630	120	1541	1521	305	89	90	17	100	100	0	1478	1447	302	101	102	15	100	100	0	1.054	1.064	1.056	1.076	1.157	1.053	0.985	120	529	2829	2778	0.077	1452	1377	1432	1346	0
2	8	15		LD48056	7070	26640	120	1844	1765	618	87	87	16	100	100	0	2687	2467	884	101	101	15	100	100	0	0.679	0.709	0.709	0.718	1.129	0.705	0.988	120	500	4343	4044	-0.558	1757	2586	1678	2366	0
2	9	15		LP02603	7260	26640	130	1430	1371	297	90	92	20	100	100	0	1559	1503	343	103	105	18	100	100	0	0.92	0.915	0.907	0.923	1.127	0.906	0.985	120	580	2796	2681	-0.12	1340	1456	1281	1400	0
2	10	15		LP03268	7460	26640	130	1629	1701	551	89	92	20	100	100	0	1846	1874	596	101	104	19	100	100	0	0.883	0.909	0.916	0.912	1.117	0.912	0.99	120	597	3285	3385	-0.18	1540	1745	1612	1773	0
2	11	15		SD03917	7660	26630	130	2281	2399	744	93	95	22	100	100	0	2309	2378	742	102	103	18	100	100	0	0.991	1.013	1.007	1.022	1.109	1.005	0.99	120	581	4395	4582	-0.012	2188	2207	2306	2276	0
2	12	15		SD04477	7850	26630	120	4865	4615	1465	102	106	30	100	100	0	2433	2245	742	108	113	26	100	100	0	2.049	2.112	2.105	2.16	1.175	2.097	0.99	120	529	7088	6650	1.035	4763	2325	4513	2137	0
2	13	15		SD04868	8050	26620	120	1768	2043	1045	112	116	31	99	99	0	1723	1928	957	118	122	29	98	97	0	1.032	1.067	1.06	1.115	1.345	1.073	0.989	120	528	3261	3741	0.045	1656	1605	1931	1810	0
2	14	15		SD05527	8240	26630	130	1728	1822	630	106	112	33	100	100	0	1660	1674	603	114	121	32	100	100	0	1.049	1.1	1.098	1.128	1.154	1.082	0.99	120	603	3168	3276	0.069	1622	1546	1716	1560	0
2	15	15		SD06594	8440	26630	110	2196	2171	865	114	119	36	100	100	0	1786	1859	748	120	128	35	100	100	0	1.25	1.183	1.172	1.202	1.173	1.172	0.988	80	499	3748	3796	0.322	2082	1666	2057	1739	0
2	16	15		SD06977	8630	26640	130	2034	2120	443	106	110	28	100	100	0	1911	1941	418	116	120	26	100	100	0	1.074	1.104	1.113	1.106	1.096	1.099	0.989	120	606	3723	3839	0.103	1928	1795	2014	1825	0
2	17	15		LD29665	8830	26630	120	2063	1991	500	109	113	26	100	100	0	2544	2416	637	123	126	25	100	100	0	0.807	0.821	0.816	0.831	1.163	0.812	0.987	120	511	4375	4175	-0.309	1954	2421	1882	2293	0
2	18	15		LD29979	9020	26630	150	92	360	690	110	135	144	19	14	0	104	401	790	125	151	161	14	13	0	0.857	0.906	0.962	0.959	2.076	0.881	0.981	156	645	-39	526	-0.222	-18	-21	250	276	-50
2	19	15		LD30319	9220	26640	120	1773	1928	579	98	104	33	100	100	0	2154	2265	671	106	115	35	100	100	0	0.818	0.848	0.847	0.846	1.114	0.853	0.988	120	510	3723	3989	-0.29	1675	2048	1830	2159	0
2	20	15		LP08894	9410	26630	130	1314	1379	422	93	96	29	100	100	0	1079	1124	364	102	106	32	100	100	0	1.25	1.258	1.231	1.29	1.19	1.241	0.981	120	581	2198	2308	0.322	1221	977	1286	1022	0
2	21	15		LP09309	9610	26630	130	1365	1392	402	92	98	36	100	100	0	1286	1283	382	103	110	40	100	100	0	1.076	1.102	1.096	1.121	1.179	1.087	0.983	120	560	2456	2480	0.106	1273	1183	1300	1180	0
2	22	15		BLANK	9800	26630	150	75	233	394	80	84	25	23	19	0	85	248	427	90	95	29	20	18	0	1	0.968	1.057	1.201	2.497	0.926	0.98	156	796	-10	311	0	-5	-5	153	158	-50
2	1	16		BLANK	5700	26820	150	80	351	749	95	98	47	19	16	0	84	329	708	104	106	56	14	14	0	0.75	1.138	0.979	1.046	2.404	1.061	0.982	156	785	-35	481	-0.415	-15	-20	256	225	-50
2	2	16		BLANK	5900	26820	150	65	415	869	90	86	35	19	19	0	72	396	826	101	94	38	17	17	0	0.862	1.102	0.941	0.957	1.721	1.055	0.986	156	597	-54	620	-0.214	-25	-29	325	295	-50
2	3	16		BLANK	6090	26820	150	80	435	929	94	93	32	20	17	0	84	422	897	104	102	34	16	16	0	0.7	1.072	1.041	0.938	2.438	1.039	0.99	156	594	-34	659	-0.515	-14	-20	341	318	-50
2	4	16		BLANK	6290	26820	150	69	338	708	94	95	19	19	16	0	75	344	712	103	105	19	15	15	0	0.893	1.012	0.986	1.02	2.047	0.996	0.99	156	575	-53	485	-0.163	-25	-28	244	241	-50
2	5	16		BLANK	6480	26820	150	69	321	595	92	93	19	23	22	0	75	319	589	102	103	19	20	20	0	0.852	1.055	0.961	0.907	1.997	1.014	0.985	156	584	-50	446	-0.231	-23	-27	229	217	-50
2	6	16		BLANK	6680	26820	150	68	269	554	92	93	19	19	18	0	77	276	580	104	105	16	17	16	0	0.889	1.029	0.918	0.956	1.976	0.959	0.975	156	634	-51	349	-0.17	-24	-27	177	172	-50
2	7	16		LD31543	6880	26830	120	1285	1298	418	90	92	19	100	100	0	1327	1313	463	102	104	17	99	99	0	0.976	0.998	1	1.05	1.353	0.98	0.985	120	526	2420	2419	-0.036	1195	1225	1208	1211	0
2	8	16		LD32008	7070	26830	120	1783	1770	408	86	86	17	100	100	0	2046	2043	478	97	98	15	100	100	0	0.871	0.865	0.866	0.868	1.1	0.863	0.989	120	500	3646	3630	-0.2	1697	1949	1684	1946	0
2	9	16		LD32019	7260	26830	130	2063	2071	470	90	97	45	100	100	0	1999	2027	492	100	107	48	100	100	0	1.039	1.028	1.034	1.041	1.127	1.012	0.989	120	562	3872	3908	0.055	1973	1899	1981	1927	0
2	10	16		LD32155	7460	26830	120	2159	2107	526	92	99	44	100	100	0	2396	2359	577	101	108	47	100	100	0	0.901	0.892	0.896	0.893	1.098	0.892	0.991	120	528	4362	4273	-0.151	2067	2295	2015	2258	0
2	11	16		LD32258	7660	26830	120	2301	2360	619	89	91	19	100	100	0	2752	2806	745	100	101	16	100	100	0	0.834	0.839	0.843	0.841	1.107	0.837	0.991	120	528	4864	4977	-0.262	2212	2652	2271	2706	0
2	12	16		LD32311	7850	26830	120	1895	1771	585	94	97	25	100	100	0	1930	1834	636	104	107	21	100	100	0	0.986	0.969	0.98	0.995	1.18	0.96	0.988	120	514	3627	3407	-0.02	1801	1826	1677	1730	0
2	13	16		LD33689	8040	26830	120	2415	2344	614	102	107	33	100	100	0	2494	2372	670	110	116	30	100	100	0	0.97	0.991	0.991	1.022	1.198	0.983	0.991	120	543	4697	4504	-0.044	2313	2384	2242	2262	0
2	14	16		LD33804	8240	26830	120	3036	3074	851	93	97	26	100	100	0	2694	2723	770	104	107	21	100	100	0	1.136	1.138	1.142	1.147	1.112	1.133	0.993	120	542	5533	5600	0.184	2943	2590	2981	2619	0
2	15	16		LD34072	8440	26830	120	1829	1795	456	92	98	29	100	100	0	2082	1975	509	105	109	27	100	100	0	0.879	0.911	0.911	0.916	1.114	0.907	0.987	120	576	3714	3573	-0.187	1737	1977	1703	1870	0
2	16	16		LD34181	8640	26830	120	2048	2202	867	101	106	32	100	100	0	2569	2693	1016	112	116	27	100	100	0	0.792	0.814	0.811	0.816	1.146	0.82	0.99	120	514	4404	4682	-0.336	1947	2457	2101	2581	0
2	17	16		LD34308	8830	26830	120	2327	2423	920	102	107	33	100	100	0	2487	2546	984	115	118	28	100	100	0	0.938	0.955	0.953	0.968	1.164	0.948	0.984	120	514	4597	4752	-0.092	2225	2372	2321	2431	0
2	18	16		LD34536	9020	26830	120	2921	2988	854	97	103	42	100	100	0	3163	3245	943	107	114	44	100	100	0	0.924	0.921	0.923	0.926	1.116	0.917	0.992	120	513	5880	6029	-0.114	2824	3056	2891	3138	0
2	19	16		LD37466	9220	26820	120	1720	1764	620	89	94	32	100	100	0	1708	1739	644	99	104	30	100	100	0	1.014	1.021	1.012	1.062	1.273	1.009	0.988	120	519	3240	3315	0.02	1631	1609	1675	1640	0
2	20	16		LD37956	9410	26830	120	1352	1374	451	87	89	18	100	100	0	1449	1474	505	98	100	16	100	100	0	0.936	0.935	0.931	0.961	1.192	0.921	0.985	120	543	2616	2663	-0.095	1265	1351	1287	1376	0
2	21	16		LD37992	9610	26830	120	1753	1797	546	94	98	25	100	100	0	1675	1725	512	104	108	21	100	100	0	1.056	1.051	1.054	1.053	1.108	1.052	0.989	120	528	3230	3324	0.079	1659	1571	1703	1621	0
2	22	16		LD38414	9800	26830	120	2690	2667	702	90	97	73	100	100	0	1788	1740	467	99	106	88	99	99	0	1.539	1.57	1.567	1.59	1.165	1.562	0.987	120	576	4289	4218	0.622	2600	1689	2577	1641	0
2	1	17		LD38495	5700	27020	120	2112	2541	1691	66	70	35	96	95	0	2125	2368	1569	71	73	39	94	93	0	0.996	1.077	1.08	1.107	1.405	1.074	0.992	120	564	4100	4772	-0.006	2046	2054	2475	2297	0
2	2	17		LD38919	5900	27020	120	2327	2320	513	88	84	28	100	100	0	2419	2343	524	99	93	31	100	100	0	0.965	0.995	1.003	0.998	1.072	0.99	0.994	120	540	4559	4476	-0.051	2239	2320	2232	2244	0
2	3	17		LD40758	6100	27020	120	2396	2443	608	96	97	21	100	100	0	2697	2723	690	104	105	19	100	100	0	0.887	0.896	0.898	0.9	1.121	0.894	0.99	120	540	4893	4966	-0.173	2300	2593	2347	2619	0
2	4	17		LD40801	6300	27020	120	1571	1663	873	95	96	21	100	100	0	1637	1692	916	104	105	19	100	100	0	0.963	0.987	0.981	1.024	1.26	0.976	0.986	120	518	3009	3156	-0.055	1476	1533	1568	1588	0
2	5	17		LD41624	6480	27020	110	710	1157	851	89	90	17	100	100	0	760	1219	915	100	101	18	100	100	0	0.941	0.954	0.962	0.967	1.173	0.941	0.987	80	457	1281	2187	-0.088	621	660	1068	1119	0
2	6	17		LD41803	6680	27020	120	796	1109	880	86	88	18	99	98	0	862	1185	951	99	102	17	98	95	0	0.931	0.942	0.946	1.027	1.39	0.934	0.988	120	561	1473	2109	-0.104	710	763	1023	1086	0
2	7	17		LD42058	6880	27030	120	1834	1875	548	88	92	29	100	100	0	2244	2278	648	101	105	32	100	100	0	0.815	0.821	0.823	0.82	1.095	0.821	0.99	120	528	3889	3964	-0.296	1746	2143	1787	2177	0
2	8	17		LD42380	7080	27020	130	1811	1786	464	87	94	91	100	100	0	1988	1953	509	97	106	99	100	100	0	0.912	0.915	0.915	0.919	1.104	0.918	0.989	120	563	3615	3555	-0.133	1724	1891	1699	1856	0
2	9	17		LD27278	7270	27020	120	2023	2056	520	90	98	47	100	100	0	2321	2301	622	97	106	49	100	100	0	0.869	0.892	0.889	0.904	1.118	0.878	0.989	120	528	4157	4170	-0.202	1933	2224	1966	2204	0
2	10	17		LD28033	7470	27020	120	3329	3162	940	93	100	43	100	100	0	2250	2135	663	100	106	37	99	99	0	1.505	1.508	1.498	1.589	1.434	1.496	0.994	120	514	5386	5104	0.59	3236	2150	3069	2035	0
2	11	17		LD28528	7660	27020	120	2285	2261	604	88	89	18	100	100	0	1610	1591	426	99	99	14	100	100	0	1.454	1.456	1.473	1.456	1.098	1.455	0.989	120	514	3708	3665	0.54	2197	1511	2173	1492	0
2	12	17		LD28662	7850	27020	120	1958	2130	727	90	93	23	100	100	0	2214	2335	791	101	103	20	100	100	0	0.884	0.913	0.913	0.924	1.158	0.913	0.99	120	529	3981	4274	-0.178	1868	2113	2040	2234	0
2	13	17		LD31211	8050	27020	120	2051	2009	574	89	93	22	100	100	0	2235	2136	609	101	103	20	100	100	0	0.919	0.943	0.947	0.948	1.135	0.941	0.99	120	528	4096	3955	-0.121	1962	2134	1920	2035	0
2	14	17		LD31742	8250	27020	120	2333	2240	570	88	90	22	100	100	0	1850	1810	468	100	101	16	100	100	0	1.283	1.258	1.255	1.267	1.108	1.252	0.991	120	534	3995	3862	0.359	2245	1750	2152	1710	0
2	15	17		LD41715	8440	27030	120	2165	2103	1106	88	90	19	100	99	0	2205	2187	1158	100	101	15	100	98	0	0.987	0.966	0.974	1.02	1.343	0.961	0.988	120	536	4182	4102	-0.019	2077	2105	2015	2087	0
2	16	17		LD43109	8640	27020	120	1841	1950	974	92	98	31	99	99	0	2082	2198	1144	102	106	26	97	96	0	0.883	0.886	0.891	0.924	1.295	0.875	0.987	120	549	3729	3954	-0.179	1749	1980	1858	2096	0
2	17	17		LD45221	8840	27020	120	857	1093	702	88	92	30	99	98	0	914	1142	750	98	102	25	98	97	0	0.942	0.963	0.949	0.988	1.222	0.95	0.989	120	510	1585	2049	-0.086	769	816	1005	1044	0
2	18	17		LD45662	9030	27020	120	860	1081	656	85	91	39	99	98	0	994	1200	744	96	103	39	98	97	0	0.863	0.902	0.889	0.918	1.28	0.894	0.987	120	503	1673	2100	-0.213	775	898	996	1104	0
2	19	17		LD46233	9220	27010	110	2307	2368	582	86	93	38	100	100	0	2808	2843	659	98	107	43	100	100	0	0.82	0.831	0.832	0.829	1.072	0.827	0.992	80	472	4931	5027	-0.287	2221	2710	2282	2745	0
2	20	17		LD47309	9420	27030	120	1718	1679	323	84	87	23	100	100	0	1533	1481	290	95	98	22	100	100	0	1.136	1.151	1.153	1.154	1.103	1.146	0.989	120	526	3072	2981	0.184	1634	1438	1595	1386	0
2	21	17		SD02641	9620	27020	120	2565	2521	638	94	99	28	100	100	0	2831	2811	750	106	109	23	100	100	0	0.907	0.897	0.91	0.903	1.083	0.892	0.992	120	441	5196	5132	-0.141	2471	2725	2427	2705	0
2	22	17		SD03282	9810	27030	140	1265	1207	523	84	94	76	96	96	0	1236	1168	514	94	105	88	95	91	0	1.034	1.046	1.056	1.095	1.312	1.034	0.987	156	736	2323	2197	0.048	1181	1142	1123	1074	0
2	1	18		SD03660	5700	27210	150	75	357	676	73	76	31	24	20	0	85	365	690	82	84	37	21	18	0	0.667	1.004	1.113	1.483	3.005	0.982	0.986	156	802	5	567	-0.585	2	3	284	283	-50
2	2	18		SD04227	5900	27220	120	764	1085	860	86	84	27	98	98	0	911	1183	908	96	94	31	98	97	0	0.832	0.919	0.898	0.919	1.272	0.932	0.978	120	508	1493	2086	-0.266	678	815	999	1087	0
2	3	18		SD04969	6100	27220	120	1280	1599	1167	92	96	28	99	99	0	1540	1703	1214	98	102	26	99	96	0	0.824	0.939	0.95	0.984	1.382	0.948	0.983	120	525	2630	3112	-0.28	1188	1442	1507	1605	0
2	4	18		SD05742	6300	27210	120	3246	3094	1082	97	101	29	100	100	0	2873	2701	979	103	107	25	100	100	0	1.137	1.154	1.159	1.18	1.174	1.146	0.991	120	513	5919	5595	0.185	3149	2770	2997	2598	0
2	5	18		SD10723	6490	27210	120	2531	2472	727	91	93	20	100	100	0	2514	2440	758	100	102	19	100	100	0	1.011	1.018	1.012	1.047	1.201	1.006	0.986	120	519	4854	4721	0.015	2440	2414	2381	2340	0
2	6	18		SD10789	6680	27220	120	2597	2582	1255	89	91	19	100	100	0	2763	2693	1294	98	99	16	100	100	0	0.941	0.961	0.959	0.985	1.23	0.962	0.989	120	511	5173	5088	-0.088	2508	2665	2493	2595	0
2	7	18		GH01001	6880	27210	120	1687	1711	557	90	95	26	100	100	0	1706	1618	565	99	103	25	100	99	0	0.994	1.067	1.068	1.112	1.231	1.053	0.987	120	511	3204	3140	-0.009	1597	1607	1621	1519	0
2	8	18		GH01626	7080	27210	120	2313	2124	769	86	96	96	99	98	0	2434	2206	827	95	106	105	96	95	0	0.952	0.965	0.978	1.02	1.416	0.957	0.989	120	512	4566	4149	-0.071	2227	2339	2038	2111	0
2	9	18		GH02702	7270	27220	120	1889	1762	599	83	84	17	100	100	0	1803	1720	608	92	93	17	100	100	0	1.056	1.031	1.042	1.046	1.132	1.023	0.99	120	511	3517	3307	0.078	1806	1711	1679	1628	0
2	10	18		GH03315	7470	27210	120	1122	1214	558	87	89	27	100	99	0	1007	1063	499	96	98	20	99	99	0	1.136	1.165	1.177	1.2	1.195	1.153	0.985	120	513	1946	2094	0.184	1035	911	1127	967	0
2	11	18		SD02391	7660	27220	120	2283	2081	744	86	87	18	100	100	0	2805	2575	903	98	99	15	100	100	0	0.812	0.805	0.803	0.802	1.128	0.806	0.992	120	510	4904	4472	-0.301	2197	2707	1995	2477	0
2	12	18		SD04373	7860	27220	120	2912	2923	729	85	88	22	100	100	0	2924	2915	709	96	99	20	100	100	0	1	1.007	0.998	1.006	1.083	1.009	0.99	120	511	5655	5657	-0.001	2827	2828	2838	2819	0
2	13	18		SD05640	8050	27210	120	2098	1928	685	85	90	27	100	99	0	2335	2129	808	94	98	25	100	100	0	0.898	0.906	0.91	0.934	1.211	0.894	0.989	120	580	4254	3878	-0.155	2013	2241	1843	2035	0
2	14	18		SD05887	8250	27210	110	2566	2526	431	84	89	31	100	100	0	2818	2755	488	94	100	33	100	100	0	0.911	0.918	0.917	0.921	1.066	0.907	0.99	80	477	5206	5103	-0.134	2482	2724	2442	2661	0
2	15	18		SD07147	8430	27210	110	2175	2152	427	83	90	37	100	100	0	2334	2265	467	92	99	37	100	100	0	0.933	0.952	0.96	0.955	1.079	0.942	0.987	80	485	4334	4242	-0.1	2092	2242	2069	2173	0
2	16	18		SD07675	8640	27210	110	2831	2658	579	86	99	51	100	100	0	2845	2633	648	94	107	52	100	100	0	0.998	1.013	1.008	1.027	1.096	0.991	0.988	80	462	5496	5111	-0.003	2745	2751	2572	2539	0
2	17	18		SD09611	8830	27210	120	1897	1850	539	77	83	28	100	100	0	1685	1626	529	88	92	26	99	99	0	1.14	1.153	1.131	1.212	1.331	1.133	0.984	120	492	3417	3311	0.189	1820	1597	1773	1538	0
2	18	18		BLANK	9020	27210	150	88	159	216	75	78	28	30	15	0	93	171	227	85	89	30	23	14	0	1.625	0.977	1.093	1.295	3.054	0.952	0.96	156	570	21	170	0.7	13	8	84	86	-50
2	19	18		BLANK	9220	27210	150	71	137	162	75	80	35	20	16	0	77	144	168	83	91	39	17	16	0	0.667	1.016	1.059	1.079	2.377	0.962	0.928	156	567	-10	123	-0.585	-4	-6	62	61	-50
2	20	18		BLANK	9410	27210	150	67	106	115	75	82	34	13	10	0	75	113	116	84	93	35	12	11	0	0.889	1.069	1.014	0.971	2.703	1.008	0.928	156	532	-17	60	-0.17	-8	-9	31	29	-50
2	21	18		BLANK	9610	27210	150	69	71	19	76	89	54	1	0	0	78	82	19	85	99	55	3	0	0	1	1.667	1.139	1.22	2.683	1.031	0.688	156	549	-14	-8	0	-7	-7	-5	-3	-50
2	22	18		BLANK	9770	27150	100	556	546	182	79	92	61	100	96	0	566	544	184	87	102	65	98	92	0	0.996	1.022	1.018	1.037	1.198	1.015	0.972	80	323	956	924	-0.006	477	479	467	457	0
2	1	19		BLANK	5700	27410	150	72	346	773	66	71	37	21	18	0	76	382	881	74	79	46	19	17	0	3	0.909	0.892	0.88	2.348	0.878	0.983	156	760	8	588	1.585	6	2	280	308	-50
2	2	19		BLANK	5900	27410	150	77	487	1198	93	94	38	17	16	0	82	503	1248	103	105	44	14	14	0	0.762	0.985	0.954	0.942	2.272	0.961	0.985	156	535	-37	794	-0.392	-16	-21	394	400	-50
2	3	19		BLANK	6090	27410	150	80	398	885	100	106	31	17	17	0	82	424	975	109	115	31	14	12	0	0.741	0.946	0.942	0.864	2.307	0.91	0.984	156	534	-47	613	-0.433	-20	-27	298	315	-50
2	4	19		BLANK	6290	27410	150	79	361	876	102	107	30	16	14	0	87	374	922	112	115	29	14	13	0	0.92	0.989	0.986	1.015	2.203	0.952	0.987	156	539	-48	521	-0.12	-23	-25	259	262	-50
2	5	19		BLANK	6480	27410	150	75	365	820	99	103	25	20	18	0	79	362	843	110	112	24	16	16	0	0.774	1.056	0.98	0.921	2.26	0.977	0.981	156	539	-55	518	-0.369	-24	-31	266	252	-50
2	6	19		BLANK	6680	27410	150	74	274	632	92	94	20	17	17	0	80	273	619	100	102	20	17	14	0	0.9	1.052	1.042	0.94	2.322	1.024	0.981	156	540	-38	355	-0.152	-18	-20	182	173	-50
2	7	19		BLANK	6870	27410	150	79	248	542	89	94	29	18	14	0	84	255	553	96	100	32	14	12	0	0.833	1	1.031	0.995	2.776	0.98	0.975	156	543	-22	318	-0.263	-10	-12	159	159	-50
2	8	19		BLANK	7070	27410	150	73	228	509	81	86	30	17	13	0	77	234	523	90	95	34	14	10	0	0.615	1.021	1.007	0.922	2.874	0.975	0.983	156	527	-21	291	-0.7	-8	-13	147	144	-50
2	9	19		BLANK	7260	27410	150	63	149	239	74	75	17	20	17	0	76	160	243	84	86	19	18	16	0	1.375	0.987	1.107	1.289	2.582	0.98	0.961	156	540	-19	151	0.459	-11	-8	75	76	-50
2	10	19		BLANK	7460	27410	150	63	165	275	73	75	17	21	17	0	72	173	277	85	86	15	16	15	0	0.769	1.045	1	1.037	2.378	0.997	0.97	156	561	-23	180	-0.379	-10	-13	92	88	-50
2	11	19		BLANK	7650	27410	150	63	135	200	74	76	17	17	15	0	73	144	206	86	88	16	13	13	0	0.846	1.052	0.974	0.903	2.608	0.976	0.946	156	539	-24	119	-0.241	-11	-13	61	58	-50
2	12	19		BLANK	7850	27410	150	62	135	202	75	77	22	17	15	0	71	140	197	85	87	18	14	14	0	0.929	1.091	1.023	1.08	2.422	1.035	0.958	156	618	-27	115	-0.107	-13	-14	60	55	-50
2	13	19		ResGen_CK_1A1	8060	27420	100	229	347	373	73	76	25	73	67	0	229	359	396	81	84	26	67	66	0	1.054	0.986	1.061	1.246	2.044	0.936	0.965	80	391	304	552	0.076	156	148	274	278	0
2	14	19		ResGen_CK_1A3	8240	27410	150	551	588	219	71	80	57	100	99	0	585	611	239	79	88	43	99	98	0	0.949	0.972	0.978	1.004	1.288	0.961	0.973	156	607	986	1049	-0.076	480	506	517	532	0
2	15	19		ResGen_CK_1A5	8430	27410	150	436	499	244	74	88	65	99	97	0	405	462	229	80	95	59	99	95	0	1.114	1.113	1.11	1.129	1.193	1.071	0.968	156	639	687	807	0.156	362	325	425	382	0
2	16	19		ResGen_CK_1A7	8640	27390	150	482	537	235	78	95	70	98	96	0	426	465	197	85	101	66	98	92	0	1.185	1.208	1.204	1.21	1.366	1.213	0.969	156	604	745	839	0.245	404	341	459	380	0
2	17	19		ResGen_CK_1A9	8830	27420	160	635	641	235	74	87	73	100	98	0	628	634	225	84	95	60	100	100	0	1.031	1.031	1.032	1.028	1.161	1.036	0.972	208	501	1105	1117	0.044	561	544	567	550	0
2	18	19		ResGen_CK_1A11	9020	27410	140	3594	3463	710	72	79	63	100	100	0	2378	2282	503	81	87	44	100	100	0	1.533	1.541	1.54	1.567	1.163	1.529	0.991	156	469	5819	5592	0.617	3522	2297	3391	2201	0
2	19	19		ResGen_CK_1C1	9220	27400	150	448	475	167	74	76	19	100	100	0	411	427	140	82	84	15	100	100	0	1.137	1.162	1.155	1.159	1.203	1.161	0.964	156	511	703	746	0.185	374	329	401	345	0
2	20	19		ResGen_CK_1C3	9420	27400	150	542	596	257	76	81	32	100	99	0	511	538	223	83	90	31	100	99	0	1.089	1.143	1.143	1.143	1.179	1.129	0.972	156	503	894	975	0.123	466	428	520	455	0
2	21	19		ResGen_CK_1C5	9610	27410	150	494	512	191	74	83	36	100	100	0	581	591	219	84	92	35	100	100	0	0.845	0.864	0.863	0.861	1.16	0.858	0.973	156	542	917	945	-0.243	420	497	438	507	0
2	22	19		ResGen_CK_1C7	9800	27420	160	742	731	265	74	79	38	100	100	0	717	685	255	83	88	39	100	100	0	1.054	1.091	1.109	1.111	1.167	1.082	0.977	208	960	1302	1259	0.075	668	634	657	602	0
2	1	20		ResGen_CK_1C9	5710	27620	160	1166	1156	461	68	85	72	100	100	0	1107	1066	420	73	90	78	100	100	0	1.062	1.096	1.097	1.096	1.099	1.095	0.985	208	810	2132	2081	0.087	1098	1034	1088	993	0
2	2	20		ResGen_CK_1C11	5900	27610	150	6313	6184	880	122	136	101	100	100	0	6975	6742	971	136	145	102	100	100	0	0.905	0.918	0.92	0.919	1.045	0.908	0.992	156	491	13030	12668	-0.144	6191	6839	6062	6606	0
2	3	20		ResGen_CK_1E1	6100	27610	160	5072	4840	1838	119	135	84	100	100	0	4404	4128	1599	128	144	83	100	100	0	1.158	1.18	1.181	1.197	1.132	1.173	0.992	208	522	9229	8721	0.212	4953	4276	4721	4000	0
2	4	20		ResGen_CK_1E3	6300	27600	150	796	777	214	110	114	34	100	100	0	619	602	155	118	120	28	100	100	0	1.369	1.378	1.386	1.382	1.129	1.367	0.976	156	486	1187	1151	0.453	686	501	667	484	0
2	5	20		ResGen_CK_1E5	6490	27610	150	9250	8994	1240	105	111	36	100	100	0	8887	8648	1244	111	117	34	100	100	0	1.042	1.041	1.041	1.043	1.048	1.032	0.993	156	503	17921	17426	0.059	9145	8776	8889	8537	0
2	6	20		ResGen_CK_1E7	6670	27610	150	642	641	102	90	95	27	100	100	0	638	625	108	99	102	28	100	99	0	1.024	1.048	1.04	1.063	1.209	1.023	0.967	156	466	1091	1077	0.034	552	539	551	526	0
2	7	20		ResGen_CK_1E9	6870	27610	160	1958	1893	419	82	86	27	100	100	0	1657	1575	370	91	94	30	100	99	0	1.198	1.22	1.214	1.257	1.266	1.212	0.988	208	465	3442	3295	0.261	1876	1566	1811	1484	0
2	8	20		ResGen_CK_1E11	7070	27610	160	685	689	152	81	89	34	100	99	0	612	605	123	90	97	36	99	99	0	1.157	1.181	1.188	1.191	1.249	1.18	0.97	208	450	1126	1123	0.21	604	522	608	515	0
2	9	20		ResGen_CK_1G1	7260	27620	160	502	563	284	70	81	33	99	99	0	473	527	259	83	90	30	99	99	0	1.108	1.11	1.147	1.115	1.248	1.103	0.957	208	439	822	937	0.148	432	390	493	444	0
2	10	20		ResGen_CK_1G3	7460	27610	150	1117	1114	218	67	69	20	100	100	0	1120	1082	205	79	81	14	100	100	0	1.009	1.044	1.045	1.045	1.095	1.031	0.983	156	482	2091	2050	0.012	1050	1041	1047	1003	0
2	11	20		ResGen_CK_1G5	7660	27600	150	423	414	139	71	74	23	100	100	0	483	453	147	80	83	16	100	100	0	0.873	0.92	0.922	0.916	1.197	0.909	0.95	156	547	755	716	-0.195	352	403	343	373	0
2	12	20		ResGen_CK_1G7	7850	27610	150	5458	5381	825	78	86	33	100	100	0	3708	3603	548	86	91	23	100	100	0	1.485	1.508	1.516	1.509	1.075	1.494	0.988	156	595	9002	8820	0.571	5380	3622	5303	3517	0
2	13	20		ResGen_CK_1G9	8050	27610	160	955	992	452	82	94	66	100	99	0	778	851	403	88	99	52	99	98	0	1.265	1.193	1.195	1.239	1.403	1.172	0.976	208	651	1563	1673	0.339	873	690	910	763	0
2	14	20		ResGen_CK_1G11	8240	27590	130	542	535	91	77	93	79	100	98	0	480	471	70	86	100	66	99	98	0	1.18	1.19	1.178	1.19	1.127	1.208	0.947	120	466	859	843	0.239	465	394	458	385	0
2	15	20		HRB_1	8430	27600	130	988	1053	391	82	88	47	100	100	0	940	937	344	87	95	46	100	100	0	1.062	1.142	1.14	1.16	1.206	1.118	0.974	120	517	1759	1821	0.087	906	853	971	850	0
2	16	20		HRB_17	8630	27600	150	548	604	265	87	96	61	100	99	0	533	576	237	92	102	55	100	100	0	1.045	1.068	1.06	1.062	1.171	1.066	0.966	156	511	902	1001	0.064	461	441	517	484	0
2	17	20		HRB_33	8830	27610	160	2301	2241	907	88	97	71	100	100	0	2044	1919	765	96	106	56	99	99	0	1.136	1.181	1.182	1.191	1.212	1.181	0.988	208	403	4161	3976	0.184	2213	1948	2153	1823	0
2	18	20		Henikoff_5	9020	27610	150	2035	1951	370	88	99	73	100	100	0	1770	1699	316	97	106	54	100	100	0	1.164	1.163	1.162	1.162	1.072	1.16	0.987	156	373	3620	3465	0.219	1947	1673	1863	1602	0
2	19	20		Duke_11	9210	27610	160	2052	2184	1027	86	92	30	99	99	0	1884	1961	964	94	99	28	97	97	0	1.098	1.124	1.131	1.2	1.477	1.107	0.985	208	462	3756	3965	0.135	1966	1790	2098	1867	0
2	20	20		Duke_13	9420	27600	160	3397	3518	1290	89	94	29	100	100	0	3333	3444	1189	96	102	28	99	99	0	1.022	1.024	1.026	1.033	1.2	1.033	0.992	208	541	6545	6777	0.031	3308	3237	3429	3348	0
2	21	20		HRB_5	9630	27610	110	2455	2418	596	92	98	33	100	100	0	2161	2123	551	99	106	32	100	100	0	1.146	1.149	1.125	1.159	1.115	1.131	0.985	80	396	4425	4350	0.197	2363	2062	2326	2024	0
2	22	20		HRB_21	9810	27610	150	1928	2004	484	82	84	23	100	100	0	1730	1744	427	89	92	23	100	100	0	1.125	1.161	1.163	1.166	1.092	1.156	0.988	156	688	3487	3577	0.17	1846	1641	1922	1655	0
2	1	21		HRB_37	5710	27800	150	1791	1780	462	87	99	64	100	100	0	1671	1660	440	93	108	67	100	99	0	1.08	1.08	1.077	1.092	1.145	1.078	0.99	156	870	3282	3260	0.111	1704	1578	1693	1567	0
2	2	21		Henikoff_9	5900	27810	130	8078	7938	1399	113	129	90	100	100	0	6845	6707	1169	117	139	125	100	100	0	1.184	1.187	1.184	1.188	1.051	1.178	0.993	120	606	14693	14415	0.243	7965	6728	7825	6590	0
2	3	21		Duke_20	6100	27810	140	9344	9220	2327	105	122	82	100	100	0	7639	7511	1764	114	132	120	100	100	0	1.228	1.232	1.253	1.226	1.127	1.239	0.988	156	653	16764	16512	0.296	9239	7525	9115	7397	0
2	4	21		Duke_19	6290	27810	160	8132	7654	2725	89	99	57	100	100	0	6605	6329	2107	97	106	59	100	99	0	1.236	1.214	1.22	1.207	1.148	1.224	0.99	208	846	14551	13797	0.306	8043	6508	7565	6232	0
2	5	21		Eisenman_4	6500	27800	130	4153	4127	848	97	107	43	100	100	0	2956	2935	615	102	112	40	100	100	0	1.421	1.423	1.427	1.43	1.087	1.413	0.986	120	598	6910	6863	0.507	4056	2854	4030	2833	0
2	6	21		Auld_2	6700	27800	140	2415	2403	758	87	95	42	100	100	0	2390	2318	767	95	102	46	98	98	0	1.014	1.042	1.03	1.123	1.684	1.032	0.985	156	632	4623	4539	0.021	2328	2295	2316	2223	0
2	7	21		Auld_4	6880	27810	140	2409	2545	892	78	90	136	99	98	0	2291	2373	777	85	93	88	98	98	0	1.057	1.078	1.077	1.08	1.195	1.09	0.977	156	648	4537	4755	0.08	2331	2206	2467	2288	0
2	8	21		SP1	7080	27790	120	2321	3241	2687	87	111	185	95	91	0	1249	2143	1929	93	111	156	92	82	0	1.933	1.539	1.593	1.795	1.602	1.458	0.957	120	489	3390	5204	0.95	2234	1156	3154	2050	0
2	9	21		SP3	7280	27800	150	1133	1342	695	78	90	92	100	100	0	889	1008	514	88	97	108	98	96	0	1.317	1.374	1.366	1.41	1.291	1.358	0.982	156	626	1856	2184	0.397	1055	801	1264	920	0
2	10	21		SP5	7460	27810	160	657	802	449	72	74	20	100	99	0	510	630	341	82	84	17	100	99	0	1.367	1.332	1.327	1.348	1.17	1.326	0.983	208	814	1013	1278	0.451	585	428	730	548	0
2	11	21		Human	7660	27800	130	147	150	35	76	80	24	93	73	0	154	160	36	86	88	18	97	87	0	1.044	1	1.045	0.998	1.512	1.042	0.792	120	625	139	148	0.062	71	68	74	74	0
2	12	21		Lambda	7840	27820	110	135	150	52	83	91	32	70	40	0	125	131	34	91	95	22	68	41	0	1.529	1.675	1.602	1.603	2.297	1.689	0.656	80	515	86	107	0.613	52	34	67	40	0
2	13	21		Fly Genomic	8040	27800	130	2846	3070	898	96	101	30	100	100	0	2425	2628	766	101	104	23	100	100	0	1.183	1.177	1.173	1.18	1.099	1.166	0.991	120	650	5074	5501	0.243	2750	2324	2974	2527	0
2	14	21		Fly Genomic-Digested	8250	27800	140	3469	3565	981	90	96	47	100	100	0	2896	2956	895	95	103	47	100	100	0	1.206	1.215	1.218	1.244	1.162	1.197	0.989	156	745	6180	6336	0.271	3379	2801	3475	2861	0
2	15	21		Fly Genomic-Random Primed	8440	27800	150	2956	3061	641	90	93	39	100	100	0	2485	2532	554	94	100	37	100	100	0	1.199	1.219	1.22	1.226	1.09	1.2	0.989	156	763	5257	5409	0.261	2866	2391	2971	2438	0
2	16	21		Blank	8630	27790	150	106	114	41	86	90	31	31	12	0	117	122	35	92	98	34	34	9	0	0.8	0.933	0.966	0.881	3.336	0.995	0.581	156	703	45	58	-0.322	20	25	28	30	-50
2	17	21		EMPTY	8830	27790	150	84	91	30	79	86	34	21	4	0	86	94	30	85	94	37	12	5	0	5	1.333	1.116	1.196	2.937	0.915	0.495	156	649	6	21	2.322	5	1	12	9	-75
2	18	21		EMPTY	9020	27790	150	85	90	25	76	86	39	16	3	0	88	97	31	84	94	40	13	4	0	2.25	1.077	1.016	1.155	2.933	0.816	0.478	156	629	13	27	1.17	9	4	14	13	-75
2	19	21		EMPTY	9220	27790	150	85	126	127	75	85	40	23	11	0	90	133	128	82	93	40	24	10	0	1.25	1	0.987	0.991	3.133	1.011	0.916	156	644	18	102	0.322	10	8	51	51	-75
2	20	21		EMPTY	9410	27790	150	81	84	25	75	90	57	4	1	0	87	93	28	83	98	52	5	1	0	1.5	0.9	1.108	1.187	2.836	1.031	0.626	156	689	10	19	0.585	6	4	9	10	-75
2	21	21		EMPTY	9610	27790	150	78	87	33	75	97	89	2	0	0	85	93	32	82	104	80	3	0	0	1	1.091	1.059	1.026	2.747	1.012	0.672	156	723	6	23	0	3	3	12	11	-75
2	22	21		EMPTY	9800	27790	150	66	75	43	70	77	27	12	3	0	75	86	44	79	86	27	14	7	0	1	0.714	1.162	1.206	2.775	0.976	0.69	156	873	-8	12	0	-4	-4	5	7	-75
3	1	1		(CK00140)	10190	23940	120	607	635	315	63	65	15	99	99	0	477	505	244	71	72	13	100	100	0	1.34	1.318	1.31	1.303	1.31	1.31	0.98	120	678	950	1006	0.422	544	406	572	434	0
3	2	1		(CK00436)	10370	23940	120	506	2807	9106	65	67	17	98	97	0	510	1659	3916	73	74	14	97	95	0	1.009	1.729	1	1.128	1.958	2.906	0.543	120	618	878	4328	0.013	441	437	2742	1586	0
3	3	1		(CK01017)	10560	23940	110	989	1010	376	72	73	19	100	100	0	858	925	355	78	80	17	100	100	0	1.176	1.107	1.098	1.12	1.13	1.099	0.984	80	548	1697	1785	0.233	917	780	938	847	0
3	4	1		LD11051	10760	23930	100	581	867	693	75	77	18	100	100	0	593	900	737	82	84	19	100	100	0	0.99	0.968	0.967	0.967	1.304	0.952	0.966	80	501	1017	1610	-0.014	506	511	792	818	0
3	5	1		(CK02594)	10960	23950	120	576	767	446	80	84	30	100	98	0	432	594	351	86	90	30	99	97	0	1.434	1.352	1.347	1.373	1.215	1.328	0.977	120	662	842	1195	0.52	496	346	687	508	0
3	6	1		(GM01103)	11160	23930	90	1065	1165	465	84	89	36	100	100	0	1020	1028	498	89	95	35	100	100	0	1.054	1.151	1.149	1.243	1.341	1.097	0.975	52	401	1912	2020	0.075	981	931	1081	939	0
3	7	1		(HL01444)	11350	23940	100	1417	1536	978	85	86	20	100	100	0	1113	1356	869	90	92	20	100	100	0	1.302	1.146	1.151	1.165	1.198	1.138	0.979	80	510	2355	2717	0.381	1332	1023	1451	1266	0
3	8	1		(HL02392)	11540	23930	90	1440	1611	1070	92	93	28	100	100	0	1353	1507	1072	98	99	24	98	98	0	1.074	1.078	1.08	1.125	1.275	1.046	0.978	52	406	2603	2928	0.103	1348	1255	1519	1409	0
3	9	1		(HL03175)	11730	23930	90	1594	1819	1125	98	102	33	100	100	0	1865	1917	1158	105	109	33	100	100	0	0.85	0.95	0.917	0.925	1.185	0.955	0.984	52	412	3256	3533	-0.234	1496	1760	1721	1812	0
3	10	1		HL03874	11920	23940	90	2687	2698	962	107	117	76	100	100	0	2610	2562	962	113	123	68	100	100	0	1.033	1.058	1.063	1.079	1.156	1.049	0.982	52	415	5077	5040	0.047	2580	2497	2591	2449	0
3	11	1		(LD02558)	12120	23930	100	914	1614	1303	107	116	62	100	100	0	594	1203	1167	115	121	59	97	93	0	1.685	1.385	1.627	1.768	1.568	1.232	0.966	80	520	1286	2595	0.753	807	479	1507	1088	0
3	12	1		(LD02957)	12320	23940	110	681	1212	996	108	109	34	100	100	0	643	1171	982	114	116	32	100	100	0	1.083	1.044	1.031	1.041	1.203	1.023	0.976	80	576	1102	2161	0.115	573	529	1104	1057	0
3	13	1		LD08743	12520	23940	110	1758	1935	926	92	95	36	100	100	0	1682	1799	894	99	103	35	100	100	0	1.052	1.084	1.086	1.107	1.162	1.07	0.983	80	576	3249	3543	0.074	1666	1583	1843	1700	0
3	14	1		(LD09509)	12720	23940	110	966	1279	690	80	83	25	100	100	0	1097	1357	709	89	91	26	100	100	0	0.879	0.946	0.931	0.945	1.221	0.949	0.976	80	554	1894	2467	-0.186	886	1008	1199	1268	0
3	15	1		(LD09819)	12900	23940	100	1577	1590	591	82	83	24	100	100	0	1528	1569	624	91	92	23	100	100	0	1.04	1.02	1.029	1.046	1.2	1.002	0.983	80	498	2932	2986	0.057	1495	1437	1508	1478	0
3	16	1		(LD09978)	13110	23950	110	1411	1272	606	82	86	31	100	100	0	1388	1277	604	89	93	26	100	100	0	1.023	1.002	1.006	1.002	1.171	1.003	0.984	80	579	2628	2378	0.033	1329	1299	1190	1188	0
3	17	1		LD10457	13300	23950	100	1251	1184	282	73	76	20	100	100	0	1031	1019	251	82	85	19	100	100	0	1.241	1.186	1.205	1.191	1.125	1.177	0.981	80	481	2127	2048	0.312	1178	949	1111	937	0
3	18	1		(LD10778)	13490	23930	110	846	1174	824	80	83	22	100	100	0	684	1001	720	88	90	19	100	98	0	1.285	1.198	1.202	1.246	1.3	1.174	0.974	80	578	1362	2007	0.362	766	596	1094	913	0
3	19	1		(LD15891)	13690	23930	90	711	992	674	83	86	21	100	100	0	592	908	649	89	91	18	100	100	0	1.249	1.11	1.13	1.145	1.199	1.07	0.977	52	398	1131	1728	0.32	628	503	909	819	0
3	20	1		(LD17234)	13890	23940	100	1345	1304	412	84	90	34	100	100	0	1169	1152	396	89	94	34	100	100	0	1.168	1.148	1.138	1.171	1.171	1.13	0.984	80	494	2341	2283	0.224	1261	1080	1220	1063	0
3	21	1		LD18761	14080	23930	120	453	608	406	78	82	30	93	93	0	415	545	376	84	87	26	92	91	0	1.133	1.15	1.152	1.203	1.326	1.116	0.976	120	653	706	991	0.18	375	331	530	461	0
3	22	1		(LD19028)	14280	23950	120	1373	1293	440	74	79	56	100	100	0	1395	1300	477	79	85	50	100	98	0	0.987	0.998	0.991	1.029	1.216	0.984	0.98	120	676	2615	2440	-0.019	1299	1316	1219	1221	0
3	1	2		LD19727	10190	24130	90	853	870	363	78	81	21	100	100	0	835	846	374	85	88	20	100	100	0	1.033	1.041	1.037	1.082	1.292	0.988	0.967	52	394	1525	1553	0.047	775	750	792	761	0
3	2	2		LD20207	10380	24140	110	1170	1190	498	81	86	27	100	100	0	1368	1413	563	89	94	27	100	100	0	0.851	0.838	0.821	0.825	1.15	0.844	0.981	80	512	2368	2433	-0.232	1089	1279	1109	1324	0
3	3	2		GM01182	10570	24140	120	2091	1977	457	98	102	31	100	100	0	2112	2016	502	104	107	27	100	100	0	0.993	0.983	0.984	1	1.172	0.975	0.987	120	575	4001	3791	-0.011	1993	2008	1879	1912	0
3	4	2		GM01352	10760	24130	110	2101	2213	1183	108	112	33	100	100	0	1969	2185	1145	116	118	29	100	100	0	1.076	1.017	1.01	1.015	1.157	1.012	0.979	80	513	3846	4174	0.105	1993	1853	2105	2069	0
3	5	2		GM01519	10960	24140	120	2656	2474	819	102	105	30	100	100	0	2737	2544	884	108	113	30	100	100	0	0.971	0.974	0.982	0.994	1.217	0.967	0.987	120	569	5183	4808	-0.042	2554	2629	2372	2436	0
3	6	2		GM01870	11160	24140	120	1296	1248	257	97	103	35	100	100	0	736	729	141	102	109	35	100	100	0	1.891	1.836	1.843	1.849	1.185	1.844	0.979	120	570	1833	1778	0.919	1199	634	1151	627	0
3	7	2		GM01918	11350	24140	120	1819	1678	449	99	102	24	100	100	0	2190	2010	595	105	108	23	100	100	0	0.825	0.829	0.821	0.849	1.173	0.82	0.989	120	548	3805	3484	-0.278	1720	2085	1579	1905	0
3	8	2		GM01994	11550	24140	120	2750	2647	809	122	127	34	100	100	0	2627	2525	751	127	134	33	100	100	0	1.051	1.053	1.052	1.054	1.129	1.056	0.989	120	571	5128	4923	0.072	2628	2500	2525	2398	0
3	9	2		HL01538	11740	24140	120	2612	2528	578	143	146	36	100	100	0	2513	2435	526	153	155	43	100	100	0	1.046	1.045	1.046	1.041	1.107	1.047	0.99	120	571	4829	4667	0.065	2469	2360	2385	2282	0
3	10	2		HL01728	11940	24140	120	2860	2903	1169	149	153	40	100	100	0	2683	2713	1085	157	161	47	100	100	0	1.073	1.077	1.093	1.09	1.212	1.078	0.987	120	575	5237	5310	0.102	2711	2526	2754	2556	0
3	11	2		LD01190	12140	24140	120	1997	1939	483	153	154	31	100	100	0	1963	1919	484	158	159	29	100	100	0	1.022	1.014	1.012	1.019	1.139	1.013	0.987	120	561	3649	3547	0.031	1844	1805	1786	1761	0
3	12	2		LD01461	12330	24140	120	2017	1982	454	141	143	28	100	100	0	2087	2071	470	147	148	26	100	100	0	0.967	0.957	0.952	0.957	1.122	0.956	0.99	120	516	3816	3765	-0.048	1876	1940	1841	1924	0
3	13	2		LD01470	12520	24140	120	2306	2194	751	129	132	41	100	100	0	2549	2371	817	136	139	38	100	100	0	0.902	0.924	0.932	0.944	1.188	0.922	0.988	120	568	4590	4300	-0.148	2177	2413	2065	2235	0
3	14	2		LD01807	12720	24140	120	1377	1347	330	107	111	31	100	100	0	1241	1190	301	114	119	31	100	100	0	1.127	1.152	1.158	1.166	1.136	1.147	0.987	120	562	2397	2316	0.172	1270	1127	1240	1076	0
3	15	2		LD02709	12920	24140	120	1971	1851	507	96	100	24	100	100	0	1933	1831	504	104	106	21	100	100	0	1.025	1.016	1.018	1.024	1.141	1.014	0.988	120	569	3704	3482	0.036	1875	1829	1755	1727	0
3	16	2		LD03052	13110	24140	110	1948	1860	419	92	96	32	100	100	0	1527	1480	355	97	103	28	100	100	0	1.298	1.278	1.272	1.291	1.11	1.271	0.984	80	475	3286	3151	0.376	1856	1430	1768	1383	0
3	17	2		LD03179	13300	24140	120	1829	1711	532	85	89	28	100	100	0	1720	1605	498	93	97	25	100	100	0	1.072	1.075	1.068	1.087	1.165	1.069	0.984	120	554	3371	3138	0.1	1744	1627	1626	1512	0
3	18	2		LD03212	13500	24140	120	1466	1397	330	86	90	21	100	100	0	1729	1654	410	96	99	18	100	100	0	0.845	0.841	0.847	0.858	1.213	0.836	0.985	120	542	3013	2869	-0.243	1380	1633	1311	1558	0
3	19	2		LD03274	13690	24130	150	98	381	616	87	92	30	38	31	0	107	387	612	94	99	28	37	30	0	0.846	1.003	1	0.913	2.155	1.008	0.968	156	738	24	587	-0.241	11	13	294	293	-50
3	20	2		LD03380	13890	24140	120	2701	2662	593	85	91	33	100	100	0	2053	2030	476	91	97	32	100	100	0	1.333	1.329	1.329	1.346	1.179	1.326	0.987	120	552	4578	4516	0.415	2616	1962	2577	1939	0
3	21	2		LD04103	14080	24140	110	1367	1378	214	86	93	34	100	100	0	1055	1061	160	92	96	28	100	100	0	1.33	1.333	1.329	1.335	1.102	1.336	0.979	80	497	2244	2261	0.412	1281	963	1292	969	0
3	22	2		LD04380	14280	24140	120	2170	2193	678	80	86	45	100	100	0	1858	1853	591	86	91	42	100	99	0	1.179	1.196	1.201	1.226	1.238	1.19	0.98	120	614	3862	3880	0.238	2090	1772	2113	1767	0
3	1	3		LD04457	10180	24330	130	2388	2375	487	85	87	23	100	100	0	1715	1681	373	92	94	21	100	100	0	1.419	1.441	1.443	1.465	1.163	1.423	0.989	120	722	3926	3879	0.505	2303	1623	2290	1589	0
3	2	3		LD04591	10380	24340	120	2968	2753	816	106	116	39	100	100	0	2814	2590	741	110	121	36	100	100	0	1.058	1.067	1.074	1.072	1.111	1.073	0.99	120	549	5566	5127	0.082	2862	2704	2647	2480	0
3	3	3		LD04718	10570	24330	120	2246	2143	632	155	167	69	100	99	0	1898	1775	550	154	165	57	100	99	0	1.199	1.226	1.225	1.255	1.156	1.218	0.991	120	529	3835	3609	0.262	2091	1744	1988	1621	0
3	4	3		LD04815	10770	24330	120	3130	3123	704	163	177	81	100	100	0	2417	2363	592	163	179	99	100	99	0	1.316	1.345	1.342	1.372	1.143	1.333	0.991	120	602	5221	5160	0.397	2967	2254	2960	2200	0
3	5	3		GM04711	10970	24330	110	2701	2735	811	151	160	87	100	100	0	3120	3080	871	155	166	108	100	100	0	0.86	0.883	0.892	0.878	1.131	0.881	0.988	80	499	5515	5509	-0.218	2550	2965	2584	2925	0
3	6	3		GM04727	11160	24330	120	2344	2251	705	134	139	46	100	100	0	2040	2002	674	139	141	41	100	100	0	1.163	1.136	1.129	1.175	1.2	1.121	0.991	120	548	4111	3980	0.217	2210	1901	2117	1863	0
3	7	3		GM04775	11360	24330	120	1861	1853	544	118	124	34	100	100	0	1705	1706	522	125	131	31	100	100	0	1.103	1.097	1.096	1.122	1.231	1.089	0.99	120	534	3323	3316	0.142	1743	1580	1735	1581	0
3	8	3		GM05069	11550	24330	120	3432	3415	1148	140	142	38	100	100	0	2628	2680	964	148	148	34	100	100	0	1.327	1.293	1.289	1.348	1.255	1.276	0.99	120	534	5772	5807	0.409	3292	2480	3275	2532	0
3	9	3		GM05135	11750	24330	120	2439	2398	702	161	163	31	100	100	0	2732	2690	790	167	168	28	100	100	0	0.888	0.887	0.889	0.891	1.136	0.885	0.992	120	496	4843	4760	-0.171	2278	2565	2237	2523	0
3	10	3		GM05229	11940	24330	120	3478	3552	895	155	156	28	100	100	0	3425	3446	821	159	162	27	100	100	0	1.017	1.033	1.032	1.028	1.101	1.037	0.992	120	482	6589	6684	0.025	3323	3266	3397	3287	0
3	11	3		GM06086	12130	24330	120	2224	2105	638	162	162	28	100	100	0	1665	1603	490	163	166	26	99	99	0	1.373	1.349	1.361	1.387	1.296	1.347	0.986	120	513	3564	3383	0.457	2062	1502	1943	1440	0
3	12	3		GM06219	12330	24330	150	156	725	1171	153	155	29	37	32	0	158	651	1039	156	156	26	31	25	0	1.5	1.156	1.189	1.38	2.654	1.131	0.988	156	652	5	1067	0.585	3	2	572	495	-50
3	13	3		GM06266	12520	24330	110	2767	2765	540	144	151	44	100	100	0	2786	2732	553	146	154	44	100	100	0	0.994	1.014	1.007	1.018	1.076	1.006	0.99	80	442	5263	5207	-0.009	2623	2640	2621	2586	0
3	14	3		GM06493	12720	24330	120	1808	1757	547	127	135	44	100	100	0	1726	1672	541	133	139	44	100	100	0	1.055	1.059	1.057	1.077	1.136	1.051	0.99	120	530	3274	3169	0.078	1681	1593	1630	1539	0
3	15	3		GM06507	12920	24330	120	2556	2395	834	97	100	26	100	100	0	2847	2674	946	104	106	24	100	100	0	0.896	0.894	0.902	0.91	1.174	0.89	0.989	120	510	5202	4868	-0.158	2459	2743	2298	2570	0
3	16	3		GM06547	13120	24330	120	1701	1649	497	81	84	20	100	100	0	1463	1431	445	89	91	18	100	100	0	1.179	1.168	1.167	1.193	1.198	1.161	0.986	120	513	2994	2910	0.238	1620	1374	1568	1342	0
3	17	3		GM07065	13310	24330	120	1270	1317	531	80	81	16	100	100	0	1012	1040	423	89	90	15	100	100	0	1.289	1.301	1.296	1.345	1.262	1.292	0.988	120	496	2113	2188	0.367	1190	923	1237	951	0
3	18	3		GM07509	13510	24330	120	3147	2948	1365	82	84	17	100	100	0	3215	2999	1394	92	93	16	100	100	0	0.981	0.986	0.987	1.01	1.195	0.984	0.988	120	492	6188	5773	-0.027	3065	3123	2866	2907	0
3	19	3		GM07552	13700	24330	120	1569	1687	832	79	81	18	100	100	0	1530	1587	747	88	89	15	100	100	0	1.033	1.073	1.079	1.067	1.206	1.082	0.984	120	480	2932	3107	0.047	1490	1442	1608	1499	0
3	20	3		GM07741	13890	24330	130	1576	1518	337	78	81	19	100	100	0	1636	1533	381	87	88	14	100	99	0	0.967	0.996	0.999	1.027	1.208	0.983	0.989	120	540	3047	2886	-0.048	1498	1549	1440	1446	0
3	21	3		GM07803	14090	24330	120	1576	1513	420	78	82	22	100	100	0	1357	1325	392	86	89	17	100	100	0	1.179	1.158	1.156	1.186	1.249	1.147	0.982	120	531	2769	2674	0.237	1498	1271	1435	1239	0
3	22	3		GM07843	14290	24330	120	1384	1350	392	73	75	17	100	100	0	1350	1282	362	80	82	13	100	100	0	1.032	1.062	1.068	1.059	1.181	1.061	0.984	120	576	2581	2479	0.046	1311	1270	1277	1202	0
3	1	4		GM08377	10190	24530	120	2218	2234	685	99	103	33	100	100	0	1847	1814	539	103	108	29	100	100	0	1.215	1.248	1.241	1.251	1.109	1.251	0.992	120	556	3863	3846	0.281	2119	1744	2135	1711	0
3	2	4		GM08528	10380	24530	120	2426	2404	928	128	138	65	100	100	0	2256	2254	885	130	139	51	100	100	0	1.081	1.072	1.071	1.087	1.175	1.066	0.991	120	474	4424	4400	0.112	2298	2126	2276	2124	0
3	3	4		GM08552	10580	24530	120	18358	17144	4795	176	188	76	100	100	0	15019	14109	3814	177	182	64	100	100	0	1.225	1.218	1.225	1.215	1.085	1.221	0.994	120	511	33024	30900	0.293	18182	14842	16968	13932	0
3	4	4		GM08670	10770	24520	110	2158	2152	385	186	196	56	100	100	0	2159	2103	382	188	196	52	100	100	0	1.001	1.027	1.03	1.028	1.07	1.022	0.99	80	461	3943	3881	0.001	1972	1971	1966	1915	0
3	5	4		GM08679	10960	24530	110	1463	1471	376	172	185	78	100	100	0	888	931	287	170	188	100	100	98	0	1.798	1.707	1.772	1.759	1.207	1.686	0.963	80	486	2009	2060	0.846	1291	718	1299	761	0
3	6	4		GM08734	11160	24530	120	2784	2759	1281	159	168	58	100	100	0	2408	2359	1087	161	169	68	100	100	0	1.168	1.183	1.186	1.192	1.15	1.181	0.99	120	542	4872	4798	0.224	2625	2247	2600	2198	0
3	7	4		LD11531	11360	24520	110	3004	2879	1328	132	143	64	100	100	0	2864	2859	1259	134	149	76	100	100	0	1.052	1.008	1.01	0.995	1.132	1.008	0.988	80	474	5602	5472	0.073	2872	2730	2747	2725	0
3	8	4		LD11626	11550	24520	110	1329	1834	1342	123	128	36	100	100	0	1563	2025	1414	129	134	33	100	100	0	0.841	0.902	0.859	0.865	1.182	0.921	0.98	80	446	2640	3607	-0.25	1206	1434	1711	1896	0
3	9	4		LD11664	11740	24520	150	158	454	782	149	151	34	32	22	0	160	430	754	155	154	30	30	22	0	1.8	1.109	1.09	1.091	2.661	1.044	0.968	156	597	14	580	0.848	9	5	305	275	-50
3	10	4		LD11946	11940	24520	150	204	644	1036	154	159	37	52	44	0	183	554	912	158	160	34	48	39	0	2	1.237	1.255	1.402	2.312	1.149	0.985	156	654	75	886	1	50	25	490	396	-50
3	11	4		LD12075	12140	24530	120	1652	1933	1018	161	164	36	100	100	0	1658	1852	913	160	164	35	100	100	0	0.995	1.047	1.037	1.032	1.159	1.068	0.989	120	568	2989	3464	-0.007	1491	1498	1772	1692	0
3	12	4		LD12257	12330	24520	110	2383	2689	1233	149	153	37	100	100	0	2437	2610	1087	141	145	32	100	100	0	0.973	1.029	1.01	1.008	1.108	1.044	0.987	80	443	4530	5009	-0.039	2234	2296	2540	2469	0
3	13	4		BLANK	12520	24520	150	114	690	1127	130	136	42	34	29	0	117	537	857	124	132	42	30	26	0	2.286	1.356	1.342	1.458	2.037	1.324	0.983	156	650	-23	973	1.193	-16	-7	560	413	-50
3	14	4		BLANK	12720	24520	150	106	432	716	113	120	42	29	26	0	104	368	600	113	121	43	28	23	0	0.778	1.251	1.18	1.154	1.921	1.2	0.975	156	543	-16	574	-0.363	-7	-9	319	255	-50
3	15	4		BLANK	12910	24520	150	111	362	640	100	101	23	42	28	0	106	325	561	103	104	21	35	23	0	3.667	1.18	1.333	1.529	2.474	1.146	0.978	156	521	14	484	1.874	11	3	262	222	-50
3	16	4		BLANK	13110	24520	150	88	260	425	87	88	19	35	28	0	93	247	399	93	95	15	35	28	0	100000	1.123	1.135	1.243	2.456	1.073	0.965	156	545	1	327	16.61	1	0	173	154	-50
3	17	4		BLANK	13300	24520	150	86	263	387	81	84	23	35	30	0	89	254	377	90	93	24	32	26	0	-5	1.11	1.125	1.163	2.211	1.039	0.952	156	607	4	346	Error	5	-1	182	164	-50
3	18	4		BLANK	13500	24520	150	81	301	531	81	83	21	37	29	0	86	288	494	88	90	21	32	27	0	0	1.1	1.188	1.196	2.324	1.078	0.984	156	611	-2	420	Error	0	-2	220	200	-50
3	19	4		BLANK	13690	24520	150	80	392	598	80	82	24	35	30	0	86	375	571	87	89	17	32	29	0	0	1.083	1.087	1.174	2.373	1.053	0.98	156	570	-1	600	Error	0	-1	312	288	-50
3	20	4		BLANK	13890	24520	150	77	289	453	77	81	24	30	26	0	82	302	471	87	88	18	29	25	0	0	0.986	1.006	1.031	2.705	0.964	0.983	156	573	-5	427	Error	0	-5	212	215	-50
3	21	4		BLANK	14080	24520	150	73	309	519	76	77	16	33	27	0	80	311	513	84	86	13	30	26	0	0.75	1.026	1.102	1.115	2.419	1.015	0.974	156	613	-7	460	-0.415	-3	-4	233	227	-50
3	22	4		BLANK	14280	24520	150	69	153	205	68	72	22	26	21	0	76	167	225	77	81	20	28	19	0	-1	0.944	1.075	1.24	2.526	0.915	0.96	156	830	0	175	Error	1	-1	85	90	-50
3	1	5		BLANK	10180	24710	150	120	288	451	122	129	79	19	17	0	126	290	472	127	136	79	17	16	0	2	1.018	1.148	1.239	2.249	0.965	0.968	156	805	-3	329	1	-2	-1	166	163	-50
3	2	5		BLANK	10380	24710	150	120	333	581	138	156	84	16	15	0	121	332	586	142	161	82	15	15	0	0.857	1.026	1.045	1.068	2.255	0.994	0.972	156	614	-39	385	-0.222	-18	-21	195	190	-50
3	3	5		BLANK	10570	24710	150	107	371	642	128	140	51	21	20	0	115	359	619	134	144	45	19	17	0	1.105	1.08	1.065	1.168	2.23	1.042	0.983	156	627	-40	468	0.144	-21	-19	243	225	-50
3	4	5		BLANK	10770	24710	150	110	309	585	136	147	51	14	12	0	115	306	571	140	154	49	13	12	0	1.04	1.042	1.176	1.228	2.318	1.027	0.98	156	622	-51	339	0.057	-26	-25	173	166	-50
3	5	5		BLANK	10960	24710	150	109	378	626	134	144	45	25	22	0	114	373	622	138	149	48	23	20	0	1.042	1.038	1.108	1.096	2.048	1.009	0.964	156	602	-49	479	0.059	-25	-24	244	235	-50
3	6	5		BLANK	11160	24710	150	101	363	705	125	136	57	20	16	0	107	353	664	128	142	69	16	14	0	1.143	1.058	1.081	1.128	2.087	1.063	0.978	156	616	-45	463	0.193	-24	-21	238	225	-50
3	7	5		BLANK	11350	24710	150	117	444	758	109	122	57	26	23	0	117	408	692	113	128	67	25	20	0	2	1.136	1.124	1.21	2.384	1.096	0.967	156	654	12	630	1	8	4	335	295	-50
3	8	5		BLANK	11550	24710	150	93	567	918	101	109	33	34	31	0	100	553	897	108	117	32	33	31	0	1	1.047	1.091	1.043	2.222	1.027	0.982	156	658	-16	911	0	-8	-8	466	445	-50
3	9	5		(GH05320)	11740	24710	150	188	535	904	110	118	36	68	52	0	196	523	851	117	124	33	68	52	0	0.987	1.047	0.98	0.996	2.123	1.06	0.984	156	664	157	831	-0.018	78	79	425	406	-50
3	10	5		(GH09478)	11940	24720	110	2133	2206	667	131	138	48	100	100	0	1962	2066	649	133	141	45	100	100	0	1.095	1.073	1.075	1.079	1.087	1.063	0.989	80	481	3831	4008	0.13	2002	1829	2075	1933	0
3	11	5		GH12068	12130	24730	110	2247	2296	579	129	139	51	100	100	0	2586	2565	601	132	145	51	100	100	0	0.863	0.891	0.886	0.886	1.073	0.891	0.99	80	510	4572	4600	-0.212	2118	2454	2167	2433	0
3	12	5		(GH12581)	12330	24720	120	7341	7502	3164	124	131	43	100	100	0	3524	3488	1511	120	129	41	100	99	0	2.12	2.191	2.17	2.302	1.269	2.174	0.992	120	616	10621	10746	1.084	7217	3404	7378	3368	0
3	13	5		(GH14032)	12530	24720	120	3390	3313	1149	116	118	28	100	100	0	1960	1914	642	113	115	22	100	100	0	1.773	1.775	1.765	1.775	1.109	1.779	0.992	120	476	5121	4998	0.826	3274	1847	3197	1801	0
3	14	5		GH01918	12720	24710	150	135	380	757	102	107	27	52	30	0	124	331	631	104	110	25	41	23	0	1.65	1.225	1.25	1.308	2.876	1.203	0.975	156	588	53	505	0.722	33	20	278	227	-50
3	15	5		LD23835	12910	24710	150	88	334	623	91	94	20	32	26	0	90	298	533	98	100	17	28	25	0	0.375	1.215	1.166	1.188	2.263	1.173	0.98	156	570	-11	443	-1.415	-3	-8	243	200	-50
3	16	5		LD24380	13110	24710	150	94	209	318	88	89	20	36	29	0	100	206	326	95	97	19	31	23	0	1.2	1.09	1.25	1.288	2.555	0.989	0.947	156	624	11	232	0.263	6	5	121	111	-50
3	17	5		(LD24449)	13300	24720	110	1875	2002	512	84	91	32	100	100	0	2271	2353	562	93	101	37	100	100	0	0.822	0.849	0.849	0.848	1.097	0.851	0.986	80	470	3969	4178	-0.282	1791	2178	1918	2260	0
3	18	5		LD24492	13510	24720	120	1260	1168	385	83	88	28	100	100	0	1323	1185	385	89	95	31	100	100	0	0.954	0.99	0.985	0.995	1.164	0.989	0.984	120	578	2411	2181	-0.068	1177	1234	1085	1096	0
3	19	5		LD24639	13700	24720	120	1297	1299	591	80	81	16	100	100	0	1100	1098	470	89	90	13	100	100	0	1.204	1.208	1.206	1.2	1.158	1.221	0.984	120	480	2228	2228	0.268	1217	1011	1219	1009	0
3	20	5		(LD25338)	13890	24720	150	81	231	428	79	82	25	26	22	0	83	237	432	90	92	20	26	22	0	-0.286	1.034	1.041	1	2.871	0.996	0.974	156	650	-5	299	Error	2	-7	152	147	-50
3	21	5		(LP11031)	14090	24710	110	883	1033	504	79	80	19	100	100	0	713	881	465	89	91	18	100	100	0	1.288	1.205	1.232	1.242	1.185	1.171	0.976	80	487	1428	1746	0.366	804	624	954	792	0
3	22	5		GH02288	14280	24720	110	1645	1727	854	79	82	26	100	100	0	1915	2126	1037	86	92	31	100	100	0	0.856	0.808	0.801	0.807	1.147	0.81	0.985	80	538	3395	3688	-0.224	1566	1829	1648	2040	0
3	1	6		GH02384	10190	24920	120	3713	3447	1406	149	150	59	100	100	0	3407	3174	1255	154	156	61	99	99	0	1.096	1.092	1.102	1.094	1.152	1.097	0.991	120	614	6817	6318	0.132	3564	3253	3298	3020	0
3	2	6		GH02419	10380	24900	80	2249	2336	1258	143	156	117	100	100	0	2075	2247	1191	149	161	131	100	100	0	1.093	1.045	1.045	1.034	1.095	1.042	0.991	52	321	4032	4291	0.129	2106	1926	2193	2098	0
3	3	6		GH02435	10580	24910	100	1673	1843	989	126	133	45	93	92	0	1724	1853	972	135	141	49	91	91	0	0.974	0.999	0.98	0.963	1.354	0.998	0.988	80	458	3136	3435	-0.039	1547	1589	1717	1718	0
3	4	6		GH02505	10770	24920	120	1191	1358	753	121	123	32	100	100	0	1056	1185	665	129	131	32	97	96	0	1.154	1.171	1.167	1.261	1.548	1.158	0.985	120	531	1997	2293	0.207	1070	927	1237	1056	0
3	5	6		GH03186	10960	24910	150	126	271	479	116	119	32	32	22	0	131	275	493	124	127	31	31	19	0	1.429	1.026	1.113	1.122	2.985	0.974	0.973	156	672	17	306	0.515	10	7	155	151	-50
3	6	6		GH03482	11160	24900	100	1130	1455	846	107	110	30	100	100	0	916	1185	695	113	114	29	100	100	0	1.274	1.257	1.26	1.277	1.197	1.227	0.981	80	446	1826	2420	0.349	1023	803	1348	1072	0
3	7	6		GH03529	11360	24900	100	998	1342	815	105	108	30	100	100	0	1094	1399	859	112	113	30	98	98	0	0.909	0.961	0.938	0.997	1.337	0.954	0.985	80	461	1875	2524	-0.137	893	982	1237	1287	0
3	8	6		GH03693	11550	24910	100	1350	1714	1132	97	102	25	100	100	0	1467	1754	1079	107	109	24	100	100	0	0.921	0.982	0.959	0.954	1.132	1.003	0.988	80	464	2613	3264	-0.118	1253	1360	1617	1647	0
3	9	6		GH03922	11750	24910	110	2659	2754	898	95	99	27	100	100	0	2150	2297	746	103	108	26	100	100	0	1.253	1.212	1.216	1.215	1.078	1.214	0.992	80	553	4611	4853	0.325	2564	2047	2659	2194	0
3	10	6		GH04120	11940	24900	110	1449	1869	1101	109	117	38	100	100	0	1348	1684	993	116	124	36	100	100	0	1.088	1.122	1.101	1.136	1.215	1.115	0.986	80	552	2572	3328	0.121	1340	1232	1760	1568	0
3	11	6		LD24628	12160	24910	100	2033	1972	1012	106	114	32	100	100	0	2024	1964	989	115	122	32	100	100	0	1.009	1.009	1.017	1.007	1.133	1.015	0.988	80	462	3836	3715	0.014	1927	1909	1866	1849	0
3	12	6		LD24646	12330	24920	110	2535	2557	851	104	107	28	100	100	0	2645	2597	806	109	114	30	100	100	0	0.959	0.986	0.991	0.978	1.074	0.985	0.993	80	449	4967	4941	-0.061	2431	2536	2453	2488	0
3	13	6		LD24679	12520	24910	150	163	648	945	115	119	39	52	41	0	153	604	890	118	122	39	49	37	0	1.371	1.097	1.189	1.303	2.225	1.068	0.988	156	735	83	1019	0.456	48	35	533	486	-50
3	14	6		LD24721	12740	24910	110	1535	1373	714	102	106	34	87	86	0	1492	1361	765	109	113	35	85	83	0	1.036	1.015	0.994	0.994	1.418	0.988	0.983	80	499	2816	2523	0.051	1433	1383	1271	1252	0
3	15	6		LD24889	12930	24920	120	1301	1527	966	88	91	21	99	99	0	1255	1392	866	98	100	19	99	98	0	1.048	1.112	1.11	1.152	1.289	1.113	0.989	120	502	2370	2733	0.068	1213	1157	1439	1294	0
3	16	6		LD24929	13120	24920	120	2824	2694	744	85	87	19	100	100	0	3182	3043	850	96	98	22	100	100	0	0.888	0.885	0.889	0.895	1.149	0.883	0.991	120	529	5825	5556	-0.172	2739	3086	2609	2947	0
3	17	6		GH03623	13320	24910	120	540	824	619	84	88	28	100	98	0	629	973	735	93	99	32	98	98	0	0.851	0.841	0.816	0.85	1.356	0.841	0.981	120	573	992	1620	-0.233	456	536	740	880	0
3	18	6		GH03826	13510	24920	110	862	1191	753	81	84	21	100	100	0	798	1096	713	89	92	18	100	100	0	1.102	1.102	1.109	1.121	1.167	1.081	0.982	80	472	1490	2117	0.14	781	709	1110	1007	0
3	19	6		GH04024	13700	24910	120	580	770	595	81	82	18	100	99	0	424	604	520	90	92	17	95	95	0	1.494	1.34	1.384	1.535	1.566	1.236	0.967	120	550	833	1203	0.579	499	334	689	514	0
3	20	6		GH04031	13900	24920	120	1684	1589	501	82	84	19	100	100	0	1919	1810	586	94	96	18	97	97	0	0.878	0.878	0.884	0.89	1.162	0.872	0.988	120	513	3427	3223	-0.188	1602	1825	1507	1716	0
3	21	6		GH04205	14090	24920	120	1212	1148	348	82	84	20	100	100	0	1441	1355	409	93	95	17	100	100	0	0.838	0.845	0.839	0.855	1.204	0.844	0.983	120	560	2478	2328	-0.254	1130	1348	1066	1262	0
3	22	6		GH04442	14290	24920	120	1227	1216	471	75	77	21	100	100	0	861	868	336	85	90	28	98	97	0	1.485	1.457	1.471	1.495	1.233	1.452	0.982	120	628	1928	1924	0.57	1152	776	1141	783	0
3	1	7		GH05406	10190	25100	120	2283	2303	494	133	138	47	100	100	0	1995	1996	411	139	143	46	100	100	0	1.158	1.169	1.17	1.169	1.081	1.17	0.99	120	578	4006	4027	0.212	2150	1856	2170	1857	0
3	2	7		GH05665	10380	25110	130	2560	2605	687	148	155	84	100	100	0	2543	2555	727	154	161	93	100	100	0	1.01	1.023	1.011	1.04	1.134	1.013	0.99	120	653	4801	4858	0.014	2412	2389	2457	2401	0
3	3	7		GH05812	10580	25110	120	1390	1822	1205	136	140	38	100	100	0	1519	1851	1166	141	147	40	100	100	0	0.91	0.986	0.954	0.983	1.22	1.005	0.988	120	548	2632	3396	-0.136	1254	1378	1686	1710	0
3	4	7		GH06302	10770	25120	120	1111	1089	412	110	113	28	100	100	0	941	985	361	118	122	24	100	99	0	1.216	1.129	1.133	1.139	1.258	1.132	0.977	120	513	1824	1846	0.282	1001	823	979	867	0
3	5	7		GH06673	10970	25110	120	1384	1381	395	110	116	35	100	100	0	1798	1788	524	121	126	33	100	99	0	0.76	0.762	0.763	0.773	1.224	0.759	0.987	120	527	2951	2938	-0.397	1274	1677	1271	1667	0
3	6	7		GH06781	11170	25110	120	3543	3703	1809	120	126	46	100	100	0	1703	1864	988	127	130	42	100	100	0	2.172	2.063	2.129	2.147	1.244	2.002	0.978	120	560	4999	5320	1.119	3423	1576	3583	1737	0
3	7	7		GH08220	11360	25110	120	1477	1526	405	130	131	42	100	100	0	1188	1189	342	132	135	42	100	100	0	1.276	1.321	1.311	1.339	1.136	1.305	0.985	120	574	2403	2453	0.351	1347	1056	1396	1057	0
3	8	7		GH08318	11560	25110	120	1810	2168	1110	130	132	53	100	100	0	1686	2038	1025	134	137	46	100	100	0	1.082	1.07	1.069	1.075	1.172	1.075	0.986	120	593	3232	3942	0.114	1680	1552	2038	1904	0
3	9	7		GH08677	11750	25160	100	218	372	415	108	123	63	68	45	0	245	465	707	119	132	56	72	53	0	0.873	0.763	0.882	0.922	1.637	0.61	0.905	80	427	236	610	-0.196	110	126	264	346	0
3	10	7		GH08902	11970	25110	120	1763	1727	478	104	113	42	100	100	0	1768	1698	488	112	123	42	100	100	0	1.002	1.023	1.02	1.038	1.137	1.016	0.989	120	580	3315	3209	0.003	1659	1656	1623	1586	0
3	11	7		GH09035	12140	25110	120	1432	1514	687	104	109	35	100	100	0	1143	1304	582	113	119	33	100	100	0	1.289	1.184	1.186	1.183	1.116	1.182	0.99	120	503	2358	2601	0.367	1328	1030	1410	1191	0
3	12	7		GH09240	12330	25110	120	1781	2158	1059	108	120	48	100	100	0	1427	1729	870	116	125	43	100	100	0	1.276	1.271	1.268	1.302	1.149	1.255	0.993	120	563	2984	3663	0.352	1673	1311	2050	1613	0
3	13	7		LD35644	12540	25110	120	1749	2147	1298	120	127	48	100	100	0	1713	1967	1149	124	130	45	100	100	0	1.025	1.1	1.089	1.091	1.12	1.111	0.993	120	528	3218	3870	0.036	1629	1589	2027	1843	0
3	14	7		LD35950	12730	25110	120	1739	1828	592	107	109	31	100	100	0	1984	1992	626	113	114	30	100	100	0	0.872	0.916	0.913	0.917	1.112	0.92	0.991	120	499	3503	3600	-0.197	1632	1871	1721	1879	0
3	15	7		LD36125	12910	25100	150	142	466	768	104	111	40	49	37	0	147	449	733	110	116	39	47	34	0	1.027	1.068	1.147	1.234	2.271	1.05	0.986	156	650	75	701	0.038	38	37	362	339	-50
3	16	7		LD36256	13120	25110	120	1333	1353	487	97	103	36	100	100	0	1441	1446	504	104	111	41	100	100	0	0.924	0.936	0.932	0.939	1.141	0.939	0.986	120	528	2573	2598	-0.113	1236	1337	1256	1342	0
3	17	7		LD36705	13310	25110	120	1242	1239	539	87	91	24	100	100	0	1306	1310	572	97	100	26	100	99	0	0.955	0.95	0.939	0.965	1.255	0.946	0.984	120	544	2364	2365	-0.066	1155	1209	1152	1213	0
3	18	7		LD37139	13510	25110	120	1663	1613	427	83	87	28	100	100	0	1747	1623	411	92	99	97	100	100	0	0.955	0.999	0.999	0.997	1.132	1.004	0.982	120	534	3235	3061	-0.067	1580	1655	1530	1531	0
3	19	7		LD40095	13700	25110	130	1982	1858	650	86	91	28	100	100	0	1711	1602	576	95	102	93	100	98	0	1.173	1.176	1.187	1.201	1.18	1.167	0.985	120	581	3512	3279	0.231	1896	1616	1772	1507	0
3	20	7		LD40483	13890	25110	120	2062	1967	499	90	93	24	100	100	0	2372	2285	617	98	100	18	100	100	0	0.867	0.858	0.858	0.875	1.186	0.853	0.988	120	529	4246	4064	-0.206	1972	2274	1877	2187	0
3	21	7		LD40504	14090	25110	130	1188	1211	310	83	85	18	100	100	0	1319	1301	339	96	97	17	100	100	0	0.904	0.936	0.934	0.943	1.14	0.931	0.981	120	580	2328	2333	-0.146	1105	1223	1128	1205	0
3	22	7		LD40833	14290	25110	120	1535	1474	394	81	83	19	100	100	0	2394	2304	640	94	95	19	100	100	0	0.632	0.63	0.633	0.633	1.132	0.626	0.986	120	594	3754	3603	-0.662	1454	2300	1393	2210	0
3	1	8		LD41157	10190	25300	130	1735	1715	442	116	137	126	100	100	0	1561	1580	442	127	148	141	100	98	0	1.129	1.1	1.101	1.116	1.129	1.086	0.989	120	702	3053	3052	0.175	1619	1434	1599	1453	0
3	2	8		LD41365	10380	25300	110	839	1344	1030	142	177	188	98	83	0	840	1350	1021	150	188	203	97	81	0	1.01	1.002	0.988	1.005	1.157	1.005	0.99	80	484	1387	2402	0.015	697	690	1202	1200	0
3	3	8		LD43867	10580	25300	120	2536	2607	736	123	128	31	100	100	0	2676	2672	772	132	136	29	100	100	0	0.949	0.978	0.979	0.985	1.101	0.971	0.992	120	548	4957	5024	-0.076	2413	2544	2484	2540	0
3	4	8		LD43883	10770	25300	120	1982	2168	1167	113	117	28	100	100	0	1900	2034	1081	121	125	26	100	99	0	1.051	1.074	1.06	1.111	1.261	1.077	0.989	120	513	3648	3968	0.071	1869	1779	2055	1913	0
3	5	8		LD44327	10970	25300	120	762	997	568	108	110	24	100	99	0	790	999	564	117	120	23	100	99	0	0.972	1.008	0.993	1.016	1.212	1.008	0.984	120	542	1327	1771	-0.041	654	673	889	882	0
3	6	8		LD44732	11170	25300	120	1214	1203	455	108	113	34	100	100	0	1292	1270	481	117	121	29	100	100	0	0.941	0.95	0.945	0.971	1.213	0.944	0.982	120	529	2281	2248	-0.087	1106	1175	1095	1153	0
3	7	8		LD45115	11360	25310	120	1609	1773	786	121	128	43	100	100	0	1946	2066	894	130	135	40	100	100	0	0.819	0.853	0.85	0.855	1.163	0.858	0.99	120	514	3304	3588	-0.287	1488	1816	1652	1936	0
3	8	8		LD45253	11550	25310	120	1552	1501	537	151	162	61	99	99	0	1728	1674	618	159	166	56	99	99	0	0.893	0.891	0.893	0.905	1.196	0.886	0.987	120	557	2970	2865	-0.163	1401	1569	1350	1515	0
3	9	8		LD46621	11770	25300	120	1402	1486	621	138	151	75	100	100	0	1079	1149	495	144	154	71	100	99	0	1.352	1.341	1.373	1.364	1.131	1.316	0.985	120	483	2199	2353	0.435	1264	935	1348	1005	0
3	10	8		LD46714	11940	25300	130	1628	1541	457	107	113	31	100	100	0	1644	1522	460	115	120	29	100	100	0	0.995	1.019	1.026	1.033	1.134	1.011	0.99	120	539	3050	2841	-0.008	1521	1529	1434	1407	0
3	11	8		LD46766	12140	25300	120	1451	1462	384	104	107	23	100	100	0	1512	1582	397	114	116	23	100	100	0	0.964	0.925	0.94	0.922	1.097	0.925	0.989	120	540	2745	2826	-0.054	1347	1398	1358	1468	0
3	12	8		LD47425	12340	25310	120	1620	1636	564	109	115	34	100	100	0	1451	1406	470	117	123	27	100	100	0	1.133	1.185	1.188	1.192	1.143	1.187	0.986	120	530	2845	2816	0.18	1511	1334	1527	1289	0
3	13	8		LD47479	12530	25300	120	1368	1366	402	129	134	45	100	100	0	1012	997	304	132	139	43	99	99	0	1.408	1.43	1.445	1.475	1.233	1.414	0.976	120	528	2119	2102	0.494	1239	880	1237	865	0
3	14	8		LD47553	12730	25300	120	1657	1728	664	114	122	46	100	100	0	1604	1629	651	119	127	44	100	100	0	1.039	1.069	1.069	1.107	1.219	1.058	0.986	120	528	3028	3124	0.055	1543	1485	1614	1510	0
3	15	8		GM13193	12920	25310	120	3770	3775	739	108	114	34	100	100	0	2486	2477	517	113	117	26	100	100	0	1.543	1.551	1.543	1.566	1.125	1.544	0.992	120	528	6035	6031	0.626	3662	2373	3667	2364	0
3	16	8		GM13209	13120	25310	120	1934	1858	653	110	118	41	100	100	0	1908	1787	654	114	123	43	100	99	0	1.017	1.045	1.04	1.079	1.21	1.037	0.99	120	542	3618	3421	0.024	1824	1794	1748	1673	0
3	17	8		GM13341	13320	25310	120	3173	2888	958	97	104	33	100	100	0	3378	3074	983	105	111	29	100	100	0	0.94	0.94	0.943	0.942	1.127	0.944	0.99	120	529	6349	5760	-0.09	3076	3273	2791	2969	0
3	18	8		GM13460	13510	25300	120	691	739	271	88	94	26	100	100	0	710	732	264	98	107	96	97	96	0	0.985	1.027	0.995	1.042	1.211	0.98	0.89	120	529	1215	1285	-0.021	603	612	651	634	0
3	19	8		GM13876	13710	25310	120	1194	1185	345	92	96	32	100	100	0	1012	989	277	99	106	97	99	98	0	1.207	1.228	1.232	1.237	1.146	1.234	0.986	120	530	2015	1983	0.271	1102	913	1093	890	0
3	20	8		GM14115	13900	25310	120	2148	2091	412	101	102	25	100	100	0	2389	2329	434	104	107	21	100	100	0	0.896	0.894	0.894	0.891	1.085	0.896	0.991	120	499	4332	4215	-0.159	2047	2285	1990	2225	0
3	21	8		LD21102	14090	25300	120	2583	2514	872	95	100	26	100	100	0	2397	2239	775	106	109	23	100	100	0	1.086	1.134	1.138	1.15	1.136	1.129	0.991	120	514	4779	4552	0.119	2488	2291	2419	2133	0
3	22	8		LD21207	14290	25300	120	2035	2138	650	94	99	27	100	100	0	2584	2599	813	103	107	24	100	100	0	0.782	0.819	0.823	0.826	1.099	0.809	0.99	120	608	4422	4540	-0.354	1941	2481	2044	2496	0
3	1	9		LD21247	10190	25500	130	2226	2165	458	132	168	175	100	100	0	2524	2409	494	141	177	188	100	100	0	0.879	0.896	0.9	0.894	1.091	0.9	0.988	120	678	4477	4301	-0.187	2094	2383	2033	2268	0
3	2	9		LD21275	10390	25500	130	2091	1975	582	143	183	177	100	96	0	2765	2604	736	152	195	192	99	98	0	0.746	0.747	0.753	0.744	1.13	0.758	0.982	120	603	4561	4284	-0.424	1948	2613	1832	2452	0
3	3	9		LD21309	10580	25500	120	2671	2678	623	126	129	30	100	100	0	2307	2322	497	134	137	28	100	100	0	1.171	1.166	1.162	1.16	1.088	1.171	0.99	120	528	4718	4740	0.228	2545	2173	2552	2188	0
3	4	9		LD21347	10780	25500	120	2084	2134	621	126	132	37	100	100	0	2228	2280	655	129	137	33	100	100	0	0.933	0.934	0.933	0.936	1.129	0.935	0.987	120	543	4057	4159	-0.1	1958	2099	2008	2151	0
3	5	9		LD21768	10970	25500	120	2055	2013	588	109	113	27	100	100	0	1717	1680	483	119	121	23	100	100	0	1.218	1.22	1.223	1.229	1.155	1.218	0.986	120	514	3544	3465	0.284	1946	1598	1904	1561	0
3	6	9		LD21841	11160	25500	120	1577	1489	409	107	110	26	100	100	0	1550	1479	436	116	118	23	100	100	0	1.025	1.014	1.012	1.038	1.179	1.003	0.985	120	511	2904	2745	0.036	1470	1434	1382	1363	0
3	7	9		LD21956	11360	25500	120	2902	2895	926	111	116	31	100	100	0	2484	2468	809	118	123	27	100	100	0	1.18	1.185	1.187	1.203	1.173	1.179	0.988	120	514	5157	5134	0.238	2791	2366	2784	2350	0
3	8	9		LD22082	11550	25500	120	3399	3425	921	134	156	71	100	100	0	3173	3183	819	143	158	65	100	100	0	1.078	1.083	1.091	1.083	1.108	1.084	0.992	120	534	6295	6331	0.108	3265	3030	3291	3040	0
3	9	9		LD22216	11750	25500	120	1954	1872	547	146	162	72	100	100	0	1608	1508	439	150	165	69	100	100	0	1.24	1.271	1.264	1.285	1.163	1.27	0.986	120	544	3266	3084	0.31	1808	1458	1726	1358	0
3	10	9		LD22387	11950	25500	120	2203	2379	1375	105	114	32	100	100	0	2430	2691	1505	114	122	34	100	99	0	0.906	0.882	0.864	0.895	1.309	0.891	0.982	120	529	4414	4851	-0.143	2098	2316	2274	2577	0
3	11	9		LD22866	12140	25500	120	1907	1989	605	102	105	23	100	100	0	2071	2168	622	111	114	19	100	100	0	0.921	0.917	0.916	0.915	1.155	0.923	0.985	120	528	3765	3944	-0.119	1805	1960	1887	2057	0
3	12	9		LD23157	12340	25500	120	1852	1795	421	105	110	30	100	100	0	1668	1550	378	114	118	24	100	100	0	1.124	1.177	1.182	1.184	1.127	1.171	0.987	120	521	3301	3126	0.169	1747	1554	1690	1436	0
3	13	9		LD23505	12530	25500	120	1909	1872	496	109	120	41	100	100	0	1840	1801	498	120	127	33	100	100	0	1.047	1.049	1.05	1.058	1.166	1.04	0.984	120	528	3520	3444	0.066	1800	1720	1763	1681	0
3	14	9		LD23513	12730	25500	120	2128	2040	635	104	113	43	100	100	0	2175	2077	619	112	120	43	100	100	0	0.981	0.985	0.99	0.984	1.129	0.992	0.986	120	528	4087	3901	-0.028	2024	2063	1936	1965	0
3	15	9		LD23542	12920	25500	120	1099	1073	327	98	99	20	100	100	0	1042	1013	333	106	107	16	100	100	0	1.069	1.075	1.074	1.099	1.206	1.059	0.98	120	514	1937	1882	0.097	1001	936	975	907	0
3	16	9		LD23613	13120	25500	120	1437	1416	583	99	102	30	100	99	0	1388	1382	569	104	109	28	100	99	0	1.042	1.031	1.032	1.026	1.22	1.029	0.981	120	514	2622	2595	0.059	1338	1284	1317	1278	0
3	17	9		GH14162	13310	25500	120	1458	1375	392	99	107	37	100	100	0	1310	1236	359	106	113	36	100	100	0	1.129	1.129	1.127	1.145	1.163	1.119	0.978	120	514	2563	2406	0.175	1359	1204	1276	1130	0
3	18	9		GH14278	13510	25500	120	1641	1813	849	93	98	27	100	100	0	2058	2191	980	103	107	25	100	100	0	0.792	0.824	0.806	0.83	1.226	0.831	0.975	120	528	3503	3808	-0.337	1548	1955	1720	2088	0
3	19	9		GH14313	13700	25500	120	2263	2217	790	91	94	25	100	100	0	2985	2843	1000	98	101	22	100	100	0	0.752	0.774	0.787	0.772	1.169	0.776	0.982	120	515	5059	4871	-0.411	2172	2887	2126	2745	0
3	20	9		GH14327	13900	25490	120	1452	1430	431	106	110	30	100	100	0	1444	1371	436	113	115	27	100	100	0	1.011	1.052	1.052	1.073	1.192	1.039	0.983	120	513	2677	2582	0.016	1346	1331	1324	1258	0
3	21	9		GH14380	14090	25490	120	1460	1498	542	118	120	25	100	100	0	1389	1415	535	121	123	23	100	100	0	1.058	1.066	1.073	1.111	1.267	1.059	0.981	120	529	2610	2674	0.082	1342	1268	1380	1294	0
3	22	9		GH14389	14290	25500	120	1688	1681	550	110	113	32	100	100	0	1557	1542	468	112	115	29	100	100	0	1.092	1.099	1.111	1.088	1.164	1.109	0.981	120	624	3023	3001	0.127	1578	1445	1571	1430	0
3	1	10		GH14710	10190	25690	130	2174	2101	521	130	140	58	100	100	0	1918	1894	469	139	148	64	100	100	0	1.149	1.123	1.127	1.126	1.106	1.117	0.986	120	662	3823	3726	0.2	2044	1779	1971	1755	0
3	2	10		GH14739	10380	25690	120	1976	2325	1405	158	185	119	99	95	0	1294	1627	1134	163	192	122	93	90	0	1.607	1.48	1.582	1.681	1.411	1.379	0.971	120	528	2949	3631	0.685	1818	1131	2167	1464	0
3	3	10		GH14842	10580	25690	120	2495	2461	894	154	236	1137	91	52	0	2329	2293	890	159	228	925	90	60	0	1.079	1.081	1.069	1.132	1.252	1.067	0.987	120	543	4511	4441	0.109	2341	2170	2307	2134	0
3	4	10		GH14950	10780	25700	120	1027	1008	305	142	151	48	100	99	0	671	668	199	142	152	43	100	99	0	1.673	1.646	1.659	1.667	1.152	1.638	0.967	120	529	1414	1392	0.742	885	529	866	526	0
3	5	10		GH01077	10970	25690	120	1511	1570	641	144	152	53	100	100	0	1785	1811	764	143	155	49	100	100	0	0.833	0.855	0.849	0.885	1.319	0.852	0.981	120	496	3009	3094	-0.264	1367	1642	1426	1668	0
3	6	10		GH01093	11160	25690	150	166	348	592	131	140	44	42	21	0	166	321	524	136	146	42	35	16	0	1.167	1.173	1.133	1.024	2.667	1.137	0.934	156	643	65	402	0.222	35	30	217	185	-50
3	7	10		GH01761	11360	25690	120	1615	1672	457	122	127	36	100	100	0	1668	1707	494	125	132	33	100	100	0	0.968	0.98	0.993	0.993	1.162	0.974	0.984	120	532	3036	3132	-0.048	1493	1543	1550	1582	0
3	8	10		GH01880	11550	25690	110	2154	2463	1102	119	127	38	100	100	0	1787	2040	888	124	132	34	100	100	0	1.224	1.223	1.215	1.221	1.129	1.224	0.981	80	484	3698	4260	0.291	2035	1663	2344	1916	0
3	9	10		GH02265	11750	25690	120	1245	1299	454	113	125	43	100	100	0	865	921	349	121	131	38	98	97	0	1.522	1.482	1.461	1.594	1.503	1.448	0.974	120	548	1876	1986	0.605	1132	744	1186	800	0
3	10	10		GH02377	11940	25690	120	1406	1529	752	99	102	22	99	99	0	1453	1538	771	107	111	28	100	99	0	0.971	0.999	0.994	1.041	1.328	0.993	0.976	120	529	2653	2861	-0.042	1307	1346	1430	1431	0
3	11	10		GH02452	12140	25690	120	1553	1680	652	108	115	32	100	100	0	1559	1617	641	116	122	31	100	100	0	1.001	1.047	1.037	1.071	1.234	1.038	0.985	120	549	2888	3073	0.002	1445	1443	1572	1501	0
3	12	10		GH02677	12330	25680	110	2277	2718	1371	122	126	37	100	100	0	2745	3065	1537	127	133	39	100	100	0	0.823	0.884	0.862	0.89	1.198	0.872	0.978	80	496	4773	5534	-0.281	2155	2618	2596	2938	0
3	13	10		GH03511	12540	25690	120	2103	2084	845	102	107	29	100	100	0	2148	2191	906	111	115	28	100	100	0	0.982	0.953	0.944	0.967	1.255	0.947	0.984	120	545	4038	4062	-0.026	2001	2037	1982	2080	0
3	14	10		GH03691	12720	25690	130	1705	1633	517	97	100	22	100	100	0	1749	1638	557	106	108	20	100	100	0	0.979	1.003	1.009	1.029	1.16	0.989	0.987	120	566	3251	3068	-0.031	1608	1643	1536	1532	0
3	15	10		GH03852	12920	25690	120	1858	2064	1103	96	99	20	100	100	0	1812	1996	1084	103	106	20	100	100	0	1.031	1.04	1.038	1.088	1.318	1.033	0.987	120	543	3471	3861	0.044	1762	1709	1968	1893	0
3	16	10		GH04046	13120	25690	120	1612	1626	727	92	94	19	100	100	0	1610	1596	731	99	101	17	100	99	0	1.006	1.025	1.025	1.079	1.385	1.018	0.979	120	528	3031	3031	0.009	1520	1511	1534	1497	0
3	17	10		GH04113	13310	25690	120	1498	1544	631	88	93	29	100	100	0	1656	1627	681	98	102	31	100	100	0	0.905	0.952	0.938	0.984	1.261	0.946	0.98	120	529	2968	2985	-0.144	1410	1558	1456	1529	0
3	18	10		GH04404	13510	25690	120	1074	1279	738	90	92	23	100	100	0	1310	1463	805	99	103	24	100	99	0	0.813	0.872	0.86	0.869	1.21	0.885	0.973	120	534	2195	2553	-0.299	984	1211	1189	1364	0
3	19	10		GH22790	13700	25690	120	1851	1799	623	99	102	24	100	100	0	1802	1719	601	105	108	21	100	100	0	1.032	1.053	1.062	1.066	1.18	1.049	0.984	120	514	3449	3314	0.046	1752	1697	1700	1614	0
3	20	10		GH22838	13900	25690	120	2140	2264	1000	116	120	31	100	100	0	1764	1945	849	118	122	28	100	100	0	1.23	1.176	1.169	1.185	1.222	1.179	0.98	120	542	3670	3975	0.298	2024	1646	2148	1827	0
3	21	10		GH22841	14090	25690	120	2957	2788	1161	121	124	32	100	100	0	2771	2558	1112	123	127	30	100	100	0	1.071	1.095	1.102	1.155	1.297	1.083	0.985	120	529	5484	5102	0.099	2836	2648	2667	2435	0
3	22	10		GH22922	14280	25700	120	2034	1943	563	110	115	35	100	100	0	1891	1757	507	113	117	33	100	100	0	1.082	1.115	1.115	1.118	1.13	1.115	0.982	120	595	3702	3477	0.114	1924	1778	1833	1644	0
3	1	11		GH22984	10190	25890	120	1886	1957	529	120	139	152	100	100	0	2276	2308	589	129	152	169	100	100	0	0.823	0.843	0.848	0.839	1.102	0.849	0.988	120	594	3913	4016	-0.282	1766	2147	1837	2179	0
3	2	11		GH23019	10380	25890	120	3281	3283	848	191	269	1143	98	82	0	3654	3596	944	198	265	930	99	93	0	0.894	0.91	0.911	0.91	1.087	0.908	0.993	120	540	6546	6490	-0.161	3090	3456	3092	3398	0
3	3	11		GH23626	10580	25890	120	2268	2325	817	226	293	1123	88	40	0	2342	2416	813	229	283	913	93	65	0	0.966	0.96	0.957	0.949	1.096	1.107	0.926	120	554	4155	4286	-0.049	2042	2113	2099	2187	0
3	4	11		GH23732	10780	25890	120	3101	2975	911	165	178	69	100	100	0	2258	2250	697	169	181	76	100	100	0	1.405	1.35	1.342	1.36	1.101	1.342	0.991	120	522	5025	4891	0.491	2936	2089	2810	2081	0
3	5	11		GH23838	10970	25890	120	2912	2896	946	154	163	59	100	100	0	2476	2469	831	153	164	51	100	100	0	1.187	1.184	1.193	1.208	1.147	1.18	0.992	120	535	5081	5058	0.248	2758	2323	2742	2316	0
3	6	11		GH23891	11160	25890	120	2138	2001	680	136	144	41	100	100	0	1915	1819	657	142	148	39	99	99	0	1.129	1.112	1.107	1.138	1.2	1.096	0.988	120	533	3775	3542	0.175	2002	1773	1865	1677	0
3	7	11		GH23955	11360	25890	120	2326	2332	790	127	131	31	100	100	0	2170	2145	734	131	136	28	100	100	0	1.078	1.095	1.087	1.104	1.147	1.092	0.989	120	542	4238	4219	0.109	2199	2039	2205	2014	0
3	8	11		GH24078	11550	25890	120	4247	4302	1525	121	127	34	100	100	0	3752	3661	1344	128	134	30	100	100	0	1.139	1.183	1.164	1.214	1.215	1.176	0.989	120	569	7750	7714	0.187	4126	3624	4181	3533	0
3	9	11		GH24669	11750	25890	120	1535	1577	615	108	115	30	100	100	0	1788	1784	693	118	122	29	100	100	0	0.854	0.882	0.874	0.894	1.214	0.88	0.983	120	562	3097	3135	-0.227	1427	1670	1469	1666	0
3	10	11		GH24702	11950	25890	120	2332	2322	788	99	103	26	100	100	0	1784	1768	574	106	108	18	100	99	0	1.331	1.338	1.336	1.34	1.176	1.343	0.988	120	549	3911	3885	0.412	2233	1678	2223	1662	0
3	11	11		GH25014	12140	25890	120	1176	1175	228	102	108	29	100	100	0	1387	1384	285	111	116	25	100	100	0	0.842	0.843	0.838	0.849	1.147	0.831	0.98	120	548	2350	2346	-0.249	1074	1276	1073	1273	0
3	12	11		GH25251	12340	25890	120	1532	1532	405	112	121	38	100	100	0	1437	1388	373	120	129	37	100	100	0	1.078	1.12	1.109	1.127	1.151	1.115	0.984	120	542	2737	2688	0.109	1420	1317	1420	1268	0
3	13	11		GH25390	12530	25890	120	1259	1388	682	98	102	26	100	100	0	1172	1220	597	108	111	22	100	100	0	1.091	1.16	1.142	1.198	1.311	1.156	0.983	120	529	2225	2402	0.126	1161	1064	1290	1112	0
3	14	11		GH25507	12730	25890	120	1849	1808	470	99	106	29	100	100	0	1806	1806	473	110	115	27	100	100	0	1.032	1.008	1.003	1.016	1.172	1.006	0.982	120	563	3446	3405	0.045	1750	1696	1709	1696	0
3	15	11		GH26270	12930	25890	120	1548	1627	753	110	117	32	100	100	0	1370	1463	652	119	123	31	100	100	0	1.149	1.129	1.128	1.123	1.175	1.134	0.984	120	550	2689	2861	0.201	1438	1251	1517	1344	0
3	16	11		GH26380	13120	25890	120	2235	2151	773	94	97	24	100	100	0	2344	2262	854	99	105	23	100	100	0	0.954	0.951	0.947	0.965	1.182	0.939	0.987	120	528	4386	4220	-0.068	2141	2245	2057	2163	0
3	17	11		GH26458	13320	25890	130	754	790	340	85	90	29	100	100	0	646	678	299	95	99	33	99	99	0	1.214	1.209	1.235	1.242	1.228	1.193	0.969	120	605	1220	1288	0.28	669	551	705	583	0
3	18	11		GH26613	13510	25880	110	2079	2073	724	90	96	35	100	100	0	2230	2306	807	98	107	40	100	100	0	0.933	0.898	0.905	0.914	1.194	0.888	0.985	80	471	4121	4191	-0.1	1989	2132	1983	2208	0
3	19	11		GH26628	13700	25880	120	1949	2126	985	101	107	34	100	100	0	1725	1854	892	109	114	31	100	99	0	1.144	1.16	1.162	1.217	1.301	1.145	0.985	120	569	3464	3770	0.194	1848	1616	2025	1745	0
3	20	11		GH26663	13900	25890	120	1462	1426	400	115	118	29	100	100	0	1284	1250	334	120	123	27	100	100	0	1.157	1.16	1.157	1.153	1.136	1.159	0.986	120	549	2511	2441	0.211	1347	1164	1311	1130	0
3	21	11		LD35138	14100	25890	120	1552	1723	931	112	117	34	100	100	0	1563	1738	922	117	121	31	100	97	0	0.996	0.994	0.992	1.001	1.164	0.998	0.989	120	535	2886	3232	-0.006	1440	1446	1611	1621	0
3	22	11		LD35174	14290	25890	120	1161	1119	337	89	93	30	100	100	0	1100	1091	322	99	100	24	100	100	0	1.071	1.038	1.036	1.037	1.116	1.036	0.985	120	587	2073	2022	0.099	1072	1001	1030	992	0
3	1	12		LD35228	10190	26080	120	1553	1913	902	117	129	74	100	100	0	1461	1764	842	126	140	66	100	99	0	1.076	1.096	1.08	1.121	1.178	1.09	0.99	120	652	2771	3434	0.105	1436	1335	1796	1638	0
3	2	12		LD35238	10400	26060	90	2803	2846	1352	207	214	76	100	100	0	2403	2407	1183	220	222	71	100	100	0	1.189	1.207	1.197	1.232	1.143	1.185	0.989	52	386	4779	4826	0.25	2596	2183	2639	2187	0
3	3	12		LD35279	10600	26060	90	2150	2245	657	224	227	97	100	100	0	1669	1855	568	229	228	107	100	100	0	1.337	1.243	1.238	1.249	1.104	1.229	0.983	52	386	3366	3647	0.42	1926	1440	2021	1626	0
3	4	12		LD35296	10800	26070	100	1939	2078	1046	135	152	70	100	100	0	2124	2188	1059	141	157	80	100	100	0	0.91	0.949	0.945	0.934	1.121	0.96	0.99	80	461	3787	3990	-0.136	1804	1983	1943	2047	0
3	5	12		LD36162	10980	26080	100	1541	1775	855	117	130	66	100	100	0	1340	1578	780	126	136	57	100	100	0	1.173	1.142	1.139	1.161	1.183	1.13	0.982	80	446	2638	3110	0.23	1424	1214	1658	1452	0
3	6	12		LD36304	11170	26080	110	2362	2333	812	126	136	46	100	100	0	2416	2386	847	133	144	48	98	98	0	0.979	0.98	0.991	1.025	1.513	0.976	0.981	80	490	4519	4460	-0.03	2236	2283	2207	2253	0
3	7	12		LD36410	11360	26090	120	1868	1748	965	129	140	47	100	100	0	1476	1387	779	136	147	46	100	100	0	1.298	1.294	1.291	1.343	1.212	1.278	0.983	120	553	3079	2870	0.376	1739	1340	1619	1251	0
3	8	12		LD36415	11560	26080	110	1885	1982	681	123	128	34	100	100	0	1908	2025	727	132	137	33	100	100	0	0.992	0.982	0.987	1.003	1.173	0.965	0.985	80	503	3538	3752	-0.011	1762	1776	1859	1893	0
3	9	12		LD36501	11750	26080	110	1715	1623	402	110	122	41	100	100	0	1814	1704	480	119	130	43	100	100	0	0.947	0.955	0.958	0.97	1.114	0.93	0.987	80	520	3300	3098	-0.079	1605	1695	1513	1585	0
3	10	12		LD36616	11950	26080	110	2943	2909	787	102	115	48	100	100	0	1854	1802	507	108	119	49	100	100	0	1.627	1.657	1.638	1.677	1.106	1.643	0.987	80	516	4587	4501	0.702	2841	1746	2807	1694	0
3	11	12		LD37115	12140	26080	110	1645	1647	317	100	107	36	100	100	0	1652	1654	317	108	114	29	100	100	0	1.001	1.001	0.997	1.002	1.099	0.987	0.986	80	478	3089	3093	0.001	1545	1544	1547	1546	0
3	12	12		LD37170	12330	26080	150	96	268	539	100	105	33	22	16	0	98	273	553	108	113	37	19	12	0	0.4	1.018	1.027	1.02	2.568	0.975	0.978	156	708	-14	333	-1.322	-4	-10	168	165	-50
3	13	12		LD37206	12540	26080	120	1883	1784	590	98	103	33	100	100	0	2017	1921	658	106	113	34	100	100	0	0.934	0.929	0.938	0.951	1.178	0.923	0.988	120	548	3696	3501	-0.098	1785	1911	1686	1815	0
3	14	12		LD37241	12730	26080	110	2419	2312	676	105	116	46	100	100	0	2519	2357	758	114	126	48	100	100	0	0.962	0.984	0.992	1.004	1.119	0.976	0.988	80	488	4719	4450	-0.056	2314	2405	2207	2243	0
3	15	12		LD37277	12920	26080	110	2219	2099	632	128	138	54	100	100	0	2214	2155	663	133	145	54	100	100	0	1.005	0.975	0.971	0.978	1.105	0.968	0.986	80	475	4172	3993	0.007	2091	2081	1971	2022	0
3	16	12		LD37516	13120	26080	120	1889	1714	705	104	112	47	100	100	0	1896	1629	686	110	120	47	100	99	0	0.999	1.06	1.074	1.097	1.245	1.054	0.984	120	562	3571	3129	-0.001	1785	1786	1610	1519	0
3	17	12		LD38226	13320	26080	120	1428	1337	493	89	92	24	100	100	0	1307	1199	449	95	99	25	99	99	0	1.105	1.13	1.139	1.171	1.24	1.127	0.985	120	496	2551	2352	0.144	1339	1212	1248	1104	0
3	18	12		LD38333	13510	26080	120	1590	1802	1186	98	106	40	100	100	0	1785	2010	1349	102	113	42	100	98	0	0.887	0.893	0.891	0.944	1.376	0.888	0.979	120	574	3175	3612	-0.174	1492	1683	1704	1908	0
3	19	12		LD38432	13700	26080	110	1672	1797	639	107	114	41	100	100	0	1873	1884	687	111	119	39	100	100	0	0.888	0.953	0.954	0.965	1.113	0.943	0.985	80	516	3327	3463	-0.171	1565	1762	1690	1773	0
3	20	12		LD38553	13900	26070	110	1250	1246	239	117	129	52	100	100	0	975	960	185	121	131	43	100	100	0	1.327	1.346	1.344	1.351	1.095	1.34	0.985	80	524	1987	1968	0.408	1133	854	1129	839	0
3	21	12		LD38576	14100	26070	110	2023	1934	563	111	128	62	100	100	0	1800	1749	559	116	131	54	100	100	0	1.135	1.116	1.121	1.134	1.131	1.092	0.981	80	526	3596	3456	0.183	1912	1684	1823	1633	0
3	22	12		LD38670	14300	26070	110	1609	1601	491	87	98	49	100	100	0	1677	1680	520	96	107	50	100	100	0	0.963	0.956	0.961	0.962	1.11	0.941	0.986	80	535	3103	3098	-0.055	1522	1581	1514	1584	0
3	1	13		LP03286	10190	26280	130	2535	2497	682	105	114	67	100	100	0	2849	2810	761	114	121	59	100	100	0	0.888	0.887	0.89	0.887	1.081	0.886	0.991	120	689	5165	5088	-0.171	2430	2735	2392	2696	0
3	2	13		LP03459	10390	26270	120	1626	1556	473	148	165	69	100	99	0	1547	1509	490	160	173	77	99	98	0	1.066	1.044	1.029	1.084	1.231	1.027	0.986	120	601	2865	2757	0.092	1478	1387	1408	1349	0
3	3	13		LP03649	10590	26280	120	2322	2413	959	149	164	72	100	100	0	2534	2622	1029	157	167	78	99	99	0	0.914	0.918	0.921	0.931	1.225	0.919	0.989	120	581	4550	4729	-0.129	2173	2377	2264	2465	0
3	4	13		LP03829	10780	26280	120	2424	2375	679	122	129	39	100	100	0	1519	1457	418	127	133	39	100	100	0	1.654	1.694	1.693	1.711	1.151	1.687	0.988	120	561	3694	3583	0.726	2302	1392	2253	1330	0
3	5	13		LP04383	10980	26280	120	1593	1524	424	120	131	59	100	100	0	1594	1521	421	126	139	58	100	100	0	1.003	1.006	1.011	1.012	1.15	1.006	0.986	120	562	2941	2799	0.005	1473	1468	1404	1395	0
3	6	13		LP04941	11180	26280	130	1984	1849	667	124	135	47	100	100	0	2356	2162	787	133	147	53	100	100	0	0.837	0.85	0.845	0.856	1.154	0.851	0.987	120	592	4083	3754	-0.257	1860	2223	1725	2029	0
3	7	13		LP07340	11370	26270	120	2137	1958	659	135	145	47	100	100	0	2290	2128	808	144	154	48	100	100	0	0.933	0.919	0.911	0.97	1.279	0.897	0.984	120	500	4148	3807	-0.1	2002	2146	1823	1984	0
3	8	13		LP07668	11560	26280	120	1984	1808	648	127	132	33	100	100	0	1684	1549	556	135	141	36	100	100	0	1.199	1.189	1.189	1.216	1.265	1.186	0.984	120	568	3406	3095	0.262	1857	1549	1681	1414	0
3	9	13		LP07906	11760	26270	110	2068	2016	444	111	121	43	100	100	0	2169	2085	503	119	132	47	100	100	0	0.955	0.969	0.947	0.977	1.132	0.959	0.981	80	503	4007	3871	-0.067	1957	2050	1905	1966	0
3	10	13		LP08070	11950	26280	120	1488	1421	417	102	109	39	100	100	0	1405	1325	384	110	118	43	100	100	0	1.07	1.086	1.087	1.089	1.142	1.085	0.985	120	589	2681	2534	0.098	1386	1295	1319	1215	0
3	11	13		LP08544	12150	26270	110	1865	2117	998	99	106	31	100	100	0	2084	2424	1155	107	117	35	100	100	0	0.893	0.871	0.85	0.869	1.162	0.865	0.985	80	520	3743	4335	-0.163	1766	1977	2018	2317	0
3	12	13		LP08674	12340	26270	110	1930	1944	408	100	107	41	100	100	0	2043	2082	491	105	116	49	100	100	0	0.944	0.933	0.93	0.939	1.102	0.911	0.985	80	488	3768	3821	-0.083	1830	1938	1844	1977	0
3	13	13		LP10272	12540	26280	120	1645	1556	461	97	101	30	100	100	0	1430	1357	399	105	112	32	100	100	0	1.168	1.165	1.18	1.172	1.16	1.166	0.981	120	563	2873	2711	0.224	1548	1325	1459	1252	0
3	14	13		LP10922	12730	26280	120	1870	1717	674	93	99	35	100	100	0	2061	1888	754	102	110	38	100	100	0	0.907	0.909	0.908	0.923	1.228	0.906	0.984	120	516	3736	3410	-0.141	1777	1959	1624	1786	0
3	15	13		LP11035	12920	26270	150	85	304	601	100	109	47	19	17	0	95	323	653	107	118	47	19	16	0	1.25	0.944	1.044	1.216	2.476	0.923	0.971	156	699	-27	420	0.322	-15	-12	204	216	-50
3	16	13		LP11159	13120	26280	120	1835	1651	473	97	102	33	100	100	0	2210	2024	600	102	108	33	100	100	0	0.824	0.809	0.815	0.816	1.153	0.806	0.985	120	515	3846	3476	-0.278	1738	2108	1554	1922	0
3	17	13		SD01032	13310	26270	150	94	321	669	103	113	49	20	14	0	100	304	626	106	118	49	17	14	0	1.5	1.101	1.2	1.191	2.682	1.072	0.975	156	689	-15	416	0.585	-9	-6	218	198	-50
3	18	13		SD01193	13510	26270	110	1922	1922	741	121	133	58	100	100	0	1832	1965	770	122	136	58	100	100	0	1.053	0.977	0.968	0.988	1.141	0.964	0.986	80	488	3511	3644	0.075	1801	1710	1801	1843	0
3	19	13		SD01637	13700	26270	110	2128	2317	829	116	129	50	100	100	0	1909	2129	846	119	133	49	100	100	0	1.124	1.095	1.097	1.115	1.147	1.06	0.982	80	520	3802	4211	0.169	2012	1790	2201	2010	0
3	20	13		SD01736	13900	26280	120	1993	1847	609	119	129	45	100	100	0	1769	1658	533	119	129	39	100	100	0	1.136	1.123	1.124	1.111	1.139	1.127	0.986	120	601	3524	3267	0.184	1874	1650	1728	1539	0
3	21	13		SD01812	14090	26270	110	1278	1287	323	106	122	63	100	100	0	1214	1205	315	111	125	56	100	100	0	1.063	1.08	1.091	1.087	1.098	1.077	0.981	80	513	2275	2275	0.088	1172	1103	1181	1094	0
3	22	13		SD02086	14290	26270	120	1196	1244	492	84	96	49	100	100	0	1058	1093	468	91	103	48	100	98	0	1.15	1.158	1.162	1.215	1.283	1.135	0.976	120	677	2079	2162	0.202	1112	967	1160	1002	0
3	1	14		SD02116	10190	26460	110	2188	2238	482	107	120	55	100	100	0	2415	2307	504	114	127	54	100	100	0	0.904	0.972	0.965	0.974	1.101	0.959	0.987	80	532	4382	4324	-0.145	2081	2301	2131	2193	0
3	2	14		SD02216	10390	26470	120	1815	1692	649	112	131	56	100	100	0	1732	1583	646	119	136	50	100	99	0	1.056	1.079	1.076	1.123	1.272	1.065	0.986	120	562	3316	3044	0.078	1703	1613	1580	1464	0
3	3	14		GH14073	10580	26470	120	2526	2497	777	119	136	56	100	100	0	2200	2181	697	127	141	50	100	100	0	1.161	1.158	1.152	1.173	1.171	1.149	0.989	120	528	4480	4432	0.216	2407	2073	2378	2054	0
3	4	14		GH14470	10780	26470	120	2049	1958	638	118	124	37	100	100	0	2314	2164	759	127	134	35	100	100	0	0.883	0.903	0.897	0.938	1.25	0.891	0.988	120	529	4118	3877	-0.18	1931	2187	1840	2037	0
3	5	14		GH14812	10970	26470	120	2692	2780	1372	116	120	28	100	100	0	2489	2493	1270	125	129	26	100	100	0	1.09	1.125	1.116	1.186	1.325	1.111	0.988	120	512	4940	5032	0.124	2576	2364	2664	2368	0
3	6	14		GH15213	11170	26470	120	1545	2003	1411	121	125	31	100	100	0	1622	1978	1402	129	133	30	99	98	0	0.954	1.018	1.03	1.1	1.487	1.011	0.986	120	498	2917	3731	-0.068	1424	1493	1882	1849	0
3	7	14		GH15921	11350	26470	120	1485	1414	355	129	133	33	100	100	0	1152	1090	293	139	144	35	99	98	0	1.339	1.351	1.348	1.393	1.214	1.337	0.985	120	540	2369	2236	0.421	1356	1013	1285	951	0
3	8	14		GH16191	11560	26470	130	1800	1722	483	123	125	26	100	100	0	1801	1712	500	134	135	24	100	100	0	1.006	1.013	1.017	1.025	1.149	1.008	0.99	120	612	3344	3177	0.009	1677	1667	1599	1578	0
3	9	14		GH18717	11760	26470	120	1801	1798	642	110	116	34	100	100	0	1861	1823	643	118	126	37	100	99	0	0.97	0.99	0.993	1.001	1.181	0.988	0.987	120	543	3434	3393	-0.044	1691	1743	1688	1705	0
3	10	14		GH19329	11940	26470	120	2148	2438	1417	101	103	23	100	100	0	2377	2608	1561	110	112	20	100	99	0	0.903	0.936	0.915	1.004	1.362	0.925	0.987	120	480	4314	4835	-0.147	2047	2267	2337	2498	0
3	11	14		GH19483	12140	26470	120	1726	1723	538	104	112	32	100	100	0	2058	2018	643	111	119	29	100	100	0	0.833	0.849	0.852	0.864	1.195	0.845	0.989	120	562	3569	3526	-0.263	1622	1947	1619	1907	0
3	12	14		GH19628	12330	26470	120	1264	1298	521	102	106	31	100	99	0	1183	1244	525	107	113	32	99	98	0	1.08	1.052	1.066	1.102	1.238	1.039	0.987	120	564	2238	2333	0.111	1162	1076	1196	1137	0
3	13	14		GH19655	12530	26480	120	1644	1574	509	99	109	60	100	100	0	1794	1696	555	105	113	42	100	100	0	0.915	0.927	0.932	0.939	1.16	0.926	0.983	120	536	3234	3066	-0.129	1545	1689	1475	1591	0
3	14	14		GH19849	12720	26470	120	2231	2141	522	91	93	20	100	100	0	1563	1489	371	98	100	19	100	100	0	1.461	1.474	1.475	1.488	1.117	1.467	0.991	120	529	3605	3441	0.547	2140	1465	2050	1391	0
3	15	14		GH23975	12920	26470	120	1595	1581	308	87	90	20	100	100	0	1440	1381	302	95	97	18	100	100	0	1.121	1.162	1.168	1.179	1.148	1.147	0.988	120	547	2853	2780	0.165	1508	1345	1494	1286	0
3	16	14		GH24192	13110	26470	110	2147	2042	564	94	103	42	100	100	0	2337	2245	641	98	109	43	100	100	0	0.917	0.907	0.907	0.913	1.115	0.9	0.988	80	489	4292	4095	-0.125	2053	2239	1948	2147	0
3	17	14		GH24644	13310	26470	120	2662	2574	864	111	120	46	100	100	0	1783	1738	571	112	122	44	99	99	0	1.527	1.515	1.507	1.543	1.212	1.513	0.989	120	560	4222	4089	0.61	2551	1671	2463	1626	0
3	18	14		GH25366	13510	26470	120	1456	1400	414	126	137	52	100	100	0	1187	1107	329	124	135	52	100	100	0	1.251	1.296	1.283	1.305	1.146	1.289	0.985	120	562	2393	2257	0.323	1330	1063	1274	983	0
3	19	14		GH25466	13700	26470	120	1333	1291	374	120	125	37	100	100	0	1093	1061	308	118	124	34	100	100	0	1.244	1.242	1.244	1.254	1.179	1.241	0.982	120	562	2188	2114	0.315	1213	975	1171	943	0
3	20	14		GH25629	13900	26470	120	2710	2554	815	116	117	26	100	100	0	2347	2163	746	115	117	21	100	100	0	1.162	1.19	1.185	1.229	1.197	1.171	0.988	120	514	4826	4486	0.217	2594	2232	2438	2048	0
3	21	14		GH26355	14090	26470	120	1933	1847	427	93	100	35	100	100	0	1593	1517	386	97	103	31	100	100	0	1.23	1.235	1.234	1.259	1.17	1.216	0.984	120	534	3336	3174	0.299	1840	1496	1754	1420	0
3	22	14		GH26763	14280	26480	130	1454	1399	410	84	86	23	100	100	0	1201	1153	330	88	91	20	100	100	0	1.231	1.235	1.242	1.245	1.174	1.237	0.984	120	661	2483	2380	0.3	1370	1113	1315	1065	0
3	1	15		GH27220	10190	26670	120	1986	1988	717	96	107	52	100	100	0	2278	2317	813	106	118	52	100	100	0	0.87	0.856	0.857	0.849	1.123	0.86	0.987	120	640	4062	4103	-0.201	1890	2172	1892	2211	0
3	2	15		GH27479	10390	26670	120	1761	1715	656	98	101	27	100	100	0	1800	1736	636	105	110	27	100	100	0	0.981	0.991	0.977	0.986	1.151	0.999	0.99	120	528	3358	3248	-0.027	1663	1695	1617	1631	0
3	3	15		GH27912	10580	26670	120	2080	1987	483	98	102	29	100	100	0	2270	2193	551	106	113	28	100	100	0	0.916	0.905	0.907	0.91	1.101	0.9	0.989	120	534	4146	3976	-0.127	1982	2164	1889	2087	0
3	4	15		GH28796	10770	26670	120	2239	2144	930	111	117	34	100	100	0	2225	2143	943	120	128	34	98	98	0	1.011	1.005	1.006	1.045	1.294	1	0.988	120	513	4233	4056	0.016	2128	2105	2033	2023	0
3	5	15		GH01562	10970	26670	140	1359	1270	428	119	129	40	100	97	0	1124	1039	355	126	136	39	98	96	0	1.242	1.261	1.267	1.295	1.283	1.253	0.981	156	632	2238	2064	0.313	1240	998	1151	913	0
3	6	15		GH02495	11170	26660	120	2125	2099	755	123	131	40	100	100	0	1841	1737	660	130	138	35	98	97	0	1.17	1.23	1.244	1.307	1.365	1.213	0.988	120	512	3713	3583	0.227	2002	1711	1976	1607	0
3	7	15		GH05702	11360	26670	120	2270	2148	581	126	133	54	100	100	0	2992	2839	767	133	139	45	100	100	0	0.75	0.747	0.738	0.751	1.143	0.748	0.99	120	563	5003	4728	-0.415	2144	2859	2022	2706	0
3	8	15		GH06435	11560	26670	120	1412	1377	376	114	117	25	100	100	0	1408	1364	361	123	125	22	100	100	0	1.01	1.018	1.026	1.018	1.104	1.014	0.985	120	528	2583	2504	0.015	1298	1285	1263	1241	0
3	9	15		GH06759	11750	26670	120	1927	1898	391	106	108	25	100	100	0	1923	1892	392	113	116	22	100	100	0	1.006	1.007	1.01	1.01	1.114	1.009	0.986	120	518	3631	3571	0.009	1821	1810	1792	1779	0
3	10	15		GH07949	11940	26660	150	93	426	793	99	105	37	25	21	0	101	408	737	107	115	40	21	19	0	1	1.086	1.085	1.181	2.562	1.077	0.983	156	685	-12	628	0	-6	-6	327	301	-50
3	11	15		GH14260	12140	26670	120	1920	1889	465	102	111	43	100	100	0	1845	1769	450	110	119	46	100	100	0	1.048	1.077	1.069	1.088	1.157	1.072	0.987	120	547	3553	3446	0.067	1818	1735	1787	1659	0
3	12	15		GH14524	12340	26670	120	1614	1529	412	111	119	52	100	100	0	1354	1270	329	116	121	40	100	100	0	1.214	1.229	1.227	1.226	1.115	1.235	0.979	120	571	2741	2572	0.28	1503	1238	1418	1154	0
3	13	15		GH16917	12530	26660	110	3740	3698	723	111	143	113	100	100	0	2585	2557	533	117	138	83	100	100	0	1.47	1.47	1.467	1.476	1.088	1.453	0.988	80	485	6097	6027	0.556	3629	2468	3587	2440	0
3	14	15		GH20973	12730	26670	120	1623	1655	668	95	115	96	100	97	0	1314	1334	529	100	116	70	100	96	0	1.259	1.264	1.262	1.274	1.164	1.266	0.985	120	584	2742	2794	0.332	1528	1214	1560	1234	0
3	15	15		GH21048	12930	26670	120	1553	1478	502	84	84	17	100	100	0	1518	1491	497	90	92	15	100	100	0	1.029	0.995	1	0.995	1.154	0.999	0.984	120	536	2897	2795	0.041	1469	1428	1394	1401	0
3	16	15		GH22607	13110	26660	110	1151	1124	304	87	92	33	100	100	0	1018	1034	299	92	99	31	100	100	0	1.149	1.101	1.099	1.116	1.141	1.079	0.978	80	503	1990	1979	0.2	1064	926	1037	942	0
3	17	15		GH27858	13310	26670	120	1928	1801	473	95	101	33	100	100	0	2013	1879	519	100	106	27	100	100	0	0.958	0.959	0.948	0.969	1.15	0.953	0.984	120	562	3746	3485	-0.062	1833	1913	1706	1779	0
3	18	15		GH28578	13510	26670	120	3426	3315	716	111	116	39	100	100	0	2104	2076	481	112	118	36	100	100	0	1.664	1.631	1.648	1.643	1.118	1.621	0.987	120	549	5307	5168	0.735	3315	1992	3204	1964	0
3	19	15		GM13608	13700	26670	120	3282	3129	887	112	113	29	100	100	0	2842	2704	788	110	113	23	100	100	0	1.16	1.163	1.159	1.177	1.144	1.16	0.99	120	529	5902	5611	0.215	3170	2732	3017	2594	0
3	20	15		LD21771	13900	26660	120	1239	1480	948	110	111	29	100	100	0	1346	1552	971	108	111	24	100	100	0	0.912	0.949	0.916	0.966	1.317	0.96	0.978	120	529	2367	2814	-0.133	1129	1238	1370	1444	0
3	21	15		LD22971	14090	26660	120	1172	1269	493	96	101	31	100	100	0	1109	1158	470	98	103	27	100	99	0	1.064	1.107	1.104	1.148	1.247	1.094	0.983	120	528	2087	2233	0.09	1076	1011	1173	1060	0
3	22	15		LD23667	14290	26660	130	2239	2163	451	84	90	33	100	100	0	1798	1719	368	90	95	30	100	100	0	1.262	1.276	1.278	1.287	1.114	1.27	0.989	120	671	3863	3708	0.335	2155	1708	2079	1629	0
3	1	16		LD30822	10190	26860	120	2878	2811	652	96	102	38	100	100	0	2863	2856	646	106	111	36	100	100	0	1.009	0.987	0.989	0.985	1.075	0.988	0.994	120	608	5539	5465	0.013	2782	2757	2715	2750	0
3	2	16		LD31422	10390	26860	120	1323	1395	518	107	117	40	100	100	0	1372	1426	539	115	124	37	100	100	0	0.967	0.982	0.98	0.998	1.159	0.976	0.988	120	548	2473	2599	-0.048	1216	1257	1288	1311	0
3	3	16		LD32660	10580	26860	110	929	1660	1219	104	105	23	100	100	0	1073	1769	1248	111	114	23	100	100	0	0.858	0.938	0.915	0.909	1.181	0.94	0.984	80	470	1787	3214	-0.222	825	962	1556	1658	0
3	4	16		LD34464	10780	26860	120	1167	1188	344	118	133	67	100	100	0	1419	1409	408	124	140	64	100	100	0	0.81	0.833	0.837	0.834	1.111	0.832	0.988	120	549	2344	2355	-0.304	1049	1295	1070	1285	0
3	5	16		LD35151	10970	26860	120	1832	1815	564	158	174	82	100	100	0	2024	2018	661	162	181	82	100	100	0	0.899	0.893	0.883	0.906	1.186	0.886	0.986	120	478	3536	3513	-0.154	1674	1862	1657	1856	0
3	6	16		LD36183	11170	26860	120	2159	2254	659	135	157	64	100	100	0	2250	2197	646	139	165	63	100	100	0	0.959	1.03	1.042	1.036	1.109	1.029	0.993	120	550	4135	4177	-0.061	2024	2111	2119	2058	0
3	7	16		GH24529	11350	26870	110	2076	2030	533	114	123	57	100	100	0	1555	1523	402	121	128	49	100	100	0	1.368	1.367	1.375	1.375	1.091	1.367	0.99	80	472	3396	3318	0.452	1962	1434	1916	1402	0
3	8	16		GH25190	11550	26860	120	2461	2443	782	104	112	54	100	99	0	2348	2278	747	112	118	46	99	99	0	1.054	1.08	1.072	1.114	1.216	1.075	0.993	120	569	4593	4505	0.076	2357	2236	2339	2166	0
3	9	16		GH25793	11740	26860	110	2693	2744	719	99	102	25	100	100	0	2185	2222	636	105	109	21	100	100	0	1.247	1.249	1.243	1.262	1.103	1.226	0.988	80	500	4674	4762	0.319	2594	2080	2645	2117	0
3	10	16		GH26083	11940	26860	110	4148	4360	1619	93	99	35	100	100	0	4092	4297	1583	101	109	32	100	100	0	1.016	1.017	1.03	1.023	1.115	1.014	0.992	80	516	8046	8463	0.023	4055	3991	4267	4196	0
3	11	16		GH26260	12130	26860	110	1785	1781	312	90	100	46	100	100	0	1781	1777	333	99	111	52	100	100	0	1.008	1.008	1.004	1.012	1.109	1.003	0.987	80	504	3377	3369	0.011	1695	1682	1691	1678	0
3	12	16		GH26506	12330	26860	110	887	885	392	98	104	37	100	100	0	867	877	373	103	111	35	100	100	0	1.033	1.017	1.003	1.008	1.149	1.016	0.98	80	517	1553	1561	0.046	789	764	787	774	0
3	13	16		GH28665	12520	26860	110	2012	2137	669	98	116	88	100	100	0	2041	2224	741	102	120	71	100	100	0	0.987	0.961	0.955	0.968	1.115	0.937	0.981	80	558	3853	4161	-0.019	1914	1939	2039	2122	0
3	14	16		GH28787	12720	26860	110	2788	2750	612	91	104	49	100	100	0	2962	2968	702	96	110	50	100	100	0	0.941	0.926	0.927	0.931	1.096	0.913	0.984	80	527	5563	5531	-0.088	2697	2866	2659	2872	0
3	15	16		HL08087	12920	26860	120	2851	2777	1132	84	92	42	100	100	0	2133	2051	886	89	98	42	100	100	0	1.354	1.373	1.363	1.432	1.22	1.354	0.989	120	568	4811	4655	0.437	2767	2044	2693	1962	0
3	16	16		LD22131	13110	26860	110	1611	1607	343	82	91	42	100	100	0	1284	1283	293	90	96	34	100	100	0	1.281	1.278	1.289	1.291	1.137	1.25	0.982	80	524	2723	2718	0.357	1529	1194	1525	1193	0
3	17	16		LD22771	13320	26860	120	2014	1959	639	81	91	46	100	100	0	2274	2182	760	92	100	44	100	100	0	0.886	0.899	0.909	0.93	1.232	0.888	0.981	120	567	4115	3968	-0.175	1933	2182	1878	2090	0
3	18	16		LD23187	13500	26860	110	2802	2793	468	89	99	49	100	100	0	3089	3078	557	98	111	55	100	100	0	0.907	0.907	0.905	0.91	1.075	0.901	0.989	80	475	5704	5684	-0.141	2713	2991	2704	2980	0
3	19	16		LD27718	13700	26860	120	2572	2579	1321	93	102	44	100	100	0	1775	1768	929	99	109	48	99	96	0	1.479	1.49	1.481	1.578	1.306	1.472	0.989	120	548	4155	4155	0.565	2479	1676	2486	1669	0
3	20	16		LD28216	13900	26860	120	1772	1838	666	90	94	23	100	100	0	1526	1531	541	96	99	19	100	100	0	1.176	1.218	1.217	1.218	1.138	1.22	0.985	120	528	3112	3183	0.234	1682	1430	1748	1435	0
3	21	16		LD28384	14090	26860	120	1930	1859	625	87	91	22	100	100	0	1729	1601	560	93	96	20	100	100	0	1.127	1.175	1.181	1.207	1.2	1.167	0.985	120	549	3479	3280	0.172	1843	1636	1772	1508	0
3	22	16		LD28689	14280	26850	110	883	995	429	82	88	33	100	100	0	730	867	400	87	94	32	100	100	0	1.246	1.171	1.165	1.203	1.213	1.154	0.975	80	522	1444	1693	0.317	801	643	913	780	0
3	1	17		LD28793	10190	27060	120	1406	1516	669	82	92	39	100	100	0	1394	1494	660	90	101	37	100	100	0	1.015	1.021	1.022	1.04	1.225	1.019	0.987	120	608	2628	2838	0.022	1324	1304	1434	1404	0
3	2	17		LD28949	10390	27060	120	1763	1769	687	98	109	42	100	100	0	1766	1781	689	105	117	39	100	100	0	1.002	0.997	1.005	0.996	1.131	0.997	0.989	120	528	3326	3347	0.003	1665	1661	1671	1676	0
3	3	17		LD29802	10580	27050	120	2350	2584	1315	98	100	24	100	100	0	2491	2603	1389	106	110	22	99	99	0	0.944	0.996	0.988	1.107	1.611	0.981	0.985	120	554	4637	4983	-0.083	2252	2385	2486	2497	0
3	4	17		LD29875	10770	27060	120	2026	2024	802	112	126	66	100	98	0	1581	1574	634	115	129	64	99	97	0	1.306	1.31	1.305	1.354	1.231	1.302	0.989	120	513	3380	3371	0.385	1914	1466	1912	1459	0
3	5	17		LD29955	10970	27050	150	89	397	795	134	157	76	19	17	0	94	343	651	129	157	78	17	16	0	1.286	1.229	1.265	1.322	2.013	1.22	0.977	156	663	-80	477	0.363	-45	-35	263	214	-50
3	6	17		LD30037	11160	27060	120	2675	2729	932	114	131	53	100	100	0	3038	2985	987	116	136	55	100	100	0	0.876	0.911	0.915	0.909	1.146	0.915	0.989	120	523	5483	5484	-0.19	2561	2922	2615	2869	0
3	7	17		LD30165	11360	27060	120	2603	2759	1167	98	101	23	100	100	0	2533	2677	1103	106	108	21	100	100	0	1.032	1.035	1.027	1.033	1.131	1.039	0.99	120	549	4932	5232	0.046	2505	2427	2661	2571	0
3	8	17		LD30429	11560	27060	130	2258	2244	558	91	92	18	100	100	0	2026	2053	493	97	100	16	100	100	0	1.123	1.101	1.098	1.099	1.106	1.107	0.99	120	597	4096	4109	0.168	2167	1929	2153	1956	0
3	9	17		GH07822	11760	27060	120	1696	1646	488	88	90	20	100	100	0	1235	1197	353	94	96	15	100	100	0	1.409	1.413	1.425	1.422	1.144	1.409	0.983	120	549	2749	2661	0.495	1608	1141	1558	1103	0
3	10	17		GH08308	11950	27060	120	2943	2881	931	83	87	29	100	100	0	2337	2275	720	92	96	28	100	100	0	1.274	1.282	1.274	1.284	1.112	1.284	0.992	120	534	5105	4981	0.349	2860	2245	2798	2183	0
3	11	17		GH08706	12140	27050	120	1976	1909	688	81	85	25	100	100	0	1764	1692	617	90	94	25	100	100	0	1.132	1.141	1.135	1.17	1.173	1.137	0.993	120	567	3569	3430	0.179	1895	1674	1828	1602	0
3	12	17		GH09289	12330	27060	120	1714	1725	654	75	78	20	100	100	0	1542	1599	615	85	88	20	100	100	0	1.125	1.09	1.092	1.109	1.176	1.084	0.989	120	574	3096	3164	0.17	1639	1457	1650	1514	0
3	13	17		GH09711	12520	27060	110	2009	1984	407	74	80	30	100	100	0	1989	1962	454	83	89	32	100	100	0	1.015	1.016	1.022	1.027	1.089	0.989	0.987	80	518	3841	3789	0.022	1935	1906	1910	1879	0
3	14	17		GH09844	12720	27060	110	2335	2313	485	79	91	50	100	100	0	1865	1817	396	84	97	50	100	100	0	1.267	1.289	1.281	1.297	1.091	1.258	0.987	80	544	4037	3967	0.341	2256	1781	2234	1733	0
3	15	17		GH12907	12920	27060	120	1556	1537	528	76	84	42	100	100	0	1293	1245	417	83	90	38	100	99	0	1.223	1.257	1.255	1.267	1.139	1.259	0.988	120	568	2690	2623	0.291	1480	1210	1461	1162	0
3	16	17		GH13437	13120	27060	120	3971	3753	1143	78	81	26	100	100	0	3460	3217	951	84	87	22	100	100	0	1.153	1.173	1.187	1.175	1.11	1.176	0.992	120	554	7269	6808	0.206	3893	3376	3675	3133	0
3	17	17		GH14130	13310	27060	120	2484	2334	641	74	80	33	100	100	0	2634	2509	702	83	90	36	100	100	0	0.945	0.932	0.931	0.94	1.131	0.929	0.99	120	555	4961	4686	-0.082	2410	2551	2260	2426	0
3	18	17		GH14535	13510	27050	110	2367	2394	568	77	91	52	100	100	0	2423	2431	647	87	104	57	100	100	0	0.98	0.988	0.973	1.007	1.161	0.967	0.983	80	502	4626	4661	-0.029	2290	2336	2317	2344	0
3	19	17		GH14923	13700	27050	120	2274	1991	795	78	84	33	100	100	0	2716	2381	1018	86	93	35	100	100	0	0.835	0.834	0.844	0.873	1.298	0.821	0.982	120	568	4826	4208	-0.26	2196	2630	1913	2295	0
3	20	17		GH15861	13900	27050	120	2819	2620	837	81	83	22	100	100	0	1470	1372	490	88	91	25	100	100	0	1.981	1.977	1.954	2.1	1.363	1.942	0.978	120	548	4120	3823	0.986	2738	1382	2539	1284	0
3	21	17		GH24459	14090	27060	120	1348	1314	295	78	80	19	100	100	0	1318	1288	318	86	88	15	100	100	0	1.031	1.028	1.039	1.044	1.162	1.018	0.982	120	535	2502	2438	0.044	1270	1232	1236	1202	0
3	22	17		GH24929	14290	27050	120	797	761	219	76	78	20	100	100	0	909	846	274	83	85	17	100	100	0	0.873	0.898	0.88	0.939	1.273	0.881	0.972	120	649	1547	1448	-0.196	721	826	685	763	0
3	1	18		GH25580	10190	27250	130	2131	2049	432	74	81	46	100	100	0	2054	1949	414	82	91	48	100	100	0	1.043	1.058	1.066	1.059	1.091	1.047	0.991	120	678	4029	3842	0.061	2057	1972	1975	1867	0
3	2	18		GH25957	10390	27250	120	1744	1679	639	82	90	49	100	100	0	1655	1627	634	92	100	51	100	100	0	1.063	1.04	1.049	1.055	1.144	1.033	0.988	120	541	3225	3132	0.089	1662	1563	1597	1535	0
3	3	18		GH26442	10570	27250	110	2652	2624	408	87	93	33	100	100	0	2787	2701	451	97	103	32	100	100	0	0.954	0.974	0.98	0.976	1.062	0.961	0.992	80	476	5255	5141	-0.069	2565	2690	2537	2604	0
3	4	18		GH26816	10770	27250	120	1416	1517	567	104	116	59	99	99	0	1526	1561	610	107	117	40	99	98	0	0.925	0.972	0.977	1.006	1.218	0.963	0.988	120	582	2731	2867	-0.113	1312	1419	1413	1454	0
3	5	18		LD22235	10980	27250	130	8450	7877	2364	109	120	57	100	100	0	4199	3898	1207	107	114	37	100	100	0	2.038	2.049	2.045	2.077	1.103	2.032	0.994	120	652	12433	11559	1.027	8341	4092	7768	3791	0
3	6	18		LD22337	11180	27230	80	1385	1706	1204	96	101	34	100	100	0	896	1196	902	96	100	25	100	98	0	1.611	1.464	1.47	1.603	1.347	1.412	0.975	52	304	2089	2710	0.688	1289	800	1610	1100	0
3	7	18		LD22513	11360	27250	120	3214	3278	688	99	103	31	100	100	0	3564	3587	741	99	103	30	100	100	0	0.899	0.911	0.911	0.911	1.085	0.91	0.99	120	558	6580	6667	-0.154	3115	3465	3179	3488	0
3	8	18		LD22706	11560	27250	120	1209	1516	972	95	100	32	100	100	0	1383	1701	1064	98	102	30	100	100	0	0.867	0.886	0.878	0.878	1.171	0.896	0.987	120	512	2399	3024	-0.206	1114	1285	1421	1603	0
3	9	18		LD23131	11750	27250	120	1600	1539	449	81	83	18	100	100	0	1552	1471	449	87	88	13	100	100	0	1.037	1.053	1.056	1.062	1.146	1.044	0.985	120	535	2984	2842	0.052	1519	1465	1458	1384	0
3	10	18		LD23647	11950	27250	120	2735	2529	908	78	79	17	100	100	0	2373	2216	795	85	86	13	100	100	0	1.161	1.15	1.146	1.151	1.119	1.149	0.991	120	542	4945	4582	0.216	2657	2288	2451	2131	0
3	11	18		LD38671	12130	27260	110	1069	1197	650	78	80	18	100	100	0	1036	1188	679	86	88	17	100	100	0	1.043	1.015	1.046	1.043	1.177	0.995	0.978	80	489	1941	2221	0.061	991	950	1119	1102	0
3	12	18		LD38807	12330	27250	110	745	977	662	75	77	18	100	100	0	620	793	528	83	85	15	100	100	0	1.248	1.27	1.282	1.295	1.18	1.273	0.985	80	530	1207	1612	0.319	670	537	902	710	0
3	13	18		LD39940	12530	27240	100	586	743	532	71	73	20	100	100	0	464	656	479	78	81	18	100	100	0	1.334	1.163	1.157	1.194	1.233	1.141	0.979	80	464	901	1250	0.416	515	386	672	578	0
3	14	18		LD40310	12730	27250	100	459	697	518	68	71	21	100	100	0	462	699	494	77	79	20	100	100	0	1.016	1.011	1.03	0.997	1.248	1.028	0.968	80	451	776	1251	0.022	391	385	629	622	0
3	15	18		LD42267	12920	27240	110	898	983	454	69	71	17	100	100	0	876	982	476	78	80	18	100	98	0	1.039	1.011	1	1.046	1.376	0.993	0.975	80	486	1627	1818	0.055	829	798	914	904	0
3	16	18		LD42739	13120	27240	110	1001	1159	625	72	75	23	100	100	0	1001	1163	649	79	83	23	100	100	0	1.008	1.003	0.978	1.029	1.289	0.987	0.97	80	474	1851	2171	0.011	929	922	1087	1084	0
3	17	18		LD45391	13310	27240	100	632	728	391	66	68	15	100	100	0	631	759	455	76	77	17	100	98	0	1.02	0.969	0.973	1.023	1.307	0.927	0.968	80	427	1121	1345	0.028	566	555	662	683	0
3	18	18		LD46618	13510	27250	120	899	1032	713	64	70	31	100	100	0	771	925	684	75	81	34	99	98	0	1.2	1.139	1.151	1.221	1.302	1.095	0.974	120	568	1531	1818	0.263	835	696	968	850	0
3	19	18		LD46954	13700	27250	100	328	417	258	63	66	20	100	100	0	306	399	248	75	77	24	100	98	0	1.147	1.093	1.089	1.109	1.242	1.068	0.957	80	436	496	678	0.198	265	231	354	324	0
3	20	18		LD47622	13900	27250	100	370	546	369	69	71	16	100	98	0	373	584	395	80	81	14	98	98	0	1.027	0.946	0.942	0.946	1.276	0.93	0.975	80	450	594	981	0.039	301	293	477	504	0
3	21	18		LP04011	14090	27240	110	404	498	310	69	71	15	100	100	0	507	614	385	79	80	13	100	100	0	0.783	0.802	0.79	0.809	1.274	0.799	0.955	80	488	763	964	-0.353	335	428	429	535	0
3	22	18		LP05915	14290	27240	110	786	911	449	75	76	17	100	100	0	691	771	405	82	83	13	100	100	0	1.167	1.213	1.207	1.248	1.189	1.175	0.973	80	516	1320	1525	0.223	711	609	836	689	0
3	1	19		SD04476	10190	27420	90	502	523	305	71	77	46	92	84	0	495	530	335	82	89	45	90	80	0	1.044	1.009	1.051	1.091	1.308	0.967	0.961	52	373	844	900	0.062	431	413	452	448	0
3	2	19		SD04942	10380	27440	110	382	512	356	76	77	18	100	98	0	411	556	369	85	87	16	98	98	0	0.939	0.926	0.913	0.913	1.314	0.939	0.967	80	486	632	907	-0.091	306	326	436	471	0
3	3	19		SD07678	10570	27430	110	309	588	535	78	82	28	91	85	0	269	519	490	87	90	27	87	82	0	1.269	1.181	1.255	1.422	1.897	1.126	0.969	80	509	413	942	0.344	231	182	510	432	0
3	4	19		SD08329	10770	27440	100	347	681	639	82	85	20	100	98	0	287	643	586	89	92	20	100	100	0	1.338	1.081	1.039	1.033	1.286	1.083	0.978	80	445	463	1153	0.42	265	198	599	554	0
3	5	19		SD09178	10970	27440	110	1109	1336	796	93	102	55	100	100	0	1167	1355	801	96	104	39	100	100	0	0.949	0.987	0.957	0.983	1.19	0.984	0.973	80	500	2087	2502	-0.076	1016	1071	1243	1259	0
3	6	19		SD09407	11160	27420	90	493	946	851	91	95	26	96	88	0	517	765	617	92	97	28	94	92	0	0.946	1.27	1.2	1.152	1.808	1.334	0.962	52	409	827	1528	-0.08	402	425	855	673	0
3	7	19		GH22734	11360	27440	100	2331	2826	1549	123	128	42	100	100	0	1758	2104	1132	113	118	37	100	100	0	1.342	1.358	1.33	1.364	1.265	1.356	0.967	80	479	3853	4694	0.425	2208	1645	2703	1991	0
3	8	19		GH23906	11560	27410	80	710	1227	1154	116	130	89	73	67	0	395	716	651	109	120	65	73	67	0	2.077	1.83	1.878	1.889	2.081	1.812	0.959	52	304	880	1718	1.054	594	286	1111	607	0
3	9	19		GH25780	11760	27440	100	478	827	710	82	85	27	100	100	0	506	744	540	84	87	20	100	100	0	0.938	1.129	0.983	1	1.371	1.219	0.953	80	452	818	1405	-0.092	396	422	745	660	0
3	10	19		GM14007	11940	27440	110	928	998	742	81	85	26	98	98	0	616	804	626	86	89	21	97	95	0	1.598	1.277	1.292	1.411	1.431	1.23	0.97	80	482	1377	1635	0.676	847	530	917	718	0
3	11	19		LD22358	12130	27430	110	407	764	752	84	86	20	96	96	0	357	656	620	89	91	16	96	96	0	1.205	1.199	1.146	1.218	1.396	1.209	0.974	80	517	591	1247	0.269	323	268	680	567	0
3	12	19		LD22662	12340	27440	100	1413	1629	674	83	87	22	100	100	0	1266	1404	591	87	90	18	100	100	0	1.128	1.174	1.18	1.187	1.2	1.17	0.974	80	429	2509	2863	0.174	1330	1179	1546	1317	0
3	13	19		ResGen_CK_1A2	12530	27450	160	822	955	393	76	78	18	100	100	0	837	953	395	81	84	16	100	100	0	0.987	1.008	1.014	1.014	1.134	1.001	0.984	208	575	1502	1751	-0.019	746	756	879	872	0
3	14	19		ResGen_CK_1A4	12720	27450	160	576	590	232	73	81	34	100	99	0	444	465	174	80	86	25	99	99	0	1.382	1.343	1.358	1.371	1.361	1.342	0.97	208	494	867	902	0.467	503	364	517	385	0
3	15	19		ResGen_CK_1A6	12920	27450	160	706	699	242	78	99	112	98	92	0	607	595	203	84	104	110	97	90	0	1.201	1.215	1.22	1.247	1.348	1.205	0.978	208	579	1151	1132	0.264	628	523	621	511	0
3	16	19		ResGen_CK_1A8	13120	27430	150	1879	1957	646	80	103	150	100	100	0	1602	1674	577	85	108	150	100	100	0	1.186	1.181	1.196	1.192	1.098	1.165	0.986	156	585	3316	3466	0.246	1799	1517	1877	1589	0
3	17	19		ResGen_CK_1A10	13320	27450	160	1401	1363	346	76	93	118	100	99	0	1222	1180	289	82	100	122	99	99	0	1.162	1.172	1.16	1.172	1.135	1.169	0.981	208	569	2465	2385	0.217	1325	1140	1287	1098	0
3	18	19		ResGen_CK_1A12	13500	27440	150	952	1019	453	67	76	67	100	99	0	718	751	324	77	85	70	99	99	0	1.381	1.412	1.411	1.424	1.146	1.37	0.969	156	504	1526	1626	0.465	885	641	952	674	0
3	19	19		ResGen_CK_1C2	13700	27440	150	380	419	187	67	72	49	100	96	0	393	417	182	77	81	50	99	95	0	0.991	1.035	1.02	1.054	1.32	1.016	0.967	156	569	629	692	-0.014	313	316	352	340	0
3	20	19		ResGen_CK_1C4	13900	27440	150	5009	4798	1795	71	76	32	100	100	0	4968	4885	1897	79	84	30	100	100	0	1.01	0.984	0.992	0.992	1.072	0.971	0.986	156	574	9827	9533	0.014	4938	4889	4727	4806	0
3	21	19		ResGen_CK_1C6	14090	27440	150	490	512	201	71	77	33	100	100	0	418	441	166	80	85	30	100	100	0	1.24	1.222	1.216	1.225	1.176	1.205	0.957	156	589	757	802	0.31	419	338	441	361	0
3	22	19		ResGen_CK_1C8	14290	27440	160	414	414	159	73	76	21	100	99	0	370	372	141	81	84	18	97	97	0	1.18	1.172	1.179	1.222	1.49	1.168	0.956	208	970	630	632	0.239	341	289	341	291	0
3	1	20		ResGen_CK_1C10	10190	27640	160	500	505	82	81	88	42	100	100	0	367	369	51	87	95	37	100	100	0	1.496	1.504	1.497	1.499	1.164	1.525	0.958	208	923	699	706	0.582	419	280	424	282	0
3	2	20		ResGen_CK_1C12	10380	27640	170	10112	10020	1874	88	101	46	100	100	0	6931	6847	1392	95	104	32	100	100	0	1.466	1.471	1.466	1.479	1.091	1.45	0.99	208	638	16860	16684	0.552	10024	6836	9932	6752	0
3	3	20		ResGen_CK_1E2	10580	27630	150	518	598	302	97	115	55	100	99	0	460	535	267	100	115	49	100	99	0	1.169	1.152	1.142	1.157	1.201	1.143	0.96	156	613	781	936	0.226	421	360	501	435	0
3	4	20		ResGen_CK_1E4	10780	27640	160	1086	1048	454	97	119	67	100	100	0	845	850	354	101	119	60	100	100	0	1.329	1.27	1.268	1.26	1.167	1.272	0.978	208	651	1733	1700	0.411	989	744	951	749	0
3	5	20		ResGen_CK_1E6	10970	27630	150	127	144	73	106	112	40	32	13	0	122	135	57	106	112	36	23	11	0	1.313	1.31	1.127	1.154	2.958	1.287	0.642	156	582	37	67	0.392	21	16	38	29	-50
3	6	20		ResGen_CK_1E8	11170	27640	160	6800	6428	1997	121	132	53	100	100	0	5589	5235	1669	115	123	41	100	100	0	1.22	1.232	1.238	1.253	1.213	1.228	0.988	208	688	12153	11427	0.287	6679	5474	6307	5120	0
3	7	20		ResGen_CK_1E10	11360	27640	150	942	934	135	158	230	317	100	85	0	700	689	100	124	130	36	100	100	0	1.361	1.373	1.371	1.377	1.114	1.362	0.951	156	591	1360	1341	0.445	784	576	776	565	0
3	8	20		ResGen_CK_1E12	11560	27640	170	577	644	297	152	243	353	56	24	0	471	523	224	113	120	49	98	97	0	1.187	1.2	1.179	1.176	1.248	2.083	0.413	208	764	783	902	0.248	425	358	492	410	0
3	9	20		ResGen_CK_1G2	11750	27640	150	940	991	363	112	167	249	97	84	0	834	869	319	100	109	38	100	100	0	1.128	1.143	1.154	1.145	1.13	1.122	0.973	156	598	1562	1648	0.174	828	734	879	769	0
3	10	20		ResGen_CK_1G4	11950	27640	150	1062	1060	155	113	132	66	100	100	0	1124	1101	159	111	120	40	100	100	0	0.937	0.957	0.963	0.956	1.095	0.943	0.978	156	605	1962	1937	-0.094	949	1013	947	990	0
3	11	20		ResGen_CK_1G6	12140	27640	150	785	774	166	117	136	64	100	100	0	726	705	150	114	123	38	100	100	0	1.092	1.112	1.114	1.111	1.119	1.092	0.964	156	611	1280	1248	0.126	668	612	657	591	0
3	12	20		ResGen_CK_1G8	12340	27640	150	5767	5535	1149	122	140	64	100	100	0	4095	3866	824	116	128	44	100	100	0	1.419	1.443	1.44	1.448	1.056	1.435	0.993	156	531	9624	9163	0.505	5645	3979	5413	3750	0
3	13	20		ResGen_CK_1G10	12530	27640	160	899	898	321	156	167	85	100	98	0	878	872	312	138	145	57	100	100	0	1.004	1.011	0.994	1.009	1.192	1.019	0.975	208	441	1483	1476	0.006	743	740	742	734	0
3	14	20		ResGen_CK_1G12	12720	27630	160	2762	2604	667	188	208	126	98	98	0	1296	1224	322	166	181	95	96	96	0	2.278	2.284	2.274	2.313	1.169	2.24	0.987	208	439	3704	3474	1.188	2574	1130	2416	1058	0
3	15	20		HRB_9	12930	27630	150	4352	4449	1293	165	196	157	100	100	0	3583	3682	1026	152	178	139	100	100	0	1.22	1.214	1.217	1.212	1.089	1.22	0.989	156	488	7618	7814	0.287	4187	3431	4284	3530	0
3	16	20		HRB_25	13120	27640	140	1208	1281	594	138	163	168	100	96	0	1063	1131	536	128	156	167	100	94	0	1.144	1.14	1.146	1.148	1.132	1.118	0.979	156	464	2005	2146	0.195	1070	935	1143	1003	0
3	17	20		HRB_41	13310	27640	150	1797	2003	1132	131	152	138	100	100	0	1698	1881	1040	125	145	138	100	99	0	1.059	1.066	1.061	1.066	1.132	1.058	0.985	156	423	3239	3628	0.083	1666	1573	1872	1756	0
3	18	20		Henikoff_13	13510	27640	160	2235	2161	665	99	122	84	100	100	0	1763	1699	503	101	120	80	99	99	0	1.285	1.29	1.297	1.305	1.223	1.296	0.986	208	433	3798	3660	0.362	2136	1662	2062	1598	0
3	19	20		Duke_1	13700	27640	150	2647	2783	1108	80	89	58	100	100	0	2593	2682	1024	86	94	57	100	100	0	1.024	1.041	1.041	1.037	1.088	1.027	0.971	156	446	5074	5299	0.034	2567	2507	2703	2596	0
3	20	20		Duke_27	13900	27630	170	3734	3859	1120	79	85	36	100	100	0	3322	3350	1032	84	91	33	100	100	0	1.129	1.157	1.147	1.197	1.322	1.133	0.974	208	526	6893	7046	0.175	3655	3238	3780	3266	0
3	21	20		HRB_13	14110	27640	150	1918	1973	335	80	89	39	100	100	0	1731	1754	280	86	95	37	100	100	0	1.117	1.135	1.131	1.134	1.091	1.144	0.976	156	546	3483	3561	0.16	1838	1645	1893	1668	0
3	22	20		HRB_29	14310	27640	100	889	930	428	79	85	27	100	100	0	891	924	413	85	91	26	100	100	0	1.005	1.014	1.011	1.015	1.305	1.032	0.955	80	404	1616	1690	0.007	810	806	851	839	0
3	1	21		Henikoff_1	10210	27840	140	2707	2635	590	92	98	40	100	100	0	2157	2147	448	97	101	30	100	100	0	1.269	1.24	1.25	1.231	1.108	1.245	0.984	156	749	4675	4593	0.344	2615	2060	2543	2050	0
3	2	21		Henikoff_17	10390	27840	140	12293	12197	2826	105	117	47	100	100	0	8190	8078	1808	109	116	34	100	100	0	1.508	1.517	1.528	1.515	1.072	1.517	0.994	156	610	20269	20061	0.593	12188	8081	12092	7969	0
3	3	21		Duke_5	10580	27840	140	6317	6282	1263	121	144	81	100	100	0	5626	5479	1189	120	138	69	100	100	0	1.125	1.15	1.15	1.169	1.208	1.14	0.992	156	701	11702	11520	0.17	6196	5506	6161	5359	0
3	4	21		Riddiford_4	10780	27830	130	6242	6223	1845	165	197	108	100	100	0	4833	4756	1354	158	182	85	100	100	0	1.3	1.318	1.309	1.318	1.093	1.32	0.992	120	578	10752	10656	0.378	6077	4675	6058	4598	0
3	5	21		Auld_1	10970	27830	150	3068	3107	1168	127	157	92	100	100	0	3021	3101	1155	123	148	72	100	100	0	1.015	1.001	0.994	1	1.103	0.988	0.992	156	735	5839	5958	0.021	2941	2898	2980	2978	0
3	6	21		Auld_3	11180	27840	150	2041	2142	832	117	127	51	100	100	0	1627	1672	647	115	120	38	100	100	0	1.272	1.301	1.306	1.307	1.109	1.297	0.989	156	745	3436	3582	0.348	1924	1512	2025	1557	0
3	7	21		Auld_5	11360	27840	130	4326	4370	931	161	234	318	100	100	0	3779	3751	756	128	134	38	100	100	0	1.141	1.162	1.156	1.159	1.07	1.141	0.987	120	595	7816	7832	0.19	4165	3651	4209	3623	0
3	8	21		SP2	11560	27840	140	52309	50760	12304	216	295	355	100	100	16	589	580	92	140	151	42	100	100	0	116.02	114.873	91.937	91.872	1.064	117.012	0.948	156	687	52542	50984	6.858	52093	449	50544	440	0
3	9	21		SP4	11760	27840	140	748	739	205	209	244	227	92	61	0	385	386	89	145	151	38	98	97	0	2.246	2.199	2.201	2.181	1.213	3.718	0.458	156	664	779	771	1.167	539	240	530	241	0
3	10	21		SP6	11950	27840	140	4344	4108	790	208	247	134	100	100	0	3857	3678	734	152	154	33	100	100	0	1.116	1.106	1.105	1.108	1.087	1.083	0.987	156	657	7841	7426	0.159	4136	3705	3900	3526	0
3	11	21		Human	12140	27830	150	213	235	98	251	308	170	3	1	0	209	221	70	165	169	36	53	36	0	-0.864	-0.286	0.9	1.312	4.62	7.217	0.166	156	687	6	40	Error	-38	44	-16	56	-50
3	12	21		Lambda	12330	27830	150	155	172	65	273	302	146	1	0	0	137	144	40	168	172	38	7	1	0	3.806	4.208	3.137	3.277	1.93	4.568	0.42	156	714	-149	-125	1.928	-118	-31	-101	-24	-50
3	13	21		Fly Genomic	12530	27830	130	3962	4020	1168	257	268	96	100	100	0	3046	3193	938	170	177	75	100	100	0	1.288	1.245	1.231	1.242	1.103	1.242	0.982	120	603	6581	6786	0.365	3705	2876	3763	3023	0
3	14	21		Fly Genomic-Digested	12730	27830	130	6223	6360	1187	226	238	98	100	100	0	4750	4876	1064	160	178	90	100	100	0	1.307	1.301	1.321	1.309	1.077	1.285	0.982	120	628	10587	10850	0.386	5997	4590	6134	4716	0
3	15	21		Fly Genomic-Random Primed	12930	27850	150	6198	6076	1235	184	200	93	100	100	0	4741	4646	921	141	160	74	100	100	0	1.307	1.308	1.318	1.304	1.121	1.31	0.983	156	815	10614	10397	0.387	6014	4600	5892	4505	0
3	16	21		Blank	13120	27830	150	210	216	60	141	151	51	63	21	0	179	190	55	122	132	43	65	28	0	1.211	1.103	1.111	1.075	2.176	1.184	0.653	156	689	126	143	0.276	69	57	75	68	-50
3	17	21		EMPTY	13310	27830	150	173	173	35	129	138	44	49	8	0	153	158	34	116	123	35	53	16	0	1.189	1.048	1.062	1.04	2.522	1.305	0.441	156	690	81	86	0.25	44	37	44	42	-75
3	18	21		EMPTY	13510	27830	150	140	141	28	110	117	45	28	2	0	129	133	25	104	110	33	36	8	0	1.2	1.069	1.145	1.168	2.801	1.309	0.437	156	673	55	60	0.263	30	25	31	29	-75
3	19	21		EMPTY	13700	27830	150	91	95	24	77	91	105	0	0	0	97	98	21	83	93	72	0	0	0	1	1.2	1.091	1.074	2.602	1.413	0.37	156	683	28	33	0	14	14	18	15	-75
3	20	21		EMPTY	13900	27830	150	76	79	19	70	81	103	0	0	0	86	87	14	78	86	71	0	0	0	0.75	1	1.4	1.333	3.351	1.231	0.209	156	711	14	18	-0.415	6	8	9	9	-75
3	21	21		EMPTY	14090	27830	150	71	73	17	69	73	26	9	1	0	80	81	15	77	81	23	7	1	0	0.667	1	1.4	1.157	3.281	1.218	0.329	156	731	5	8	-0.585	2	3	4	4	-75
3	22	21		EMPTY	14290	27830	150	66	68	17	67	71	24	5	1	0	75	76	14	75	79	22	8	1	0	100000	1	1.174	1.24	3.33	1.112	0.39	156	954	-1	2	16.61	-1	0	1	1	-75
4	1	1		GM01152	14680	23920	120	1316	1270	267	70	73	18	100	100	0	1221	1136	259	78	80	16	100	100	0	1.09	1.134	1.134	1.158	1.188	1.125	0.986	120	664	2389	2258	0.124	1246	1143	1200	1058	0
4	2	1		GM01211	14880	23920	120	1593	1501	326	78	79	20	100	100	0	1491	1417	301	85	85	17	100	100	0	1.078	1.068	1.079	1.086	1.226	1.071	0.987	120	594	2921	2755	0.108	1515	1406	1423	1332	0
4	3	1		GM01501	15070	23910	120	1088	1037	254	75	77	19	100	100	0	1009	934	254	81	82	16	100	100	0	1.092	1.128	1.124	1.162	1.204	1.113	0.983	120	609	1941	1815	0.126	1013	928	962	853	0
4	4	1		GM01586	15270	23920	120	1440	1360	383	74	75	18	100	100	0	1367	1285	341	81	82	14	99	99	0	1.062	1.068	1.061	1.056	1.126	1.076	0.978	120	595	2652	2490	0.087	1366	1286	1286	1204	0
4	5	1		HL01468	15460	23920	130	1715	1647	303	75	77	19	100	100	0	1346	1272	250	80	82	16	100	100	0	1.295	1.319	1.318	1.33	1.146	1.31	0.984	120	663	2906	2764	0.373	1640	1266	1572	1192	0
4	6	1		LD02334	15660	23920	120	1096	1039	230	74	76	19	100	100	0	763	722	161	80	81	14	99	99	0	1.496	1.503	1.522	1.514	1.148	1.503	0.98	120	576	1705	1607	0.581	1022	683	965	642	0
4	7	1		LD05272	15850	23910	150	119	292	358	74	77	22	64	50	0	113	275	331	81	83	19	60	44	0	1.406	1.124	1.154	1.233	2.196	1.091	0.967	156	838	77	412	0.492	45	32	218	194	-50
4	8	1		LD05365	16050	23920	120	2439	2368	534	82	84	21	100	100	0	2409	2316	503	87	90	18	99	99	0	1.015	1.026	1.023	1.022	1.09	1.027	0.992	120	578	4679	4515	0.022	2357	2322	2286	2229	0
4	9	1		LD05688	16240	23910	120	1504	1406	456	78	79	18	100	100	0	1382	1287	437	82	83	15	100	100	0	1.097	1.102	1.098	1.136	1.175	1.095	0.991	120	595	2726	2533	0.133	1426	1300	1328	1205	0
4	10	1		LD05823	16440	23920	130	1759	1719	270	72	74	16	100	100	0	1711	1677	249	78	79	13	100	100	0	1.033	1.03	1.031	1.029	1.097	1.034	0.988	120	685	3320	3246	0.047	1687	1633	1647	1599	0
4	11	1		LD06293	16630	23910	120	975	954	190	70	72	19	100	100	0	814	796	175	77	79	17	100	100	0	1.228	1.229	1.239	1.255	1.178	1.212	0.981	120	610	1642	1603	0.296	905	737	884	719	0
4	12	1		LD06393	16830	23920	120	1427	1382	362	71	72	18	100	100	0	1232	1235	314	77	79	17	100	100	0	1.174	1.132	1.132	1.147	1.212	1.142	0.984	120	579	2511	2469	0.231	1356	1155	1311	1158	0
4	13	1		LD09786	17020	23910	120	1252	1269	301	74	76	19	100	100	0	1181	1163	280	82	85	19	100	99	0	1.072	1.105	1.109	1.136	1.238	1.097	0.987	120	608	2277	2276	0.1	1178	1099	1195	1081	0
4	14	1		LD10220	17220	23910	120	1271	1212	302	82	83	20	100	100	0	1319	1247	333	89	92	21	100	99	0	0.967	0.976	0.976	1	1.202	0.966	0.988	120	629	2419	2288	-0.049	1189	1230	1130	1158	0
4	15	1		LD10287	17410	23900	110	1765	1788	647	86	89	28	100	100	0	1715	1788	669	90	95	29	100	100	0	1.033	1.002	1.007	1.014	1.113	0.973	0.985	80	553	3304	3400	0.047	1679	1625	1702	1698	0
4	16	1		LD10746	17610	23910	110	943	977	400	88	90	25	100	100	0	794	816	372	91	94	24	100	100	0	1.216	1.226	1.237	1.279	1.22	1.197	0.98	80	566	1558	1614	0.282	855	703	889	725	0
4	17	1		LD13807	17810	23920	120	917	880	166	82	85	29	100	100	0	826	797	150	88	91	25	100	100	0	1.131	1.126	1.111	1.133	1.158	1.125	0.984	120	598	1573	1507	0.178	835	738	798	709	0
4	18	1		LD14109	18000	23910	120	1024	1023	215	81	85	31	100	100	0	853	826	192	89	93	29	100	100	0	1.234	1.278	1.277	1.3	1.168	1.263	0.981	120	609	1707	1679	0.304	943	764	942	737	0
4	19	1		LD17329	18200	23910	120	2324	2316	577	77	82	26	100	100	0	2687	2640	700	84	90	24	100	100	0	0.863	0.876	0.875	0.881	1.112	0.871	0.986	120	608	4850	4795	-0.212	2247	2603	2239	2556	0
4	20	1		LD18389	18390	23910	120	1465	1482	339	71	73	18	100	100	0	1711	1708	418	80	82	17	100	100	0	0.855	0.867	0.863	0.884	1.212	0.845	0.983	120	609	3025	3039	-0.227	1394	1631	1411	1628	0
4	21	1		LD18692	18590	23910	130	769	771	159	71	72	15	100	100	0	797	783	144	79	80	15	100	100	0	0.972	0.994	1	0.987	1.145	0.999	0.981	120	678	1416	1404	-0.041	698	718	700	704	0
4	22	1		LD18757	18780	23910	130	1097	1115	328	70	72	19	100	100	0	1053	1086	299	77	79	17	100	100	0	1.052	1.036	1.036	1.032	1.163	1.034	0.984	120	761	2003	2054	0.073	1027	976	1045	1009	0
4	1	2		LD18835	14680	24110	120	1074	1057	196	84	86	19	100	100	0	934	918	164	90	91	16	100	100	0	1.173	1.175	1.177	1.179	1.107	1.173	0.985	120	584	1834	1801	0.23	990	844	973	828	0
4	2	2		LD19086	14880	24110	120	1495	1409	316	88	90	17	100	100	0	1364	1292	291	94	95	14	100	100	0	1.108	1.103	1.112	1.11	1.185	1.101	0.982	120	514	2677	2519	0.148	1407	1270	1321	1198	0
4	3	2		LD05521	15070	24110	120	1843	1734	373	87	89	20	100	100	0	1790	1694	396	93	93	15	100	100	0	1.035	1.029	1.018	1.043	1.166	1.02	0.988	120	528	3453	3248	0.049	1756	1697	1647	1601	0
4	4	2		LD05560	15270	24110	120	2014	1933	553	81	83	19	100	100	0	1587	1506	426	87	88	16	100	100	0	1.289	1.305	1.318	1.318	1.133	1.303	0.988	120	528	3433	3271	0.366	1933	1500	1852	1419	0
4	5	2		LD05576	15470	24110	120	2017	1880	464	75	76	16	100	100	0	2197	2047	514	81	83	15	100	100	0	0.918	0.918	0.922	0.929	1.178	0.918	0.989	120	514	4058	3771	-0.124	1942	2116	1805	1966	0
4	6	2		LD05623	15660	24110	130	1138	1110	175	74	75	16	100	100	0	1088	1053	194	81	83	13	100	100	0	1.057	1.066	1.059	1.087	1.179	1.06	0.98	120	565	2071	2008	0.079	1064	1007	1036	972	0
4	7	2		LD05680	15860	24110	120	1698	1583	421	83	85	21	100	100	0	1789	1679	433	91	93	18	100	100	0	0.951	0.945	0.95	0.949	1.153	0.946	0.987	120	512	3313	3088	-0.072	1615	1698	1500	1588	0
4	8	2		LD05920	16050	24110	120	2089	1996	543	88	90	20	100	100	0	1916	1806	497	94	98	18	100	100	0	1.098	1.114	1.117	1.123	1.123	1.113	0.989	120	515	3823	3620	0.135	2001	1822	1908	1712	0
4	9	2		LD07444	16250	24100	120	982	944	248	81	82	16	100	100	0	915	871	235	86	87	14	99	99	0	1.087	1.099	1.096	1.125	1.207	1.093	0.983	120	564	1730	1648	0.12	901	829	863	785	0
4	10	2		LD07493	16450	24110	110	665	668	269	76	81	34	100	100	0	707	677	264	81	88	34	100	98	0	0.941	0.993	0.994	1.005	1.217	1.003	0.969	80	489	1215	1188	-0.088	589	626	592	596	0
4	11	2		LD07624	16640	24110	130	1458	1462	326	73	76	18	100	100	0	1344	1328	281	82	84	14	100	100	0	1.097	1.115	1.126	1.123	1.174	1.126	0.981	120	574	2647	2635	0.134	1385	1262	1389	1246	0
4	12	2		LD07701	16830	24100	120	1557	1522	269	75	76	17	100	100	0	1728	1659	329	82	85	15	100	100	0	0.9	0.918	0.908	0.933	1.183	0.897	0.982	120	504	3128	3024	-0.151	1482	1646	1447	1577	0
4	13	2		LD07917	17020	24110	130	1374	1329	334	78	81	19	100	100	0	1485	1429	339	86	89	17	100	100	0	0.926	0.931	0.933	0.932	1.143	0.939	0.987	120	582	2695	2594	-0.11	1296	1399	1251	1343	0
4	14	2		LD07988	17220	24110	120	1031	1222	678	91	93	21	99	99	0	1177	1371	779	98	101	20	99	98	0	0.871	0.888	0.902	0.912	1.39	0.881	0.974	120	542	2019	2404	-0.199	940	1079	1131	1273	0
4	15	2		LD09414	17420	24110	120	1578	1529	370	96	100	26	100	100	0	1900	1847	423	103	107	27	99	99	0	0.825	0.822	0.832	0.838	1.386	0.824	0.984	120	596	3279	3177	-0.278	1482	1797	1433	1744	0
4	16	2		LD09564	17610	24090	90	689	856	637	93	95	21	100	100	0	697	833	602	98	101	19	100	100	0	0.995	1.038	1.036	1.045	1.398	1.047	0.976	52	387	1195	1498	-0.007	596	599	763	735	0
4	17	2		LD09790	17810	24100	120	1828	1867	782	96	99	25	100	100	0	1858	1922	800	99	103	23	100	100	0	0.985	0.971	0.964	1.009	1.276	0.971	0.989	120	559	3491	3594	-0.022	1732	1759	1771	1823	0
4	18	2		LD09927	18010	24110	120	2461	2310	594	105	107	26	100	100	0	2695	2497	648	108	111	24	100	100	0	0.911	0.923	0.926	0.936	1.16	0.922	0.993	120	530	4943	4594	-0.135	2356	2587	2205	2389	0
4	19	2		LD09947	18200	24110	120	2579	2541	534	97	100	32	100	100	0	2545	2504	550	101	105	27	100	100	0	1.016	1.017	1.02	1.023	1.119	1.013	0.991	120	543	4926	4847	0.022	2482	2444	2444	2403	0
4	20	2		LD10051	18400	24110	120	1636	1569	363	81	86	25	100	100	0	1706	1599	362	89	93	21	100	100	0	0.962	0.985	0.993	0.99	1.118	0.989	0.988	120	536	3172	2998	-0.056	1555	1617	1488	1510	0
4	21	2		LD11031	18590	24110	120	556	735	467	77	80	19	100	100	0	520	756	483	87	88	17	99	99	0	1.106	0.984	0.965	0.979	1.245	0.976	0.976	120	528	912	1327	0.146	479	433	658	669	0
4	22	2		LD11064	18790	24110	130	1971	1973	418	75	77	18	100	100	0	2008	1977	434	82	85	17	100	100	0	0.984	1.002	1.006	1.012	1.113	1	0.991	120	679	3822	3793	-0.023	1896	1926	1898	1895	0
4	1	3		LD13269	14680	24300	130	2687	2584	649	79	80	19	100	100	0	2742	2537	674	85	86	16	100	100	0	0.982	1.022	1.015	1.038	1.142	1.012	0.99	120	668	5265	4957	-0.027	2608	2657	2505	2452	0
4	2	3		LD13435	14880	24300	120	2254	2139	570	81	83	20	100	100	0	2337	2171	643	88	90	17	100	100	0	0.966	0.988	0.983	1.02	1.199	0.975	0.988	120	542	4422	4141	-0.05	2173	2249	2058	2083	0
4	3	3		LD13504	15080	24300	120	1868	1842	376	78	81	21	100	100	0	1745	1687	379	85	88	18	99	99	0	1.078	1.101	1.092	1.139	1.318	1.088	0.984	120	542	3450	3366	0.109	1790	1660	1764	1602	0
4	4	3		LD13607	15280	24300	120	3264	3120	919	74	76	17	100	100	0	3000	2838	838	82	83	13	100	100	0	1.093	1.105	1.103	1.131	1.211	1.103	0.992	120	535	6108	5802	0.129	3190	2918	3046	2756	0
4	5	3		GM09570	15470	24300	120	1207	1179	309	72	74	15	100	100	0	1006	957	268	80	82	13	98	98	0	1.226	1.262	1.238	1.311	1.298	1.233	0.979	120	514	2061	1984	0.294	1135	926	1107	877	0
4	6	3		GM09639	15670	24300	120	2127	2072	550	73	74	15	100	100	0	2249	2191	633	81	82	13	100	100	0	0.947	0.947	0.956	0.986	1.301	0.937	0.977	120	514	4222	4109	-0.078	2054	2168	1999	2110	0
4	7	3		GM09977	15860	24300	120	1114	1068	260	79	81	21	100	100	0	894	862	225	85	87	18	100	100	0	1.279	1.273	1.27	1.299	1.194	1.259	0.982	120	514	1844	1766	0.355	1035	809	989	777	0
4	8	3		GM10015	16050	24300	120	1678	1600	468	82	84	19	100	100	0	1610	1522	497	89	91	17	100	100	0	1.049	1.059	1.051	1.107	1.27	1.038	0.982	120	514	3117	2951	0.069	1596	1521	1518	1433	0
4	9	3		GM10285	16240	24300	130	1128	1080	241	81	84	23	100	100	0	1115	1061	249	87	90	20	100	99	0	1.018	1.026	1.031	1.048	1.217	1.016	0.986	120	627	2075	1973	0.026	1047	1028	999	974	0
4	10	3		GM10438	16440	24300	110	1981	2016	419	80	87	41	100	100	0	2286	2259	455	85	94	47	100	100	0	0.864	0.891	0.892	0.89	1.081	0.869	0.988	80	520	4102	4110	-0.211	1901	2201	1936	2174	0
4	11	3		HL02234	16640	24290	120	1329	1293	411	78	84	39	100	100	0	1193	1145	378	85	92	45	100	97	0	1.129	1.146	1.152	1.195	1.272	1.14	0.983	120	572	2359	2275	0.175	1251	1108	1215	1060	0
4	12	3		HL02328	16830	24290	110	1486	1477	218	77	84	53	100	100	0	1698	1687	231	85	95	73	100	100	0	0.874	0.874	0.873	0.873	1.077	0.868	0.987	80	498	3022	3002	-0.195	1409	1613	1400	1602	0
4	13	3		HL02501	17030	24300	120	1293	1279	463	79	84	48	100	100	0	1185	1140	382	86	93	66	100	96	0	1.105	1.139	1.145	1.15	1.178	1.151	0.979	120	534	2313	2254	0.144	1214	1099	1200	1054	0
4	14	3		HL02687	17220	24300	120	1409	1291	391	89	92	21	100	100	0	1159	1062	350	95	98	19	100	99	0	1.241	1.243	1.25	1.302	1.315	1.227	0.98	120	534	2384	2169	0.311	1320	1064	1202	967	0
4	15	3		HL02811	17420	24300	120	2225	2161	463	92	94	22	100	100	0	2051	1961	424	96	99	19	100	100	0	1.091	1.109	1.104	1.113	1.091	1.108	0.992	120	542	4088	3934	0.126	2133	1955	2069	1865	0
4	16	3		HL02883	17620	24300	120	2204	2082	730	90	92	22	100	100	0	2175	2043	737	92	97	20	100	100	0	1.015	1.021	1.025	1.039	1.165	1.016	0.986	120	571	4197	3943	0.021	2114	2083	1992	1951	0
4	17	3		HL04389	17810	24300	120	1315	1284	537	93	95	23	100	100	0	1176	1106	457	95	99	21	100	100	0	1.13	1.178	1.174	1.198	1.218	1.176	0.989	120	534	2303	2202	0.177	1222	1081	1191	1011	0
4	18	3		HL04722	18000	24300	120	2927	2663	820	98	101	26	100	100	0	1891	1733	583	99	103	23	100	100	0	1.579	1.57	1.577	1.636	1.209	1.553	0.976	120	563	4621	4199	0.659	2829	1792	2565	1634	0
4	19	3		HL04994	18210	24310	130	1093	1038	262	90	95	33	100	100	0	835	794	182	93	98	26	100	100	0	1.352	1.352	1.351	1.348	1.148	1.368	0.982	120	606	1745	1649	0.435	1003	742	948	701	0
4	20	3		HL05382	18390	24290	110	1626	1620	216	80	100	123	100	100	0	1099	1077	152	87	101	88	100	100	0	1.528	1.556	1.552	1.562	1.084	1.545	0.987	80	471	2558	2530	0.611	1546	1012	1540	990	0
4	21	3		HL05638	18600	24300	120	1429	1448	450	78	88	87	100	99	0	1571	1562	516	85	92	61	99	99	0	0.909	0.928	0.932	0.952	1.195	0.918	0.988	120	546	2837	2847	-0.137	1351	1486	1370	1477	0
4	22	3		HL05735	18790	24300	130	1098	1053	222	82	84	22	100	100	0	972	935	182	87	90	22	100	100	0	1.148	1.145	1.146	1.145	1.126	1.153	0.982	120	662	1901	1819	0.199	1016	885	971	848	0
4	1	4		GM01221	14680	24500	120	1829	1735	383	70	70	15	100	100	0	1732	1644	365	78	78	13	100	100	0	1.063	1.063	1.071	1.068	1.132	1.062	0.987	120	598	3413	3231	0.089	1759	1654	1665	1566	0
4	2	4		GM01289	14880	24500	120	2095	1907	576	71	73	16	100	100	0	1910	1736	503	79	80	14	100	100	0	1.105	1.108	1.119	1.109	1.134	1.112	0.988	120	548	3855	3493	0.145	2024	1831	1836	1657	0
4	3	4		GM01315	15080	24500	120	2009	1913	461	67	69	14	100	100	0	2099	2009	466	76	77	12	100	100	0	0.96	0.955	0.967	0.957	1.127	0.961	0.987	120	549	3965	3779	-0.059	1942	2023	1846	1933	0
4	4	4		GM01350	15270	24490	110	477	527	276	69	70	19	100	100	0	434	495	256	78	80	23	100	98	0	1.146	1.098	1.121	1.122	1.207	1.092	0.967	80	486	764	875	0.197	408	356	458	417	0
4	5	4		GM01572	15470	24490	120	2212	2191	582	70	71	18	100	100	0	2433	2367	632	79	81	23	100	100	0	0.91	0.927	0.932	0.944	1.219	0.921	0.986	120	562	4496	4409	-0.136	2142	2354	2121	2288	0
4	6	4		GM01620	15670	24490	120	1192	1153	395	69	71	19	99	99	0	1190	1133	435	77	79	16	99	99	0	1.009	1.027	1.016	1.1	1.386	1.004	0.977	120	529	2236	2140	0.013	1123	1113	1084	1056	0
4	7	4		HL01062	15860	24500	120	1357	1412	591	71	72	18	100	100	0	1170	1191	495	78	78	13	100	99	0	1.178	1.205	1.208	1.226	1.223	1.202	0.985	120	514	2378	2454	0.236	1286	1092	1341	1113	0
4	8	4		HL01515	16050	24500	120	2952	2917	1089	77	79	19	100	100	0	1591	1575	563	82	84	15	100	100	0	1.905	1.902	1.914	1.945	1.224	1.913	0.985	120	550	4384	4333	0.93	2875	1509	2840	1493	0
4	9	4		LD01659	16250	24490	110	1553	1504	718	83	85	21	100	100	0	1488	1474	718	86	89	18	100	100	0	1.049	1.024	1.023	1.032	1.154	1.006	0.989	80	475	2872	2809	0.068	1470	1402	1421	1388	0
4	10	4		LD02906	16440	24490	110	1673	1926	950	82	87	33	100	100	0	1231	1344	685	86	91	36	100	100	0	1.39	1.466	1.495	1.502	1.122	1.437	0.984	80	538	2736	3102	0.475	1591	1145	1844	1258	0
4	11	4		LD03464	16640	24490	110	1057	1081	483	83	85	20	100	100	0	1095	1124	524	87	90	17	100	98	0	0.966	0.962	0.992	1.006	1.312	0.936	0.98	80	540	1982	2035	-0.05	974	1008	998	1037	0
4	12	4		LD04007	16840	24490	110	567	754	530	83	89	48	100	92	0	532	711	504	86	96	62	97	88	0	1.085	1.074	1.071	1.134	1.537	1.062	0.981	80	530	930	1296	0.118	484	446	671	625	0
4	13	4		LD08641	17030	24490	120	1174	1221	641	82	86	29	100	100	0	1009	1059	592	87	91	20	98	97	0	1.184	1.172	1.186	1.304	1.52	1.142	0.984	120	574	2014	2111	0.244	1092	922	1139	972	0
4	14	4		LD09691	17220	24490	110	1069	1522	995	85	90	27	100	100	0	715	1078	724	91	95	22	98	98	0	1.577	1.456	1.459	1.52	1.224	1.42	0.988	80	498	1608	2424	0.657	984	624	1437	987	0
4	15	4		LD10247	17420	24500	120	1525	1574	716	82	86	23	100	100	0	1367	1368	649	89	92	20	100	100	0	1.129	1.167	1.162	1.204	1.195	1.15	0.984	120	563	2721	2771	0.175	1443	1278	1492	1279	0
4	16	4		LD11083	17620	24490	120	2140	1957	717	90	93	23	100	100	0	1958	1772	688	93	97	21	100	100	0	1.099	1.112	1.102	1.175	1.283	1.094	0.988	120	549	3915	3546	0.136	2050	1865	1867	1679	0
4	17	4		LD13416	17810	24490	110	608	1018	765	91	93	23	100	97	0	584	982	732	94	97	19	97	97	0	1.055	1.044	1.038	1.07	1.431	1.042	0.989	80	492	1007	1815	0.077	517	490	927	888	0
4	18	4		LD13864	18000	24500	110	1111	1218	644	91	94	24	100	98	0	1070	1165	624	94	97	22	98	98	0	1.045	1.052	1.054	1.086	1.306	1.04	0.985	80	504	1996	2198	0.064	1020	976	1127	1071	0
4	19	4		LD16566	18200	24500	120	1623	1615	681	87	89	24	100	100	0	1502	1431	612	91	94	20	99	99	0	1.089	1.14	1.127	1.172	1.229	1.135	0.983	120	549	2947	2868	0.122	1536	1411	1528	1340	0
4	20	4		LD18443	18400	24490	120	1346	1357	541	77	93	112	99	97	0	1436	1380	574	85	96	81	99	97	0	0.939	0.988	0.995	1.029	1.253	0.977	0.984	120	564	2620	2575	-0.09	1269	1351	1280	1295	0
4	21	4		LD18634	18590	24490	120	993	1074	613	78	81	19	100	100	0	1161	1138	663	85	87	15	100	100	0	0.85	0.946	0.935	0.979	1.294	0.937	0.98	120	530	1991	2049	-0.234	915	1076	996	1053	0
4	22	4		LD18893	18790	24500	120	1050	1198	668	83	85	21	100	100	0	877	1019	586	87	90	18	100	100	0	1.224	1.196	1.19	1.231	1.222	1.177	0.98	120	601	1757	2047	0.292	967	790	1115	932	0
4	1	5		LD19039	14680	24690	120	1387	1366	636	67	69	15	99	99	0	1271	1249	598	76	77	12	99	99	0	1.105	1.107	1.112	1.145	1.211	1.095	0.986	120	604	2515	2472	0.144	1320	1195	1299	1173	0
4	2	5		LD19991	14880	24680	110	989	1177	724	71	74	21	100	100	0	1085	1242	772	78	81	17	100	100	0	0.912	0.95	0.949	0.993	1.366	0.935	0.982	80	506	1925	2270	-0.133	918	1007	1106	1164	0
4	3	5		GM05459	15080	24690	120	693	841	519	67	69	16	100	99	0	817	965	590	76	78	13	100	99	0	0.845	0.871	0.855	0.867	1.296	0.871	0.979	120	562	1367	1663	-0.243	626	741	774	889	0
4	4	5		GM05853	15280	24690	120	992	1057	541	66	68	14	100	100	0	931	991	501	76	77	11	100	100	0	1.083	1.083	1.074	1.093	1.219	1.081	0.986	120	562	1781	1906	0.115	926	855	991	915	0
4	5	5		GM09007	15470	24690	120	772	786	279	67	70	18	100	100	0	786	773	297	76	78	16	100	99	0	0.993	1.032	1.032	1.083	1.293	1.011	0.979	120	534	1415	1416	-0.01	705	710	719	697	0
4	6	5		GM10569	15660	24690	120	1075	1097	429	67	68	14	100	100	0	1052	1079	426	76	77	11	100	100	0	1.033	1.027	1.031	1.047	1.161	1.023	0.988	120	529	1984	2033	0.047	1008	976	1030	1003	0
4	7	5		HL02012	15860	24690	120	856	894	338	68	70	16	100	100	0	841	862	351	77	79	14	99	99	0	1.031	1.052	1.048	1.084	1.202	1.032	0.982	120	550	1552	1611	0.045	788	764	826	785	0
4	8	5		HL02867	16050	24680	110	1015	1126	532	77	79	19	100	100	0	921	1044	511	82	85	17	98	98	0	1.118	1.09	1.094	1.145	1.315	1.08	0.982	80	447	1777	2011	0.161	938	839	1049	962	0
4	9	5		GH10120	16240	24680	150	89	193	308	84	89	32	25	17	0	90	184	280	86	92	35	20	15	0	1.25	1.112	1.166	1.21	2.742	1.107	0.964	156	749	9	207	0.322	5	4	109	98	-50
4	10	5		LD27979	16440	24680	110	2346	2365	648	85	97	55	100	98	0	2348	2372	687	90	103	59	100	98	0	1.001	0.999	1.008	1.016	1.149	0.988	0.986	80	506	4519	4562	0.002	2261	2258	2280	2282	0
4	11	5		LD28419	16640	24690	120	1949	1803	541	91	99	47	100	100	0	1800	1702	511	94	102	48	100	99	0	1.089	1.065	1.077	1.075	1.123	1.064	0.99	120	623	3564	3320	0.123	1858	1706	1712	1608	0
4	12	5		LD29892	16840	24680	110	2174	2231	611	93	103	45	100	100	0	2479	2444	684	95	105	49	100	100	0	0.873	0.91	0.912	0.917	1.099	0.894	0.988	80	543	4465	4487	-0.196	2081	2384	2138	2349	0
4	13	5		LD33829	17030	24690	110	2108	2102	657	93	104	48	100	100	0	1493	1508	462	94	103	42	100	100	0	1.44	1.421	1.407	1.43	1.137	1.422	0.989	80	507	3414	3423	0.526	2015	1399	2009	1414	0
4	14	5		LD34475	17220	24690	110	2741	2610	781	97	109	55	100	100	0	2887	2699	823	98	109	49	100	98	0	0.948	0.966	0.958	0.978	1.127	0.95	0.987	80	534	5433	5114	-0.077	2644	2789	2513	2601	0
4	15	5		LD21529	17420	24690	120	1650	1596	419	89	97	44	100	100	0	1788	1695	450	94	102	40	100	99	0	0.921	0.941	0.949	0.955	1.16	0.941	0.988	120	582	3255	3108	-0.118	1561	1694	1507	1601	0
4	16	5		LD21570	17620	24690	120	2302	2210	829	95	102	50	100	100	0	2294	2192	834	98	104	51	100	99	0	1.005	1.01	1.016	1.028	1.184	1.007	0.99	120	596	4403	4209	0.007	2207	2196	2115	2094	0
4	17	5		LD21643	17820	24680	110	2514	2399	874	94	106	58	100	100	0	2807	2829	1090	97	110	66	98	97	0	0.893	0.844	0.844	0.881	1.372	0.827	0.983	80	516	5130	5037	-0.163	2420	2710	2305	2732	0
4	18	5		LD21677	18020	24690	120	2412	2452	1076	88	107	237	99	95	0	2532	2582	1150	92	111	231	99	94	0	0.952	0.949	0.958	0.968	1.163	0.947	0.987	120	540	4764	4854	-0.07	2324	2440	2364	2490	0
4	19	5		LD21720	18200	24690	130	2014	1940	452	82	87	48	100	100	0	2043	1950	459	88	93	46	100	100	0	0.988	0.998	0.991	1.006	1.106	0.998	0.992	120	574	3887	3720	-0.017	1932	1955	1858	1862	0
4	20	5		LD21735	18410	24690	120	1971	1919	655	79	84	47	100	100	0	1841	1779	621	86	90	44	98	98	0	1.078	1.087	1.089	1.138	1.357	1.079	0.99	120	543	3647	3533	0.108	1892	1755	1840	1693	0
4	21	5		LD22582	18600	24690	120	1716	1698	701	82	87	31	100	100	0	1915	1961	889	88	92	26	100	100	0	0.894	0.863	0.882	0.91	1.309	0.843	0.978	120	543	3461	3489	-0.161	1634	1827	1616	1873	0
4	22	5		LD22726	18790	24670	110	1763	2173	1346	91	101	49	100	100	0	1307	1702	1079	94	103	42	100	98	0	1.378	1.295	1.269	1.332	1.316	1.269	0.979	80	506	2885	3690	0.463	1672	1213	2082	1608	0
4	1	6		LD23107	14680	24880	120	1572	1359	739	66	69	19	95	94	0	1615	1389	826	76	77	17	90	90	0	0.979	0.985	0.967	1.12	1.759	0.95	0.987	120	604	3045	2606	-0.031	1506	1539	1293	1313	0
4	2	6		LD23336	14880	24890	110	1140	1411	1048	69	75	38	88	85	0	1177	1428	1103	78	81	32	80	78	0	0.975	0.994	0.983	0.987	1.943	0.968	0.978	80	520	2170	2692	-0.037	1071	1099	1342	1350	0
4	3	6		LD23587	15080	24890	120	1787	1646	534	68	73	35	100	100	0	1833	1684	560	78	80	27	100	99	0	0.979	0.983	0.997	1.007	1.249	0.978	0.984	120	562	3474	3184	-0.03	1719	1755	1578	1606	0
4	4	6		LD23830	15280	24890	120	1499	1366	627	69	73	22	97	96	0	1601	1433	648	78	80	17	96	96	0	0.939	0.957	0.964	0.991	1.374	0.959	0.982	120	549	2953	2652	-0.091	1430	1523	1297	1355	0
4	5	6		GH07066	15470	24880	110	2473	2558	854	70	79	38	100	100	0	1776	1804	632	79	85	24	98	98	0	1.416	1.442	1.465	1.552	1.618	1.41	0.985	80	499	4100	4213	0.502	2403	1697	2488	1725	0
4	6	6		GH07269	15670	24880	120	1319	1177	561	70	76	32	100	99	0	1453	1273	669	80	83	20	99	99	0	0.91	0.928	0.919	1.028	1.435	0.9	0.977	120	549	2622	2300	-0.137	1249	1373	1107	1193	0
4	7	6		GH07290	15870	24890	120	1661	1594	783	71	72	16	100	98	0	1783	1695	855	80	82	14	96	96	0	0.934	0.943	0.944	0.977	1.248	0.935	0.984	120	538	3293	3138	-0.099	1590	1703	1523	1615	0
4	8	6		GH07346	16050	24870	110	1095	1202	591	78	81	23	100	100	0	1067	1199	640	84	87	23	100	100	0	1.035	1.008	1	1.052	1.23	0.985	0.982	80	512	2000	2239	0.049	1017	983	1124	1115	0
4	9	6		GH07485	16250	24880	120	2088	1834	886	83	86	33	97	96	0	1789	1599	852	88	90	32	93	92	0	1.179	1.159	1.16	1.222	1.404	1.123	0.984	120	580	3706	3262	0.237	2005	1701	1751	1511	0
4	10	6		GH07643	16450	24870	110	2167	1979	839	91	108	79	92	92	0	1961	1757	759	93	110	86	92	92	0	1.111	1.135	1.115	1.094	1.297	1.114	0.984	80	542	3944	3552	0.152	2076	1868	1888	1664	0
4	11	6		GH10864	16650	24880	110	1008	1063	777	104	112	56	87	86	0	937	939	670	97	105	63	86	82	0	1.076	1.139	1.095	1.12	1.423	1.146	0.977	80	539	1744	1801	0.106	904	840	959	842	0
4	12	6		GH11008	16850	24890	100	995	945	503	96	102	38	91	91	0	766	740	379	94	100	42	90	88	0	1.338	1.314	1.272	1.241	1.332	1.307	0.975	80	456	1571	1495	0.42	899	672	849	646	0
4	13	6		GH11193	17040	24880	120	1117	1083	467	96	103	41	100	98	0	1037	946	425	96	101	34	96	95	0	1.085	1.161	1.15	1.21	1.308	1.145	0.984	120	610	1962	1837	0.118	1021	941	987	850	0
4	14	6		GH11417	17240	24880	110	1844	1631	539	110	116	47	100	100	0	1680	1491	511	106	113	44	98	96	0	1.102	1.098	1.092	1.165	1.386	1.085	0.988	80	522	3308	2906	0.14	1734	1574	1521	1385	0
4	15	6		GH12548	17410	24880	80	719	780	361	88	93	26	100	100	0	726	730	344	96	98	23	98	98	0	1.002	1.091	1.136	1.154	1.324	1.063	0.969	52	320	1261	1326	0.002	631	630	692	634	0
4	16	6		GH01053	17620	24890	110	1525	1517	314	95	98	40	100	100	0	1232	1202	256	98	97	35	100	98	0	1.261	1.288	1.278	1.318	1.273	1.259	0.988	80	515	2564	2526	0.335	1430	1134	1422	1104	0
4	17	6		GH02837	17810	24880	120	1004	978	284	99	106	60	100	100	0	1033	965	277	97	107	66	100	96	0	0.967	1.013	1.001	1.028	1.163	1.009	0.985	120	584	1841	1747	-0.049	905	936	879	868	0
4	18	6		GH03003	18010	24880	130	1119	1117	419	83	100	227	99	89	0	1072	1067	395	88	104	220	98	88	0	1.053	1.056	1.064	1.054	1.104	1.047	0.985	120	589	2020	2013	0.074	1036	984	1034	979	0
4	19	6		GH03275	18200	24870	100	578	675	434	76	82	53	100	95	0	534	623	413	84	90	52	98	91	0	1.116	1.111	1.14	1.175	1.248	1.084	0.981	80	426	952	1138	0.158	502	450	599	539	0
4	20	6		GH03629	18400	24880	130	1001	965	235	77	81	44	99	99	0	807	774	183	83	88	42	99	99	0	1.276	1.285	1.281	1.294	1.137	1.291	0.984	120	625	1648	1579	0.352	924	724	888	691	0
4	21	6		GH04057	18600	24870	110	698	804	523	80	82	22	100	100	0	630	732	488	87	89	19	100	100	0	1.138	1.122	1.134	1.178	1.251	1.103	0.983	80	483	1161	1369	0.187	618	543	724	645	0
4	22	6		GH04831	18790	24880	130	1760	1859	461	91	99	44	100	100	0	1725	1763	418	93	101	38	100	100	0	1.023	1.059	1.06	1.063	1.14	1.06	0.984	120	738	3301	3438	0.032	1669	1632	1768	1670	0
4	1	7		GH05731	14690	25070	130	854	807	178	74	76	17	100	100	0	760	725	164	83	85	15	100	100	0	1.152	1.142	1.131	1.163	1.207	1.125	0.978	120	665	1457	1375	0.204	780	677	733	642	0
4	2	7		GH06385	14880	25080	130	1286	1260	274	73	75	16	100	100	0	1034	1006	218	82	84	15	100	100	0	1.274	1.285	1.288	1.298	1.152	1.28	0.983	120	590	2165	2111	0.35	1213	952	1187	924	0
4	3	7		GH06474	15080	25080	130	791	785	199	71	73	16	100	100	0	704	698	178	80	81	13	99	99	0	1.154	1.155	1.154	1.154	1.155	1.149	0.975	120	580	1344	1332	0.206	720	624	714	618	0
4	4	7		GH07145	15280	25080	130	1292	1245	320	69	72	17	100	100	0	1257	1216	317	78	81	15	100	100	0	1.037	1.033	1.035	1.047	1.134	1.028	0.986	120	582	2402	2314	0.053	1223	1179	1176	1138	0
4	5	7		GH07384	15460	25070	90	350	359	168	73	78	27	96	94	0	373	363	177	81	85	21	96	94	0	0.949	1.014	0.996	1.101	1.618	0.987	0.937	52	376	569	568	-0.076	277	292	286	282	0
4	6	7		GH07575	15670	25070	120	766	740	212	77	84	34	100	100	0	709	678	189	86	91	29	98	97	0	1.106	1.12	1.119	1.161	1.354	1.117	0.977	120	585	1312	1255	0.145	689	623	663	592	0
4	7	7		GH09478	15860	25080	120	1173	1221	372	79	83	23	100	100	0	1194	1218	346	88	91	20	100	99	0	0.989	1.011	1.007	1.024	1.193	1.018	0.985	120	529	2200	2272	-0.016	1094	1106	1142	1130	0
4	8	7		GH09791	16060	25090	120	908	877	292	78	82	29	97	97	0	1051	1004	309	86	90	23	99	98	0	0.86	0.87	0.865	0.845	1.213	0.879	0.982	120	556	1795	1717	-0.217	830	965	799	918	0
4	9	7		GH10293	16250	25080	120	1258	1308	472	80	83	28	100	100	0	854	863	292	88	90	20	100	100	0	1.538	1.585	1.562	1.595	1.175	1.597	0.98	120	550	1944	2003	0.621	1178	766	1228	775	0
4	10	7		GH10361	16450	25080	120	1814	1756	436	95	107	63	100	100	0	1772	1734	441	99	108	67	100	100	0	1.027	1.016	1.026	1.019	1.089	1.009	0.988	120	560	3392	3296	0.039	1719	1673	1661	1635	0
4	11	7		GH10427	16640	25090	120	1647	1544	499	108	118	74	99	99	0	1691	1568	484	102	109	34	100	100	0	0.969	0.98	0.988	0.975	1.251	0.987	0.984	120	546	3128	2902	-0.046	1539	1589	1436	1466	0
4	12	7		GH10517	16840	25070	120	8658	8297	2129	93	104	72	100	100	0	2152	1989	517	93	97	26	100	100	0	4.16	4.327	4.333	4.378	1.13	4.262	0.984	120	585	10624	10100	2.057	8565	2059	8204	1896	0
4	13	7		LP02734	17040	25080	100	757	957	605	91	94	26	100	100	0	777	886	575	96	99	21	100	98	0	0.978	1.096	1.13	1.122	1.237	1.078	0.955	80	454	1347	1656	-0.032	666	681	866	790	0
4	14	7		LP02978	17230	25080	110	1144	1213	523	112	118	34	100	100	0	929	1063	480	112	116	28	100	100	0	1.263	1.158	1.178	1.173	1.137	1.149	0.979	80	516	1849	2052	0.337	1032	817	1101	951	0
4	15	7		LP03067	17430	25080	120	916	917	248	94	100	36	100	100	0	758	750	218	98	105	32	100	100	0	1.245	1.262	1.281	1.285	1.171	1.248	0.973	120	596	1482	1475	0.317	822	660	823	652	0
4	16	7		LP03126	17620	25080	130	1846	1921	606	89	95	36	100	100	0	1985	2026	621	93	98	26	100	100	0	0.929	0.948	0.954	0.955	1.133	0.946	0.99	120	604	3649	3765	-0.107	1757	1892	1832	1933	0
4	17	7		LP03275	17820	25080	130	1421	1376	336	90	96	35	100	100	0	1231	1163	288	92	97	24	99	99	0	1.169	1.201	1.207	1.202	1.094	1.197	0.989	120	582	2470	2357	0.225	1331	1139	1286	1071	0
4	18	7		LP04958	18010	25070	130	1118	1046	355	84	88	26	100	100	0	1188	1106	386	89	93	23	100	100	0	0.941	0.946	0.94	0.97	1.194	0.942	0.99	120	581	2133	1979	-0.088	1034	1099	962	1017	0
4	19	7		LP07727	18210	25070	130	1333	1329	508	82	88	27	100	100	0	1622	1590	596	90	95	26	100	100	0	0.817	0.831	0.835	0.846	1.183	0.831	0.991	120	634	2783	2747	-0.292	1251	1532	1247	1500	0
4	20	7		LP08456	18400	25070	120	1039	1051	331	79	84	29	100	100	0	929	898	277	86	92	29	100	100	0	1.139	1.197	1.182	1.207	1.165	1.195	0.984	120	543	1803	1784	0.188	960	843	972	812	0
4	21	7		LP09717	18600	25080	130	874	861	192	80	83	19	100	100	0	967	926	203	88	90	16	100	100	0	0.903	0.932	0.943	0.936	1.128	0.929	0.982	120	617	1673	1619	-0.147	794	879	781	838	0
4	22	7		LP09908	18790	25080	130	1712	1702	462	93	96	29	100	100	0	1411	1406	380	96	100	25	99	99	0	1.231	1.228	1.236	1.273	1.449	1.222	0.987	120	678	2934	2919	0.3	1619	1315	1609	1310	0
4	1	8		LP10725	14680	25270	130	1056	982	241	80	82	18	100	100	0	1074	985	246	88	90	17	100	100	0	0.99	1.006	1.002	1.027	1.207	1	0.984	120	702	1962	1799	-0.015	976	986	902	897	0
4	2	8		LP10852	14890	25270	120	1305	1260	282	78	80	19	100	100	0	1474	1426	315	87	89	19	100	100	0	0.885	0.883	0.882	0.886	1.112	0.875	0.985	120	542	2614	2521	-0.177	1227	1387	1182	1339	0
4	3	8		SD02332	15080	25270	130	2547	2489	507	74	75	16	100	100	0	2534	2400	477	83	84	12	100	100	0	1.009	1.042	1.041	1.044	1.091	1.044	0.992	120	548	4924	4732	0.013	2473	2451	2415	2317	0
4	4	8		SD03142	15270	25270	120	1354	1288	346	75	78	19	100	100	0	1252	1188	322	83	85	16	100	100	0	1.094	1.098	1.103	1.115	1.143	1.095	0.988	120	482	2448	2318	0.13	1279	1169	1213	1105	0
4	5	8		SD03462	15460	25270	150	104	210	251	80	84	26	48	32	0	108	219	261	88	91	22	46	35	0	1.2	0.992	1.019	1.18	2.397	0.969	0.96	156	698	44	261	0.263	24	20	130	131	-50
4	6	8		SD03793	15660	25280	130	1537	1465	429	88	94	32	99	99	0	1458	1388	429	95	99	27	97	97	0	1.063	1.065	1.07	1.08	1.147	1.055	0.986	120	594	2812	2670	0.088	1449	1363	1377	1293	0
4	7	8		SD04586	15860	25280	120	1632	1576	456	93	98	30	100	100	0	1384	1319	385	98	103	27	100	100	0	1.197	1.215	1.228	1.234	1.176	1.211	0.983	120	543	2825	2704	0.259	1539	1286	1483	1221	0
4	8	8		SD05240	16060	25270	120	1514	1483	364	85	90	27	100	100	0	1391	1348	321	93	97	24	99	99	0	1.101	1.114	1.112	1.133	1.236	1.103	0.986	120	565	2727	2653	0.139	1429	1298	1398	1255	0
4	9	8		SD09295	16270	25270	100	720	773	410	79	80	18	100	100	0	750	787	418	87	89	17	100	100	0	0.967	0.991	0.979	1.003	1.262	0.987	0.975	80	412	1304	1394	-0.049	641	663	694	700	0
4	10	8		SD09634	16440	25270	120	1137	1123	320	88	91	22	100	100	0	1141	1102	328	95	97	19	99	99	0	1.003	1.028	1.024	1.06	1.289	1.01	0.985	120	506	2095	2042	0.004	1049	1046	1035	1007	0
4	11	8		SD10560	16640	25270	120	2965	2834	743	89	92	23	100	100	0	2876	2697	761	97	99	19	100	100	0	1.035	1.056	1.062	1.077	1.144	1.045	0.992	120	533	5655	5345	0.049	2876	2779	2745	2600	0
4	12	8		GH01933	16840	25280	120	1009	1003	338	82	90	74	100	99	0	936	931	307	89	92	24	99	99	0	1.094	1.094	1.095	1.117	1.265	1.098	0.982	120	527	1774	1763	0.13	927	847	921	842	0
4	13	8		GH02020	17030	25270	120	1071	1067	254	85	88	21	100	100	0	908	896	202	92	94	17	100	100	0	1.208	1.221	1.225	1.232	1.156	1.224	0.984	120	555	1802	1786	0.273	986	816	982	804	0
4	14	8		GH02880	17230	25270	120	923	911	262	90	96	27	100	100	0	1222	1194	350	99	103	23	99	99	0	0.742	0.75	0.756	0.77	1.3	0.736	0.979	120	534	1956	1916	-0.431	833	1123	821	1095	0
4	15	8		LD23856	17420	25280	120	1888	1953	594	88	95	33	100	100	0	2163	2170	658	97	104	30	100	100	0	0.871	0.9	0.913	0.908	1.125	0.897	0.987	120	513	3866	3938	-0.199	1800	2066	1865	2073	0
4	16	8		LD23884	17620	25280	120	2455	2490	799	92	100	39	100	100	0	2102	2089	624	97	104	28	100	100	0	1.179	1.204	1.197	1.203	1.121	1.212	0.989	120	543	4368	4390	0.237	2363	2005	2398	1992	0
4	17	8		LD23951	17820	25270	120	1275	1212	231	88	94	34	100	100	0	1188	1149	218	94	97	21	100	100	0	1.085	1.065	1.057	1.069	1.117	1.052	0.984	120	515	2281	2179	0.118	1187	1094	1124	1055	0
4	18	8		LD23958	18010	25270	130	873	848	240	85	89	24	100	99	0	736	716	194	92	96	22	99	98	0	1.224	1.223	1.226	1.236	1.183	1.227	0.983	120	581	1432	1387	0.291	788	644	763	624	0
4	19	8		LD23968	18210	25280	120	1854	1743	450	87	94	33	100	100	0	1747	1599	425	95	101	33	100	99	0	1.07	1.101	1.105	1.125	1.186	1.096	0.989	120	549	3419	3160	0.097	1767	1652	1656	1504	0
4	20	8		LD24073	18400	25280	120	2030	1974	394	81	87	30	100	100	0	2216	2157	419	90	95	30	100	100	0	0.917	0.916	0.918	0.914	1.095	0.915	0.989	120	527	4075	3960	-0.125	1949	2126	1893	2067	0
4	21	8		LD24550	18600	25270	130	1722	1722	533	80	83	23	100	100	0	1655	1648	491	89	93	22	100	100	0	1.049	1.053	1.048	1.055	1.132	1.054	0.987	120	562	3208	3201	0.068	1642	1566	1642	1559	0
4	22	8		LD24607	18790	25280	130	2135	2070	462	87	92	30	100	100	0	2081	1990	449	94	98	26	100	100	0	1.031	1.046	1.041	1.049	1.086	1.047	0.991	120	622	4035	3879	0.044	2048	1987	1983	1896	0
4	1	9		LD24657	14690	25470	130	1266	1189	244	83	86	28	100	100	0	1282	1220	250	90	94	38	100	100	0	0.992	0.979	0.978	0.984	1.124	0.981	0.986	120	679	2375	2236	-0.011	1183	1192	1106	1130	0
4	2	9		LD24661	14890	25470	120	3306	3197	800	82	86	29	100	100	0	3657	3548	850	91	95	41	100	100	0	0.904	0.901	0.91	0.911	1.165	0.903	0.989	120	528	6790	6572	-0.145	3224	3566	3115	3457	0
4	3	9		LD24671	15080	25460	120	1798	1649	546	78	82	26	100	100	0	1399	1278	443	88	90	23	100	100	0	1.312	1.32	1.319	1.359	1.171	1.306	0.989	120	543	3031	2761	0.392	1720	1311	1571	1190	0
4	4	9		LD24726	15280	25460	120	1941	1778	501	80	85	29	100	100	0	1829	1664	500	86	91	29	100	100	0	1.068	1.076	1.077	1.105	1.179	1.067	0.984	120	538	3604	3276	0.095	1861	1743	1698	1578	0
4	5	9		LD24919	15470	25470	120	1961	1924	434	85	89	23	100	100	0	2441	2317	560	91	93	21	100	100	0	0.798	0.826	0.822	0.847	1.204	0.819	0.989	120	513	4226	4065	-0.325	1876	2350	1839	2226	0
4	6	9		LD24980	15660	25470	120	1902	1807	599	92	94	22	100	100	0	1944	1821	609	97	99	19	98	97	0	0.98	0.995	1.007	1.014	1.243	0.992	0.984	120	529	3657	3439	-0.029	1810	1847	1715	1724	0
4	7	9		GH01059	15860	25470	120	1627	1533	719	96	99	30	100	100	0	1638	1591	768	99	104	29	99	99	0	0.995	0.963	0.968	0.974	1.223	0.957	0.985	120	568	3070	2929	-0.008	1531	1539	1437	1492	0
4	8	9		GH01087	16060	25460	110	1929	1986	537	98	103	37	100	100	0	2112	2112	582	99	107	37	100	100	0	0.91	0.938	0.939	0.946	1.136	0.918	0.986	80	498	3844	3901	-0.137	1831	2013	1888	2013	0
4	9	9		GH01161	16250	25460	120	1641	1551	567	88	93	28	100	100	0	1514	1432	588	95	100	28	100	99	0	1.094	1.094	1.106	1.158	1.288	1.067	0.977	120	590	2972	2800	0.13	1553	1419	1463	1337	0
4	10	9		GH01188	16450	25460	120	1319	1327	368	89	96	36	100	100	0	1385	1362	381	95	104	38	100	100	0	0.953	0.977	0.971	0.987	1.16	0.972	0.985	120	549	2520	2505	-0.069	1230	1290	1238	1267	0
4	11	9		GH01576	16640	25460	110	2075	2112	781	97	108	49	98	98	0	2056	2107	768	102	114	49	98	98	0	1.012	1.005	0.986	1.008	1.145	0.98	0.98	80	498	3932	4020	0.018	1978	1954	2015	2005	0
4	12	9		GH01616	16840	25460	120	1303	1292	399	92	99	43	100	100	0	1171	1144	351	96	104	37	100	99	0	1.127	1.145	1.144	1.168	1.194	1.145	0.986	120	552	2286	2248	0.172	1211	1075	1200	1048	0
4	13	9		GH01709	17030	25460	110	1433	1436	336	92	101	47	100	100	0	1353	1313	308	95	105	44	100	98	0	1.066	1.103	1.109	1.114	1.131	1.089	0.985	80	484	2599	2562	0.092	1341	1258	1344	1218	0
4	14	9		GH01724	17230	25460	120	884	909	338	92	100	36	100	99	0	844	830	288	98	105	31	99	99	0	1.062	1.116	1.122	1.129	1.219	1.127	0.977	120	576	1538	1549	0.086	792	746	817	732	0
4	15	9		GH01773	17430	25460	120	870	863	232	97	100	34	100	98	0	753	726	190	100	106	29	98	96	0	1.184	1.224	1.214	1.262	1.315	1.222	0.978	120	526	1426	1392	0.243	773	653	766	626	0
4	16	9		GH01794	17620	25470	120	2791	2633	814	87	93	32	100	100	0	2288	2100	673	95	101	30	100	100	0	1.233	1.27	1.259	1.295	1.178	1.258	0.987	120	515	4897	4551	0.302	2704	2193	2546	2005	0
4	17	9		GH05885	17820	25460	130	1899	1800	492	88	92	27	100	100	0	2199	2071	562	95	100	27	100	99	0	0.861	0.866	0.875	0.882	1.231	0.866	0.981	120	582	3915	3688	-0.216	1811	2104	1712	1976	0
4	18	9		GH06154	18010	25460	130	1563	1524	366	86	89	23	100	100	0	1334	1286	309	94	97	22	99	99	0	1.191	1.206	1.205	1.239	1.258	1.205	0.987	120	610	2717	2630	0.252	1477	1240	1438	1192	0
4	19	9		GH06357	18210	25460	110	1238	1485	781	84	86	22	100	100	0	1231	1484	739	92	95	21	100	98	0	1.013	1.006	1.003	1.025	1.263	1.012	0.983	80	470	2293	2793	0.019	1154	1139	1401	1392	0
4	20	9		GH06740	18400	25460	120	1965	1938	597	84	89	25	100	100	0	2049	1973	631	93	98	26	100	99	0	0.962	0.986	0.981	1.008	1.183	0.979	0.989	120	532	3837	3734	-0.056	1881	1956	1854	1880	0
4	21	9		GH07092	18600	25460	120	1899	1850	799	85	91	32	100	100	0	1839	1757	764	93	98	30	100	100	0	1.039	1.061	1.056	1.087	1.253	1.057	0.982	120	494	3560	3429	0.055	1814	1746	1765	1664	0
4	22	9		GH07238	18790	25460	150	107	348	482	81	86	29	47	33	0	105	349	491	88	93	26	43	31	0	1.529	1.023	1.048	1.194	2.401	0.99	0.97	156	769	43	528	0.613	26	17	267	261	-50
4	1	10		GH08387	14690	25660	130	1735	1663	488	85	88	24	100	100	0	1428	1389	432	92	95	21	100	100	0	1.235	1.217	1.212	1.244	1.198	1.199	0.983	120	678	2986	2875	0.305	1650	1336	1578	1297	0
4	2	10		GH08833	14890	25660	120	1932	1928	625	89	90	22	100	100	0	2158	2136	759	92	95	17	100	100	0	0.892	0.9	0.883	0.932	1.248	0.886	0.981	120	543	3909	3883	-0.165	1843	2066	1839	2044	0
4	3	10		GH08896	15090	25670	130	1832	1757	600	78	82	19	100	100	0	1964	1811	598	88	90	15	100	99	0	0.935	0.974	0.974	0.989	1.214	0.979	0.983	120	598	3630	3402	-0.097	1754	1876	1679	1723	0
4	4	10		GH08941	15280	25670	120	1678	1723	605	78	83	27	100	100	0	1699	1666	602	86	90	27	100	100	0	0.992	1.041	1.038	1.057	1.21	1.042	0.976	120	542	3213	3225	-0.012	1600	1613	1645	1580	0
4	5	10		GH09088	15480	25670	120	1021	965	292	81	83	21	100	100	0	807	760	239	86	89	18	99	99	0	1.304	1.312	1.319	1.367	1.31	1.305	0.972	120	513	1661	1558	0.383	940	721	884	674	0
4	6	10		GH09241	15670	25670	120	1660	1705	555	84	87	22	100	100	0	1576	1599	532	89	92	19	99	99	0	1.06	1.074	1.074	1.089	1.23	1.069	0.985	120	536	3063	3131	0.084	1576	1487	1621	1510	0
4	7	10		GH10215	15860	25660	110	1291	1366	489	93	97	28	100	100	0	1289	1310	487	96	101	26	98	98	0	1.004	1.049	1.061	1.1	1.458	1.031	0.979	80	489	2391	2487	0.006	1198	1193	1273	1214	0
4	8	10		GH10478	16050	25660	110	1661	1588	446	96	106	47	98	98	0	1341	1247	348	100	110	44	97	96	0	1.261	1.301	1.301	1.34	1.317	1.276	0.985	80	544	2806	2639	0.335	1565	1241	1492	1147	0
4	9	10		GH10590	16240	25650	80	722	928	705	89	93	22	100	98	0	674	902	675	96	100	25	98	96	0	1.095	1.041	1.033	1.047	1.268	1.046	0.981	52	334	1211	1645	0.131	633	578	839	806	0
4	10	10		GH10639	16440	25660	120	1408	1324	442	97	101	29	100	100	0	1028	966	348	100	106	33	100	100	0	1.413	1.417	1.412	1.469	1.223	1.396	0.979	120	617	2239	2093	0.498	1311	928	1227	866	0
4	11	10		GH10767	16640	25660	110	1692	1699	385	109	122	51	100	100	0	1601	1591	377	111	123	51	100	100	0	1.062	1.074	1.081	1.082	1.118	1.066	0.982	80	526	3073	3070	0.087	1583	1490	1590	1480	0
4	12	10		GH10871	16840	25660	120	2044	2013	595	106	111	33	100	100	0	2054	2038	633	109	114	28	99	99	0	0.996	0.989	1.008	1.004	1.243	0.981	0.978	120	562	3883	3836	-0.005	1938	1945	1907	1929	0
4	13	10		GH12017	17030	25660	120	2006	1905	590	98	105	44	100	100	0	1613	1525	514	102	111	41	99	99	0	1.263	1.27	1.275	1.312	1.245	1.254	0.979	120	564	3419	3230	0.337	1908	1511	1807	1423	0
4	14	10		GH12043	17230	25670	120	1555	1513	550	92	96	27	100	100	0	1444	1405	491	98	102	22	100	100	0	1.087	1.087	1.096	1.09	1.214	1.093	0.976	120	557	2809	2728	0.12	1463	1346	1421	1307	0
4	15	10		GH12163	17430	25670	120	1135	1071	363	97	101	30	100	100	0	1129	1087	360	101	106	26	100	100	0	1.01	0.988	1.001	0.989	1.217	0.996	0.969	120	542	2066	1960	0.014	1038	1028	974	986	0
4	16	10		GH12235	17620	25660	120	1579	1550	650	88	91	23	100	99	0	1514	1441	640	96	100	21	99	99	0	1.051	1.087	1.067	1.14	1.398	1.071	0.963	120	514	2909	2807	0.072	1491	1418	1462	1345	0
4	17	10		GH12489	17810	25660	120	1393	1336	447	93	98	29	100	100	0	1881	1784	597	102	106	29	100	99	0	0.731	0.739	0.733	0.75	1.237	0.738	0.98	120	551	3079	2925	-0.453	1300	1779	1243	1682	0
4	18	10		GH12677	18000	25650	100	329	714	675	99	103	37	97	90	0	312	702	708	103	109	38	95	85	0	1.1	1.027	1.056	1.166	1.493	0.98	0.966	80	468	439	1214	0.138	230	209	615	599	0
4	19	10		GH27401	18210	25660	130	1643	1621	386	89	92	31	100	100	0	1634	1603	377	95	100	32	100	99	0	1.01	1.016	1.021	1.024	1.146	1.009	0.988	120	654	3093	3040	0.014	1554	1539	1532	1508	0
4	20	10		GH27419	18400	25660	130	1598	1545	472	88	93	32	100	100	0	1551	1461	443	94	100	33	100	99	0	1.036	1.066	1.068	1.082	1.147	1.064	0.985	120	568	2967	2824	0.052	1510	1457	1457	1367	0
4	21	10		GH27568	18590	25660	150	104	300	445	87	93	34	39	26	0	104	301	451	94	99	33	29	21	0	1.7	1.029	1.102	1.29	2.874	0.995	0.979	156	672	27	420	0.766	17	10	213	207	-50
4	22	10		GH27691	18790	25650	120	844	954	495	86	93	65	99	96	0	637	748	440	90	97	56	95	93	0	1.386	1.319	1.325	1.469	1.567	1.25	0.972	120	588	1305	1526	0.471	758	547	868	658	0
4	1	11		GH27756	14690	25860	120	1587	1544	298	80	83	22	100	100	0	1720	1645	310	90	92	19	100	100	0	0.925	0.941	0.95	0.94	1.108	0.939	0.982	120	608	3137	3019	-0.113	1507	1630	1464	1555	0
4	2	11		GH27792	14890	25860	130	1776	1703	415	81	84	25	100	100	0	1398	1318	314	90	92	20	100	100	0	1.296	1.321	1.321	1.343	1.201	1.33	0.983	120	580	3003	2850	0.374	1695	1308	1622	1228	0
4	3	11		GH28577	15080	25860	120	1265	1216	324	79	80	17	100	100	0	987	954	248	87	89	14	100	100	0	1.318	1.311	1.304	1.321	1.158	1.324	0.977	120	514	2086	2004	0.398	1186	900	1137	867	0
4	4	11		GH28722	15280	25860	130	2472	2353	821	79	83	32	100	100	0	2706	2603	962	88	91	26	100	100	0	0.914	0.904	0.905	0.93	1.245	0.895	0.981	120	581	5011	4789	-0.13	2393	2618	2274	2515	0
4	5	11		GH28730	15470	25850	130	2525	2344	777	77	83	39	100	100	0	1920	1776	626	86	92	35	100	100	0	1.335	1.341	1.321	1.389	1.247	1.312	0.984	120	564	4282	3957	0.417	2448	1834	2267	1690	0
4	6	11		GH28857	15670	25860	120	1042	1025	325	77	81	30	100	100	0	1130	1116	346	86	90	28	99	97	0	0.924	0.92	0.915	0.934	1.182	0.923	0.979	120	515	2009	1978	-0.114	965	1044	948	1030	0
4	7	11		GM14163	15860	25860	120	1312	1244	394	89	93	28	100	99	0	1401	1362	439	93	99	26	99	99	0	0.935	0.91	0.919	0.92	1.204	0.909	0.984	120	548	2531	2424	-0.097	1223	1308	1155	1269	0
4	8	11		GM14682	16060	25860	120	1263	1240	285	89	98	41	100	99	0	1179	1157	263	94	103	36	98	98	0	1.082	1.083	1.09	1.108	1.28	1.088	0.981	120	562	2259	2214	0.114	1174	1085	1151	1063	0
4	9	11		LD22902	16250	25860	130	1209	1192	304	84	86	21	100	100	0	1011	983	253	90	93	20	100	99	0	1.221	1.241	1.235	1.265	1.234	1.243	0.981	120	658	2046	2001	0.289	1125	921	1108	893	0
4	10	11		LD23056	16430	25840	90	287	603	493	93	95	22	100	100	0	351	585	458	99	102	18	100	98	0	0.77	1.049	1.022	1.055	1.52	1.064	0.978	52	373	446	996	-0.377	194	252	510	486	0
4	11	11		LD23102	16650	25860	120	2010	1991	655	107	113	36	100	100	0	1785	1744	573	111	115	32	100	100	0	1.137	1.154	1.175	1.165	1.125	1.151	0.988	120	601	3577	3517	0.185	1903	1674	1884	1633	0
4	12	11		LD23140	16840	25860	120	1638	1569	459	103	106	30	100	100	0	1594	1523	451	107	111	26	100	100	0	1.032	1.035	1.042	1.047	1.176	1.032	0.982	120	549	3022	2882	0.046	1535	1487	1466	1416	0
4	13	11		LD23445	17040	25860	120	2142	2140	635	89	93	24	100	100	0	1692	1699	497	96	101	22	100	100	0	1.286	1.279	1.286	1.288	1.135	1.293	0.981	120	527	3649	3654	0.363	2053	1596	2051	1603	0
4	14	11		LD24461	17240	25860	120	1930	1856	549	86	89	23	100	100	0	1715	1654	468	94	97	20	100	100	0	1.138	1.135	1.138	1.152	1.195	1.142	0.988	120	521	3465	3330	0.186	1844	1621	1770	1560	0
4	15	11		LD25466	17430	25860	120	2321	2276	572	97	100	25	100	100	0	2470	2400	634	103	107	22	100	100	0	0.94	0.949	0.949	0.962	1.142	0.942	0.991	120	500	4591	4476	-0.09	2224	2367	2179	2297	0
4	16	11		LD25526	17620	25860	120	1954	1908	529	103	108	32	100	100	0	1932	1863	535	106	112	28	100	100	0	1.014	1.027	1.044	1.039	1.151	1.023	0.987	120	528	3677	3562	0.02	1851	1826	1805	1757	0
4	17	11		LD25626	17820	25860	120	2305	2279	474	98	105	45	100	100	0	2109	2087	482	103	111	47	100	100	0	1.1	1.099	1.098	1.11	1.124	1.084	0.989	120	549	4213	4165	0.138	2207	2006	2181	1984	0
4	18	11		LD25907	18010	25860	110	1255	1288	279	94	104	51	100	100	0	1372	1433	306	99	112	59	100	100	0	0.912	0.895	0.896	0.893	1.1	0.878	0.984	80	521	2434	2528	-0.133	1161	1273	1194	1334	0
4	19	11		LD25919	18210	25860	120	1381	1379	319	92	103	55	100	100	0	1951	1946	466	99	111	65	100	100	0	0.696	0.697	0.695	0.701	1.147	0.688	0.981	120	583	3141	3134	-0.523	1289	1852	1287	1847	0
4	20	11		LD26005	18400	25850	110	2182	2200	268	89	102	65	100	100	0	2511	2599	303	95	112	86	100	100	0	0.866	0.843	0.843	0.842	1.079	0.838	0.984	80	485	4509	4615	-0.207	2093	2416	2111	2504	0
4	21	11		LD39460	18600	25860	120	1367	1392	254	82	90	53	100	100	0	1161	1166	201	90	101	75	100	100	0	1.2	1.217	1.221	1.217	1.095	1.203	0.972	120	532	2356	2386	0.263	1285	1071	1310	1076	0
4	22	11		LD39559	18790	25860	120	1310	1283	583	92	97	61	99	95	0	1344	1371	604	97	102	58	98	97	0	0.977	0.935	0.938	0.927	1.161	0.942	0.982	120	608	2465	2465	-0.034	1218	1247	1191	1274	0
4	1	12		LD39624	14690	26050	120	1783	1725	321	78	79	19	100	100	0	1720	1683	333	88	89	17	100	100	0	1.045	1.033	1.028	1.04	1.125	1.021	0.987	120	608	3337	3242	0.063	1705	1632	1647	1595	0
4	2	12		LD39664	14890	26050	120	1282	1267	316	79	81	20	100	100	0	1286	1252	312	89	90	16	100	100	0	1.005	1.021	1.015	1.032	1.157	1.015	0.983	120	528	2400	2351	0.007	1203	1197	1188	1163	0
4	3	12		LD39815	15080	26050	130	1703	1658	398	79	82	21	100	100	0	1544	1490	369	88	90	18	100	99	0	1.115	1.126	1.134	1.152	1.248	1.114	0.99	120	582	3080	2981	0.158	1624	1456	1579	1402	0
4	4	12		LD39912	15280	26060	120	2059	1984	433	81	87	44	100	100	0	1906	1810	410	89	95	37	100	100	0	1.089	1.106	1.109	1.113	1.107	1.104	0.988	120	549	3795	3624	0.122	1978	1817	1903	1721	0
4	5	12		LD40282	15470	26050	120	1828	1745	436	81	89	43	100	100	0	2057	1926	496	90	98	40	100	99	0	0.888	0.906	0.895	0.918	1.141	0.898	0.989	120	529	3714	3500	-0.171	1747	1967	1664	1836	0
4	6	12		LD40324	15660	26050	120	1217	1158	357	88	91	25	100	99	0	1131	1047	324	96	100	24	100	99	0	1.091	1.125	1.131	1.145	1.178	1.122	0.986	120	529	2164	2021	0.125	1129	1035	1070	951	0
4	7	12		LD40415	15860	26050	120	1231	1247	340	91	95	29	100	100	0	1230	1255	346	98	101	24	100	100	0	1.007	0.999	0.991	1.007	1.149	0.987	0.984	120	544	2272	2313	0.01	1140	1132	1156	1157	0
4	8	12		LD40453	16060	26060	130	1750	1723	467	87	92	28	100	100	0	1532	1505	407	94	98	25	100	100	0	1.156	1.159	1.164	1.171	1.184	1.156	0.987	120	607	3101	3047	0.21	1663	1438	1636	1411	0
4	9	12		LD40489	16260	26060	130	935	938	261	86	99	68	99	98	0	842	826	218	93	106	70	99	97	0	1.134	1.162	1.179	1.169	1.162	1.173	0.981	120	587	1598	1585	0.181	849	749	852	733	0
4	10	12		LD40589	16450	26040	110	2136	2168	541	90	120	168	100	98	0	2162	2160	566	98	133	198	98	96	0	0.991	1.008	1.013	1.028	1.147	0.997	0.986	80	511	4110	4140	-0.013	2046	2064	2078	2062	0
4	11	12		LD41072	16640	26050	120	1301	1330	437	110	125	106	100	97	0	1264	1279	418	114	129	127	97	96	0	1.036	1.047	1.052	1.06	1.148	1.037	0.98	120	556	2341	2385	0.051	1191	1150	1220	1165	0
4	12	12		LD41209	16830	26050	110	2088	2028	365	105	115	52	100	100	0	2000	1956	394	111	119	47	100	100	0	1.05	1.042	1.036	1.053	1.118	1.02	0.986	80	472	3872	3768	0.07	1983	1889	1923	1845	0
4	13	12		LD41224	17030	26040	120	2490	2323	760	91	103	51	100	100	0	2415	2226	808	98	109	50	98	97	0	1.035	1.049	1.042	1.126	1.374	1.017	0.982	120	567	4716	4360	0.05	2399	2317	2232	2128	0
4	14	12		LD41311	17230	26040	110	1396	1381	366	96	115	101	100	97	0	1371	1375	388	103	122	117	97	96	0	1.025	1.01	0.991	1.078	1.584	0.996	0.985	80	497	2568	2557	0.036	1300	1268	1285	1272	0
4	15	12		LD41392	17430	26050	120	1568	1517	483	98	109	88	99	99	0	1524	1463	479	105	115	102	99	97	0	1.036	1.045	1.043	1.068	1.157	1.034	0.983	120	534	2889	2777	0.051	1470	1419	1419	1358	0
4	16	12		LD41433	17620	26050	120	1500	1488	387	99	105	42	100	100	0	1359	1347	369	105	110	45	100	100	0	1.117	1.118	1.117	1.139	1.167	1.109	0.986	120	500	2655	2631	0.16	1401	1254	1389	1242	0
4	17	12		LD41958	17810	26050	130	1551	1524	360	89	98	44	100	99	0	1607	1590	370	97	105	47	100	99	0	0.968	0.961	0.958	0.965	1.118	0.949	0.987	120	598	2972	2928	-0.047	1462	1510	1435	1493	0
4	18	12		LD41978	18020	26060	130	1403	1387	322	85	93	46	100	100	0	1671	1638	370	92	102	54	99	99	0	0.835	0.842	0.84	0.853	1.208	0.843	0.987	120	602	2897	2848	-0.261	1318	1579	1302	1546	0
4	19	12		LD42035	18210	26060	120	1673	1669	387	86	89	24	100	100	0	1609	1586	363	92	96	24	100	99	0	1.046	1.06	1.052	1.069	1.138	1.058	0.99	120	514	3104	3077	0.065	1587	1517	1583	1494	0
4	20	12		LD42046	18400	26050	120	1662	1680	411	91	100	60	100	100	0	1517	1504	371	94	109	79	100	100	0	1.104	1.127	1.126	1.131	1.089	1.118	0.988	120	562	2994	2999	0.143	1571	1423	1589	1410	0
4	21	12		LD42063	18600	26050	120	1163	1153	261	85	90	36	100	100	0	1165	1164	252	92	100	55	100	99	0	1.005	0.996	0.993	1.001	1.12	0.994	0.977	120	528	2151	2140	0.007	1078	1073	1068	1072	0
4	22	12		LD42147	18790	26050	130	1460	1459	394	86	89	28	100	100	0	1384	1340	347	93	98	48	99	99	0	1.064	1.101	1.11	1.117	1.233	1.099	0.982	120	646	2665	2620	0.09	1374	1291	1373	1247	0
4	1	13		SD02536	14690	26250	130	1462	1485	341	78	80	18	100	100	0	1392	1410	316	85	87	17	100	100	0	1.059	1.062	1.054	1.071	1.146	1.054	0.981	120	678	2691	2732	0.083	1384	1307	1407	1325	0
4	2	13		SD02611	14890	26250	120	1803	1682	550	81	84	20	100	100	0	1650	1557	520	89	91	17	100	100	0	1.103	1.091	1.091	1.101	1.164	1.084	0.985	120	542	3283	3069	0.142	1722	1561	1601	1468	0
4	3	13		SD02658	15090	26250	120	1422	1346	369	84	92	48	100	99	0	1378	1307	350	92	101	49	99	98	0	1.04	1.039	1.035	1.066	1.262	1.042	0.986	120	549	2624	2477	0.057	1338	1286	1262	1215	0
4	4	13		SD02805	15280	26250	110	2388	2310	631	81	96	56	100	100	0	2667	2569	696	91	105	54	100	98	0	0.896	0.9	0.896	0.92	1.171	0.892	0.986	80	488	4883	4707	-0.159	2307	2576	2229	2478	0
4	5	13		SD02833	15480	26250	120	1714	1634	529	83	89	33	100	99	0	1801	1711	552	91	98	33	98	98	0	0.954	0.957	0.973	0.98	1.233	0.957	0.984	120	549	3341	3171	-0.068	1631	1710	1551	1620	0
4	6	13		SD02883	15670	26250	120	2160	2135	883	98	106	38	100	100	0	2233	2180	920	101	106	30	100	99	0	0.967	0.98	0.983	1.009	1.24	0.975	0.986	120	543	4194	4116	-0.048	2062	2132	2037	2079	0
4	7	13		SD03340	15870	26250	120	1948	1858	614	100	109	45	99	99	0	1425	1349	451	101	109	41	98	98	0	1.396	1.409	1.401	1.422	1.14	1.403	0.984	120	518	3172	3006	0.481	1848	1324	1758	1248	0
4	8	13		SD03374	16050	26240	110	1308	1344	288	101	113	56	100	100	0	1387	1408	289	100	115	57	100	100	0	0.938	0.95	0.947	0.95	1.094	0.944	0.986	80	482	2494	2551	-0.093	1207	1287	1243	1308	0
4	9	13		SD03428	16260	26240	120	1868	1829	449	97	108	49	100	100	0	2243	2176	597	101	112	51	100	100	0	0.827	0.835	0.827	0.852	1.161	0.823	0.987	120	558	3913	3807	-0.274	1771	2142	1732	2075	0
4	10	13		SD03546	16450	26240	130	1481	1481	326	100	128	152	100	99	0	1479	1469	307	103	134	179	99	98	0	1.004	1.011	1.018	1.013	1.135	1.004	0.984	120	632	2757	2747	0.005	1381	1376	1381	1366	0
4	11	13		SD03580	16650	26250	120	1982	1948	459	104	110	35	100	100	0	1878	1818	462	108	112	28	100	100	0	1.061	1.078	1.09	1.088	1.119	1.066	0.986	120	530	3648	3554	0.085	1878	1770	1844	1710	0
4	12	13		SD03610	16840	26240	120	1734	1660	555	96	105	46	100	100	0	1702	1596	594	100	109	43	100	99	0	1.022	1.045	1.045	1.101	1.275	1.024	0.985	120	549	3240	3060	0.032	1638	1602	1564	1496	0
4	13	13		SD04216	17040	26240	120	2114	2128	724	95	102	38	100	100	0	1989	1982	737	101	107	39	100	99	0	1.069	1.081	1.068	1.113	1.202	1.061	0.982	120	544	3907	3914	0.097	2019	1888	2033	1881	0
4	14	13		SD04329	17230	26250	120	1231	1201	269	109	127	96	100	98	0	1281	1265	299	113	130	109	98	98	0	0.961	0.948	0.949	0.978	1.328	0.944	0.984	120	582	2290	2244	-0.058	1122	1168	1092	1152	0
4	15	13		SD04505	17430	26240	120	1506	1524	698	105	110	28	100	100	0	1269	1345	661	109	112	26	99	97	0	1.208	1.148	1.133	1.205	1.299	1.121	0.985	120	530	2561	2655	0.272	1401	1160	1419	1236	0
4	16	13		SD04590	17620	26240	120	1591	1534	525	96	101	30	100	100	0	1433	1385	501	102	106	31	100	100	0	1.123	1.121	1.131	1.158	1.215	1.103	0.98	120	529	2826	2721	0.168	1495	1331	1438	1283	0
4	17	13		SD04652	17820	26250	120	1588	1558	425	88	94	33	100	100	0	1718	1663	469	95	101	34	100	100	0	0.924	0.938	0.939	0.952	1.142	0.931	0.988	120	510	3123	3038	-0.114	1500	1623	1470	1568	0
4	18	13		SD04694	18020	26240	120	1737	1734	583	87	91	27	99	99	0	1711	1658	569	94	98	25	99	98	0	1.02	1.053	1.045	1.087	1.199	1.041	0.989	120	514	3267	3211	0.029	1650	1617	1647	1564	0
4	19	13		SD05230	18210	26250	120	1565	1498	376	91	94	23	100	100	0	1073	1012	256	95	98	20	100	100	0	1.507	1.534	1.55	1.548	1.127	1.536	0.984	120	496	2452	2324	0.592	1474	978	1407	917	0
4	20	13		SD05329	18400	26250	120	2052	2003	633	93	96	25	100	100	0	2033	1993	642	97	100	20	100	100	0	1.012	1.007	1.003	1.015	1.138	1.004	0.987	120	492	3895	3806	0.017	1959	1936	1910	1896	0
4	21	13		SD05379	18600	26250	120	1270	1317	457	91	96	35	100	100	0	1302	1329	494	97	104	49	100	100	0	0.978	0.995	1	1.011	1.146	0.98	0.982	120	528	2384	2458	-0.031	1179	1205	1226	1232	0
4	22	13		SD05424	18790	26240	120	2096	2081	573	88	92	31	100	100	0	2506	2449	680	95	101	48	99	99	0	0.833	0.847	0.841	0.865	1.256	0.833	0.985	120	636	4419	4347	-0.264	2008	2411	1993	2354	0
4	1	14		SD05480	14690	26440	120	1476	1516	391	82	83	19	100	100	0	1778	1771	454	88	91	20	100	100	0	0.825	0.852	0.848	0.856	1.105	0.845	0.985	120	580	3084	3117	-0.278	1394	1690	1434	1683	0
4	2	14		SD05564	14880	26440	120	1718	1765	586	89	90	21	100	100	0	1330	1304	427	92	94	18	100	100	0	1.316	1.383	1.378	1.398	1.136	1.383	0.987	120	529	2867	2888	0.396	1629	1238	1676	1212	0
4	3	14		GM14109	15080	26440	120	2047	2036	451	89	97	44	100	100	0	1645	1587	361	96	103	46	100	100	0	1.264	1.306	1.294	1.321	1.13	1.295	0.988	120	563	3507	3438	0.338	1958	1549	1947	1491	0
4	4	14		GM14141	15280	26440	110	1782	1753	374	87	105	69	100	100	0	1720	1648	382	93	113	81	100	97	0	1.042	1.071	1.069	1.093	1.15	1.047	0.986	80	502	3322	3221	0.059	1695	1627	1666	1555	0
4	5	14		GM14337	15470	26440	120	2305	2242	769	89	99	52	100	100	0	1884	1803	637	92	102	58	99	99	0	1.237	1.258	1.248	1.292	1.225	1.251	0.988	120	549	4008	3864	0.306	2216	1792	2153	1711	0
4	6	14		GM14547	15670	26450	120	1941	1825	543	106	109	33	100	99	0	1304	1206	355	100	103	25	99	99	0	1.524	1.554	1.569	1.597	1.231	1.56	0.987	120	511	3039	2825	0.608	1835	1204	1719	1106	0
4	7	14		GM14833	15860	26440	150	125	410	751	108	114	41	35	25	0	114	263	401	99	105	35	30	19	0	1.133	1.841	1.885	1.783	2.578	1.878	0.973	156	664	32	466	0.181	17	15	302	164	-50
4	8	14		HL07889	16060	26450	120	4130	4058	909	102	114	53	100	100	0	1142	1114	257	96	108	52	100	98	0	3.851	3.886	3.94	3.95	1.133	3.846	0.992	120	542	5074	4974	1.945	4028	1046	3956	1018	0
4	9	14		LD21637	16260	26450	120	1540	1516	551	97	103	34	99	99	0	1427	1421	534	96	103	37	98	98	0	1.084	1.071	1.067	1.091	1.184	1.07	0.985	120	526	2774	2744	0.117	1443	1331	1419	1325	0
4	10	14		LD21662	16450	26450	120	1303	1290	382	97	104	33	100	100	0	1666	1626	478	97	103	28	100	99	0	0.769	0.78	0.785	0.792	1.202	0.781	0.986	120	543	2775	2722	-0.38	1206	1569	1193	1529	0
4	11	14		LD21756	16650	26440	120	1474	1430	419	95	99	25	100	100	0	822	800	235	95	99	19	99	99	0	1.897	1.894	1.899	1.916	1.15	1.884	0.984	120	529	2106	2040	0.924	1379	727	1335	705	0
4	12	14		LD21941	16840	26440	120	1122	1067	299	93	95	22	100	100	0	943	881	254	93	96	18	100	100	0	1.211	1.236	1.229	1.251	1.13	1.217	0.981	120	514	1879	1762	0.276	1029	850	974	788	0
4	13	14		LD22255	17030	26440	120	3126	2981	792	105	111	35	100	100	0	1667	1563	419	105	109	32	100	100	0	1.934	1.973	1.976	2.003	1.141	1.965	0.987	120	549	4583	4334	0.952	3021	1562	2876	1458	0
4	14	14		LD22310	17220	26440	110	1583	1578	251	120	128	45	100	100	0	1420	1417	224	116	124	40	100	100	0	1.122	1.121	1.111	1.121	1.077	1.103	0.988	80	499	2767	2759	0.166	1463	1304	1458	1301	0
4	15	14		LD23533	17420	26440	120	1455	1454	349	120	127	42	100	100	0	1107	1074	263	117	124	38	100	100	0	1.348	1.394	1.383	1.41	1.154	1.391	0.984	120	577	2325	2291	0.431	1335	990	1334	957	0
4	16	14		LD23569	17620	26440	120	1934	1830	573	110	115	30	100	100	0	2025	1933	653	110	114	27	99	99	0	0.952	0.943	0.941	0.986	1.338	0.933	0.987	120	524	3739	3543	-0.07	1824	1915	1720	1823	0
4	17	14		LD23655	17810	26430	150	83	85	22	96	101	28	3	0	0	92	92	20	100	105	26	6	0	0	1.625	1.375	1	1.123	2.583	1.328	0.335	156	681	-21	-19	0.7	-13	-8	-11	-8	-50
4	18	14		LD23686	18010	26440	120	1629	1603	510	93	98	29	100	100	0	1723	1665	544	98	102	25	100	99	0	0.945	0.964	0.965	0.994	1.254	0.958	0.989	120	547	3161	3077	-0.081	1536	1625	1510	1567	0
4	19	14		LD23954	18210	26440	120	2257	2078	751	95	99	26	100	100	0	1576	1422	538	97	101	22	100	100	0	1.462	1.497	1.508	1.546	1.158	1.481	0.989	120	510	3641	3308	0.548	2162	1479	1983	1325	0
4	20	14		LD24232	18400	26430	150	103	314	546	92	94	22	35	23	0	99	290	508	96	98	19	31	20	0	3.667	1.144	1.123	1.223	2.9	1.082	0.98	156	611	14	416	1.874	11	3	222	194	-50
4	21	14		LD26135	18590	26440	120	1610	1555	469	92	95	26	100	100	0	1551	1446	469	95	99	22	99	99	0	1.043	1.083	1.095	1.103	1.149	1.072	0.985	120	543	2974	2814	0.06	1518	1456	1463	1351	0
4	22	14		LD26392	18790	26450	90	426	717	592	92	95	26	96	82	0	351	640	549	95	99	23	96	75	0	1.305	1.147	1.173	1.297	1.567	1.108	0.985	52	378	590	1170	0.384	334	256	625	545	0
4	1	15		LD26875	14690	26630	120	1538	1513	311	75	76	18	100	100	0	1326	1304	284	83	85	16	100	100	0	1.177	1.178	1.181	1.19	1.13	1.162	0.986	120	593	2706	2659	0.235	1463	1243	1438	1221	0
4	2	15		LD26991	14890	26640	120	1463	1398	375	80	84	25	100	100	0	1175	1143	295	89	91	19	100	100	0	1.273	1.25	1.245	1.251	1.123	1.256	0.982	120	526	2469	2372	0.349	1383	1086	1318	1054	0
4	3	15		LD27030	15090	26640	130	1634	1638	446	80	82	21	100	100	0	1511	1490	401	89	91	18	100	100	0	1.093	1.112	1.107	1.112	1.115	1.106	0.986	120	550	2976	2959	0.128	1554	1422	1558	1401	0
4	4	15		LD27069	15280	26640	130	1369	1328	370	82	92	55	100	100	0	1609	1561	460	90	99	62	100	100	0	0.847	0.847	0.849	0.857	1.13	0.838	0.985	120	562	2806	2717	-0.239	1287	1519	1246	1471	0
4	5	15		LD46935	15470	26640	120	1529	1454	390	92	98	27	100	100	0	1406	1303	361	96	99	23	100	100	0	1.097	1.128	1.137	1.157	1.213	1.12	0.983	120	510	2747	2569	0.133	1437	1310	1362	1207	0
4	6	15		LD47639	15670	26640	120	1953	1917	703	94	100	28	100	100	0	2199	2079	804	97	99	19	100	100	0	0.884	0.92	0.91	0.948	1.211	0.903	0.981	120	517	3961	3805	-0.177	1859	2102	1823	1982	0
4	7	15		LD48048	15860	26630	100	524	693	448	94	97	25	100	98	0	457	606	401	95	97	16	100	98	0	1.188	1.172	1.118	1.215	1.459	1.149	0.965	80	436	792	1110	0.248	430	362	599	511	0
4	8	15		LP01562	16060	26630	120	1861	1800	561	101	111	51	100	100	0	1736	1647	544	98	104	30	100	99	0	1.074	1.097	1.095	1.123	1.208	1.088	0.985	120	566	3398	3248	0.104	1760	1638	1699	1549	0
4	9	15		LP02993	16260	26630	120	4239	4350	1590	96	108	53	100	100	0	2104	2057	787	96	102	30	100	100	0	2.063	2.169	2.16	2.246	1.218	2.125	0.986	120	526	6151	6215	1.045	4143	2008	4254	1961	0
4	10	15		LP03547	16450	26640	120	1024	1001	305	90	92	21	100	100	0	958	936	290	91	93	15	99	99	0	1.077	1.078	1.072	1.11	1.324	1.065	0.98	120	514	1801	1756	0.107	934	867	911	845	0
4	11	15		SD04463	16650	26640	130	997	1024	272	90	94	36	100	100	0	624	637	165	92	96	38	99	97	0	1.705	1.714	1.726	1.724	1.127	1.7	0.977	120	582	1439	1479	0.77	907	532	934	545	0
4	12	15		SD04693	16840	26630	120	1665	1628	463	90	97	41	100	100	0	1597	1547	463	93	100	42	99	99	0	1.047	1.058	1.059	1.067	1.124	1.042	0.989	120	515	3079	2992	0.067	1575	1504	1538	1454	0
4	13	15		SD05512	17030	26640	120	1706	1857	801	104	107	36	100	99	0	1468	1557	709	104	106	32	100	99	0	1.174	1.206	1.221	1.241	1.188	1.187	0.984	120	534	2966	3206	0.232	1602	1364	1753	1453	0
4	14	15		SD05601	17220	26640	110	745	938	516	115	120	37	98	98	0	674	830	468	113	119	35	98	98	0	1.123	1.148	1.15	1.175	1.175	1.134	0.98	80	499	1191	1540	0.167	630	561	823	717	0
4	15	15		SD06787	17420	26640	130	1356	1300	357	116	119	28	100	100	0	1513	1404	408	115	118	22	100	100	0	0.887	0.919	0.926	0.941	1.182	0.915	0.985	120	619	2638	2473	-0.173	1240	1398	1184	1289	0
4	16	15		SD07518	17620	26640	120	1911	1887	570	112	118	32	100	100	0	1629	1645	528	111	117	27	98	98	0	1.185	1.157	1.176	1.212	1.36	1.147	0.985	120	562	3317	3309	0.245	1799	1518	1775	1534	0
4	17	15		LD29830	17820	26630	110	1815	1741	544	106	112	36	100	100	0	1624	1556	520	107	114	32	100	100	0	1.127	1.128	1.139	1.148	1.126	1.109	0.984	80	517	3226	3084	0.172	1709	1517	1635	1449	0
4	18	15		LD30157	18010	26630	110	1579	1614	573	101	106	30	100	100	0	1581	1610	618	102	109	29	100	100	0	0.999	1.003	1.027	1.024	1.159	0.983	0.985	80	502	2957	3021	-0.001	1478	1479	1513	1508	0
4	19	15		LP08815	18210	26640	120	1688	1623	395	94	99	30	100	100	0	1761	1677	415	96	102	27	100	100	0	0.957	0.967	0.973	0.971	1.093	0.967	0.988	120	569	3259	3110	-0.063	1594	1665	1529	1581	0
4	20	15		LP08921	18400	26630	120	1345	1331	336	92	95	22	100	100	0	1033	1006	280	96	99	19	100	100	0	1.337	1.362	1.369	1.386	1.151	1.341	0.979	120	527	2190	2149	0.419	1253	937	1239	910	0
4	21	15		LP09339	18600	26640	120	1195	1167	378	94	97	21	100	100	0	1049	1028	337	97	99	20	100	100	0	1.157	1.153	1.139	1.166	1.174	1.147	0.98	120	512	2053	2004	0.21	1101	952	1073	931	0
4	22	15		BLANK	18790	26630	150	92	278	520	87	90	23	27	21	0	91	247	439	91	93	21	21	17	0	100000	1.224	1.2	1.367	2.585	1.19	0.976	156	853	5	347	16.61	5	0	191	156	-50
4	1	16		BLANK	14690	26830	150	69	182	245	69	71	18	32	25	0	77	186	244	80	81	15	22	20	0	0	1.066	1.007	1.081	2.651	1.013	0.968	156	760	-3	219	Error	0	-3	113	106	-50
4	2	16		BLANK	14880	26830	150	67	152	212	71	73	19	22	19	0	73	155	205	82	83	15	18	16	0	0.444	1.11	1	0.95	2.646	0.992	0.942	156	574	-13	154	-1.17	-4	-9	81	73	-50
4	3	16		BLANK	15080	26830	150	66	191	315	72	74	19	22	18	0	73	190	293	81	83	15	22	18	0	0.75	1.092	1.039	0.978	2.471	1.078	0.978	156	575	-14	228	-0.415	-6	-8	119	109	-50
4	4	16		BLANK	15270	26830	150	71	170	244	77	79	19	22	19	0	78	170	227	84	86	15	20	19	0	1	1.081	1.062	1.178	2.491	1.079	0.971	156	584	-12	179	0	-6	-6	93	86	-50
4	5	16		BLANK	15470	26830	150	81	206	363	86	89	24	21	15	0	81	194	331	92	94	21	16	14	0	0.455	1.176	1.005	0.859	2.529	1.104	0.979	156	602	-16	222	-1.138	-5	-11	120	102	-50
4	6	16		BLANK	15660	26830	150	72	198	379	85	90	29	19	15	0	77	197	373	93	98	27	16	15	0	0.813	1.087	1.05	1.095	2.433	1.021	0.981	156	674	-29	217	-0.3	-13	-16	113	104	-50
4	7	16		LD31802	15870	26840	120	1710	1639	596	83	87	27	100	100	0	1899	1844	667	90	95	24	100	99	0	0.899	0.887	0.889	0.902	1.171	0.891	0.986	120	573	3436	3310	-0.153	1627	1809	1556	1754	0
4	8	16		LD32009	16050	26830	110	1715	1661	422	92	98	33	100	100	0	1627	1576	460	97	101	27	100	100	0	1.061	1.061	1.074	1.079	1.147	1.034	0.981	80	497	3153	3048	0.085	1623	1530	1569	1479	0
4	9	16		LD32130	16260	26840	120	1512	1475	514	87	99	52	100	99	0	1655	1617	585	94	101	31	100	98	0	0.913	0.911	0.921	0.944	1.281	0.905	0.983	120	558	2986	2911	-0.132	1425	1561	1388	1523	0
4	10	16		LD32234	16450	26830	120	1563	1452	559	83	86	18	100	100	0	1843	1665	714	92	94	17	99	99	0	0.845	0.87	0.863	0.944	1.375	0.849	0.981	120	500	3231	2942	-0.243	1480	1751	1369	1573	0
4	11	16		LD32282	16640	26830	120	1759	1694	557	87	90	25	100	100	0	1682	1589	545	96	100	24	100	100	0	1.054	1.076	1.075	1.099	1.2	1.067	0.981	120	528	3258	3100	0.076	1672	1586	1607	1493	0
4	12	16		LD32410	16850	26830	120	1846	1744	535	84	90	40	100	100	0	2134	1991	649	95	100	42	99	99	0	0.864	0.876	0.88	0.905	1.244	0.866	0.989	120	527	3801	3556	-0.211	1762	2039	1660	1896	0
4	13	16		LD33695	17030	26830	120	1811	1784	577	95	99	31	100	100	0	2041	1973	644	100	104	25	100	99	0	0.884	0.902	0.917	0.917	1.161	0.9	0.989	120	532	3657	3562	-0.178	1716	1941	1689	1873	0
4	14	16		LD33976	17230	26830	120	1538	1386	601	109	112	27	100	100	0	1368	1241	585	110	115	26	100	100	0	1.136	1.129	1.134	1.194	1.286	1.105	0.978	120	563	2687	2408	0.184	1429	1258	1277	1131	0
4	15	16		LD34142	17430	26830	120	1832	1728	566	111	116	33	100	100	0	1550	1478	509	113	117	27	99	98	0	1.198	1.185	1.176	1.218	1.216	1.172	0.988	120	548	3158	2982	0.26	1721	1437	1617	1365	0
4	16	16		LD34250	17620	26830	120	2546	2422	759	110	115	32	100	100	0	2394	2243	754	111	116	30	100	100	0	1.067	1.084	1.084	1.116	1.178	1.072	0.989	120	534	4719	4444	0.094	2436	2283	2312	2132	0
4	17	16		LD34385	17810	26830	110	2585	2520	626	110	121	44	100	100	0	2494	2535	642	113	123	44	100	100	0	1.039	0.995	0.993	1.005	1.141	0.978	0.987	80	512	4856	4832	0.056	2475	2381	2410	2422	0
4	18	16		LD34564	18010	26830	120	2017	1979	593	103	111	39	100	100	0	2078	1978	609	107	115	39	99	99	0	0.971	1.003	1.003	1.034	1.4	0.997	0.991	120	588	3885	3747	-0.042	1914	1971	1876	1871	0
4	19	16		LD37765	18200	26830	110	1672	1687	410	98	105	37	100	100	0	1513	1512	360	100	108	36	100	100	0	1.114	1.125	1.12	1.139	1.155	1.116	0.988	80	472	2987	3001	0.156	1574	1413	1589	1412	0
4	20	16		LD37985	18400	26830	120	3658	3628	898	99	104	36	100	100	0	3963	3807	1003	101	107	35	100	100	0	0.922	0.952	0.952	0.966	1.123	0.946	0.994	120	562	7421	7235	-0.118	3559	3862	3529	3706	0
4	21	16		LD38375	18600	26830	120	2019	1871	660	93	97	25	100	100	0	2242	2065	773	98	102	24	100	100	0	0.898	0.904	0.907	0.931	1.183	0.893	0.986	120	535	4070	3745	-0.155	1926	2144	1778	1967	0
4	22	16		LD38452	18790	26830	120	1688	1750	758	89	91	19	100	100	0	1639	1699	730	94	95	18	100	100	0	1.035	1.035	1.03	1.057	1.262	1.035	0.986	120	578	3144	3266	0.05	1599	1545	1661	1605	0
4	1	17		LD38872	14690	27020	150	84	176	222	67	69	18	48	34	0	92	185	235	77	79	19	43	26	0	1.133	1.009	1.167	1.202	2.537	0.95	0.953	156	789	32	217	0.181	17	15	109	108	-50
4	2	17		LD39062	14890	27020	120	1995	1937	603	69	73	22	100	100	0	2241	2202	688	81	83	24	100	100	0	0.892	0.881	0.883	0.883	1.122	0.878	0.989	120	523	4086	3989	-0.165	1926	2160	1868	2121	0
4	3	17		LD40782	15090	27020	120	706	701	275	69	73	19	100	99	0	692	712	307	80	82	16	98	97	0	1.041	1	0.997	1.048	1.296	0.972	0.975	120	527	1249	1264	0.058	637	612	632	632	0
4	4	17		LD40824	15280	27020	110	1901	1884	440	75	80	30	100	100	0	1680	1654	393	83	88	24	100	100	0	1.143	1.151	1.153	1.172	1.183	1.145	0.989	80	457	3423	3380	0.193	1826	1597	1809	1571	0
4	5	17		LD41760	15470	27030	120	1464	1389	550	80	86	32	100	100	0	1358	1280	537	88	94	32	100	100	0	1.09	1.098	1.122	1.137	1.174	1.082	0.986	120	553	2654	2501	0.124	1384	1270	1309	1192	0
4	6	17		LD41918	15670	27020	110	1882	1924	464	86	96	46	100	100	0	2133	2133	529	94	105	48	100	100	0	0.881	0.901	0.899	0.908	1.092	0.89	0.99	80	498	3835	3877	-0.183	1796	2039	1838	2039	0
4	7	17		LD42374	15870	27020	110	1528	1487	265	85	96	52	100	100	0	1692	1656	314	95	107	54	100	100	0	0.904	0.898	0.896	0.903	1.074	0.883	0.988	80	471	3040	2963	-0.146	1443	1597	1402	1561	0
4	8	17		LD42724	16050	27030	120	1719	1727	486	84	87	29	100	100	0	1584	1581	468	93	97	30	99	99	0	1.097	1.104	1.114	1.114	1.11	1.1	0.987	120	570	3126	3131	0.133	1635	1491	1643	1488	0
4	9	17		LD27988	16260	27020	130	1322	1312	369	87	89	21	100	100	0	1347	1359	392	96	99	19	100	99	0	0.987	0.97	0.978	0.987	1.149	0.958	0.985	120	588	2486	2488	-0.019	1235	1251	1225	1263	0
4	10	17		LD28101	16450	27020	120	1865	1806	533	91	96	25	100	99	0	1831	1755	496	102	105	22	100	99	0	1.026	1.038	1.045	1.032	1.109	1.039	0.987	120	534	3503	3368	0.037	1774	1729	1715	1653	0
4	11	17		LD28571	16650	27020	120	1867	1748	547	97	102	34	100	100	0	1987	1882	574	105	111	29	100	100	0	0.94	0.929	0.924	0.939	1.205	0.93	0.986	120	548	3652	3428	-0.089	1770	1882	1651	1777	0
4	12	17		LD30834	16840	27020	120	1433	1336	455	92	96	26	100	100	0	1733	1589	612	101	104	22	99	98	0	0.822	0.836	0.844	0.901	1.433	0.817	0.98	120	535	2973	2732	-0.283	1341	1632	1244	1488	0
4	13	17		LD31228	17030	27030	110	2194	2280	599	97	103	32	100	100	0	1771	1762	444	101	106	27	98	98	0	1.256	1.314	1.319	1.312	1.103	1.306	0.986	80	455	3767	3844	0.328	2097	1670	2183	1661	0
4	14	17		LD32549	17230	27030	120	1943	1858	625	102	108	30	100	100	0	1653	1589	540	106	111	26	99	99	0	1.19	1.184	1.194	1.209	1.258	1.181	0.987	120	574	3388	3239	0.251	1841	1547	1756	1483	0
4	15	17		LD41783	17420	27030	110	1612	1736	788	107	110	35	100	100	0	1827	1960	884	109	113	29	100	100	0	0.876	0.88	0.885	0.886	1.167	0.861	0.981	80	485	3223	3480	-0.191	1505	1718	1629	1851	0
4	16	17		LD44376	17620	27030	120	1849	1787	535	105	110	27	100	100	0	1540	1469	450	107	110	26	100	99	0	1.217	1.235	1.243	1.261	1.171	1.227	0.99	120	558	3177	3044	0.283	1744	1433	1682	1362	0
4	17	17		LD45339	17820	27030	120	1649	1548	694	102	109	37	100	98	0	1598	1484	714	105	112	37	99	98	0	1.036	1.049	1.04	1.1	1.248	1.029	0.982	120	509	3040	2825	0.051	1547	1493	1446	1379	0
4	18	17		LD45706	18010	27020	120	1818	1724	760	93	97	25	100	98	0	1998	1821	849	100	103	22	98	98	0	0.909	0.948	0.952	1.002	1.277	0.933	0.986	120	496	3623	3352	-0.138	1725	1898	1631	1721	0
4	19	17		LD46805	18210	27020	120	2105	2024	768	95	100	35	100	100	0	2176	1981	776	98	105	34	100	100	0	0.967	1.024	1.033	1.059	1.195	1.018	0.988	120	517	4088	3812	-0.048	2010	2078	1929	1883	0
4	20	17		LD47843	18400	27020	120	2663	2456	704	92	96	26	100	100	0	2321	2182	688	96	99	24	100	100	0	1.156	1.133	1.13	1.164	1.147	1.116	0.991	120	502	4796	4450	0.209	2571	2225	2364	2086	0
4	21	17		SD03117	18590	27020	110	473	589	357	88	91	20	100	100	0	430	590	365	93	96	18	100	100	0	1.142	1.008	1.014	1.037	1.247	0.987	0.98	80	457	722	998	0.192	385	337	501	497	0
4	22	17		SD03467	18790	27020	120	1494	1501	411	86	88	19	100	100	0	1868	1840	502	92	94	19	100	99	0	0.793	0.809	0.817	0.826	1.248	0.806	0.986	120	596	3184	3163	-0.335	1408	1776	1415	1748	0
4	1	18		SD03723	14690	27220	120	467	607	408	66	68	18	100	100	0	547	705	481	75	76	21	100	98	0	0.85	0.859	0.861	0.89	1.415	0.851	0.975	120	560	873	1171	-0.235	401	472	541	630	0
4	2	18		SD04735	14880	27230	130	1503	1426	472	71	73	21	100	99	0	1432	1324	441	79	81	23	99	98	0	1.058	1.088	1.107	1.124	1.264	1.086	0.984	120	545	2785	2600	0.082	1432	1353	1355	1245	0
4	3	18		SD05618	15080	27220	130	1870	1915	365	74	75	21	100	100	0	1654	1697	355	81	82	16	100	100	0	1.142	1.139	1.138	1.145	1.088	1.112	0.983	120	574	3369	3457	0.191	1796	1573	1841	1616	0
4	4	18		SD06302	15280	27220	120	4747	4660	1447	76	82	30	100	100	0	2923	2854	892	84	88	23	100	100	0	1.645	1.655	1.631	1.71	1.255	1.649	0.991	120	544	7510	7354	0.718	4671	2839	4584	2770	0
4	5	18		SD10782	15480	27220	120	1735	1704	474	75	77	18	100	100	0	1663	1606	446	83	85	15	99	99	0	1.051	1.07	1.063	1.1	1.355	1.055	0.983	120	492	3240	3152	0.071	1660	1580	1629	1523	0
4	6	18		SD10882	15670	27220	130	1279	1289	584	78	83	27	100	100	0	1335	1381	663	87	92	31	100	100	0	0.962	0.936	0.944	0.961	1.175	0.923	0.983	120	578	2449	2505	-0.055	1201	1248	1211	1294	0
4	7	18		GH01128	15870	27220	130	1520	1494	434	81	91	50	100	100	0	1647	1610	491	92	102	54	100	100	0	0.925	0.931	0.943	0.953	1.18	0.93	0.969	120	568	2994	2931	-0.112	1439	1555	1413	1518	0
4	8	18		GH02457	16060	27220	130	2392	2245	730	88	92	33	100	100	0	3046	2852	910	96	101	34	99	99	0	0.781	0.783	0.785	0.803	1.274	0.782	0.982	120	563	5254	4913	-0.357	2304	2950	2157	2756	0
4	9	18		GH03188	16260	27210	110	1586	1566	381	92	99	32	100	100	0	1271	1250	316	99	104	26	100	98	0	1.275	1.281	1.275	1.313	1.242	1.266	0.981	80	489	2666	2625	0.35	1494	1172	1474	1151	0
4	10	18		GH04075	16450	27210	110	1849	1780	604	93	99	32	100	100	0	1317	1254	435	101	104	25	100	100	0	1.444	1.463	1.462	1.492	1.171	1.448	0.983	80	492	2972	2840	0.53	1756	1216	1687	1153	0
4	11	18		SD03094	16640	27220	110	2277	2316	419	101	109	36	100	100	0	2284	2308	409	108	114	31	100	100	0	1	1.007	1.012	1.007	1.072	0.984	0.982	80	488	4352	4415	0	2176	2176	2215	2200	0
4	12	18		SD05389	16840	27220	120	3428	3437	863	96	101	31	100	100	0	3005	2945	696	101	105	27	100	100	0	1.147	1.175	1.19	1.175	1.114	1.178	0.99	120	512	6236	6185	0.198	3332	2904	3341	2844	0
4	13	18		SD05785	17030	27210	150	110	192	218	94	98	33	40	30	0	112	187	214	96	103	37	33	22	0	1	1.077	1.298	1.353	2.459	1.031	0.943	156	613	32	189	0	16	16	98	91	-50
4	14	18		SD06557	17230	27210	110	2768	2714	527	95	106	47	100	100	0	3351	3287	709	99	114	56	100	100	0	0.822	0.822	0.818	0.836	1.141	0.809	0.99	80	438	5925	5807	-0.283	2673	3252	2619	3188	0
4	15	18		SD07655	17430	27220	120	2462	2309	734	99	105	36	100	100	0	2661	2483	806	103	111	40	100	99	0	0.924	0.929	0.94	0.944	1.179	0.927	0.986	120	523	4921	4590	-0.114	2363	2558	2210	2380	0
4	16	18		SD07723	17620	27220	120	2365	2172	901	103	105	23	100	99	0	2214	2030	880	108	110	20	98	98	0	1.074	1.076	1.103	1.147	1.358	1.064	0.988	120	426	4368	3991	0.103	2262	2106	2069	1922	0
4	17	18		BLANK	17810	27210	150	91	184	248	93	95	21	31	25	0	97	191	263	101	102	18	30	25	0	0.5	1.011	0.993	1.087	2.696	0.951	0.971	156	523	-6	181	-1	-2	-4	91	90	-50
4	18	18		BLANK	18010	27210	150	76	123	129	88	91	23	20	19	0	83	134	138	95	98	22	19	16	0	1	0.897	1.074	1.039	2.447	0.937	0.911	156	536	-24	74	0	-12	-12	35	39	-50
4	19	18		BLANK	18200	27210	150	88	182	279	90	95	27	18	15	0	89	187	291	96	101	27	18	15	0	0.286	1.011	1	1.048	2.344	0.963	0.97	156	531	-9	183	-1.807	-2	-7	92	91	-50
4	20	18		BLANK	18400	27210	150	79	136	189	91	96	25	14	12	0	80	141	196	97	102	27	14	12	0	0.706	1.023	1	0.943	2.465	0.969	0.95	156	531	-29	89	-0.503	-12	-17	45	44	-50
4	21	18		BLANK	18590	27210	150	73	116	127	87	90	22	18	14	0	77	121	139	93	97	23	15	12	0	0.875	1.036	0.97	1.032	2.211	0.919	0.913	156	546	-30	57	-0.193	-14	-16	29	28	-50
4	22	18		BLANK	18790	27210	150	76	123	141	86	89	22	19	16	0	79	127	146	92	96	22	17	13	0	0.769	1.057	0.992	1.047	2.396	0.965	0.906	156	757	-23	72	-0.379	-10	-13	37	35	-50
4	1	19		BLANK	14690	27410	150	66	138	188	66	68	17	30	21	0	75	145	192	75	77	19	25	18	0	0	1.029	1.026	1.079	2.734	0.983	0.939	156	702	0	142	Error	0	0	72	70	-50
4	2	19		BLANK	14880	27410	150	64	101	115	71	76	77	11	9	0	72	107	112	76	80	44	12	10	0	1.75	0.968	1.247	1.42	2.748	1.041	0.893	156	496	-11	61	0.807	-7	-4	30	31	-50
4	3	19		BLANK	15080	27410	150	61	75	54	75	80	76	5	3	0	72	84	48	81	84	44	7	4	0	1.556	0	1.429	1.372	2.881	1.178	0.658	156	515	-23	3	0.637	-14	-9	0	3	-50
4	4	19		BLANK	15270	27410	150	66	94	104	76	79	22	14	11	0	73	96	97	82	84	16	11	10	0	1.111	1.286	1.19	1.21	2.581	1.106	0.893	156	523	-19	32	0.152	-10	-9	18	14	-50
4	5	19		BLANK	15470	27410	150	66	84	60	78	79	19	15	11	0	73	90	56	84	86	15	16	13	0	1.091	1	1.054	1.092	2.603	1.118	0.758	156	532	-23	12	0.126	-12	-11	6	6	-50
4	6	19		BLANK	15660	27410	150	67	100	113	79	82	21	16	14	0	71	104	109	87	89	16	14	13	0	0.75	1.235	1.05	0.985	2.226	1.055	0.906	156	535	-28	38	-0.415	-12	-16	21	17	-50
4	7	19		BLANK	15860	27410	150	69	103	90	82	88	34	17	14	0	77	108	89	91	95	34	15	13	0	0.929	1.235	1.098	1.148	2.054	1.218	0.768	156	507	-27	38	-0.107	-13	-14	21	17	-50
4	8	19		BLANK	16050	27410	150	69	84	58	85	90	35	8	7	0	74	90	56	90	95	36	7	6	0	1	100000	1.143	1.151	2.454	0.987	0.788	156	510	-32	-1	0	-16	-16	-1	0	-50
4	9	19		BLANK	16250	27410	150	70	97	80	80	87	31	15	13	0	76	101	70	86	91	25	14	12	0	1	1.133	1.177	1.24	2.359	1.162	0.841	156	598	-20	32	0	-10	-10	17	15	-50
4	10	19		BLANK	16450	27410	150	71	95	71	80	86	30	14	13	0	77	98	69	86	91	24	12	11	0	1	1.25	1.04	1.066	2.538	1.085	0.763	156	595	-18	27	0	-9	-9	15	12	-50
4	11	19		BLANK	16640	27410	150	71	93	67	84	88	29	14	12	0	75	98	67	90	94	25	14	12	0	0.867	1.125	1.091	0.992	2.371	1.014	0.8	156	561	-28	17	-0.206	-13	-15	9	8	-50
4	12	19		BLANK	16840	27410	150	69	92	78	82	89	56	10	7	0	75	95	69	87	97	92	7	5	0	1.083	1.25	1.216	1.203	2.523	0.525	0.367	156	497	-25	18	0.115	-13	-12	10	8	-50
4	13	19		ResGen_CK_1A2	17030	27410	150	771	807	336	79	90	65	98	98	0	732	806	339	83	99	104	98	96	0	1.066	1.007	1.012	1.008	1.129	0.981	0.952	156	450	1341	1451	0.093	692	649	728	723	0
4	14	19		ResGen_CK_1A4	17220	27410	160	360	418	221	80	92	53	97	89	0	283	322	166	85	100	68	88	65	0	1.414	1.426	1.424	1.502	1.542	1.363	0.928	208	500	478	575	0.5	280	198	338	237	0
4	15	19		ResGen_CK_1A6	17420	27420	160	438	485	242	86	144	341	51	13	0	378	417	203	90	147	308	45	11	0	1.222	1.22	1.247	1.245	1.292	1.18	0.963	208	503	640	726	0.29	352	288	399	327	0
4	16	19		ResGen_CK_1A8	17620	27390	140	1231	1531	918	89	167	393	97	76	0	1052	1292	763	96	169	355	96	72	0	1.195	1.206	1.198	1.22	1.13	1.198	0.984	156	443	2098	2638	0.256	1142	956	1442	1196	0
4	17	19		ResGen_CK_1A10	17810	27420	160	955	1012	352	83	125	224	99	96	0	870	904	306	93	132	208	99	94	0	1.122	1.145	1.158	1.153	1.123	1.145	0.982	208	478	1649	1740	0.166	872	777	929	811	0
4	18	19		ResGen_CK_1A12	18010	27410	150	94	99	32	80	84	23	31	12	0	97	106	42	89	92	24	25	10	0	1.75	1.118	1.104	1.077	2.728	0.843	0.491	156	475	22	36	0.807	14	8	19	17	-50
4	19	19		ResGen_CK_1C2	18210	27400	150	273	338	191	84	91	36	99	88	0	246	331	189	91	97	30	99	89	0	1.219	1.058	1.066	1.076	1.375	1.019	0.962	156	482	344	494	0.286	189	155	254	240	0
4	20	19		ResGen_CK_1C4	18400	27410	140	5033	5384	2383	92	98	37	100	100	0	5272	5375	2368	96	104	32	100	100	0	0.955	1.002	1.004	1.011	1.106	1.004	0.99	156	460	10117	10571	-0.067	4941	5176	5292	5279	0
4	21	19		ResGen_CK_1C6	18600	27410	160	446	474	250	87	91	27	99	94	0	383	391	194	91	98	27	95	93	0	1.229	1.29	1.293	1.322	1.413	1.299	0.96	208	483	651	687	0.298	359	292	387	300	0
4	22	19		ResGen_CK_1C8	18790	27420	160	352	371	162	89	93	36	99	94	0	310	329	131	93	100	37	98	91	0	1.212	1.195	1.182	1.187	1.282	1.241	0.935	208	837	480	518	0.277	263	217	282	236	0
4	1	20		ResGen_CK_1C10	14690	27610	170	437	433	62	69	77	90	100	99	0	313	312	41	78	83	49	100	99	0	1.566	1.556	1.557	1.562	1.189	1.566	0.944	208	846	603	598	0.647	368	235	364	234	0
4	2	20		ResGen_CK_1C12	14880	27620	160	7213	6979	1738	73	96	160	100	100	0	5122	4908	1136	80	91	92	100	100	0	1.416	1.43	1.429	1.424	1.089	1.433	0.989	208	444	12182	11734	0.502	7140	5042	6906	4828	0
4	3	20		ResGen_CK_1E2	15080	27610	160	456	467	213	74	86	106	97	72	0	417	427	196	79	86	67	99	80	0	1.13	1.129	1.126	1.152	1.382	1.143	0.942	208	470	720	741	0.177	382	338	393	348	0
4	4	20		ResGen_CK_1E4	15280	27600	150	849	838	438	74	79	43	100	99	0	654	650	316	80	84	27	100	100	0	1.35	1.34	1.332	1.337	1.181	1.35	0.979	156	494	1349	1334	0.433	775	574	764	570	0
4	5	20		ResGen_CK_1E6	15470	27610	150	4798	5054	1270	77	81	38	100	100	0	4043	4256	994	83	86	26	100	100	0	1.192	1.193	1.191	1.19	1.067	1.196	0.986	156	516	8681	9150	0.254	4721	3960	4977	4173	0
4	6	20		ResGen_CK_1E8	15660	27610	150	3489	3534	1513	82	88	34	100	100	0	2705	2830	1191	87	92	25	100	100	0	1.301	1.258	1.261	1.258	1.076	1.253	0.992	156	495	6025	6195	0.38	3407	2618	3452	2743	0
4	7	20		ResGen_CK_1E10	15860	27610	160	573	587	154	84	90	39	99	99	0	433	439	112	86	92	30	99	98	0	1.409	1.425	1.421	1.454	1.24	1.436	0.941	208	467	836	856	0.495	489	347	503	353	0
4	8	20		ResGen_CK_1E12	16050	27610	160	438	425	167	76	87	46	98	93	0	363	357	134	78	82	22	98	97	0	1.27	1.251	1.243	1.261	1.276	1.254	0.954	208	446	647	628	0.345	362	285	349	279	0
4	9	20		ResGen_CK_1G2	16240	27610	150	363	428	224	73	82	42	100	97	0	331	383	197	75	77	17	100	100	0	1.133	1.153	1.158	1.162	1.227	1.137	0.965	156	457	546	663	0.18	290	256	355	308	0
4	10	20		ResGen_CK_1G4	16440	27610	160	446	446	160	73	75	21	99	99	0	478	476	175	75	77	17	98	96	0	0.926	0.93	0.925	0.964	1.396	0.928	0.959	208	527	776	774	-0.112	373	403	373	401	0
4	11	20		ResGen_CK_1G6	16650	27600	150	439	417	110	71	72	16	99	99	0	401	384	103	76	77	12	99	99	0	1.132	1.123	1.129	1.134	1.185	1.103	0.961	156	501	693	654	0.179	368	325	346	308	0
4	12	20		ResGen_CK_1G8	16840	27610	160	3623	3507	861	71	79	54	100	100	0	2555	2435	637	75	85	90	100	99	0	1.432	1.456	1.431	1.493	1.235	1.445	0.987	208	509	6032	5796	0.518	3552	2480	3436	2360	0
4	13	20		ResGen_CK_1G10	17030	27610	160	483	481	181	70	85	86	100	90	0	448	456	175	74	91	110	96	76	0	1.104	1.076	1.078	1.116	1.468	1.056	0.955	208	444	787	793	0.143	413	374	411	382	0
4	14	20		ResGen_CK_1G12	17230	27590	140	1771	1721	376	70	84	87	100	100	0	860	844	174	74	86	67	100	98	0	2.164	2.144	2.129	2.149	1.104	2.156	0.979	156	411	2487	2421	1.114	1701	786	1651	770	0
4	15	20		HRB_9	17420	27600	150	2439	2603	848	75	158	672	100	96	0	2104	2190	699	79	157	631	100	89	0	1.167	1.198	1.187	1.199	1.116	1.175	0.978	156	466	4389	4639	0.223	2364	2025	2528	2111	0
4	16	20		HRB_25	17620	27600	150	790	787	294	74	176	678	51	1	0	701	715	280	79	177	637	48	0	0	1.151	1.121	1.134	1.144	1.142	1.069	0.975	156	489	1338	1349	0.203	716	622	713	636	0
4	17	20		HRB_41	17810	27600	150	718	832	397	73	112	218	98	74	0	709	819	395	79	119	218	96	69	0	1.024	1.026	1.045	1.036	1.168	0.995	0.968	156	442	1275	1499	0.034	645	630	759	740	0
4	18	20		Henikoff_13	18010	27610	160	1772	1723	393	73	85	108	100	100	0	1417	1393	301	79	93	132	100	99	0	1.27	1.256	1.251	1.253	1.147	1.253	0.98	208	435	3037	2964	0.345	1699	1338	1650	1314	0
4	19	20		Duke_1	18200	27610	160	2115	2118	699	75	81	34	100	100	0	1988	2033	691	80	84	25	100	100	0	1.069	1.046	1.055	1.057	1.203	1.038	0.98	208	424	3948	3996	0.097	2040	1908	2043	1953	0
4	20	20		Duke_27	18400	27610	160	3338	3209	807	81	87	34	100	100	0	2909	2790	716	85	91	25	100	100	0	1.153	1.156	1.167	1.159	1.095	1.152	0.987	208	445	6081	5833	0.206	3257	2824	3128	2705	0
4	21	20		HRB_13	18600	27610	150	1926	1922	311	81	86	26	100	100	0	1726	1720	252	87	93	25	100	100	0	1.126	1.127	1.127	1.125	1.082	1.124	0.972	156	462	3484	3474	0.171	1845	1639	1841	1633	0
4	22	20		HRB_29	18790	27600	110	1052	1087	440	90	98	45	100	100	0	1012	1020	415	94	104	47	100	100	0	1.048	1.077	1.071	1.088	1.168	1.059	0.978	80	426	1880	1923	0.068	962	918	997	926	0
4	1	21		Henikoff_1	14690	27810	150	2287	2304	562	68	76	88	100	100	0	1838	1856	435	76	80	47	100	100	0	1.259	1.256	1.252	1.254	1.102	1.25	0.981	156	881	3981	4016	0.333	2219	1762	2236	1780	0
4	2	21		Henikoff_17	14890	27810	140	8903	9080	2843	67	82	120	100	100	0	6036	5888	1922	77	84	70	99	99	0	1.483	1.551	1.543	1.629	1.343	1.535	0.988	156	605	14795	14824	0.568	8836	5959	9013	5811	0
4	3	21		Duke_5	15080	27810	140	3908	3831	960	65	72	63	100	100	0	3450	3428	924	75	78	45	100	99	0	1.139	1.123	1.122	1.157	1.27	1.109	0.982	156	623	7218	7119	0.187	3843	3375	3766	3353	0
4	4	21		Riddiford_4	15270	27800	150	1944	2002	640	67	71	37	100	100	0	1517	1595	522	75	78	25	100	100	0	1.302	1.273	1.277	1.282	1.113	1.261	0.985	156	724	3319	3455	0.38	1877	1442	1935	1520	0
4	5	21		Auld_1	15480	27810	150	1872	1905	521	68	72	33	100	100	0	1849	1926	510	75	78	24	100	100	0	1.017	0.992	0.998	0.987	1.127	0.988	0.975	156	757	3578	3688	0.024	1804	1774	1837	1851	0
4	6	21		Auld_3	15670	27810	140	1145	1123	285	70	73	29	100	100	0	914	903	233	76	79	21	100	100	0	1.283	1.273	1.289	1.284	1.166	1.267	0.975	156	644	1913	1880	0.359	1075	838	1053	827	0
4	7	21		Auld_5	15860	27810	140	2035	1996	468	71	76	31	100	100	0	1788	1713	482	76	80	24	99	99	0	1.147	1.176	1.166	1.242	1.397	1.15	0.975	156	636	3676	3562	0.198	1964	1712	1925	1637	0
4	8	21		SP2	16060	27800	140	22231	21841	5040	73	83	45	100	100	0	336	328	65	74	76	16	99	99	0	84.573	85.701	83.075	82.256	1.123	86.535	0.949	156	603	22420	22022	6.402	22158	262	21768	254	0
4	9	21		SP4	16250	27810	140	427	424	116	73	84	45	100	100	0	203	200	48	72	73	15	98	94	0	2.702	2.742	2.774	2.873	1.464	2.766	0.84	156	623	485	479	1.434	354	131	351	128	0
4	10	21		SP6	16450	27810	170	1607	1542	468	70	76	26	100	100	0	1525	1422	421	72	73	15	100	100	0	1.058	1.09	1.099	1.092	1.13	1.087	0.985	208	925	2990	2822	0.081	1537	1453	1472	1350	0
4	11	21		Human	16650	27800	130	114	118	33	77	85	30	55	19	0	118	123	35	75	77	14	95	71	0	0.86	0.854	0.918	0.802	2.089	1.295	0.369	120	653	80	89	-0.217	37	43	41	48	0
4	12	21		Lambda	16860	27780	110	107	106	34	83	90	33	36	7	0	93	97	29	77	80	17	46	25	0	1.5	1.15	1.262	1.249	2.944	0.769	0.19	80	440	40	43	0.585	24	16	23	20	0
4	13	21		Fly Genomic	17040	27800	130	1342	1326	323	78	82	27	100	100	0	1172	1159	315	76	76	14	100	100	0	1.153	1.152	1.167	1.167	1.125	1.156	0.964	120	585	2360	2331	0.206	1264	1096	1248	1083	0
4	14	21		Fly Genomic-Digested	17230	27800	140	3084	3152	825	75	83	67	100	100	0	2423	2486	771	75	81	47	100	99	0	1.282	1.276	1.258	1.331	1.322	1.25	0.977	156	689	5357	5488	0.358	3009	2348	3077	2411	0
4	15	21		Fly Genomic-Random Primed	17420	27800	150	2188	2255	597	75	99	460	100	98	0	1812	1838	519	77	99	439	98	95	0	1.218	1.238	1.226	1.26	1.257	1.221	0.974	156	749	3848	3941	0.284	2113	1735	2180	1761	0
4	16	21		Blank	17620	27800	150	83	93	35	72	94	461	0	0	0	87	93	33	76	97	440	0	0	0	1	1.235	1.429	1.289	2.651	1.055	0.999	156	740	22	38	0	11	11	21	17	-50
4	17	21		EMPTY	17810	27800	150	70	73	17	71	79	85	0	0	0	78	80	15	75	84	103	0	0	0	-0.333	0.4	1.133	1.09	3.746	0.812	0.946	156	717	2	7	Error	-1	3	2	5	-75
4	18	21		EMPTY	18010	27800	150	69	70	13	72	80	88	0	0	0	75	76	11	76	83	106	0	0	0	3	100000	1	1.087	2.795	1.911	0.138	156	668	-4	-2	1.585	-3	-1	-2	0	-75
4	19	21		EMPTY	18200	27800	150	73	75	16	72	74	19	14	1	0	77	78	14	75	77	14	20	5	0	0.5	1	1.234	1.198	3.59	1.451	0.142	156	645	3	6	-1	1	2	3	3	-75
4	20	21		EMPTY	18400	27800	150	77	77	16	71	74	20	15	1	0	82	83	14	76	80	18	16	3	0	1	0.857	1.261	1.147	3.555	1.139	0.291	156	667	12	13	0	6	6	6	7	-75
4	21	21		EMPTY	18590	27800	150	75	79	18	73	76	21	21	3	0	82	84	18	78	81	19	14	3	0	0.5	1	1.17	1.056	3.34	1.205	0.265	156	715	6	12	-1	2	4	6	6	-75
4	22	21		EMPTY	18790	27790	150	71	74	18	75	83	40	1	0	0	78	81	19	80	95	203	0	0	0	2	-1	1.232	1.277	3.25	1.001	0.471	156	953	-6	0	1	-4	-2	-1	1	-75
5	1	1		LD11215	1190	28440	110	1894	1922	574	60	66	29	100	100	0	1978	1980	601	70	77	36	100	100	0	0.961	0.975	0.97	0.981	1.099	0.955	0.989	80	580	3742	3772	-0.057	1834	1908	1862	1910	0
5	2	1		LD11394	1380	28450	110	1232	1251	472	70	76	25	100	100	0	899	903	359	77	82	22	100	100	0	1.414	1.43	1.434	1.457	1.12	1.413	0.987	80	552	1984	2007	0.499	1162	822	1181	826	0
5	3	1		LD11885	1590	28450	120	4082	3748	927	77	84	32	100	100	0	1733	1613	398	81	87	25	100	100	0	2.424	2.396	2.385	2.423	1.099	2.398	0.994	120	626	5657	5203	1.278	4005	1652	3671	1532	0
5	4	1		LD12084	1780	28450	120	1807	1661	504	77	83	30	100	100	0	2151	1943	638	85	89	25	100	100	0	0.837	0.853	0.859	0.88	1.187	0.84	0.988	120	585	3796	3442	-0.256	1730	2066	1584	1858	0
5	5	1		LD12611	1970	28440	110	2160	1972	627	78	84	35	100	100	0	2276	2032	673	87	94	34	98	98	0	0.951	0.974	0.98	1.019	1.256	0.961	0.993	80	535	4271	3839	-0.072	2082	2189	1894	1945	0
5	6	1		LD12690	2170	28450	120	1226	1221	471	76	84	71	100	97	0	1167	1183	460	84	93	55	100	96	0	1.062	1.042	1.044	1.057	1.169	1.039	0.989	120	614	2233	2244	0.087	1150	1083	1145	1099	0
5	7	1		GM03767	2360	28440	130	1372	1287	345	72	75	22	100	100	0	1421	1298	376	81	85	25	100	100	0	0.97	0.998	0.995	1.017	1.121	0.987	0.991	120	681	2640	2432	-0.044	1300	1340	1215	1217	0
5	8	1		GM03811	2560	28450	120	1351	1247	337	72	76	26	100	100	0	1535	1409	398	81	86	29	100	100	0	0.88	0.885	0.893	0.898	1.123	0.881	0.988	120	616	2733	2503	-0.185	1279	1454	1175	1328	0
5	9	1		GM04011	2760	28440	120	1118	1100	164	71	73	20	100	100	0	1064	1044	156	80	83	23	100	100	0	1.064	1.067	1.071	1.068	1.09	1.057	0.987	120	609	2031	1993	0.09	1047	984	1029	964	0
5	10	1		GM04037	2950	28450	120	1805	1745	358	70	73	23	100	100	0	1975	1888	387	79	82	26	100	100	0	0.915	0.926	0.92	0.932	1.106	0.925	0.99	120	594	3631	3484	-0.128	1735	1896	1675	1809	0
5	11	1		GM04269	3150	28450	120	810	787	125	69	71	19	100	100	0	733	712	103	78	80	20	100	100	0	1.131	1.132	1.128	1.131	1.124	1.138	0.981	120	578	1396	1352	0.178	741	655	718	634	0
5	12	1		GM04363	3330	28450	120	1344	1252	376	68	71	19	100	100	0	1294	1214	369	77	80	16	99	99	0	1.048	1.041	1.047	1.051	1.143	1.04	0.986	120	613	2493	2321	0.068	1276	1217	1184	1137	0
5	13	1		GM04951	3540	28450	120	1391	1317	382	70	73	21	100	100	0	1324	1236	350	79	83	21	100	100	0	1.061	1.078	1.078	1.088	1.157	1.084	0.988	120	608	2566	2404	0.085	1321	1245	1247	1157	0
5	14	1		GM04983	3730	28440	120	1781	1647	479	71	73	18	100	100	0	1509	1373	404	81	84	21	100	100	0	1.197	1.22	1.22	1.238	1.147	1.211	0.99	120	610	3138	2868	0.26	1710	1428	1576	1292	0
5	15	1		GM05016	3930	28430	130	1450	1407	240	77	80	22	100	100	0	1310	1269	227	88	92	23	100	100	0	1.124	1.126	1.128	1.132	1.091	1.12	0.991	120	709	2595	2511	0.168	1373	1222	1330	1181	0
5	16	1		GM05554	4120	28440	110	3189	3164	582	82	89	36	100	100	0	3215	3154	637	93	100	36	100	100	0	0.995	1.007	1	1.011	1.057	0.995	0.994	80	539	6229	6143	-0.007	3107	3122	3082	3061	0
5	17	1		GM05702	4310	28440	110	2012	1915	390	85	96	47	100	100	0	2135	2020	436	95	106	49	100	100	0	0.945	0.951	0.954	0.96	1.133	0.94	0.991	80	552	3967	3755	-0.082	1927	2040	1830	1925	0
5	18	1		GM05817	4510	28440	120	1885	1771	511	89	96	38	100	100	0	1802	1681	491	99	106	41	100	100	0	1.055	1.063	1.058	1.073	1.114	1.06	0.993	120	649	3499	3264	0.077	1796	1703	1682	1582	0
5	19	1		GM07827	4700	28440	110	1923	1854	569	94	98	33	100	100	0	1721	1688	564	100	106	29	100	100	0	1.128	1.108	1.118	1.128	1.121	1.096	0.991	80	534	3450	3348	0.174	1829	1621	1760	1588	0
5	20	1		GM08320	4900	28450	130	3281	3116	847	89	96	37	100	100	0	3547	3336	885	97	104	38	100	100	0	0.925	0.935	0.938	0.941	1.175	0.937	0.993	120	686	6642	6266	-0.112	3192	3450	3027	3239	0
5	21	1		GM08654	5100	28440	120	2192	1996	727	95	100	39	100	100	0	2280	2032	777	104	109	39	100	100	0	0.964	0.986	0.981	1.005	1.142	0.976	0.992	120	643	4273	3829	-0.053	2097	2176	1901	1928	0
5	22	1		GM08694	5300	28430	110	1557	1445	458	79	90	66	100	100	0	1156	1110	406	88	99	56	100	98	0	1.384	1.337	1.376	1.402	1.218	1.298	0.983	80	576	2546	2388	0.469	1478	1068	1366	1022	0
5	1	2		GM08821	1190	28640	120	1163	1123	323	63	68	29	100	100	0	1177	1139	346	74	81	37	100	100	0	0.997	0.995	0.995	1.011	1.143	0.987	0.99	120	619	2203	2125	-0.004	1100	1103	1060	1065	0
5	2	2		GM08921	1400	28640	120	1849	1795	572	73	76	21	100	100	0	2137	2096	656	83	89	23	100	100	0	0.865	0.855	0.858	0.853	1.109	0.857	0.99	120	550	3830	3735	-0.21	1776	2054	1722	2013	0
5	3	2		LD14406	1590	28640	120	1885	1888	1055	82	83	22	100	100	0	2018	1877	1082	93	96	24	100	100	0	0.937	1.012	1.017	1.066	1.259	0.999	0.993	120	515	3728	3590	-0.094	1803	1925	1806	1784	0
5	4	2		LD14510	1790	28630	120	1370	1296	355	82	84	21	100	100	0	1088	1049	293	94	97	23	100	100	0	1.296	1.271	1.264	1.29	1.133	1.266	0.99	120	513	2282	2169	0.374	1288	994	1214	955	0
5	5	2		LD14687	1980	28640	120	1835	1775	425	82	86	27	100	100	0	2039	1960	450	94	97	28	100	100	0	0.901	0.907	0.905	0.904	1.081	0.908	0.992	120	568	3698	3559	-0.15	1753	1945	1693	1866	0
5	6	2		LD14717	2180	28640	120	2252	2190	495	81	82	19	100	100	0	2168	2102	462	92	93	20	100	100	0	1.046	1.049	1.053	1.051	1.101	1.049	0.994	120	514	4247	4119	0.065	2171	2076	2109	2010	0
5	7	2		LD14839	2370	28640	130	1776	1752	333	78	80	20	100	100	0	1925	1865	384	88	91	21	100	100	0	0.924	0.942	0.94	0.955	1.143	0.936	0.992	120	586	3535	3451	-0.114	1698	1837	1674	1777	0
5	8	2		LD14901	2560	28630	110	2516	2560	350	73	79	33	100	100	0	2511	2487	359	82	89	32	100	100	0	1.006	1.034	1.035	1.035	1.06	1.021	0.993	80	483	4872	4892	0.008	2443	2429	2487	2405	0
5	9	2		LD15349	2760	28640	120	1898	1821	393	72	77	30	100	100	0	1780	1714	367	81	86	27	100	100	0	1.075	1.071	1.073	1.071	1.113	1.072	0.99	120	548	3525	3382	0.104	1826	1699	1749	1633	0
5	10	2		LD15362	2950	28640	120	2072	2017	400	72	74	23	100	100	0	2383	2309	425	82	84	22	100	100	0	0.869	0.873	0.881	0.87	1.1	0.874	0.99	120	498	4301	4172	-0.202	2000	2301	1945	2227	0
5	11	2		LD15403	3150	28640	130	1556	1533	313	71	73	21	100	100	0	1529	1490	300	82	84	21	100	100	0	1.026	1.038	1.042	1.043	1.111	1.036	0.991	120	592	2932	2870	0.037	1485	1447	1462	1408	0
5	12	2		LD15411	3340	28640	110	450	509	337	70	72	15	100	100	0	439	545	362	80	82	14	100	100	0	1.058	0.944	0.956	0.969	1.285	0.933	0.976	80	472	739	904	0.082	380	359	439	465	0
5	13	2		LD15481	3540	28640	120	2081	2049	409	72	73	14	100	100	0	2237	2202	422	84	85	15	100	100	0	0.933	0.933	0.929	0.934	1.096	0.934	0.991	120	548	4162	4095	-0.1	2009	2153	1977	2118	0
5	14	2		LD15505	3740	28640	120	2445	2306	535	72	73	15	100	100	0	3030	2834	663	86	87	17	100	99	0	0.806	0.813	0.817	0.828	1.241	0.81	0.992	120	550	5317	4982	-0.311	2373	2944	2234	2748	0
5	15	2		LD15939	3930	28640	120	1920	1789	461	76	78	19	100	100	0	2178	2011	533	87	90	21	100	100	0	0.882	0.89	0.897	0.899	1.106	0.887	0.993	120	563	3935	3637	-0.181	1844	2091	1713	1924	0
5	16	2		LD16074	4130	28640	120	1774	1677	413	77	81	29	100	100	0	1990	1871	438	89	94	31	100	100	0	0.893	0.898	0.902	0.893	1.083	0.901	0.992	120	548	3598	3382	-0.164	1697	1901	1600	1782	0
5	17	2		LD16147	4320	28640	130	1706	1607	351	81	86	36	100	100	0	2064	1926	436	91	97	37	100	100	0	0.824	0.832	0.827	0.837	1.099	0.828	0.992	120	602	3598	3361	-0.28	1625	1973	1526	1835	0
5	18	2		LD16340	4520	28640	120	1663	1659	420	87	89	21	100	100	0	1432	1417	348	94	97	21	100	99	0	1.178	1.188	1.19	1.193	1.115	1.191	0.99	120	529	2914	2895	0.236	1576	1338	1572	1323	0
5	19	2		LD16419	4710	28640	120	2302	2223	504	88	92	30	100	100	0	1641	1582	363	94	98	26	100	100	0	1.431	1.435	1.437	1.439	1.076	1.433	0.993	120	549	3761	3623	0.517	2214	1547	2135	1488	0
5	20	2		LD16579	4910	28630	120	2117	2091	544	89	91	24	100	100	0	1984	1934	516	94	97	21	100	100	0	1.073	1.088	1.091	1.097	1.099	1.083	0.993	120	513	3918	3842	0.102	2028	1890	2002	1840	0
5	21	2		LD17530	5100	28640	120	2743	2599	834	92	94	25	100	100	0	3166	3083	981	100	102	25	100	100	0	0.865	0.84	0.838	0.839	1.085	0.841	0.994	120	529	5717	5490	-0.21	2651	3066	2507	2983	0
5	22	2		LD17594	5300	28630	130	3223	3145	718	76	85	60	100	100	0	3508	3400	783	87	96	52	100	100	0	0.92	0.926	0.922	0.928	1.077	0.922	0.994	120	739	6568	6382	-0.12	3147	3421	3069	3313	0
5	1	3		LD17939	1210	28830	130	2537	2473	594	67	72	57	100	100	0	3109	2988	690	76	83	51	100	100	0	0.814	0.826	0.823	0.823	1.081	0.828	0.994	120	665	5503	5318	-0.296	2470	3033	2406	2912	0
5	2	3		LD18077	1400	28830	120	1758	1692	606	75	80	61	100	99	0	1577	1579	597	86	93	54	99	99	0	1.129	1.083	1.083	1.105	1.171	1.073	0.99	120	534	3174	3110	0.175	1683	1491	1617	1493	0
5	3	3		LD18233	1590	28830	120	2626	2578	672	79	82	28	100	100	0	3252	3151	840	93	97	32	100	100	0	0.806	0.817	0.818	0.824	1.1	0.814	0.992	120	534	5706	5557	-0.311	2547	3159	2499	3058	0
5	4	3		LD18356	1790	28830	120	1735	1766	460	79	82	26	100	100	0	1968	1924	494	93	96	31	100	100	0	0.883	0.921	0.922	0.922	1.09	0.921	0.991	120	569	3531	3518	-0.179	1656	1875	1687	1831	0
5	5	3		GM02310	1980	28830	110	1074	1068	354	78	80	24	100	100	0	1042	1110	398	87	91	23	100	100	0	1.043	0.968	0.947	0.988	1.164	0.958	0.984	80	482	1951	2013	0.061	996	955	990	1023	0
5	6	3		GM02347	2190	28830	120	1253	1201	464	77	79	21	100	100	0	1102	1086	461	88	90	19	100	99	0	1.16	1.126	1.137	1.175	1.205	1.099	0.986	120	530	2190	2122	0.214	1176	1014	1124	998	0
5	7	3		GM02466	2370	28830	120	1403	1405	538	73	75	17	100	100	0	1395	1367	523	86	88	16	100	100	0	1.016	1.04	1.039	1.062	1.18	1.037	0.989	120	513	2639	2613	0.023	1330	1309	1332	1281	0
5	8	3		GM02553	2570	28840	120	681	916	696	70	74	29	95	95	0	887	1146	892	81	86	29	98	95	0	0.758	0.794	0.793	0.798	1.339	0.787	0.988	120	557	1417	1911	-0.4	611	806	846	1065	0
5	9	3		GM02567	2760	28830	120	1634	1481	585	66	68	16	100	100	0	1605	1475	606	76	78	18	100	100	0	1.026	1.011	1.025	1.039	1.165	1.001	0.991	120	497	3097	2814	0.036	1568	1529	1415	1399	0
5	10	3		GM02602	2960	28820	120	1808	1750	546	67	70	21	100	100	0	2140	2026	646	76	79	18	100	100	0	0.844	0.863	0.864	0.869	1.108	0.859	0.993	120	548	3805	3633	-0.246	1741	2064	1683	1950	0
5	11	3		LD01947	3160	28820	100	647	781	474	68	71	21	100	100	0	616	782	514	79	81	19	100	100	0	1.078	1.014	1.05	1.089	1.204	0.97	0.98	80	427	1116	1416	0.109	579	537	713	703	0
5	12	3		LD02105	3350	28830	120	1211	1319	625	71	73	15	100	100	0	1178	1303	656	82	83	14	100	100	0	1.04	1.022	1.007	1.071	1.278	1.003	0.985	120	556	2236	2469	0.057	1140	1096	1248	1221	0
5	13	3		LD02291	3550	28830	120	1254	1264	424	71	71	15	100	100	0	1238	1272	413	82	83	13	100	100	0	1.023	1.003	1.009	1.005	1.143	1.007	0.986	120	566	2339	2383	0.033	1183	1156	1193	1190	0
5	14	3		LD17773	3730	28830	110	657	754	385	70	70	14	100	100	0	538	664	375	81	81	13	100	100	0	1.284	1.173	1.213	1.243	1.19	1.13	0.98	80	462	1044	1267	0.361	587	457	684	583	0
5	15	3		LD17992	3920	28830	110	776	983	569	71	71	14	100	100	0	703	880	542	79	81	13	100	100	0	1.13	1.139	1.158	1.198	1.17	1.107	0.984	80	487	1329	1713	0.176	705	624	912	801	0
5	16	3		LD18126	4130	28830	120	1059	1352	789	71	72	15	100	100	0	1060	1286	756	81	82	14	100	99	0	1.009	1.063	1.042	1.095	1.208	1.056	0.991	120	528	1967	2486	0.013	988	979	1281	1205	0
5	17	3		LD20919	4320	28830	120	609	988	848	74	75	15	99	99	0	716	1045	880	84	84	14	99	98	0	0.847	0.951	0.953	0.972	1.354	0.956	0.986	120	534	1167	1875	-0.24	535	632	914	961	0
5	18	3		LD16109	4520	28830	120	4396	4265	1619	80	84	41	100	100	0	2227	2215	924	89	91	40	100	100	0	2.019	1.968	1.975	2.04	1.157	1.929	0.988	120	548	6454	6311	1.013	4316	2138	4185	2126	0
5	19	3		LD16191	4710	28830	120	1322	1735	1024	80	82	18	100	100	0	1211	1588	922	87	88	15	100	100	0	1.105	1.103	1.097	1.114	1.165	1.105	0.992	120	528	2366	3156	0.144	1242	1124	1655	1501	0
5	20	3		LD16331	4910	28830	120	1418	1532	669	81	83	20	100	100	0	1159	1342	581	88	90	17	100	100	0	1.248	1.157	1.158	1.157	1.12	1.153	0.989	120	549	2408	2705	0.32	1337	1071	1451	1254	0
5	21	3		LD16544	5100	28830	120	3126	3445	1694	81	84	19	100	100	0	1492	1603	818	88	91	18	100	100	0	2.169	2.22	2.256	2.303	1.151	2.183	0.989	120	520	4449	4879	1.117	3045	1404	3364	1515	0
5	22	3		LD16982	5290	28830	110	657	1005	681	75	75	26	100	100	0	640	972	671	83	85	28	100	100	0	1.045	1.046	1.029	1.061	1.188	1.026	0.985	80	534	1139	1819	0.063	582	557	930	889	0
5	1	4		LD13366	1200	29030	120	2621	2510	1417	63	68	58	100	100	0	1571	1626	923	73	78	50	100	100	0	1.708	1.576	1.592	1.61	1.169	1.565	0.991	120	611	4056	4000	0.772	2558	1498	2447	1553	0
5	2	4		LD13640	1390	29030	100	1140	1128	473	71	76	66	100	100	0	978	991	423	80	86	60	100	100	0	1.19	1.16	1.177	1.17	1.164	1.152	0.978	80	465	1967	1968	0.251	1069	898	1057	911	0
5	3	4		LD13649	1590	29020	100	1490	1481	400	73	75	19	100	100	0	1695	1694	460	85	87	17	100	100	0	0.88	0.875	0.881	0.875	1.123	0.875	0.987	80	465	3027	3017	-0.184	1417	1610	1408	1609	0
5	4	4		LD13887	1780	29020	110	1538	1503	386	73	76	25	100	100	0	1691	1652	434	87	90	29	100	100	0	0.913	0.914	0.914	0.915	1.09	0.912	0.988	80	507	3069	2995	-0.131	1465	1604	1430	1565	0
5	5	4		LD13945	1980	29020	120	1640	1541	587	74	76	19	100	100	0	1732	1663	666	86	88	19	100	100	0	0.951	0.93	0.941	0.953	1.174	0.919	0.99	120	602	3212	3044	-0.072	1566	1646	1467	1577	0
5	6	4		LD14121	2180	29020	120	951	985	423	74	76	20	100	100	0	1145	1156	504	85	87	19	100	100	0	0.827	0.851	0.859	0.871	1.183	0.847	0.988	120	528	1937	1982	-0.273	877	1060	911	1071	0
5	7	4		HL01706	2370	29030	120	1321	1343	729	72	73	17	99	99	0	1616	1630	887	86	87	15	100	100	0	0.816	0.823	0.824	0.853	1.274	0.821	0.99	120	514	2779	2815	-0.293	1249	1530	1271	1544	0
5	8	4		LD01950	2560	29030	120	1199	1185	633	70	72	18	100	98	0	1447	1411	804	82	86	22	97	97	0	0.827	0.839	0.855	0.893	1.269	0.821	0.984	120	498	2494	2444	-0.274	1129	1365	1115	1329	0
5	9	4		LD01992	2760	29020	150	76	192	268	69	72	20	35	26	0	82	217	313	79	83	20	30	23	0	2.333	0.891	0.951	1.119	2.713	0.862	0.974	156	678	10	261	1.222	7	3	123	138	-50
5	10	4		LD17962	2950	29020	120	1129	1191	608	66	69	15	99	99	0	1108	1219	655	78	80	16	99	98	0	1.032	0.986	0.992	1.016	1.224	0.967	0.989	120	526	2093	2266	0.045	1063	1030	1125	1141	0
5	11	4		LD18960	3150	29020	120	813	966	557	69	71	17	100	99	0	1032	1247	765	81	82	15	99	99	0	0.782	0.769	0.78	0.803	1.212	0.753	0.989	120	596	1695	2063	-0.354	744	951	897	1166	0
5	12	4		LD19434	3350	29020	120	934	1013	562	73	75	24	100	99	0	1031	1096	615	86	90	49	100	99	0	0.911	0.931	0.932	0.94	1.158	0.921	0.986	120	548	1806	1950	-0.134	861	945	940	1010	0
5	13	4		LD16058	3540	29030	80	682	707	313	72	75	28	100	100	0	675	744	341	83	90	61	100	96	0	1.03	0.961	0.963	0.972	1.189	0.938	0.963	52	328	1202	1296	0.043	610	592	635	661	0
5	14	4		LD16208	3740	29020	120	1524	1622	715	71	72	15	100	100	0	1286	1314	596	82	83	14	100	100	0	1.207	1.259	1.271	1.293	1.167	1.244	0.991	120	563	2657	2783	0.271	1453	1204	1551	1232	0
5	15	4		LD16337	3930	29020	150	81	239	364	73	74	15	41	33	0	84	231	344	82	83	13	35	28	0	4	1.114	1.196	1.358	2.511	1.067	0.982	156	624	10	315	2	8	2	166	149	-50
5	16	4		LD16921	4120	29020	150	95	342	466	72	73	15	57	45	0	92	299	399	80	81	13	46	39	0	1.917	1.233	1.293	1.392	2.279	1.181	0.977	156	620	35	489	0.939	23	12	270	219	-50
5	17	4		LD17208	4320	29020	110	321	713	676	71	73	16	100	100	0	310	659	623	80	81	15	100	100	0	1.087	1.109	1.11	1.1	1.385	1.088	0.981	80	492	480	1221	0.12	250	230	642	579	0
5	18	4		LD12965	4510	29030	110	1484	1826	1113	76	82	47	100	100	0	1495	1836	1113	86	91	45	100	100	0	0.999	1	0.984	1.004	1.177	0.992	0.983	80	472	2817	3500	-0.001	1408	1409	1750	1750	0
5	19	4		LD04710	4710	29030	120	894	1320	1012	81	87	44	100	100	0	809	1257	994	89	95	42	100	99	0	1.129	1.061	1.064	1.093	1.219	1.04	0.984	120	594	1533	2407	0.175	813	720	1239	1168	0
5	20	4		LD05703	4920	29020	110	1805	1790	821	81	84	23	100	100	0	1395	1402	686	90	92	19	100	100	0	1.321	1.303	1.312	1.345	1.168	1.274	0.986	80	483	3029	3021	0.402	1724	1305	1709	1312	0
5	21	4		LD07113	5100	29020	120	913	1284	935	80	81	21	100	100	0	1110	1510	1094	88	90	19	100	99	0	0.815	0.847	0.832	0.858	1.229	0.848	0.987	120	488	1855	2626	-0.295	833	1022	1204	1422	0
5	22	4		LD07466	5290	29030	120	528	762	574	69	70	20	100	100	0	561	816	621	80	82	22	98	98	0	0.954	0.942	0.932	0.973	1.283	0.932	0.983	120	574	940	1429	-0.068	459	481	693	736	0
5	1	5		LD07551	1200	29210	110	387	596	441	58	61	18	100	100	0	412	705	529	70	72	19	100	100	0	0.962	0.847	0.841	0.834	1.224	0.827	0.976	80	510	671	1173	-0.056	329	342	538	635	0
5	2	5		LD08259	1390	29220	110	1846	1812	1047	66	70	26	100	100	0	2510	2468	1421	78	84	37	100	100	0	0.732	0.731	0.735	0.733	1.147	0.719	0.99	80	492	4212	4136	-0.45	1780	2432	1746	2390	0
5	3	5		LD10671	1590	29220	120	1210	1277	669	71	74	25	100	99	0	1278	1287	692	85	90	34	99	97	0	0.955	1.003	1.011	1.047	1.219	0.991	0.99	120	571	2332	2408	-0.067	1139	1193	1206	1202	0
5	4	5		LD10883	1780	29210	110	1571	1539	492	73	75	21	100	100	0	1887	1866	638	86	89	22	100	100	0	0.832	0.824	0.819	0.831	1.114	0.812	0.988	80	493	3299	3246	-0.266	1498	1801	1466	1780	0
5	5	5		LD10950	1970	29220	110	441	634	506	72	73	19	100	97	0	378	694	569	85	87	21	100	100	0	1.259	0.923	0.947	0.978	1.342	0.899	0.969	80	500	662	1171	0.333	369	293	562	609	0
5	6	5		LD11251	2180	29220	120	1285	1390	579	70	70	15	100	100	0	1590	1703	713	82	83	15	100	100	0	0.806	0.814	0.809	0.815	1.115	0.813	0.99	120	542	2723	2941	-0.312	1215	1508	1320	1621	0
5	7	5		LD11409	2370	29220	120	514	667	481	70	71	15	100	100	0	548	801	604	82	84	15	100	99	0	0.953	0.83	0.847	0.885	1.348	0.813	0.979	120	482	910	1316	-0.07	444	466	597	719	0
5	8	5		LD11783	2560	29220	120	1316	1220	653	71	72	16	99	99	0	1201	1126	636	82	85	21	98	98	0	1.113	1.101	1.112	1.2	1.39	1.077	0.98	120	516	2364	2193	0.154	1245	1119	1149	1044	0
5	9	5		GH08865	2760	29220	110	1707	1624	620	70	74	22	100	100	0	1967	1886	771	81	85	22	100	100	0	0.868	0.861	0.88	0.878	1.157	0.838	0.983	80	470	3523	3359	-0.204	1637	1886	1554	1805	0
5	10	5		GH09147	2960	29220	120	1774	1708	376	68	72	19	100	100	0	2054	1992	424	79	83	20	100	100	0	0.864	0.857	0.86	0.856	1.101	0.857	0.989	120	551	3681	3553	-0.211	1706	1975	1640	1913	0
5	11	5		GH09358	3150	29220	100	190	297	238	68	68	13	100	98	0	212	322	241	79	81	13	100	97	0	0.917	0.942	0.938	0.901	1.351	0.972	0.971	80	441	255	472	-0.125	122	133	229	243	0
5	12	5		GH09945	3350	29210	130	1428	1341	311	70	72	20	100	100	0	1781	1668	414	82	85	40	100	100	0	0.799	0.801	0.81	0.811	1.102	0.793	0.99	120	679	3057	2857	-0.323	1358	1699	1271	1586	0
5	13	5		GH10229	3540	29220	120	1608	1533	460	75	78	20	100	100	0	1782	1662	498	86	88	26	100	100	0	0.904	0.925	0.927	0.932	1.11	0.923	0.991	120	549	3229	3034	-0.146	1533	1696	1458	1576	0
5	14	5		GH10333	3740	29220	120	1489	1391	313	80	80	19	100	100	0	1671	1580	355	87	89	18	100	100	0	0.89	0.878	0.876	0.878	1.094	0.877	0.991	120	563	2993	2804	-0.169	1409	1584	1311	1493	0
5	15	5		GH11690	3940	29220	120	1445	1319	373	83	83	18	100	100	0	1515	1376	405	86	87	14	100	100	0	0.953	0.958	0.957	0.975	1.161	0.954	0.989	120	461	2791	2526	-0.069	1362	1429	1236	1290	0
5	16	5		GH12144	4120	29210	150	101	421	601	81	87	35	42	36	0	96	330	432	86	89	24	44	35	0	2	1.393	1.347	1.459	1.848	1.396	0.987	156	695	30	584	1	20	10	340	244	-50
5	17	5		GH12192	4320	29210	110	1224	1744	1188	79	87	42	100	100	0	1153	1576	1010	87	92	31	100	100	0	1.074	1.118	1.115	1.104	1.182	1.125	0.989	80	496	2211	3154	0.103	1145	1066	1665	1489	0
5	18	5		GH12341	4510	29210	150	102	361	723	83	88	28	39	26	0	102	330	640	92	96	25	32	20	0	1.9	1.168	1.175	1.335	2.593	1.134	0.984	156	762	29	516	0.926	19	10	278	238	-50
5	19	5		GH12495	4720	29220	120	4666	4589	1857	87	89	22	100	100	0	4066	3930	1590	95	97	19	100	100	0	1.153	1.174	1.179	1.19	1.121	1.173	0.994	120	510	8550	8337	0.206	4579	3971	4502	3835	0
5	20	5		GH12558	4910	29220	120	1890	1962	790	86	88	21	100	100	0	2167	2251	893	93	96	19	100	100	0	0.87	0.869	0.863	0.865	1.098	0.872	0.993	120	498	3878	4034	-0.201	1804	2074	1876	2158	0
5	21	5		BLANK	5100	29210	150	86	319	608	80	82	21	32	23	0	95	316	590	90	93	25	25	18	0	1.2	1.058	1.111	1.263	2.524	1.033	0.987	156	593	11	465	0.263	6	5	239	226	-50
5	22	5		BLANK	5290	29210	150	68	230	385	66	68	18	32	25	0	76	222	368	76	80	24	26	21	0	100000	1.123	0.997	1.044	2.397	1.05	0.965	156	790	2	310	16.61	2	0	164	146	-50
5	1	6		BLANK	1200	29410	150	61	187	272	57	60	18	30	25	0	73	205	297	69	72	21	25	22	0	1	0.956	1.053	1.078	2.533	0.916	0.96	156	842	8	266	0	4	4	130	136	-50
5	2	6		BLANK	1390	29410	150	71	259	389	65	67	18	33	30	0	80	270	402	76	80	21	29	26	0	1.5	1	1.099	1.151	2.691	0.973	0.979	156	649	10	388	0.585	6	4	194	194	-50
5	3	6		BLANK	1590	29410	150	66	212	319	70	72	18	29	28	0	75	233	344	82	86	20	30	26	0	0.571	0.94	0.973	0.97	2.282	0.929	0.976	156	624	-11	293	-0.807	-4	-7	142	151	-50
5	4	6		BLANK	1780	29410	150	68	228	340	73	75	20	30	28	0	78	257	375	86	89	22	30	26	0	0.625	0.906	0.947	0.921	2.555	0.906	0.972	156	645	-13	326	-0.678	-5	-8	155	171	-50
5	5	6		BLANK	1980	29410	150	66	228	376	72	73	21	27	25	0	79	258	422	85	88	22	26	24	0	1	0.902	0.916	0.983	2.807	0.892	0.983	156	675	-12	329	0	-6	-6	156	173	-50
5	6	6		BLANK	2170	29410	150	67	206	342	68	69	16	30	24	0	75	225	377	80	82	16	25	23	0	0.2	0.952	1.044	1.124	2.461	0.912	0.984	156	637	-6	283	-2.322	-1	-5	138	145	-50
5	7	6		BLANK	2370	29410	150	66	133	177	66	67	14	30	25	0	79	151	184	78	79	13	30	26	0	0	0.918	0.938	1.103	2.879	0.955	0.953	156	645	1	140	Error	0	1	67	73	-50
5	8	6		BLANK	2560	29410	150	63	132	170	68	69	23	25	21	0	74	146	178	80	81	23	25	22	0	0.833	0.97	1.022	1.043	2.58	0.959	0.957	156	628	-11	130	-0.263	-5	-6	64	66	-50
5	9	6		BLANK	2760	29410	150	67	175	239	67	69	16	35	32	0	76	183	244	79	81	15	35	29	0	0	1.038	1.026	1.046	2.235	0.988	0.967	156	605	-3	212	Error	0	-3	108	104	-50
5	10	6		BLANK	2950	29410	150	63	143	206	66	68	15	26	24	0	73	152	207	77	79	15	26	25	0	0.75	1.027	1.028	0.948	2.777	0.995	0.959	156	625	-7	152	-0.415	-3	-4	77	75	-50
5	11	6		GH11902	3170	29410	130	762	742	192	66	67	14	100	100	0	567	547	142	77	78	12	100	100	0	1.42	1.438	1.442	1.454	1.175	1.447	0.975	120	649	1186	1146	0.506	696	490	676	470	0
5	12	6		GH12873	3360	29450	90	720	677	235	68	69	15	100	100	0	728	671	243	77	79	13	100	100	0	1.002	1.025	1.025	1.048	1.16	1.026	0.982	52	359	1303	1203	0.002	652	651	609	594	0
[truncated: 5,422 more rows]

## Sheet: Hairy_Kc_2.gpr
ATF	1
27	43
Type=GenePix Results 1.4
DateTime=2002/08/14 10:32:26
Settings=D:\Axon\GenePixPro3\affychip.gps
GalFile=H:\dnaarray\array.files\Fly_01-17-02.gal
Scanner=GenePix 4000B [83966]
Comment=
PixelSize=10
ImageName=635 nm 532 nm
FileName=G:\dnaarray\hKc8-9 & 8-12\2002-08-14_5hkc8-9-02.tif G:\dnaarray\hKc8-9 & 8-12\2002-08-14_5hkc8-9-02.tif
PMTVolts=540 450
ScanPower=100 100
FocusPosition=0
NormalizationFactor:RatioOfMedians=0.953904
NormalizationFactor:RatioOfMeans=0.938705
NormalizationFactor:MedianOfRatios=0.946398
NormalizationFactor:MeanOfRatios=0.941454
NormalizationFactor:RegressionRatio=0.930982
JpegImage=
RatioFormulation=W1/W2 (635 nm/532 nm)
Barcode=
ImageOrigin=120, 25280
JpegOrigin=1010, 25690
Creator=GenePix Pro 3.0.6.59
Temperature=30.78
LaserPower=3.62 3.56
LaserOnTime=45068 47549
Supplier=
Block	Column	Row	Name	ID	X	Y	Dia.	F635 Median	F635 Mean	F635 SD	B635 Median	B635 Mean	B635 SD	% > B635+1SD	% > B635+2SD	F635 % Sat.	F532 Median	F532 Mean	F532 SD	B532 Median	B532 Mean	B532 SD	% > B532+1SD	% > B532+2SD	F532 % Sat.	Ratio of Medians	Ratio of Means	Median of Ratios	Mean of Ratios	Ratios SD	Rgn Ratio	Rgn R≤	F Pixels	B Pixels	Sum of Medians	Sum of Means	Log Ratio	F635 Median - B635	F532 Median - B532	F635 Mean - B635	F532 Mean - B532	Flags
1	1	1		(CK00026)	1310	26080	140	671	1202	1076	101	160	197	88	69	0	647	895	666	97	133	126	89	81	0	1.036	1.38	1.258	1.261	1.49	1.511	0.969	156	853	1120	1899	0.052	570	550	1101	798	0
1	2	1		(CK00390)	1500	26070	130	4159	4684	2277	125	198	213	100	100	0	3625	3798	1485	112	159	141	100	100	0	1.148	1.237	1.206	1.19	1.141	1.286	0.978	120	640	7547	8245	0.2	4034	3513	4559	3686	0
1	3	1		(CK00536)	1700	26070	120	2842	3520	2371	136	197	178	100	97	0	2077	2444	1482	119	158	118	100	100	0	1.382	1.455	1.429	1.345	1.265	1.516	0.982	120	622	4664	5709	0.467	2706	1958	3384	2325	0
1	4	1		(CK01083)	1900	26070	120	1623	2602	2166	127	196	195	100	92	0	1118	1661	1185	115	155	118	100	99	0	1.492	1.601	1.501	1.372	1.339	1.712	0.982	120	608	2499	4021	0.577	1496	1003	2475	1546	0
1	5	1		(CK02229)	2090	26070	130	1667	2210	1529	122	194	206	100	97	0	1856	2047	1095	112	159	136	100	99	0	0.886	1.079	1.006	0.969	1.306	1.173	0.947	120	679	3289	4023	-0.175	1545	1744	2088	1935	0
1	6	1		(GM01004)	2290	26070	130	1350	1354	485	124	173	180	100	98	0	2292	2283	773	114	148	117	100	100	0	0.563	0.567	0.565	0.56	1.158	0.57	0.951	120	686	3404	3399	-0.829	1226	2178	1230	2169	0
1	7	1		GM07659	2480	26070	120	1758	1803	1038	124	172	168	100	95	0	1669	1760	1029	114	145	108	100	99	0	1.051	1.02	1.017	1.029	1.158	1.014	0.984	120	580	3189	3325	0.071	1634	1555	1679	1646	0
1	8	1		(HL02234)	2670	26070	130	857	1127	665	125	189	200	100	82	0	884	1197	661	114	149	119	100	100	0	0.951	0.925	0.89	0.896	1.171	0.942	0.96	120	662	1502	2085	-0.073	732	770	1002	1083	0
1	9	1		HL02693	2870	26070	120	1308	1376	511	129	182	165	100	100	0	1490	1515	541	117	144	87	100	100	0	0.859	0.892	0.878	0.881	1.142	0.884	0.957	120	623	2552	2645	-0.22	1179	1373	1247	1398	0
1	10	1		(HL03474)	3070	26070	130	746	972	555	121	185	207	97	70	0	688	901	522	114	147	113	100	95	0	1.089	1.081	1.072	1.088	1.21	1.076	0.959	120	663	1199	1638	0.123	625	574	851	787	0
1	11	1		HL05936	3260	26070	130	731	777	327	126	204	228	90	71	0	982	1006	406	116	170	152	100	90	0	0.699	0.731	0.718	0.714	1.196	0.786	0.892	120	716	1471	1541	-0.517	605	866	651	890	0
1	12	1		LD02793	3480	26070	130	1421	1605	779	139	216	236	97	88	0	1825	2077	1054	123	183	170	99	98	0	0.753	0.75	0.737	0.753	1.165	0.745	0.972	120	692	2984	3420	-0.409	1282	1702	1466	1954	0
1	13	1		LD08534	3650	26070	130	1430	1797	1234	142	219	253	96	85	0	2227	2571	1447	131	182	166	99	98	0	0.615	0.678	0.62	0.612	1.275	0.733	0.942	120	630	3384	4095	-0.703	1288	2096	1655	2440	0
1	14	1		LD09009	3850	26070	130	3949	4319	1478	163	242	274	100	100	0	3911	3924	1063	151	203	182	100	100	0	1.007	1.102	1.106	1.077	1.127	1.125	0.98	120	662	7546	7929	0.01	3786	3760	4156	3773	0
1	15	1		(LD09767)	4040	26070	120	3361	3520	1623	194	278	325	100	100	0	3669	3567	1422	190	234	196	100	100	0	0.91	0.985	0.964	0.971	1.137	1.012	0.971	120	595	6646	6703	-0.136	3167	3479	3326	3377	0
1	16	1		LD09852	4230	26070	120	1809	1926	1075	181	277	331	99	78	0	1778	2052	1205	178	232	212	100	93	0	1.018	0.931	0.939	0.95	1.175	0.909	0.978	120	601	3228	3619	0.025	1628	1600	1745	1874	0
1	17	1		(LD10161)	4420	26070	130	2840	2784	908	171	245	248	100	100	0	2846	2735	890	164	214	177	100	100	0	0.995	1.016	1.01	1.017	1.084	1.007	0.988	120	722	5351	5184	-0.007	2669	2682	2613	2571	0
1	18	1		(LD10516)	4630	26070	100	1362	1337	457	175	224	210	97	95	0	1374	1321	481	170	206	141	98	97	0	0.986	1.01	0.983	1.032	1.197	1.003	0.957	80	489	2391	2313	-0.021	1187	1204	1162	1151	0
1	19	1		LD14392	4820	26070	130	2054	2046	594	185	239	232	100	100	0	2346	2291	659	173	215	161	100	100	0	0.86	0.879	0.876	0.877	1.114	0.881	0.976	120	674	4042	3979	-0.217	1869	2173	1861	2118	0
1	20	1		(LD16050)	5010	26070	140	1978	1900	761	194	275	282	96	94	0	1712	1610	699	180	240	184	96	92	0	1.164	1.193	1.205	1.256	1.227	1.183	0.974	156	750	3316	3136	0.22	1784	1532	1706	1430	0
1	21	1		(LD17449)	5200	26070	130	1579	1732	774	200	283	254	100	98	0	1557	1778	775	193	250	166	100	100	0	1.011	0.967	0.957	0.96	1.121	0.968	0.98	120	696	2743	3117	0.016	1379	1364	1532	1585	0
1	22	1		LD18931	5410	26070	120	1474	1468	578	177	238	202	96	91	0	1530	1504	619	171	219	144	99	93	0	0.954	0.968	0.968	0.981	1.203	0.961	0.962	120	688	2656	2624	-0.067	1297	1359	1291	1333	0
1	1	2		LD19168	1310	26270	120	341	527	470	110	166	182	59	34	0	319	423	290	102	139	121	81	46	0	1.065	1.299	1.133	1.13	1.518	1.507	0.932	120	550	448	738	0.09	231	217	417	321	0
1	2	2		LD19945	1510	26270	140	1377	1461	802	149	198	167	97	91	0	1428	1527	856	132	169	121	98	91	0	0.948	0.941	0.905	0.987	1.389	0.939	0.944	156	601	2524	2707	-0.078	1228	1296	1312	1395	0
1	3	2		GM01069	1700	26270	130	3125	3305	1068	169	217	153	100	100	0	3460	3513	866	157	189	109	100	100	0	0.895	0.934	0.938	0.911	1.136	0.951	0.976	120	560	6259	6492	-0.16	2956	3303	3136	3356	0
1	4	2		GM01206	1900	26270	130	1945	2188	1068	176	220	150	100	100	0	1998	2120	808	175	197	97	100	100	0	0.97	1.034	0.989	0.984	1.184	1.088	0.962	120	596	3592	3957	-0.043	1769	1823	2012	1945	0
1	5	2		GM01456	2100	26270	130	2179	2351	1106	177	218	149	100	100	0	1777	1928	829	173	206	175	100	99	0	1.248	1.239	1.213	1.215	1.129	1.248	0.957	120	605	3606	3929	0.32	2002	1604	2174	1755	0
1	6	2		GM01744	2290	26260	110	1316	1547	890	155	193	123	100	100	0	1174	1250	538	148	185	184	100	91	0	1.132	1.263	1.178	1.222	1.196	1.33	0.859	80	471	2187	2494	0.178	1161	1026	1392	1102	0
1	7	2		GM01879	2480	26260	130	2323	2438	844	147	188	128	100	100	0	3299	3295	979	145	173	105	100	100	0	0.69	0.727	0.715	0.716	1.156	0.735	0.972	120	589	5330	5441	-0.536	2176	3154	2291	3150	0
1	8	2		GM01975	2670	26260	130	2832	2854	942	167	207	135	100	100	0	3075	2955	815	161	189	106	100	100	0	0.915	0.962	0.939	0.946	1.128	0.972	0.977	120	597	5579	5481	-0.129	2665	2914	2687	2794	0
1	9	2		HL01517	2880	26270	130	2449	2566	1033	188	210	115	100	100	0	2743	2696	1044	187	197	80	100	100	0	0.885	0.948	0.933	0.947	1.143	0.951	0.978	120	583	4817	4887	-0.177	2261	2556	2378	2509	0
1	10	2		HL01677	3060	26260	130	1912	2139	724	176	201	122	100	100	0	2654	2703	675	178	193	120	100	100	0	0.701	0.777	0.744	0.756	1.18	0.787	0.958	120	575	4212	4488	-0.512	1736	2476	1963	2525	0
1	11	2		HL01743	3250	26260	100	2514	2593	788	184	236	172	100	100	0	2525	2548	646	194	236	163	100	100	0	1	1.023	1.006	1.008	1.111	1.022	0.981	80	451	4661	4763	-0.001	2330	2331	2409	2354	0
1	12	2		LD01372	3450	26270	100	3127	3166	1320	223	261	158	100	100	0	3374	3343	1226	237	265	151	100	100	0	0.926	0.948	0.919	0.928	1.139	0.949	0.977	80	479	6041	6049	-0.111	2904	3137	2943	3106	0
1	13	2		LD01463	3650	26260	120	5161	4956	1806	239	266	153	100	100	0	4171	3976	1396	245	260	123	99	99	0	1.254	1.264	1.272	1.302	1.393	1.262	0.988	120	560	8848	8448	0.326	4922	3926	4717	3731	0
1	14	2		LD01482	3850	26260	120	2831	3115	1526	259	286	163	100	100	0	2438	2591	937	260	273	115	100	100	0	1.181	1.225	1.184	1.165	1.179	1.303	0.964	120	512	4750	5187	0.24	2572	2178	2856	2331	0
1	15	2		LD02616	4030	26270	130	2651	2915	1527	291	324	159	100	99	0	2735	2910	1078	296	318	124	100	99	0	0.968	1.004	0.986	0.912	1.277	1.094	0.956	120	567	4799	5238	-0.048	2360	2439	2624	2614	0
1	16	2		LD02979	4220	26260	110	4845	4875	2506	305	362	212	100	100	0	4343	4208	1879	324	364	190	100	100	0	1.13	1.177	1.148	1.123	1.185	1.2	0.972	80	500	8559	8454	0.176	4540	4019	4570	3884	0
1	17	2		LD03170	4420	26260	100	4977	4816	1463	344	392	237	100	100	0	4955	4766	1305	377	400	212	100	100	0	1.012	1.019	1.013	1.012	1.126	1.018	0.979	80	466	9211	8861	0.017	4633	4578	4472	4389	0
1	18	2		LD03185	4610	26260	110	4362	4291	1483	354	381	222	100	100	0	4325	3997	1164	378	390	193	100	100	0	1.015	1.088	1.075	1.069	1.103	1.109	0.98	80	535	7955	7556	0.022	4008	3947	3937	3619	0
1	19	2		LD03255	4810	26260	110	4298	3966	1198	365	384	203	100	100	0	4303	4015	1165	384	402	206	100	100	0	1.004	0.992	0.98	0.989	1.1	0.991	0.987	80	513	7852	7232	0.005	3933	3919	3601	3631	0
1	20	2		LD03322	5010	26260	120	3836	3877	1361	420	423	194	100	100	0	4145	4059	1401	444	438	204	100	99	0	0.923	0.956	0.965	0.966	1.154	0.953	0.989	120	557	7117	7072	-0.116	3416	3701	3457	3615	0
1	21	2		LD04071	5200	26270	100	3953	3988	1219	471	468	171	98	98	0	3513	3505	1146	484	482	297	97	96	0	1.15	1.164	1.155	1.201	1.258	1.147	0.953	80	450	6511	6538	0.201	3482	3029	3517	3021	0
1	22	2		LD04190	5410	26260	130	2732	2741	704	416	465	377	99	97	0	2475	2459	533	415	454	394	97	96	0	1.124	1.137	1.117	1.136	1.139	1.127	0.98	120	750	4376	4369	0.169	2316	2060	2325	2044	0
1	1	3		LD04449	1310	26460	130	1418	1460	268	133	170	135	100	100	0	1784	1808	305	119	151	91	100	100	0	0.772	0.786	0.773	0.784	1.119	0.778	0.974	120	668	2950	3016	-0.374	1285	1665	1327	1689	0
1	2	3		LD04530	1510	26460	120	2605	2887	1052	177	205	123	100	100	0	2876	2989	779	176	197	93	100	100	0	0.899	0.963	0.926	0.932	1.147	1.006	0.975	120	496	5128	5523	-0.153	2428	2700	2710	2813	0
1	3	3		LD04613	1700	26460	120	2536	2602	933	202	231	127	100	100	0	2733	2763	805	207	222	92	100	100	0	0.924	0.939	0.913	0.916	1.13	0.963	0.979	120	514	4860	4956	-0.114	2334	2526	2400	2556	0
1	4	3		LD04782	1900	26460	130	2969	3082	1171	222	249	117	100	100	0	2989	3083	1018	227	248	88	100	100	0	0.995	1.001	0.99	0.981	1.13	1.021	0.979	120	597	5509	5716	-0.008	2747	2762	2860	2856	0
1	5	3		GM04690	2100	26460	130	2471	2861	1347	231	257	111	100	100	0	3010	3288	1299	240	262	97	100	100	0	0.809	0.863	0.837	0.827	1.171	0.894	0.977	120	580	5010	5678	-0.306	2240	2770	2630	3048	0
1	6	3		GM04716	2300	26460	130	1277	1551	798	234	249	109	100	98	0	1307	1497	627	247	254	97	100	99	0	0.984	1.054	1.029	0.982	1.253	1.102	0.958	120	619	2103	2567	-0.023	1043	1060	1317	1250	0
1	7	3		GM04742	2490	26460	120	1586	1673	693	213	236	117	100	99	0	1036	1131	409	210	230	99	100	99	0	1.662	1.585	1.597	1.546	1.155	1.616	0.978	120	536	2199	2381	0.733	1373	826	1460	921	0
1	8	3		GM04934	2680	26460	120	2601	2729	1289	206	229	103	100	99	0	2377	2506	1008	205	220	79	99	99	0	1.103	1.096	1.076	1.062	1.2	1.124	0.977	120	536	4567	4824	0.141	2395	2172	2523	2301	0
1	9	3		GM05133	2870	26460	130	3168	3043	1359	226	247	87	100	100	0	2580	2450	901	238	247	66	100	100	0	1.256	1.274	1.256	1.218	1.165	1.315	0.973	120	566	5284	5029	0.329	2942	2342	2817	2212	0
1	10	3		GM05221	3070	26460	120	2206	2334	763	224	246	100	100	100	0	2700	2766	723	240	258	110	100	100	0	0.806	0.835	0.806	0.816	1.13	0.852	0.976	120	550	4442	4636	-0.312	1982	2460	2110	2526	0
1	11	3		GM06077	3260	26460	130	2972	3042	1069	239	274	157	100	100	0	3864	3879	1222	266	320	493	100	100	0	0.76	0.776	0.756	0.764	1.164	0.743	0.92	120	676	6331	6416	-0.397	2733	3598	2803	3613	0
1	12	3		GM06087	3460	26450	90	2826	2982	1730	270	300	116	96	90	0	3251	2936	1610	306	325	95	90	86	0	0.868	1.031	1.038	1.148	1.497	1.059	0.952	52	395	5501	5342	-0.204	2556	2945	2712	2630	0
1	13	3		GM06264	3660	26460	130	2221	2533	1248	298	331	138	100	99	0	2623	2778	1031	340	357	111	100	100	0	0.842	0.917	0.848	0.851	1.208	0.974	0.96	120	586	4206	4673	-0.248	1923	2283	2235	2438	0
1	14	3		GM06310	3850	26460	120	3204	3495	1550	311	355	193	100	100	0	2918	3093	1276	339	379	241	100	99	0	1.122	1.156	1.146	1.148	1.126	1.168	0.985	120	518	5472	5938	0.166	2893	2579	3184	2754	0
1	15	3		GM06505	4040	26440	110	3259	3367	1122	340	430	365	100	100	0	4308	4414	1262	355	470	512	100	100	0	0.738	0.746	0.733	0.729	1.136	0.784	0.97	80	446	6872	7086	-0.437	2919	3953	3027	4059	0
1	16	3		GM06533	4230	26460	120	2617	2745	866	366	431	279	100	100	0	2255	2393	734	383	452	353	100	100	0	1.202	1.184	1.183	1.182	1.127	1.182	0.978	120	559	4123	4389	0.266	2251	1872	2379	2010	0
1	17	3		GM07040	4420	26450	110	4709	4763	1615	416	478	209	100	100	0	4179	3966	1254	447	482	149	100	100	0	1.15	1.235	1.224	1.232	1.102	1.225	0.987	80	502	8025	7866	0.202	4293	3732	4347	3519	0
1	18	3		GM07077	4630	26460	120	2391	2700	946	457	495	183	100	100	0	2536	2707	732	476	507	144	100	100	0	0.939	1.005	0.973	0.976	1.133	1.044	0.972	120	563	3994	4474	-0.091	1934	2060	2243	2231	0
1	19	3		GM07526	4820	26460	120	3025	3357	1435	513	536	174	100	99	0	2547	2683	1014	535	558	167	99	99	0	1.249	1.324	1.312	1.301	1.126	1.353	0.983	120	537	4524	4992	0.32	2512	2012	2844	2148	0
1	20	3		GM07606	5010	26450	110	2162	2508	1347	556	574	146	100	100	0	1611	1853	916	569	581	112	100	96	0	1.541	1.52	1.56	1.568	1.214	1.506	0.973	80	471	2648	3236	0.624	1606	1042	1952	1284	0
1	21	3		GM07762	5210	26460	120	3258	3172	677	569	583	147	100	100	0	3445	3290	714	584	588	117	100	100	0	0.94	0.962	0.955	0.965	1.096	0.955	0.986	120	558	5550	5309	-0.089	2689	2861	2603	2706	0
1	22	3		GM07807	5400	26470	110	3446	3144	1086	507	548	405	100	97	0	3410	3094	1167	532	555	376	100	88	0	1.021	1.029	1.032	1.067	1.179	1.019	0.973	80	503	5817	5199	0.03	2939	2878	2637	2562	0
1	1	4		GM08365	1310	26660	130	3051	3244	1227	139	188	151	100	100	0	3872	3920	1149	137	172	108	100	100	0	0.78	0.821	0.79	0.794	1.15	0.835	0.972	120	705	6647	6888	-0.359	2912	3735	3105	3783	0
1	2	4		GM08440	1510	26650	120	1562	1779	655	208	233	123	100	100	0	1829	1962	533	225	244	106	100	100	0	0.844	0.904	0.865	0.871	1.162	0.942	0.963	120	511	2958	3308	-0.244	1354	1604	1571	1737	0
1	3	4		GM08530	1710	26650	120	1388	1777	1157	223	255	138	100	96	0	1529	1799	1076	235	262	112	100	100	0	0.9	0.994	0.979	0.952	1.198	1.03	0.975	120	511	2459	3118	-0.152	1165	1294	1554	1564	0
1	4	4		GM08606	1910	26660	130	2346	2683	1229	231	259	124	100	100	0	3115	3359	1230	236	258	92	100	100	0	0.735	0.785	0.763	0.749	1.158	0.819	0.973	120	604	4994	5575	-0.445	2115	2879	2452	3123	0
1	5	4		GM08676	2100	26650	120	1915	2179	1026	249	279	116	100	99	0	1727	1923	801	255	280	95	100	100	0	1.132	1.157	1.14	1.13	1.135	1.185	0.98	120	482	3138	3598	0.179	1666	1472	1930	1668	0
1	6	4		GM08688	2290	26660	130	2314	2768	1440	259	286	116	100	100	0	3257	3724	1677	289	304	89	100	100	0	0.692	0.73	0.703	0.687	1.207	0.756	0.972	120	537	5023	5944	-0.53	2055	2968	2509	3435	0
1	7	4		LD11455	2480	26650	110	2236	2205	1011	243	267	109	100	98	0	2073	2041	835	271	284	88	98	97	0	1.106	1.108	1.105	1.099	1.212	1.126	0.971	80	462	3795	3732	0.145	1993	1802	1962	1770	0
1	8	4		LD11580	2670	26650	100	1431	1464	767	228	249	98	97	92	0	1628	1664	825	236	254	80	97	93	0	0.864	0.866	0.845	0.872	1.621	0.889	0.967	80	438	2595	2664	-0.211	1203	1392	1236	1428	0
1	9	4		LD11648	2880	26650	120	1626	1718	614	233	251	86	100	100	0	1627	1694	576	250	263	63	100	100	0	1.012	1.028	1.016	1.021	1.142	1.036	0.979	120	566	2770	2929	0.017	1393	1377	1485	1444	0
1	10	4		LD11871	3060	26650	100	3486	3515	1227	234	253	94	100	100	0	4213	4357	1575	253	273	84	100	100	0	0.821	0.799	0.803	0.8	1.117	0.79	0.986	80	430	7212	7385	-0.284	3252	3960	3281	4104	0
1	11	4		LD11958	3250	26660	110	3268	3068	1007	253	287	158	100	100	0	4861	4316	1382	286	354	559	100	98	0	0.659	0.699	0.688	0.698	1.12	0.694	0.985	80	518	7590	6845	-0.602	3015	4575	2815	4030	0
1	12	4		LD12230	3450	26650	110	2391	2535	1117	302	335	135	100	98	0	3864	3945	1642	357	409	236	100	100	0	0.596	0.622	0.607	0.602	1.192	0.622	0.973	80	549	5596	5821	-0.747	2089	3507	2233	3588	0
1	13	4		BLANK	3650	26650	150	218	660	801	332	360	125	30	28	0	220	892	1181	406	429	135	28	28	0	0.613	0.675	0.717	0.751	1.495	0.681	0.969	156	723	-300	814	-0.706	-114	-186	328	486	-50
1	14	4		BLANK	3840	26650	150	260	782	921	319	350	158	33	33	0	286	881	1027	381	408	187	33	32	0	0.621	0.926	0.797	0.817	1.804	0.904	0.923	156	627	-154	963	-0.687	-59	-95	463	500	-50
1	15	4		BLANK	4040	26650	150	201	520	634	331	403	311	23	20	0	223	620	807	367	459	424	22	19	0	0.903	0.747	0.843	0.88	1.509	0.766	0.953	156	665	-274	442	-0.148	-130	-144	189	253	-50
1	16	4		BLANK	4230	26650	150	212	530	882	359	416	261	17	16	0	217	555	789	390	449	333	17	16	0	0.85	1.036	0.874	0.843	1.794	1.152	0.688	156	609	-320	336	-0.235	-147	-173	171	165	-50
1	17	4		BLANK	4430	26650	150	218	571	742	372	400	168	23	21	0	231	629	853	399	415	127	22	21	0	0.917	0.865	0.915	0.979	1.704	0.889	0.959	156	660	-322	429	-0.126	-154	-168	199	230	-50
1	18	4		BLANK	4620	26650	150	284	654	823	419	446	177	22	20	0	286	699	923	441	462	144	22	21	0	0.871	0.911	0.917	0.872	1.55	0.908	0.967	156	648	-290	493	-0.199	-135	-155	235	258	-50
1	19	4		BLANK	4820	26650	150	263	681	789	479	513	156	29	27	0	264	732	881	498	530	127	28	26	0	0.923	0.863	0.928	0.982	1.695	0.914	0.962	156	573	-450	436	-0.115	-216	-234	202	234	-50
1	20	4		BLANK	5010	26650	150	259	697	773	518	542	165	31	28	0	257	736	847	534	549	127	30	29	0	0.935	0.886	0.939	0.929	1.444	0.933	0.96	156	554	-536	381	-0.097	-259	-277	179	202	-50
1	21	4		BLANK	5200	26650	150	267	527	653	496	531	155	17	16	0	282	546	693	512	535	122	17	16	0	0.996	0.912	0.94	1.047	1.904	0.968	0.941	156	587	-459	65	-0.006	-229	-230	31	34	-50
1	22	4		BLANK	5400	26650	150	298	589	752	436	465	159	19	17	0	297	593	773	446	475	136	18	17	0	0.926	1.041	0.969	1.005	1.671	0.995	0.963	156	818	-287	300	-0.111	-138	-149	153	147	-50
1	1	5		BLANK	1320	26850	80	576	626	412	133	185	147	80	65	0	613	651	421	130	169	110	78	69	0	0.917	0.946	0.929	1.013	1.751	0.968	0.931	52	320	926	1014	-0.125	443	483	493	521	0
1	2	5		BLANK	1510	26840	150	171	476	597	204	237	158	28	23	0	190	607	827	228	250	146	27	25	0	0.868	0.718	0.805	0.857	1.885	0.74	0.945	156	690	-71	651	-0.204	-33	-38	272	379	-50
1	3	5		BLANK	1700	26840	150	181	541	650	226	264	147	32	28	0	213	683	879	250	281	120	31	28	0	1.216	0.727	0.83	0.929	1.855	0.761	0.948	156	694	-82	748	0.282	-45	-37	315	433	-50
1	4	5		BLANK	1900	26850	80	1216	1170	495	212	245	141	92	86	0	1370	1411	652	227	246	101	90	88	0	0.878	0.809	0.804	0.841	1.439	0.799	0.966	52	308	2147	2142	-0.187	1004	1143	958	1184	0
1	5	5		BLANK	2090	26840	150	193	538	676	242	266	117	28	28	0	200	651	867	256	273	91	30	27	0	0.875	0.749	0.822	0.884	1.795	0.788	0.967	156	646	-105	691	-0.193	-49	-56	296	395	-50
1	6	5		BLANK	2290	26840	150	177	481	627	265	305	146	23	22	0	180	540	741	293	324	138	23	22	0	0.779	0.874	0.86	0.864	1.728	0.856	0.954	156	610	-201	463	-0.361	-88	-113	216	247	-50
1	7	5		BLANK	2480	26840	150	183	478	604	257	297	158	27	24	0	201	606	835	284	315	143	27	25	0	0.892	0.686	0.854	0.853	1.708	0.748	0.941	156	658	-157	543	-0.166	-74	-83	221	322	-50
1	8	5		BLANK	2670	26840	150	183	517	601	235	265	136	32	28	0	196	616	767	255	280	110	30	29	0	0.881	0.781	0.85	0.948	1.648	0.805	0.962	156	732	-111	643	-0.182	-52	-59	282	361	-50
1	9	5		(GH01660)	2880	26850	120	1182	1172	400	235	253	106	100	99	0	1186	1198	368	257	272	86	100	100	0	1.019	0.996	0.974	0.973	1.23	1.022	0.954	120	538	1876	1878	0.028	947	929	937	941	0
1	10	5		GH07762	3060	26840	110	1976	2032	534	251	280	118	100	100	0	1986	2041	520	268	304	127	100	100	0	1.004	1.005	0.992	1.008	1.142	1.026	0.974	80	487	3443	3554	0.006	1725	1718	1781	1773	0
1	11	5		(GH09688)	3270	26850	120	2103	2153	677	295	307	94	100	100	0	2508	2435	703	330	345	97	100	100	0	0.83	0.883	0.855	0.875	1.167	0.886	0.969	120	588	3986	3963	-0.269	1808	2178	1858	2105	0
1	12	5		(GH12215)	3460	26850	100	2424	2552	910	338	351	99	100	100	0	2818	2899	1015	402	416	117	100	100	0	0.863	0.887	0.874	0.893	1.169	0.883	0.983	80	453	4502	4711	-0.212	2086	2416	2214	2497	0
1	13	5		(GH13704)	3650	26860	100	1955	2025	1017	355	373	103	97	96	0	2237	2371	1227	432	447	88	97	97	0	0.886	0.861	0.87	0.86	1.222	0.865	0.978	80	441	3405	3609	-0.174	1600	1805	1670	1939	0
1	14	5		GH01073	3850	26850	120	2152	2232	850	353	363	87	98	98	0	3210	3376	1094	427	433	79	100	99	0	0.646	0.637	0.627	0.612	1.196	0.656	0.969	120	542	4582	4828	-0.629	1799	2783	1879	2949	0
1	15	5		(LD22017)	4020	26850	90	3695	3581	1478	370	411	179	100	100	0	3436	3514	1436	426	464	184	100	100	0	1.105	1.04	1.048	1.048	1.115	1.028	0.983	52	356	6335	6299	0.144	3325	3010	3211	3088	0
1	16	5		(LD24220)	4230	26840	150	309	557	596	364	392	141	20	19	0	342	625	694	412	436	137	19	17	0	0.786	0.906	0.894	0.884	2.168	0.883	0.938	156	732	-125	406	-0.348	-55	-70	193	213	-50
1	17	5		LD24440	4420	26850	100	2335	2648	1330	352	360	112	98	97	0	2115	2254	964	394	394	97	96	96	0	1.152	1.234	1.211	1.15	1.351	1.275	0.974	80	427	3704	4156	0.204	1983	1721	2296	1860	0
1	18	5		LD24485	4620	26840	100	3436	3611	1389	379	389	136	100	100	0	3865	3959	1318	414	415	117	100	100	0	0.886	0.912	0.883	0.898	1.166	0.935	0.976	80	459	6508	6777	-0.175	3057	3451	3232	3545	0
1	19	5		(LD24527)	4830	26840	120	3242	3502	1386	403	426	116	100	100	0	3333	3447	1203	434	454	89	100	100	0	0.979	1.029	1.013	1.013	1.132	1.044	0.983	120	516	5738	6112	-0.03	2839	2899	3099	3013	0
1	20	5		LD24793	5010	26840	150	272	637	962	414	435	101	19	18	0	271	676	1062	452	469	79	18	17	0	0.785	0.996	0.887	0.903	2.132	0.914	0.982	156	555	-323	447	-0.35	-142	-181	223	224	-50
1	21	5		(LP07553)	5210	26840	120	1820	2098	884	445	463	107	100	100	0	2322	2510	896	480	495	99	100	100	0	0.746	0.814	0.778	0.782	1.215	0.848	0.952	120	529	3217	3683	-0.422	1375	1842	1653	2030	0
1	22	5		GH02250	5400	26840	110	2002	1985	612	434	455	146	100	100	0	2791	2914	791	453	501	205	100	100	0	0.671	0.63	0.583	0.61	1.376	0.637	0.914	80	507	3906	4012	-0.576	1568	2338	1551	2461	0
1	1	6		GH02340	1310	27040	110	2973	3216	1381	130	199	205	100	100	0	4700	4922	1376	128	193	222	100	100	0	0.622	0.644	0.597	0.613	1.214	0.653	0.937	80	554	7415	7880	-0.685	2843	4572	3086	4794	0
1	2	6		GH02396	1510	27050	130	2226	2296	880	207	254	192	100	100	0	3299	3349	1051	241	285	218	100	100	0	0.66	0.672	0.67	0.65	1.153	0.688	0.974	120	639	5077	5197	-0.599	2019	3058	2089	3108	0
1	3	6		GH02431	1710	27030	110	3308	3196	1209	253	316	219	100	100	0	2547	2520	883	308	355	197	100	100	0	1.364	1.33	1.333	1.318	1.096	1.331	0.987	80	497	5294	5155	0.448	3055	2239	2943	2212	0
1	4	6		GH02439	1910	27040	120	2187	2690	1694	254	290	155	100	100	0	1967	2420	1261	283	307	119	100	100	0	1.148	1.14	1.081	1.06	1.186	1.21	0.978	120	582	3617	4573	0.199	1933	1684	2436	2137	0
1	5	6		GH03163	2100	27040	120	2094	2580	1420	270	306	142	100	99	0	2619	2900	1251	291	318	100	100	100	0	0.784	0.885	0.835	0.828	1.22	0.952	0.964	120	502	4152	4919	-0.352	1824	2328	2310	2609	0
1	6	6		GH03377	2280	27040	110	2311	2372	1074	308	353	174	98	97	0	2504	2492	908	345	388	207	98	97	0	0.928	0.961	0.918	0.912	1.172	1.003	0.966	80	485	4162	4211	-0.108	2003	2159	2064	2147	0
1	7	6		GH03502	2470	27030	90	2317	2331	845	313	372	264	100	100	0	1977	1985	629	334	386	238	100	100	0	1.22	1.222	1.192	1.206	1.137	1.231	0.976	52	390	3647	3669	0.287	2004	1643	2018	1651	0
1	8	6		GH03683	2670	27040	100	2289	2501	1017	267	308	155	100	100	0	2928	3107	1188	297	333	165	100	100	0	0.769	0.795	0.779	0.796	1.194	0.792	0.968	80	481	4653	5044	-0.38	2022	2631	2234	2810	0
1	9	6		GH03694	2870	27030	110	2614	2694	922	254	282	119	100	100	0	3016	3005	1068	283	310	119	100	100	0	0.864	0.896	0.896	0.904	1.104	0.883	0.989	80	483	5093	5162	-0.212	2360	2733	2440	2722	0
1	10	6		GH03937	3060	27040	150	468	719	550	276	291	105	66	46	0	469	753	616	305	322	114	57	42	0	1.171	0.989	1.017	1.095	2.036	0.899	0.959	156	745	356	891	0.227	192	164	443	448	-50
1	11	6		LD24618	3270	27040	130	3262	3067	1045	320	321	77	100	100	0	4060	3793	1209	356	362	83	100	100	0	0.794	0.799	0.792	0.789	1.104	0.801	0.989	120	578	6646	6184	-0.332	2942	3704	2747	3437	0
1	12	6		LD24633	3460	27040	130	2826	2665	1078	368	377	79	100	100	0	3870	3564	1349	428	444	86	100	100	0	0.714	0.732	0.721	0.708	1.154	0.742	0.984	120	586	5900	5433	-0.486	2458	3442	2297	3136	0
1	13	6		LD24677	3660	27040	130	3880	3581	1146	403	407	79	100	100	0	4282	3985	1434	486	486	79	100	100	0	0.916	0.908	0.915	0.937	1.122	0.888	0.99	120	626	7273	6677	-0.127	3477	3796	3178	3499	0
1	14	6		LD24696	3850	27040	130	3450	3176	1277	382	393	86	100	98	0	3485	3118	1315	463	466	76	98	98	0	1.015	1.052	1.065	1.088	1.134	1.027	0.986	120	600	6090	5449	0.022	3068	3022	2794	2655	0
1	15	6		LD24780	4060	27030	100	1993	1982	1015	376	398	135	86	85	0	2294	2215	1184	448	467	150	82	80	0	0.876	0.909	0.887	0.919	1.683	0.884	0.986	80	522	3463	3373	-0.191	1617	1846	1606	1767	0
1	16	6		LD24904	4260	27040	90	2052	1808	714	373	378	76	98	96	0	2351	2066	856	433	431	67	94	92	0	0.875	0.879	0.874	0.945	1.299	0.856	0.983	52	371	3597	3068	-0.192	1679	1918	1435	1633	0
1	17	6		GH03475	4440	27040	130	2210	2073	648	393	402	81	100	100	0	2755	2675	818	451	458	84	100	100	0	0.789	0.755	0.748	0.75	1.187	0.758	0.979	120	599	4121	3904	-0.343	1817	2304	1680	2224	0
1	18	6		GH03795	4630	27040	130	2862	2798	1185	420	430	100	100	100	0	3895	3649	1346	480	496	127	100	100	0	0.715	0.75	0.723	0.717	1.166	0.771	0.979	120	635	5857	5547	-0.484	2442	3415	2378	3169	0
1	19	6		GH03980	4830	27050	120	3293	3145	1146	437	448	103	100	100	0	3578	3303	1263	510	522	128	100	99	0	0.931	0.97	0.977	0.995	1.146	0.958	0.98	120	490	5924	5501	-0.103	2856	3068	2708	2793	0
1	20	6		GH04025	5010	27040	150	469	1055	1158	479	485	103	34	30	0	490	1194	1383	558	557	112	28	28	0	0.147	0.906	0.83	0.846	2.397	0.846	0.982	156	632	-78	1212	-2.766	-10	-68	576	636	-50
1	21	6		GH04125	5220	27050	130	2903	2848	933	531	529	102	100	100	0	3648	3579	1100	607	601	109	100	100	0	0.78	0.78	0.769	0.775	1.191	0.785	0.981	120	612	5413	5289	-0.358	2372	3041	2317	2972	0
1	22	6		GH04238	5420	27040	120	2120	2157	721	528	541	153	100	100	0	2154	2084	751	601	618	182	100	95	0	1.025	1.098	1.092	1.157	1.261	1.072	0.946	120	635	3145	3112	0.036	1592	1553	1629	1483	0
1	1	7		GH05321	1320	27240	120	1486	1611	876	139	188	166	100	98	0	1569	1693	716	136	182	186	100	100	0	0.94	0.945	0.923	0.863	1.242	1.005	0.967	120	614	2780	3029	-0.089	1347	1433	1472	1557	0
1	2	7		GH05615	1510	27240	120	1886	1804	654	197	215	99	100	100	0	3285	3044	904	233	244	88	100	100	0	0.553	0.572	0.554	0.548	1.175	0.587	0.967	120	512	4741	4418	-0.854	1689	3052	1607	2811	0
1	3	7		GH05668	1710	27240	120	1997	1992	922	250	291	190	100	99	0	2542	2383	974	324	354	172	100	100	0	0.788	0.846	0.831	0.811	1.184	0.871	0.975	120	588	3965	3801	-0.344	1747	2218	1742	2059	0
1	4	7		GH06023	1910	27240	120	1209	1536	970	261	283	108	99	96	0	1174	1470	846	313	328	76	99	96	0	1.101	1.102	1.094	1.089	1.251	1.119	0.956	120	507	1809	2432	0.139	948	861	1275	1157	0
1	5	7		GH06338	2090	27240	150	172	414	541	264	293	118	21	19	0	188	442	579	301	318	82	20	19	0	0.814	1.064	0.89	0.851	1.784	0.972	0.917	156	664	-205	291	-0.297	-92	-113	150	141	-50
1	6	7		GH06679	2290	27240	130	2605	2645	1211	292	323	149	100	98	0	1798	1763	779	323	349	161	97	95	0	1.568	1.634	1.654	1.693	1.197	1.612	0.975	120	653	3788	3793	0.649	2313	1475	2353	1440	0
1	7	7		GH08205	2490	27250	90	2150	1954	848	289	303	105	100	94	0	2180	1894	827	317	326	89	100	94	0	0.999	1.056	1.088	1.09	1.19	1.026	0.968	52	386	3724	3242	-0.002	1861	1863	1665	1577	0
1	8	7		GH08303	2680	27240	130	2095	2231	1011	296	312	111	99	98	0	2872	2964	1218	341	358	131	98	98	0	0.711	0.738	0.713	0.716	1.183	0.755	0.973	120	643	4330	4558	-0.493	1799	2531	1935	2623	0
1	9	7		GH08548	2880	27240	120	1331	1290	569	300	310	83	98	95	0	1531	1423	547	354	360	93	99	97	0	0.876	0.926	0.86	0.887	1.301	0.958	0.935	120	579	2208	2059	-0.191	1031	1177	990	1069	0
1	10	7		GH08782	3070	27230	110	1506	1506	586	296	309	88	100	98	0	1821	1735	537	342	359	113	100	100	0	0.818	0.869	0.839	0.831	1.203	0.956	0.948	80	471	2689	2603	-0.29	1210	1479	1210	1393	0
1	11	7		GH08974	3270	27240	120	2226	2378	999	323	332	82	100	100	0	2510	2492	856	371	385	101	100	100	0	0.89	0.969	0.94	0.935	1.178	1.01	0.969	120	545	4042	4176	-0.169	1903	2139	2055	2121	0
1	12	7		GH09173	3460	27240	140	2139	2385	1181	395	396	73	100	100	0	2109	2366	988	466	469	82	99	98	0	1.061	1.047	1.016	1.013	1.206	1.09	0.97	156	686	3387	3890	0.086	1744	1643	1990	1900	0
1	13	7		LD35637	3660	27250	100	2336	2296	937	432	434	73	93	93	0	2645	2541	1055	520	513	80	92	92	0	0.896	0.922	0.92	0.888	1.489	0.9	0.98	80	443	4029	3885	-0.158	1904	2125	1864	2021	0
1	14	7		LD35705	3850	27230	130	2150	2066	789	417	426	101	100	100	0	3142	2946	1036	495	500	107	100	100	0	0.655	0.673	0.658	0.649	1.138	0.691	0.984	120	681	4380	4100	-0.611	1733	2647	1649	2451	0
1	15	7		LD36016	4070	27250	80	2379	2145	764	420	431	115	92	92	0	3190	2750	1051	512	512	143	90	90	0	0.732	0.771	0.782	0.782	1.26	0.754	0.978	52	304	4637	3963	-0.451	1959	2678	1725	2238	0
1	16	7		LD36173	4240	27230	130	1902	2111	1019	437	437	79	100	100	0	2373	2730	1224	511	511	84	100	100	0	0.787	0.754	0.745	0.716	1.193	0.772	0.983	120	620	3327	3893	-0.346	1465	1862	1674	2219	0
1	17	7		LD36566	4440	27240	140	2026	2027	879	462	474	97	100	99	0	2391	2404	961	537	558	112	100	99	0	0.844	0.838	0.813	0.811	1.221	0.868	0.97	156	628	3418	3432	-0.245	1564	1854	1565	1867	0
1	18	7		LD36817	4640	27250	130	2273	2272	999	496	515	110	100	100	0	2551	2474	1074	596	614	138	100	100	0	0.909	0.946	0.952	0.963	1.179	0.939	0.983	120	534	3732	3654	-0.138	1777	1955	1776	1878	0
1	19	7		LD40063	4830	27240	140	2899	2860	1183	545	545	102	99	99	0	3392	3140	1264	645	655	122	99	98	0	0.857	0.928	0.907	0.94	1.204	0.93	0.981	156	557	5101	4810	-0.223	2354	2747	2315	2495	0
1	20	7		LD40224	5020	27240	120	2612	2667	1290	579	585	95	99	97	0	2727	2560	1181	690	694	85	98	95	0	0.998	1.117	1.13	1.172	1.359	1.102	0.969	120	492	4070	3958	-0.003	2033	2037	2088	1870	0
1	21	7		LD40493	5220	27240	120	2621	2778	1249	619	639	156	100	98	0	2794	3030	1318	725	742	161	98	97	0	0.968	0.937	0.945	0.952	1.199	0.934	0.979	120	548	4071	4464	-0.047	2002	2069	2159	2305	0
1	22	7		LD40776	5410	27240	130	2504	2663	1168	601	622	151	99	99	0	2407	2718	1152	698	704	137	99	99	0	1.114	1.021	1.016	1.015	1.188	1.015	0.969	120	687	3612	4082	0.155	1903	1709	2062	2020	0
1	1	8		LD40977	1320	27430	120	1714	1862	869	127	177	149	100	100	0	1582	1626	628	130	171	141	100	100	0	1.093	1.16	1.132	1.114	1.169	1.204	0.973	120	624	3039	3231	0.128	1587	1452	1735	1496	0
1	2	8		LD41276	1520	27440	140	2639	2626	903	184	206	98	100	100	0	4291	4086	1145	223	237	99	100	100	0	0.603	0.632	0.623	0.613	1.216	0.638	0.965	156	654	6523	6305	-0.729	2455	4068	2442	3863	0
1	3	8		LD43688	1710	27440	130	1351	1504	863	236	247	72	99	97	0	1992	2177	1277	332	327	82	98	97	0	0.672	0.687	0.691	0.708	1.245	0.678	0.979	120	544	2775	3113	-0.574	1115	1660	1268	1845	0
1	4	8		LD43876	1900	27440	130	1518	1779	736	263	275	68	100	100	0	2072	2353	975	353	359	61	100	100	0	0.73	0.758	0.761	0.758	1.114	0.753	0.986	120	598	2974	3516	-0.454	1255	1719	1516	2000	0
1	5	8		LD44179	2110	27440	120	1414	1444	760	267	284	84	98	97	0	1242	1277	553	328	335	69	98	97	0	1.255	1.24	1.178	1.194	1.249	1.285	0.959	120	528	2061	2126	0.328	1147	914	1177	949	0
1	6	8		LD44370	2300	27440	120	1799	2080	1045	283	297	87	100	100	0	2130	2361	887	323	332	67	100	100	0	0.839	0.882	0.853	0.822	1.261	0.948	0.957	120	515	3323	3835	-0.253	1516	1807	1797	2038	0
1	7	8		LD44733	2490	27440	120	1476	1507	610	300	320	100	100	100	0	1556	1679	578	339	358	104	100	100	0	0.966	0.901	0.858	0.864	1.239	0.929	0.954	120	549	2393	2547	-0.049	1176	1217	1207	1340	0
1	8	8		LD45244	2690	27430	130	1836	1707	739	336	353	103	99	96	0	2387	2218	833	393	407	113	100	100	0	0.752	0.751	0.736	0.695	1.276	0.795	0.962	120	598	3494	3196	-0.411	1500	1994	1371	1825	0
1	9	8		LD46418	2880	27440	140	1983	2011	790	357	366	81	98	98	0	2879	2855	1052	424	436	82	99	98	0	0.662	0.68	0.676	0.66	1.17	0.696	0.983	156	624	4081	4085	-0.594	1626	2455	1654	2431	0
1	10	8		LD46678	3070	27430	130	1457	1412	421	341	355	102	100	100	0	2290	2163	609	398	433	137	100	100	0	0.59	0.607	0.596	0.593	1.156	0.615	0.967	120	605	3008	2836	-0.762	1116	1892	1071	1765	0
1	11	8		LD46744	3260	27440	130	1402	1394	416	354	362	92	100	100	0	1627	1635	516	432	443	99	98	97	0	0.877	0.865	0.876	0.885	1.229	0.849	0.964	120	598	2243	2243	-0.189	1048	1195	1040	1203	0
1	12	8		LD47064	3470	27430	110	1161	1182	525	414	423	92	92	85	0	1007	1028	464	497	504	77	78	75	0	1.465	1.446	1.412	1.585	1.896	1.395	0.914	80	480	1257	1299	0.551	747	510	768	531	0
1	13	8		LD47455	3650	27430	110	1266	1384	534	436	442	81	96	95	0	1672	1836	662	520	521	100	95	95	0	0.72	0.72	0.686	0.683	1.195	0.728	0.954	80	482	1982	2264	-0.473	830	1152	948	1316	0
1	14	8		LD47508	3850	27440	130	1822	1811	749	442	445	81	98	98	0	1864	1904	828	531	532	92	97	95	0	1.035	0.997	1.013	1.06	1.339	0.979	0.957	120	640	2713	2742	0.05	1380	1333	1369	1373	0
1	15	8		GM13045	4050	27440	140	2645	2497	741	471	471	83	100	100	0	2563	2484	759	556	555	89	100	100	0	1.083	1.051	1.062	1.062	1.182	1.036	0.98	156	691	4181	3954	0.115	2174	2007	2026	1928	0
1	16	8		GM13207	4240	27430	130	1902	1766	475	504	507	89	100	100	0	2411	2251	614	591	593	88	100	100	0	0.768	0.76	0.755	0.758	1.144	0.755	0.975	120	556	3218	2922	-0.381	1398	1820	1262	1660	0
1	17	8		GM13274	4430	27440	140	2561	2580	816	558	557	96	99	99	0	3064	3018	930	662	657	93	99	99	0	0.834	0.858	0.86	0.847	1.184	0.853	0.985	156	576	4405	4378	-0.262	2003	2402	2022	2356	0
1	18	8		GM13388	4630	27440	150	2742	2689	912	609	621	112	98	98	0	3246	3151	1034	720	732	122	98	98	0	0.844	0.856	0.853	0.839	1.188	0.859	0.98	156	509	4659	4511	-0.244	2133	2526	2080	2431	0
1	19	8		GM13788	4830	27440	140	3271	3261	1376	668	686	143	100	100	0	3455	3638	1468	783	807	146	100	100	0	0.974	0.908	0.904	0.899	1.149	0.916	0.987	156	495	5275	5448	-0.038	2603	2672	2593	2855	0
1	20	8		GM14102	5020	27440	140	4177	4183	1655	723	756	189	100	99	0	4311	4187	1585	821	866	178	99	99	0	0.99	1.028	1.041	1.038	1.17	1.036	0.982	156	626	6944	6826	-0.015	3454	3490	3460	3366	0
1	21	8		HL08157	5210	27440	100	3848	3957	1790	863	879	259	98	98	0	4120	3976	1696	974	989	283	98	96	0	0.949	1.031	1.027	1.041	1.229	1.021	0.981	80	428	6131	6096	-0.076	2985	3146	3094	3002	0
1	22	8		LD21116	5400	27430	110	2937	3155	1206	733	784	284	100	98	0	2618	2758	1064	790	854	306	98	85	0	1.206	1.231	1.226	1.3	1.29	1.264	0.962	80	551	4032	4390	0.27	2204	1828	2422	1968	0
1	1	9		LD21241	1310	27640	110	1956	2009	728	126	176	152	100	100	0	2836	2756	846	129	181	155	100	100	0	0.676	0.717	0.698	0.696	1.165	0.723	0.968	80	522	4537	4510	-0.565	1830	2707	1883	2627	0
1	2	9		LD21269	1510	27630	110	2565	2594	884	180	223	133	100	100	0	3209	3134	829	209	252	156	100	100	0	0.795	0.825	0.81	0.799	1.197	0.838	0.964	80	512	5385	5339	-0.331	2385	3000	2414	2925	0
[truncated: 7,214 more rows]

## Sheet: Hairy_Kc_3.gpr
ATF	1
27	43
Type=GenePix Results 1.4
DateTime=2002/10/15 09:13:24
[truncated: 7,418 more rows]

## Sheet: Hairy_Kc_rev.gpr
ATF	1
24	43
[truncated: 7,417 more rows]
