# Supplementary material for: Hairy Transcriptional Repression Targets and Cofactor Recruitment in Drosophila
Source: PLoS Biol. 2004 Jul 13;2(7):e178. doi: 10.1371/journal.pbio.0020178 (PMC449821; doi:10.1371/journal.pbio.0020178)
Supplement: Dataset S3 — (11.8 MB XLS). [file pbio.0020178.sd003.xls]

## Sheet: Hairy_Emb_1.gpr
ATF	1
27	43
Type=GenePix Results 1.4
DateTime=2003/06/03 12:10:09
Settings=C:\Program Files\Axon\GenePixPro3\comcen.gps
GalFile=F:\dnaarray\array.files\Fly_01-17-02.gal
Scanner=GenePix 4000A [47267]
Comment=
PixelSize=10
ImageName=635 nm 532 nm
FileName=F:\dnaarray\2003-06-03_Emb_h1-3.5.03.tif F:\dnaarray\2003-06-03_Emb_h1-3.5.03.tif
PMTVolts=670 520
ScanPower=100 100
FocusPosition=0
NormalizationFactor:RatioOfMedians=1.06748
NormalizationFactor:RatioOfMeans=1.05512
NormalizationFactor:MedianOfRatios=1.06101
NormalizationFactor:MeanOfRatios=1.05871
NormalizationFactor:RegressionRatio=1.04437
JpegImage=F:\dnaarray\2003-06-03_Emb_h1-3.5.03.jpg
RatioFormulation=W1/W2 (635 nm/532 nm)
Barcode=
ImageOrigin=840, 22200
JpegOrigin=1460, 22940
Creator=GenePix Pro 3.0.6.90
Temperature=38.34
LaserPower=1.48 1.57
LaserOnTime=17158 22753
Supplier=
Block	Column	Row	Name	ID	X	Y	Dia.	F635 Median	F635 Mean	F635 SD	B635 Median	B635 Mean	B635 SD	% > B635+1SD	% > B635+2SD	F635 % Sat.	F532 Median	F532 Mean	F532 SD	B532 Median	B532 Mean	B532 SD	% > B532+1SD	% > B532+2SD	F532 % Sat.	Ratio of Medians	Ratio of Means	Median of Ratios	Mean of Ratios	Ratios SD	Rgn Ratio	Rgn R≤	F Pixels	B Pixels	Sum of Medians	Sum of Means	Log Ratio	F635 Median - B635	F532 Median - B532	F635 Mean - B635	F532 Mean - B532	Flags
1	1	1		(CK00026)	1770	23400	120	5850	5808	1086	140	151	71	100	100	0	5632	5522	757	175	184	55	100	100	0	1.046	1.06	1.069	1.049	1.229	1.075	0.928	120	721	11167	11015	0.065	5710	5457	5668	5347	0
1	2	1		(CK00390)	1970	23400	120	9704	9246	2074	146	165	111	100	100	0	8741	8292	1824	179	191	61	100	100	0	1.116	1.122	1.12	1.124	1.273	1.13	0.915	120	578	18120	17213	0.159	9558	8562	9100	8113	0
1	3	1		(CK00536)	2140	23400	120	4416	4175	1215	142	167	160	100	99	0	4351	4060	998	189	210	170	97	96	0	1.027	1.042	1.05	1.052	1.504	1.078	0.921	120	577	8436	7904	0.038	4274	4162	4033	3871	0
1	4	1		(CK01083)	2340	23400	120	3344	3252	654	147	166	101	100	100	0	3043	2955	610	204	216	71	100	100	0	1.126	1.129	1.104	1.152	1.249	1.127	0.924	120	608	6036	5856	0.171	3197	2839	3105	2751	0
1	5	1		(CK02229)	2530	23400	120	5401	5075	1266	158	174	86	100	100	0	6743	6291	1479	222	236	82	100	99	0	0.804	0.81	0.802	0.822	1.224	0.811	0.935	120	608	11764	10986	-0.315	5243	6521	4917	6069	0
1	6	1		(GM01004)	2730	23400	120	5525	5331	1167	161	177	93	100	99	0	7683	7385	1627	242	248	83	100	99	0	0.721	0.724	0.718	0.732	1.243	0.711	0.928	120	666	12805	12313	-0.472	5364	7441	5170	7143	0
1	7	1		GM07659	2930	23400	120	6024	5840	1179	163	230	577	100	99	0	6484	6257	1157	236	290	530	99	99	0	0.938	0.943	0.938	0.949	1.306	0.941	0.936	120	616	12109	11698	-0.092	5861	6248	5677	6021	0
1	8	1		(HL02234)	3120	23400	120	5569	5272	1479	166	177	73	100	100	0	5795	5398	1557	236	249	72	99	98	0	0.972	0.989	0.984	1.035	1.385	0.985	0.923	120	580	10962	10268	-0.041	5403	5559	5106	5162	0
1	9	1		HL02693	3310	23400	120	7388	7205	1364	165	185	125	100	100	0	7368	7201	1227	238	249	72	100	100	0	1.013	1.011	1.005	1.003	1.216	1.017	0.929	120	594	14353	14003	0.019	7223	7130	7040	6963	0
1	10	1		(HL03474)	3500	23400	120	4846	4640	1061	155	171	132	100	100	0	4673	4428	1034	248	253	68	100	99	0	1.06	1.073	1.064	1.11	1.306	1.072	0.925	120	608	9116	8665	0.084	4691	4425	4485	4180	0
1	11	1		HL05936	3710	23400	120	4587	4425	1035	152	164	74	100	99	0	5779	5399	1273	240	252	75	99	97	0	0.801	0.828	0.821	0.864	1.392	0.82	0.921	120	608	9974	9432	-0.321	4435	5539	4273	5159	0
1	12	1		LD02793	3900	23390	120	5729	5524	1096	147	163	85	100	100	0	5940	5618	1239	236	247	70	100	100	0	0.979	0.999	0.995	1.032	1.302	0.982	0.935	120	613	11286	10759	-0.031	5582	5704	5377	5382	0
1	13	1		LD08534	4100	23400	120	2963	2880	560	155	168	77	100	100	0	4211	4174	608	237	250	72	100	100	0	0.707	0.692	0.703	0.682	1.213	0.696	0.903	120	595	6782	6662	-0.501	2808	3974	2725	3937	0
1	14	1		LD09009	4290	23390	130	6189	6016	1403	155	169	89	100	100	0	5593	5353	1436	230	240	70	99	99	0	1.125	1.144	1.108	1.199	1.474	1.115	0.91	120	664	11397	10984	0.17	6034	5363	5861	5123	0
1	15	1		(LD09767)	4480	23400	130	3617	3509	769	143	155	83	99	99	0	3738	3578	606	225	234	64	100	100	0	0.989	1.004	1.009	0.987	1.267	1.027	0.907	120	648	6987	6719	-0.016	3474	3513	3366	3353	0
1	16	1		LD09852	4670	23400	120	5289	5018	1054	142	159	120	100	100	0	5556	5385	812	228	232	59	100	100	0	0.966	0.946	0.963	0.931	1.212	0.968	0.922	120	621	10475	10033	-0.05	5147	5328	4876	5157	0
1	17	1		(LD10161)	4860	23400	110	9147	9099	1734	143	163	124	100	100	0	10357	10283	1893	224	243	126	100	100	0	0.889	0.89	0.877	0.891	1.231	0.866	0.897	80	533	19137	19015	-0.17	9004	10133	8956	10059	0
1	18	1		(LD10516)	5070	23400	120	5905	5719	1023	137	152	79	100	100	0	6219	6007	1022	217	231	118	100	100	0	0.961	0.964	0.957	0.961	1.304	0.961	0.92	120	626	11770	11372	-0.057	5768	6002	5582	5790	0
1	19	1		LD14392	5260	23400	130	3042	2918	566	136	148	89	100	100	0	3002	2901	470	203	209	52	100	100	0	1.038	1.031	1.043	1.02	1.241	1.047	0.9	120	646	5705	5480	0.054	2906	2799	2782	2698	0
1	20	1		(LD16050)	5450	23400	120	3282	3183	612	135	145	71	100	100	0	3004	2960	515	211	216	54	100	100	0	1.127	1.109	1.119	1.105	1.23	1.135	0.904	120	595	5940	5797	0.172	3147	2793	3048	2749	0
1	21	1		(LD17449)	5650	23390	120	4992	4810	1007	137	145	50	100	100	0	4751	4549	1027	214	224	87	100	100	0	1.07	1.078	1.058	1.115	1.41	1.054	0.909	120	600	9392	9008	0.098	4855	4537	4673	4335	0
1	22	1		LD18931	5850	23400	120	5086	4779	1196	137	143	49	100	100	0	4638	4473	794	206	214	84	100	100	0	1.117	1.088	1.109	1.025	1.475	1.114	0.913	120	659	9381	8909	0.159	4949	4432	4642	4267	0
1	1	2		LD19168	1750	23600	90	4367	3843	1542	135	147	72	100	100	0	6032	5336	1951	174	185	60	100	100	0	0.722	0.718	0.699	0.715	1.348	0.724	0.929	52	375	10090	8870	-0.469	4232	5858	3708	5162	0
1	2	2		LD19945	1950	23600	130	3081	2995	643	143	175	177	100	100	0	3479	3374	611	183	214	203	100	100	0	0.891	0.894	0.901	0.884	1.154	0.907	0.952	120	634	6234	6043	-0.166	2938	3296	2852	3191	0
1	3	2		GM01069	2150	23600	130	4750	4702	608	142	176	185	100	100	0	4917	4857	576	190	224	212	100	100	0	0.975	0.977	0.968	0.976	1.094	0.972	0.972	120	581	9335	9227	-0.037	4608	4727	4560	4667	0
1	4	2		GM01206	2340	23600	120	4331	4215	757	147	169	130	100	100	0	3917	3763	655	201	214	72	100	100	0	1.126	1.142	1.137	1.155	1.199	1.159	0.965	120	514	7900	7630	0.171	4184	3716	4068	3562	0
1	5	2		GM01456	2530	23600	120	4198	4156	699	157	173	117	100	100	0	3960	3907	561	219	230	70	100	100	0	1.08	1.084	1.077	1.08	1.12	1.098	0.97	120	536	7782	7687	0.111	4041	3741	3999	3688	0
1	6	2		GM01744	2710	23610	90	4612	4747	1726	162	168	60	100	100	0	6525	6575	2171	227	237	82	100	100	0	0.707	0.722	0.724	0.719	1.202	0.73	0.942	52	363	10748	10933	-0.501	4450	6298	4585	6348	0
1	7	2		GM01879	2910	23590	110	7365	7005	1891	163	381	1083	98	98	0	7932	7671	1671	242	453	1149	100	100	0	0.937	0.921	0.934	0.896	1.234	0.925	0.975	80	524	14892	14271	-0.095	7202	7690	6842	7429	0
1	8	2		GM01975	3120	23590	120	8036	7851	1319	163	366	1047	98	98	0	8286	8075	1367	241	442	1113	97	97	0	0.979	0.981	0.98	1.005	1.218	0.981	0.979	120	560	15918	15522	-0.031	7873	8045	7688	7834	0
1	9	2		HL01517	3310	23600	130	4609	4626	671	159	176	119	100	100	0	4417	4406	454	247	258	77	100	100	0	1.067	1.074	1.077	1.065	1.132	1.09	0.972	120	583	8620	8626	0.094	4450	4170	4467	4159	0
1	10	2		HL01677	3510	23590	130	5194	5072	878	154	183	191	100	100	0	5953	5767	1105	251	269	141	99	99	0	0.884	0.892	0.881	0.924	1.337	0.884	0.964	120	583	10742	10434	-0.178	5040	5702	4918	5516	0
1	11	2		HL01743	3710	23590	120	7199	7104	960	150	174	172	100	100	0	6540	6408	912	242	262	148	100	100	0	1.119	1.128	1.13	1.139	1.177	1.119	0.969	120	514	13347	13120	0.163	7049	6298	6954	6166	0
1	12	2		LD01372	3900	23600	120	6712	6661	963	139	155	71	100	100	0	7011	6991	703	228	239	72	100	100	0	0.969	0.964	0.971	0.954	1.163	0.978	0.965	120	528	13356	13285	-0.045	6573	6783	6522	6763	0
1	13	2		LD01463	4090	23590	130	8749	8383	2163	145	155	61	100	100	0	8194	7989	1495	229	237	58	100	100	0	1.08	1.062	1.078	1.01	1.409	1.095	0.949	120	562	16569	15998	0.111	8604	7965	8238	7760	0
1	14	2		LD01482	4290	23590	120	4591	4425	769	149	163	89	100	100	0	4244	4094	708	223	235	70	100	100	0	1.105	1.105	1.076	1.112	1.259	1.116	0.959	120	542	8463	8147	0.144	4442	4021	4276	3871	0
1	15	2		LD02616	4490	23590	130	2462	2457	421	142	160	107	100	100	0	3000	2962	367	224	233	68	100	100	0	0.836	0.846	0.84	0.839	1.17	0.851	0.936	120	558	5096	5053	-0.259	2320	2776	2315	2738	0
1	16	2		LD02979	4660	23590	100	5017	5179	1788	142	152	95	100	100	0	6610	6556	1984	222	226	57	100	100	0	0.763	0.795	0.805	0.781	1.25	0.803	0.949	80	412	11263	11371	-0.39	4875	6388	5037	6334	0
1	17	2		LD03170	4870	23590	130	4541	4389	723	140	153	84	100	100	0	4964	4827	493	222	235	115	100	100	0	0.928	0.923	0.932	0.909	1.222	0.945	0.956	120	619	9143	8854	-0.108	4401	4742	4249	4605	0
1	18	2		LD03185	5060	23590	120	5362	5260	835	135	150	78	100	100	0	5699	5613	688	216	221	53	100	100	0	0.953	0.95	0.963	0.943	1.148	0.959	0.962	120	514	10710	10522	-0.069	5227	5483	5125	5397	0
1	19	2		LD03255	5260	23590	120	4470	4419	495	137	150	92	100	100	0	4565	4522	424	209	216	58	100	100	0	0.995	0.993	0.998	0.991	1.097	0.993	0.96	120	528	8689	8595	-0.008	4333	4356	4282	4313	0
1	20	2		LD03322	5460	23590	130	4629	4404	875	138	148	68	99	99	0	5431	5269	746	209	216	64	100	100	0	0.86	0.843	0.862	0.812	1.436	0.847	0.955	120	582	9713	9326	-0.218	4491	5222	4266	5060	0
1	21	2		LD04071	5660	23580	130	5715	5679	801	140	147	59	100	100	0	5013	4873	760	213	225	97	100	100	0	1.161	1.189	1.183	1.201	1.19	1.181	0.958	120	563	10375	10199	0.216	5575	4800	5539	4660	0
1	22	2		LD04190	5850	23580	130	5291	5193	774	135	142	60	100	100	0	4458	4274	763	205	218	91	100	99	0	1.212	1.243	1.233	1.283	1.329	1.227	0.958	120	647	9409	9127	0.278	5156	4253	5058	4069	0
1	1	3		LD04449	1750	23790	130	3352	3475	600	142	167	148	100	100	0	3221	3250	435	179	191	71	100	100	0	1.055	1.085	1.082	1.078	1.144	1.101	0.949	120	678	6252	6404	0.078	3210	3042	3333	3071	0
1	2	3		LD04530	1950	23790	120	5719	5606	893	150	176	156	100	100	0	5343	5261	579	190	206	91	100	100	0	1.081	1.076	1.068	1.071	1.111	1.081	0.949	120	528	10722	10527	0.112	5569	5153	5456	5071	0
1	3	3		LD04613	2150	23790	120	6748	6499	969	153	172	107	100	100	0	6745	6476	1135	203	221	97	100	100	0	1.008	1.012	1.005	1.033	1.229	1.004	0.957	120	566	13137	12619	0.012	6595	6542	6346	6273	0
1	4	3		LD04782	2350	23790	120	7594	7393	1024	157	172	98	100	100	0	8011	7674	1182	214	230	83	100	100	0	0.954	0.97	0.977	0.983	1.211	0.964	0.956	120	529	15234	14696	-0.068	7437	7797	7236	7460	0
1	5	3		GM04690	2540	23790	120	4856	4692	635	157	169	68	100	100	0	6202	6073	933	227	238	68	100	100	0	0.786	0.776	0.779	0.781	1.172	0.768	0.957	120	515	10674	10381	-0.347	4699	5975	4535	5846	0
1	6	3		GM04716	2740	23780	120	2670	2543	495	160	170	64	99	99	0	2973	2865	534	237	243	61	99	98	0	0.917	0.907	0.915	0.925	1.45	0.904	0.949	120	544	5246	5011	-0.124	2510	2736	2383	2628	0
1	7	3		GM04742	2930	23780	120	5043	4823	921	163	247	639	100	98	0	4960	4700	912	243	339	768	98	96	0	1.035	1.046	1.049	1.063	1.205	1.042	0.961	120	537	9597	9117	0.049	4880	4717	4660	4457	0
1	8	3		GM04934	3120	23790	120	5983	5441	2565	158	165	55	100	100	0	6753	6165	2747	245	251	68	100	100	0	0.895	0.892	0.888	0.877	1.356	0.902	0.953	120	528	12333	11203	-0.16	5825	6508	5283	5920	0
1	9	3		GM05133	3320	23790	130	5346	4821	1976	157	167	69	99	99	0	5204	4672	1829	249	256	67	100	99	0	1.047	1.054	1.059	1.027	1.36	1.067	0.944	120	582	10144	9087	0.067	5189	4955	4664	4423	0
1	10	3		GM05221	3520	23780	120	4433	4216	785	157	174	160	100	100	0	4861	4606	943	249	261	79	100	100	0	0.927	0.932	0.924	0.966	1.385	0.927	0.953	120	529	8888	8416	-0.109	4276	4612	4059	4357	0
1	11	3		GM06077	3710	23780	120	4083	3966	627	154	170	156	100	100	0	5122	4950	835	242	254	75	100	100	0	0.805	0.81	0.796	0.822	1.273	0.806	0.951	120	558	8809	8520	-0.313	3929	4880	3812	4708	0
1	12	3		GM06087	3920	23760	80	5628	5226	2445	141	151	60	100	100	0	7975	7184	2840	228	234	54	100	100	0	0.708	0.731	0.75	0.727	1.56	0.749	0.905	52	283	13234	12041	-0.498	5487	7747	5085	6956	0
1	13	3		GM06264	4090	23780	130	3907	3944	880	143	153	63	100	100	0	4235	4170	521	222	230	56	100	100	0	0.938	0.963	0.952	0.953	1.182	0.993	0.906	120	608	7777	7749	-0.092	3764	4013	3801	3948	0
1	14	3		GM06310	4290	23780	120	4281	3899	1461	149	157	64	100	100	0	4760	4340	1411	220	228	60	100	100	0	0.91	0.91	0.92	0.889	1.263	0.942	0.943	120	552	8672	7870	-0.136	4132	4540	3750	4120	0
1	15	3		GM06505	4490	23780	130	4899	4823	798	144	160	114	100	100	0	5804	5670	1015	221	230	74	100	100	0	0.852	0.859	0.85	0.871	1.243	0.847	0.949	120	604	10338	10128	-0.232	4755	5583	4679	5449	0
1	16	3		GM06533	4690	23780	130	4060	3985	711	141	155	122	100	100	0	3675	3562	547	218	227	71	100	100	0	1.134	1.15	1.15	1.142	1.215	1.175	0.932	120	530	7376	7188	0.181	3919	3457	3844	3344	0
1	17	3		GM07040	4870	23790	140	1698	3914	4162	139	146	69	96	92	0	1479	4222	4144	214	222	52	98	96	0	1.232	0.942	0.911	0.889	1.714	0.979	0.949	156	629	2824	7783	0.301	1559	1265	3775	4008	0
1	18	3		GM07077	5070	23780	120	4926	4813	633	138	146	65	100	100	0	5416	5314	690	214	221	56	100	100	0	0.92	0.917	0.912	0.917	1.094	0.909	0.959	120	519	9990	9775	-0.12	4788	5202	4675	5100	0
1	19	3		GM07526	5270	23780	130	3055	2958	467	135	141	52	100	100	0	3387	3263	488	210	216	55	100	100	0	0.919	0.925	0.931	0.921	1.23	0.924	0.944	120	575	6097	5876	-0.122	2920	3177	2823	3053	0
1	20	3		GM07606	5460	23780	120	2857	2830	367	132	140	61	100	100	0	2274	2246	299	201	206	57	100	100	0	1.315	1.319	1.343	1.321	1.154	1.328	0.943	120	521	4798	4743	0.395	2725	2073	2698	2045	0
1	21	3		GM07762	5660	23770	130	4992	4901	831	129	142	73	100	100	0	4321	4127	772	200	209	69	100	100	0	1.18	1.215	1.195	1.233	1.189	1.2	0.95	120	634	8984	8699	0.239	4863	4121	4772	3927	0
1	22	3		GM07807	5860	23780	130	2336	2300	404	132	141	64	100	100	0	1780	1733	236	194	204	61	100	100	0	1.39	1.409	1.395	1.403	1.196	1.433	0.929	120	720	3790	3707	0.475	2204	1586	2168	1539	0
1	1	4		GM08365	1770	23980	120	6204	6200	866	137	154	101	100	100	0	7460	7283	1214	181	192	64	100	100	0	0.833	0.854	0.842	0.87	1.249	0.844	0.966	120	615	13346	13165	-0.263	6067	7279	6063	7102	0
1	2	4		GM08440	1960	23980	130	3656	3598	496	140	153	67	100	100	0	3867	3725	645	191	201	66	100	98	0	0.956	0.978	0.964	1.016	1.378	0.954	0.951	120	620	7192	6992	-0.064	3516	3676	3458	3534	0
1	3	4		GM08530	2180	23980	80	3059	3630	1928	144	151	60	100	100	0	4598	4953	2382	197	211	68	98	98	0	0.662	0.733	0.714	0.737	1.544	0.74	0.899	52	301	7316	8242	-0.594	2915	4401	3486	4756	0
1	4	4		GM08606	2340	23990	120	4480	4331	691	150	160	87	100	100	0	6051	5831	720	210	220	70	100	100	0	0.741	0.744	0.752	0.736	1.171	0.759	0.959	120	532	10171	9802	-0.432	4330	5841	4181	5621	0
1	5	4		GM08676	2540	23980	120	3386	3330	421	154	168	82	100	100	0	3689	3572	601	224	230	64	100	99	0	0.933	0.949	0.927	0.982	1.401	0.943	0.957	120	517	6697	6524	-0.1	3232	3465	3176	3348	0
1	6	4		GM08688	2730	23980	130	4438	4226	865	156	171	80	100	100	0	6426	6164	1013	233	245	81	100	100	0	0.691	0.686	0.698	0.678	1.162	0.702	0.962	120	591	10475	10001	-0.532	4282	6193	4070	5931	0
1	7	4		LD11455	2940	23980	130	3988	3876	612	162	173	69	100	100	0	4437	4240	661	242	256	80	100	100	0	0.912	0.929	0.913	0.932	1.153	0.926	0.968	120	622	8021	7712	-0.133	3826	4195	3714	3998	0
1	8	4		LD11580	3130	23980	130	4573	4686	2373	164	172	70	100	100	0	6220	6045	2971	260	270	90	100	100	0	0.74	0.782	0.767	0.79	1.433	0.779	0.938	120	613	10369	10307	-0.435	4409	5960	4522	5785	0
1	9	4		LD11648	3320	23980	120	4755	4734	778	163	179	121	100	100	0	4902	4781	748	257	267	76	100	100	0	0.989	1.01	1.017	1.011	1.123	1.008	0.959	120	528	9237	9095	-0.017	4592	4645	4571	4524	0
1	10	4		LD11871	3520	23980	120	7699	7687	1543	159	182	136	100	100	0	9379	9166	1653	248	260	76	100	100	0	0.826	0.844	0.843	0.843	1.188	0.845	0.956	120	525	16671	16446	-0.276	7540	9131	7528	8918	0
1	11	4		LD11958	3720	23970	120	6277	5908	2028	147	159	84	100	100	0	8341	7701	2537	237	248	63	100	99	0	0.756	0.772	0.77	0.805	1.61	0.762	0.936	120	587	14234	13225	-0.403	6130	8104	5761	7464	0
1	12	4		LD12230	3930	23980	90	6352	6193	1998	139	147	68	100	100	0	8513	8158	2194	221	229	54	100	100	0	0.749	0.763	0.8	0.759	1.308	0.787	0.93	52	407	14505	13991	-0.416	6213	8292	6054	7937	0
1	13	4		BLANK	4130	23970	100	5297	5627	1944	137	146	66	100	100	0	7008	7009	2251	215	221	51	100	100	0	0.76	0.808	0.755	0.809	1.388	0.803	0.904	80	479	11953	12284	-0.397	5160	6793	5490	6794	0
1	14	4		BLANK	4310	23960	90	5711	5768	1942	140	148	62	100	100	0	7849	7009	2832	212	218	57	100	100	0	0.729	0.828	0.825	0.925	1.816	0.791	0.911	52	378	13208	12425	-0.455	5571	7637	5628	6797	0
1	15	4		BLANK	4490	23960	80	5762	5525	1996	139	148	65	100	100	0	7228	6647	2350	217	224	54	100	100	0	0.802	0.838	0.831	0.858	1.756	0.83	0.921	52	312	12634	11816	-0.318	5623	7011	5386	6430	0
1	16	4		BLANK	4680	23970	150	186	1713	2417	137	145	60	47	43	0	244	2062	2905	212	221	63	43	38	0	1.531	0.852	0.842	0.904	2.787	0.831	0.924	156	773	81	3426	0.615	49	32	1576	1850	-50
1	17	4		BLANK	4900	23970	80	5055	5152	1855	135	143	59	100	100	0	6856	6240	2264	205	213	50	100	100	0	0.74	0.831	0.829	0.871	1.587	0.819	0.913	52	313	11571	11052	-0.435	4920	6651	5017	6035	0
1	18	4		BLANK	5080	23960	100	4548	4676	1610	132	137	50	100	100	0	6116	5810	1968	204	211	51	100	100	0	0.747	0.811	0.787	0.83	1.417	0.793	0.901	80	453	10328	10150	-0.421	4416	5912	4544	5606	0
1	19	4		BLANK	5270	23960	110	4234	4817	1542	129	137	70	100	100	0	6096	6142	1745	206	211	49	100	100	0	0.697	0.79	0.802	0.784	1.251	0.796	0.917	80	504	9995	10624	-0.521	4105	5890	4688	5936	0
1	20	4		BLANK	5460	23960	100	3290	3645	1845	121	129	48	100	97	0	4692	4449	2214	193	201	49	96	93	0	0.704	0.828	0.83	0.917	1.998	0.814	0.906	80	474	7668	7780	-0.506	3169	4499	3524	4256	0
1	21	4		BLANK	5670	23970	80	4641	4257	1619	120	133	77	100	100	0	5776	5409	1631	181	188	46	100	100	0	0.808	0.791	0.808	0.763	1.598	0.813	0.917	52	340	10116	9365	-0.307	4521	5595	4137	5228	0
1	22	4		BLANK	5860	23970	80	4761	4275	1559	123	132	58	100	100	0	5580	5287	1581	184	189	43	100	100	0	0.86	0.814	0.788	0.794	1.412	0.831	0.894	52	334	10034	9255	-0.218	4638	5396	4152	5103	0
1	1	5		BLANK	1770	24170	80	3814	3641	1292	136	148	66	100	100	0	6446	5841	2071	183	189	51	100	100	0	0.587	0.619	0.657	0.634	1.762	0.599	0.837	52	334	9941	9163	-0.768	3678	6263	3505	5658	0
1	2	5		BLANK	1980	24150	110	3318	3682	1690	133	146	65	100	100	0	5181	5528	1999	184	193	56	100	100	0	0.637	0.664	0.665	0.632	1.511	0.681	0.924	80	543	8182	8893	-0.65	3185	4997	3549	5344	0
1	3	5		BLANK	2180	24190	100	4198	4130	1747	134	147	97	100	100	0	5555	5396	2050	183	191	57	100	100	0	0.757	0.767	0.753	0.761	1.686	0.77	0.869	80	500	9436	9209	-0.403	4064	5372	3996	5213	0
1	4	5		BLANK	2390	24160	110	4439	4685	1763	136	149	98	100	100	0	6253	6379	2181	193	201	56	100	100	0	0.71	0.735	0.72	0.746	1.44	0.72	0.901	80	510	10363	10735	-0.494	4303	6060	4549	6186	0
1	5	5		BLANK	2570	24160	100	5107	4872	2490	140	151	56	100	100	0	6783	6450	2890	203	209	54	97	97	0	0.755	0.757	0.774	0.754	2.051	0.77	0.878	80	449	11547	10979	-0.406	4967	6580	4732	6247	0
1	6	5		BLANK	2750	24140	90	4604	4792	1595	144	159	72	100	100	0	6834	6740	2058	213	220	61	100	100	0	0.674	0.712	0.727	0.709	1.299	0.705	0.908	52	361	11081	11175	-0.57	4460	6621	4648	6527	0
1	7	5		BLANK	2940	24160	90	3827	3809	1697	145	154	72	100	100	0	5150	5235	2204	222	232	58	100	100	0	0.747	0.731	0.737	0.737	1.687	0.736	0.826	52	392	8610	8677	-0.421	3682	4928	3664	5013	0
1	8	5		BLANK	3120	24190	90	5618	4895	2728	170	216	256	90	86	0	6371	5667	3160	258	319	322	96	86	0	0.891	0.874	0.852	0.79	3.279	0.844	0.803	52	386	11561	10134	-0.166	5448	6113	4725	5409	0
1	9	5		(GH01660)	3320	24180	130	2520	2492	447	161	199	211	100	100	0	2225	2217	348	254	295	264	100	100	0	1.197	1.187	1.199	1.182	1.189	1.196	0.887	120	596	4330	4294	0.259	2359	1971	2331	1963	0
1	10	5		GH07762	3510	24170	150	188	1241	1979	153	167	87	38	32	0	271	1670	2570	240	252	76	40	34	0	1.129	0.761	0.784	0.787	3.499	0.76	0.905	156	644	66	2518	0.175	35	31	1088	1430	-50
1	11	5		(GH09688)	3710	24170	120	4363	4284	795	144	163	145	100	100	0	5096	5009	729	231	251	129	100	100	0	0.867	0.866	0.875	0.86	1.155	0.879	0.925	120	527	9084	8918	-0.206	4219	4865	4140	4778	0
1	12	5		(GH12215)	3910	24170	130	5450	4999	1577	137	141	52	100	100	0	6624	6118	2144	221	236	118	99	99	0	0.83	0.824	0.827	0.872	1.785	0.798	0.897	120	606	11716	10759	-0.269	5313	6403	4862	5897	0
1	13	5		(GH13704)	4100	24170	120	6112	6127	679	135	146	110	100	100	0	7096	7034	848	220	228	60	100	100	0	0.869	0.879	0.877	0.883	1.17	0.868	0.921	120	551	12853	12806	-0.202	5977	6876	5992	6814	0
1	14	5		GH01073	4290	24170	130	5571	5035	1568	138	147	74	100	100	0	7366	6931	1606	217	224	58	100	100	0	0.76	0.729	0.744	0.695	1.461	0.75	0.92	120	665	12582	11611	-0.396	5433	7149	4897	6714	0
1	15	5		(LD22017)	4500	24160	110	4920	4400	1930	139	158	201	98	98	0	6238	5641	2348	218	233	138	100	100	0	0.794	0.786	0.796	0.753	1.583	0.768	0.861	80	581	10801	9684	-0.332	4781	6020	4261	5423	0
1	16	5		(LD24220)	4700	24160	90	3500	3834	2027	136	144	52	100	100	0	5215	5203	2396	219	226	60	100	100	0	0.673	0.742	0.707	0.741	1.694	0.737	0.848	52	373	8360	8682	-0.571	3364	4996	3698	4984	0
1	17	5		LD24440	4880	24170	130	2414	2352	344	139	150	63	100	100	0	2532	2449	325	212	229	97	100	100	0	0.981	0.989	1.003	0.988	1.16	0.988	0.908	120	662	4595	4450	-0.028	2275	2320	2213	2237	0
1	18	5		LD24485	5080	24170	130	4688	4513	743	134	147	88	100	100	0	6355	6182	882	210	221	89	100	100	0	0.741	0.733	0.743	0.731	1.168	0.719	0.918	120	601	10699	10351	-0.432	4554	6145	4379	5972	0
1	19	5		(LD24527)	5260	24170	120	4261	4132	696	137	153	108	100	100	0	4294	4183	524	208	217	62	100	100	0	1.009	1.005	1.015	0.997	1.173	1.025	0.92	120	544	8210	7970	0.013	4124	4086	3995	3975	0
1	20	5		LD24793	5460	24170	120	3504	3563	945	137	151	105	100	100	0	4287	4055	1001	204	213	59	100	100	0	0.825	0.89	0.882	0.888	1.259	0.89	0.909	120	574	7450	7277	-0.278	3367	4083	3426	3851	0
1	21	5		(LP07553)	5660	24170	130	3124	2951	882	130	142	99	99	99	0	4093	3856	950	193	198	52	100	99	0	0.768	0.77	0.791	0.745	1.345	0.774	0.907	120	617	6894	6484	-0.381	2994	3900	2821	3663	0
1	22	5		GH02250	5850	24170	130	1994	1881	582	126	136	72	100	100	0	2532	2368	668	188	194	55	100	100	0	0.797	0.805	0.793	0.794	1.284	0.812	0.905	120	678	4212	3935	-0.327	1868	2344	1755	2180	0
1	1	6		GH02340	1770	24370	130	5140	5148	653	141	156	94	100	100	0	7887	7696	1024	192	211	100	100	100	0	0.65	0.667	0.665	0.669	1.16	0.662	0.969	120	696	12694	12511	-0.622	4999	7695	5007	7504	0
1	2	6		GH02396	1960	24370	120	5502	5402	636	139	157	81	100	100	0	5299	5170	615	194	213	90	100	100	0	1.051	1.058	1.05	1.058	1.09	1.056	0.985	120	572	10468	10239	0.071	5363	5105	5263	4976	0
1	3	6		GH02431	2150	24370	120	3862	3789	515	136	153	81	100	100	0	4228	4185	461	195	210	88	100	100	0	0.924	0.916	0.915	0.913	1.105	0.918	0.976	120	525	7759	7643	-0.114	3726	4033	3653	3990	0
1	4	6		GH02439	2350	24370	130	4791	4717	643	141	181	248	100	100	0	5433	5198	810	203	236	238	99	99	0	0.889	0.916	0.913	0.942	1.305	0.908	0.981	120	632	9880	9571	-0.17	4650	5230	4576	4995	0
1	5	6		GH03163	2540	24370	120	6108	6129	1596	150	160	77	100	100	0	8382	8314	2246	213	228	113	100	100	0	0.729	0.738	0.737	0.743	1.152	0.733	0.978	120	622	14127	14080	-0.455	5958	8169	5979	8101	0
1	6	6		GH03377	2740	24370	120	3969	4117	1006	151	166	87	100	100	0	5319	5489	1388	219	236	111	100	100	0	0.749	0.753	0.755	0.756	1.141	0.755	0.97	120	588	8918	9236	-0.418	3818	5100	3966	5270	0
1	7	6		GH03502	2930	24370	130	4596	4547	633	148	162	84	100	100	0	4580	4504	515	228	242	78	100	100	0	1.022	1.029	1.022	1.025	1.111	1.04	0.979	120	612	8800	8675	0.031	4448	4352	4399	4276	0
1	8	6		GH03683	3120	24370	120	6459	6319	1467	153	177	163	100	100	0	7502	7443	1517	239	264	228	100	100	0	0.868	0.856	0.866	0.846	1.156	0.861	0.982	120	536	13569	13370	-0.204	6306	7263	6166	7204	0
1	9	6		GH03694	3320	24370	120	6869	6350	2472	148	161	85	100	100	0	8325	7646	2879	231	242	84	100	100	0	0.83	0.836	0.838	0.833	1.163	0.838	0.973	120	528	14815	13617	-0.268	6721	8094	6202	7415	0
1	10	6		GH03937	3520	24370	120	6898	6844	2371	147	160	71	100	100	0	8165	7756	2537	230	243	88	100	100	0	0.851	0.89	0.878	0.883	1.288	0.894	0.964	120	496	14686	14223	-0.233	6751	7935	6697	7526	0
1	11	6		LD24618	3700	24360	130	4254	4104	763	145	180	266	100	100	0	4514	4285	857	230	259	247	99	99	0	0.959	0.976	0.977	0.997	1.364	0.974	0.964	120	547	8393	8014	-0.06	4109	4284	3959	4055	0
1	12	6		LD24633	3900	24360	130	2030	2008	322	138	175	267	100	100	0	2475	2378	437	228	261	263	99	98	0	0.842	0.87	0.862	0.887	1.314	0.857	0.931	120	582	4139	4020	-0.248	1892	2247	1870	2150	0
1	13	6		LD24677	4100	24370	130	5676	5705	739	138	158	130	100	100	0	5740	5695	574	226	238	79	100	100	0	1.004	1.018	1.018	1.015	1.093	1.026	0.977	120	565	11052	11036	0.006	5538	5514	5567	5469	0
1	14	6		LD24696	4290	24360	120	3621	3580	642	140	168	164	100	100	0	4350	4146	788	225	242	106	100	100	0	0.844	0.877	0.856	0.889	1.28	0.874	0.959	120	512	7606	7361	-0.245	3481	4125	3440	3921	0
1	15	6		LD24780	4490	24370	130	4019	3821	821	141	181	282	100	99	0	5126	4895	752	230	266	225	100	100	0	0.792	0.789	0.798	0.771	1.241	0.811	0.958	120	618	8774	8345	-0.336	3878	4896	3680	4665	0
1	16	6		LD24904	4690	24370	130	5443	5231	1146	144	183	275	99	99	0	5458	5359	882	229	268	227	100	100	0	1.013	0.992	0.999	0.957	1.343	1.01	0.96	120	639	10528	10217	0.019	5299	5229	5087	5130	0
1	17	6		GH03475	4890	24370	130	2032	2028	371	140	158	101	100	100	0	2594	2566	388	222	245	124	100	100	0	0.798	0.805	0.795	0.801	1.156	0.812	0.947	120	542	4264	4232	-0.326	1892	2372	1888	2344	0
1	18	6		GH03795	5070	24360	130	2991	2873	487	136	149	82	100	100	0	4451	4247	652	222	238	114	100	100	0	0.675	0.68	0.665	0.681	1.208	0.671	0.944	120	550	7084	6762	-0.567	2855	4229	2737	4025	0
1	19	6		GH03980	5270	24360	130	2221	2155	390	137	153	104	100	100	0	2234	2158	341	216	226	91	100	100	0	1.033	1.039	1.041	1.036	1.152	1.044	0.951	120	566	4102	3960	0.046	2084	2018	2018	1942	0
1	20	6		GH04025	5460	24360	130	2650	2559	432	136	149	91	100	100	0	2703	2602	385	207	215	69	100	100	0	1.007	1.012	1.01	1.007	1.145	1.024	0.956	120	548	5010	4818	0.01	2514	2496	2423	2395	0
1	21	6		GH04125	5650	24360	130	2434	2384	438	130	146	107	100	100	0	3374	3175	563	200	209	80	100	100	0	0.726	0.758	0.753	0.759	1.167	0.749	0.96	120	564	5478	5229	-0.462	2304	3174	2254	2975	0
1	22	6		GH04238	5860	24360	140	1877	1809	820	126	140	107	97	96	0	1784	1670	410	190	199	70	98	96	0	1.098	1.137	1.101	1.098	1.636	1.276	0.804	156	741	3345	3163	0.136	1751	1594	1683	1480	0
1	1	7		GH05321	1770	24570	140	2628	2478	613	137	154	143	97	97	0	3328	3113	788	186	204	96	97	96	0	0.793	0.8	0.805	0.82	1.307	0.791	0.958	156	726	5633	5268	-0.335	2491	3142	2341	2927	0
1	2	7		GH05615	1960	24570	130	1837	1807	373	137	168	186	100	100	0	3765	3674	491	199	219	114	100	100	0	0.477	0.481	0.478	0.474	1.178	0.483	0.947	120	543	5266	5145	-1.069	1700	3566	1670	3475	0
1	3	7		GH05668	2160	24560	120	2404	2338	343	143	192	271	100	100	0	3133	3004	397	202	253	283	100	100	0	0.771	0.783	0.78	0.782	1.115	0.787	0.961	120	530	5192	4997	-0.374	2261	2931	2195	2802	0
1	4	7		GH06023	2360	24570	130	4209	3995	704	144	181	244	100	100	0	4191	3971	691	210	252	259	100	100	0	1.021	1.024	1.019	1.026	1.146	1.024	0.975	120	644	8046	7612	0.03	4065	3981	3851	3761	0
1	5	7		GH06338	2570	24580	80	4286	4006	1513	143	156	75	98	98	0	5879	5570	1890	209	225	89	100	98	0	0.731	0.721	0.718	0.675	1.526	0.722	0.946	52	305	9813	9224	-0.453	4143	5670	3863	5361	0
1	6	7		GH06679	2740	24560	130	2672	2642	515	149	169	134	100	100	0	2490	2469	320	223	240	92	100	100	0	1.113	1.11	1.098	1.1	1.131	1.131	0.954	120	566	4790	4739	0.154	2523	2267	2493	2246	0
1	7	7		GH08205	2930	24560	130	3230	3223	434	148	163	89	100	100	0	3515	3502	448	227	245	102	100	100	0	0.937	0.939	0.935	0.94	1.122	0.932	0.97	120	549	6370	6350	-0.093	3082	3288	3075	3275	0
1	8	7		GH08303	3120	24560	130	5728	5439	1043	151	166	92	100	100	0	6902	6521	1094	228	246	122	100	100	0	0.836	0.84	0.835	0.832	1.152	0.841	0.972	120	525	12251	11581	-0.259	5577	6674	5288	6293	0
1	9	7		GH08548	3310	24560	130	1817	1783	313	150	172	112	100	100	0	1982	1952	283	231	253	142	100	100	0	0.952	0.949	0.957	0.942	1.158	0.947	0.951	120	585	3418	3354	-0.071	1667	1751	1633	1721	0
1	10	7		GH08782	3510	24560	120	2864	2806	606	148	174	118	100	100	0	3194	3097	484	238	267	162	100	100	0	0.919	0.93	0.919	0.918	1.151	0.946	0.961	120	511	5672	5517	-0.122	2716	2956	2658	2859	0
1	11	7		GH08974	3710	24550	130	4091	3995	685	148	187	249	100	100	0	4622	4465	735	237	281	282	100	100	0	0.899	0.91	0.895	0.911	1.14	0.91	0.965	120	580	8328	8075	-0.153	3943	4385	3847	4228	0
1	12	7		GH09173	3900	24550	130	2769	2665	453	141	170	219	100	100	0	2804	2719	430	228	255	225	100	99	0	1.02	1.013	1.011	1.02	1.239	1.017	0.963	120	594	5204	5015	0.029	2628	2576	2524	2491	0
1	13	7		LD35637	4120	24550	120	2271	2265	1032	141	163	121	98	98	0	2587	2619	1108	227	241	79	99	99	0	0.903	0.888	0.906	0.872	1.579	0.898	0.91	120	494	4490	4516	-0.148	2130	2360	2124	2392	0
1	14	7		LD35705	4290	24550	130	2970	2882	616	139	171	175	100	100	0	3764	3594	641	225	245	107	100	100	0	0.8	0.814	0.809	0.809	1.209	0.812	0.943	120	562	6370	6112	-0.322	2831	3539	2743	3369	0
1	15	7		LD36016	4500	24550	130	2624	2536	459	139	161	108	100	100	0	2736	2671	400	227	254	145	100	100	0	0.99	0.981	0.974	0.975	1.131	0.981	0.942	120	592	4994	4841	-0.014	2485	2509	2397	2444	0
1	16	7		LD36173	4700	24560	130	2610	2566	428	138	162	163	100	100	0	3488	3449	873	223	246	127	100	100	0	0.757	0.753	0.771	0.757	1.181	0.728	0.89	120	534	5737	5654	-0.401	2472	3265	2428	3226	0
1	17	7		LD36566	4880	24550	130	2526	2406	463	132	144	89	100	100	0	2800	2663	479	217	230	90	100	100	0	0.927	0.93	0.945	0.929	1.217	0.937	0.933	120	528	4977	4720	-0.11	2394	2583	2274	2446	0
1	18	7		LD36817	5070	24550	130	2456	2461	424	134	156	200	100	100	0	2872	2798	454	218	231	134	100	100	0	0.875	0.902	0.891	0.901	1.15	0.902	0.947	120	540	4976	4907	-0.193	2322	2654	2327	2580	0
1	19	7		LD40063	5260	24550	130	2095	2047	377	134	150	100	100	100	0	2364	2311	343	213	229	119	100	100	0	0.912	0.912	0.917	0.907	1.155	0.916	0.949	120	583	4112	4011	-0.133	1961	2151	1913	2098	0
1	20	7		LD40224	5460	24550	130	1831	1765	331	132	156	127	100	100	0	1766	1737	311	207	229	145	100	100	0	1.09	1.067	1.071	1.068	1.195	1.083	0.939	120	597	3258	3163	0.124	1699	1559	1633	1530	0
1	21	7		LD40493	5660	24550	130	3573	3243	966	130	146	105	100	100	0	4586	4240	1065	203	213	91	100	100	0	0.786	0.771	0.774	0.754	1.211	0.779	0.95	120	563	7826	7150	-0.348	3443	4383	3113	4037	0
1	22	7		LD40776	5860	24550	140	2246	2142	551	130	138	65	98	98	0	2291	2210	486	193	204	79	99	99	0	1.009	0.998	1.01	0.975	1.453	1.014	0.94	156	731	4214	4029	0.012	2116	2098	2012	2017	0
1	1	8		LD40977	1770	24760	120	3896	3815	465	137	162	186	100	100	0	3979	3917	437	195	216	113	100	100	0	0.993	0.988	1.005	0.987	1.12	0.994	0.943	120	546	7543	7400	-0.01	3759	3784	3678	3722	0
1	2	8		LD41276	1950	24750	130	4730	4679	802	136	166	187	100	100	0	6229	5988	1044	201	227	155	100	100	0	0.762	0.785	0.798	0.789	1.179	0.788	0.943	120	531	10622	10330	-0.392	4594	6028	4543	5787	0
1	3	8		LD43688	2150	24750	130	4482	4372	671	143	167	116	100	100	0	5520	5249	923	212	237	149	100	100	0	0.817	0.84	0.831	0.854	1.211	0.829	0.943	120	595	9647	9266	-0.291	4339	5308	4229	5037	0
1	4	8		LD43876	2350	24760	130	6403	6268	757	148	177	276	100	100	0	6761	6625	687	215	243	154	100	100	0	0.956	0.955	0.954	0.953	1.106	0.955	0.931	120	567	12801	12530	-0.066	6255	6546	6120	6410	0
1	5	8		LD44179	2540	24760	130	1883	1827	318	139	164	261	100	100	0	1972	1915	276	210	227	93	100	100	0	0.99	0.99	0.99	0.985	1.19	0.999	0.923	120	577	3506	3393	-0.015	1744	1762	1688	1705	0
1	6	8		LD44370	2730	24750	120	3806	3626	715	149	178	157	100	100	0	4211	4013	625	231	253	157	100	100	0	0.919	0.919	0.926	0.908	1.224	0.934	0.931	120	539	7637	7259	-0.122	3657	3980	3477	3782	0
1	7	8		LD44733	2940	24750	130	2665	2612	378	149	175	151	100	100	0	2959	2872	401	229	248	150	100	100	0	0.922	0.932	0.921	0.933	1.178	0.917	0.937	120	575	5246	5106	-0.118	2516	2730	2463	2643	0
1	8	8		LD45244	3130	24750	140	2825	2624	650	152	188	186	97	97	0	3111	2885	758	234	273	221	96	96	0	0.929	0.932	0.936	0.964	1.424	0.919	0.934	156	659	5550	5123	-0.106	2673	2877	2472	2651	0
1	9	8		LD46418	3340	24740	90	4895	4687	1438	160	236	385	100	98	0	6259	5912	1321	252	367	559	100	100	0	0.788	0.8	0.802	0.763	1.445	0.819	0.898	52	340	10742	10187	-0.343	4735	6007	4527	5660	0
1	10	8		LD46678	3510	24750	140	2688	2497	710	147	196	288	98	94	0	3664	3435	767	241	310	418	98	96	0	0.742	0.736	0.745	0.698	1.497	0.749	0.938	156	665	5964	5544	-0.43	2541	3423	2350	3194	0
1	11	8		LD46744	3720	24750	130	3580	3422	545	148	166	100	100	100	0	3653	3435	634	235	259	152	100	100	0	1.004	1.023	1.019	1.04	1.272	1.003	0.924	120	604	6850	6474	0.006	3432	3418	3274	3200	0
1	12	8		LD47064	3900	24740	130	2198	2165	366	143	161	121	100	100	0	2111	2062	318	230	246	85	100	100	0	1.093	1.104	1.112	1.103	1.182	1.124	0.92	120	581	3936	3854	0.128	2055	1881	2022	1832	0
1	13	8		LD47455	4100	24740	130	2703	2600	467	140	156	100	100	100	0	3213	3108	513	227	247	99	100	100	0	0.858	0.854	0.837	0.853	1.229	0.85	0.914	120	624	5549	5341	-0.22	2563	2986	2460	2881	0
1	14	8		LD47508	4300	24750	130	2642	2603	429	140	161	142	100	100	0	2925	2877	361	225	251	135	100	100	0	0.927	0.929	0.942	0.923	1.178	0.943	0.907	120	595	5202	5115	-0.11	2502	2700	2463	2652	0
1	15	8		GM13045	4500	24750	130	3379	3354	656	134	145	68	100	100	0	4093	3991	734	219	238	119	100	100	0	0.838	0.854	0.829	0.861	1.353	0.839	0.908	120	564	7119	6992	-0.256	3245	3874	3220	3772	0
1	16	8		GM13207	4680	24740	130	3272	3309	587	140	163	177	100	100	0	3963	3855	558	217	250	192	100	100	0	0.836	0.871	0.867	0.866	1.175	0.879	0.937	120	549	6878	6807	-0.258	3132	3746	3169	3638	0
1	17	8		GM13274	4880	24750	130	4169	4089	569	139	163	175	100	100	0	4353	4298	478	218	242	172	100	100	0	0.975	0.968	0.972	0.965	1.108	0.979	0.927	120	564	8165	8030	-0.037	4030	4135	3950	4080	0
1	18	8		GM13388	5060	24740	130	3675	3585	763	137	183	275	100	99	0	4286	4144	696	214	256	300	100	100	0	0.869	0.877	0.891	0.866	1.338	0.877	0.924	120	594	7610	7378	-0.203	3538	4072	3448	3930	0
1	19	8		GM13788	5280	24750	130	5032	4981	777	135	184	275	100	100	0	6386	6247	1064	208	260	313	100	100	0	0.793	0.802	0.803	0.811	1.288	0.8	0.925	120	650	11075	10885	-0.335	4897	6178	4846	6039	0
1	20	8		GM14102	5470	24750	130	6919	6470	1694	134	152	101	100	100	0	7208	6792	1446	206	235	165	100	100	0	0.969	0.962	0.98	0.942	1.416	0.988	0.916	120	567	13787	12922	-0.045	6785	7002	6336	6586	0
1	21	8		HL08157	5660	24740	130	2297	2233	359	133	150	98	100	100	0	2592	2470	472	202	224	137	99	99	0	0.905	0.926	0.901	0.948	1.384	0.894	0.913	120	581	4554	4368	-0.143	2164	2390	2100	2268	0
1	22	8		LD21116	5850	24740	130	2618	2592	350	133	142	63	100	100	0	2680	2656	287	194	207	83	100	100	0	1	0.999	1.02	0.995	1.129	1.006	0.939	120	624	4971	4921	-0.001	2485	2486	2459	2462	0
1	1	9		LD21241	1760	24950	130	4311	4216	558	131	151	133	100	100	0	5072	4936	579	188	204	102	100	100	0	0.856	0.86	0.862	0.858	1.086	0.869	0.95	120	678	9064	8833	-0.225	4180	4884	4085	4748	0
1	2	9		LD21269	1950	24950	120	3654	3642	468	142	167	161	100	100	0	4217	4113	439	204	229	149	100	100	0	0.875	0.895	0.887	0.893	1.112	0.905	0.957	120	528	7525	7409	-0.192	3512	4013	3500	3909	0
1	3	9		LD21294	2150	24950	130	4049	4007	390	143	172	154	100	100	0	6048	5956	515	211	236	154	100	100	0	0.669	0.673	0.674	0.672	1.094	0.669	0.968	120	581	9743	9609	-0.58	3906	5837	3864	5745	0
1	4	9		LD21311	2340	24950	120	3210	3111	520	144	184	300	100	100	0	3611	3479	485	211	237	123	100	100	0	0.902	0.908	0.897	0.903	1.129	0.921	0.935	120	529	6466	6235	-0.149	3066	3400	2967	3268	0
1	5	9		LD21748	2540	24950	130	5033	4914	666	146	175	267	100	100	0	5980	5772	741	209	234	113	100	100	0	0.847	0.857	0.867	0.857	1.087	0.851	0.968	120	597	10658	10331	-0.24	4887	5771	4768	5563	0
1	6	9		LD21785	2740	24950	120	6406	6183	787	147	168	137	100	100	0	6764	6611	782	215	237	145	100	100	0	0.956	0.944	0.943	0.943	1.088	0.945	0.974	120	575	12808	12432	-0.065	6259	6549	6036	6396	0
1	7	9		LD21953	2930	24950	120	5697	5543	637	154	173	142	100	100	0	5358	5222	578	227	238	72	100	100	0	1.08	1.079	1.074	1.079	1.073	1.081	0.969	120	516	10674	10384	0.111	5543	5131	5389	4995	0
1	8	9		LD22034	3120	24950	130	2700	2632	496	147	177	184	100	100	0	2891	2803	460	228	245	111	100	100	0	0.959	0.965	0.952	0.961	1.119	0.969	0.96	120	571	5216	5060	-0.061	2553	2663	2485	2575	0
1	9	9		LD22201	3320	24940	130	5918	11647	17178	147	204	323	100	100	8	6588	9351	10194	234	303	423	100	100	0	0.908	1.261	0.92	1.012	1.344	1.583	0.85	120	627	12125	20617	-0.139	5771	6354	11500	9117	0
1	10	9		LD22381	3510	24950	130	6328	6189	874	146	159	89	100	100	0	6483	6271	760	237	245	68	100	100	0	0.99	1.001	1.004	0.999	1.092	0.995	0.96	120	606	12428	12077	-0.015	6182	6246	6043	6034	0
1	11	9		LD22829	3730	24940	90	4920	4742	1294	150	165	81	100	100	0	6836	6383	1475	234	256	97	100	100	0	0.723	0.747	0.743	0.736	1.151	0.748	0.963	52	382	11372	10741	-0.469	4770	6602	4592	6149	0
1	12	9		LD22957	3910	24950	130	4272	4163	588	142	167	159	100	100	0	6563	6413	805	225	250	127	100	100	0	0.652	0.65	0.652	0.648	1.09	0.647	0.958	120	675	10468	10209	-0.618	4130	6338	4021	6188	0
1	13	9		LD23345	4120	24930	90	5226	4896	1751	144	164	84	100	100	0	6029	5929	2009	231	260	131	100	100	0	0.877	0.834	0.815	0.835	1.285	0.829	0.966	52	383	10880	10450	-0.19	5082	5798	4752	5698	0
1	14	9		LD23509	4300	24940	130	3557	3506	470	137	149	68	100	100	0	4323	4259	463	218	233	98	100	100	0	0.833	0.834	0.832	0.83	1.133	0.837	0.956	120	576	7525	7410	-0.263	3420	4105	3369	4041	0
1	15	9		LD23532	4480	24940	130	1876	1830	357	132	144	71	100	100	0	2035	1969	344	215	225	71	100	100	0	0.958	0.968	0.969	0.965	1.175	0.968	0.942	120	592	3564	3452	-0.062	1744	1820	1698	1754	0
1	16	9		LD23602	4680	24940	130	2658	2673	478	137	149	103	100	100	0	3204	3132	471	213	232	155	100	100	0	0.843	0.869	0.856	0.865	1.118	0.863	0.945	120	630	5512	5455	-0.247	2521	2991	2536	2919	0
1	17	9		GH14143	4870	24940	130	2586	2572	468	139	148	61	100	100	0	2992	2924	410	210	219	69	100	100	0	0.88	0.896	0.897	0.89	1.13	0.896	0.951	120	581	5229	5147	-0.185	2447	2782	2433	2714	0
1	18	9		GH14252	5070	24940	130	3644	3471	1116	132	151	157	100	100	0	3806	3504	923	204	229	234	100	100	0	0.975	1.012	0.987	0.993	1.23	1.026	0.943	120	730	7114	6639	-0.037	3512	3602	3339	3300	0
1	19	9		GH14288	5300	24940	80	4997	4595	1808	132	148	109	100	98	0	6142	5336	2248	201	206	59	100	100	0	0.819	0.869	0.875	0.921	1.481	0.847	0.961	52	296	10806	9598	-0.288	4865	5941	4463	5135	0
1	20	9		GH14326	5460	24940	130	3222	3145	730	134	148	92	100	100	0	3574	3368	665	201	213	70	100	100	0	0.916	0.951	0.951	0.942	1.139	0.95	0.945	120	567	6461	6178	-0.127	3088	3373	3011	3167	0
1	21	9		GH14368	5650	24950	130	3682	3533	804	131	151	112	100	100	0	4814	4550	892	197	220	125	100	100	0	0.769	0.782	0.784	0.776	1.174	0.782	0.954	120	581	8168	7755	-0.379	3551	4617	3402	4353	0
1	22	9		GH14384	5860	24940	140	2368	2280	564	131	144	91	99	98	0	2552	2423	585	192	208	106	97	97	0	0.948	0.963	0.949	0.974	1.562	0.959	0.958	156	789	4597	4380	-0.077	2237	2360	2149	2231	0
1	1	10		GH14707	1780	25140	90	2253	2283	1028	133	145	72	100	100	0	3603	3696	1593	185	199	89	100	100	0	0.62	0.612	0.602	0.618	1.303	0.604	0.895	52	377	5538	5661	-0.689	2120	3418	2150	3511	0
1	2	10		GH14720	1960	25140	120	4065	4040	549	145	166	151	100	100	0	5302	5214	608	203	228	141	100	100	0	0.769	0.777	0.77	0.775	1.12	0.784	0.959	120	521	9019	8906	-0.379	3920	5099	3895	5011	0
1	3	10		GH14803	2140	25140	130	2811	2756	561	145	188	226	99	99	0	3790	3643	674	210	262	254	100	100	0	0.745	0.761	0.754	0.756	1.174	0.767	0.958	120	615	6246	6044	-0.425	2666	3580	2611	3433	0
1	4	10		GH14910	2350	25150	120	4803	4730	526	147	200	246	100	100	0	7146	7033	722	211	272	258	100	100	0	0.671	0.672	0.673	0.671	1.085	0.668	0.965	120	558	11591	11405	-0.575	4656	6935	4583	6822	0
1	5	10		GH01039	2550	25150	130	5151	4690	1424	138	152	86	100	100	0	7297	6562	1836	202	215	84	100	100	0	0.707	0.716	0.711	0.706	1.163	0.716	0.956	120	622	12108	10912	-0.501	5013	7095	4552	6360	0
1	6	10		GH01083	2740	25150	80	3953	3232	1462	135	150	150	94	92	0	5254	4450	2050	201	211	64	100	96	0	0.756	0.729	0.719	0.773	1.718	0.711	0.94	52	328	8871	7346	-0.404	3818	5053	3097	4249	0
1	7	10		GH01729	2950	25140	130	3069	3150	2106	147	174	151	95	86	0	3931	4175	2739	220	244	126	94	90	0	0.787	0.759	0.74	0.789	1.745	0.756	0.945	120	604	6633	6958	-0.345	2922	3711	3003	3955	0
1	8	10		GH01827	3130	25150	130	5248	5127	1074	139	166	167	100	100	0	6402	6163	1225	221	234	92	100	100	0	0.827	0.839	0.836	0.839	1.134	0.843	0.954	120	531	11290	10930	-0.275	5109	6181	4988	5942	0
1	9	10		GH02025	3320	25140	130	4330	4012	1956	139	156	123	100	100	0	6351	5608	2485	218	232	81	100	100	0	0.683	0.719	0.728	0.691	1.289	0.729	0.96	120	641	10324	9263	-0.549	4191	6133	3873	5390	0
1	10	10		GH02310	3510	25130	130	4792	4643	711	144	172	191	100	100	0	5985	5827	800	228	253	217	100	100	0	0.807	0.804	0.807	0.802	1.228	0.804	0.952	120	630	10405	10098	-0.309	4648	5757	4499	5599	0
1	11	10		GH02424	3720	25130	80	4510	3873	1754	138	148	67	98	96	0	6193	5079	2025	223	227	59	96	96	0	0.732	0.769	0.81	0.794	1.716	0.779	0.95	52	316	10342	8591	-0.449	4372	5970	3735	4856	0
1	12	10		GH02649	3890	25140	120	5361	4810	2058	137	170	199	100	99	0	6743	5990	2350	220	250	165	100	99	0	0.801	0.81	0.801	0.792	1.429	0.814	0.949	120	539	11747	10443	-0.32	5224	6523	4673	5770	0
1	13	10		GH03273	4100	25140	120	3935	3712	893	138	177	197	100	100	0	4127	3932	754	224	262	191	100	100	0	0.973	0.964	0.974	0.947	1.198	0.981	0.95	120	600	7700	7282	-0.04	3797	3903	3574	3708	0
1	14	10		GH03617	4300	25140	130	5532	5405	720	134	146	70	100	100	0	6143	5967	857	213	229	111	100	100	0	0.91	0.916	0.919	0.918	1.116	0.906	0.946	120	708	11328	11025	-0.136	5398	5930	5271	5754	0
1	15	10		GH03781	4520	25130	90	5514	4790	1985	137	142	53	100	100	0	6669	5871	2545	209	219	66	100	100	0	0.832	0.822	0.819	0.844	1.586	0.805	0.928	52	400	11837	10315	-0.265	5377	6460	4653	5662	0
1	16	10		GH03947	4700	25140	80	4996	4527	2054	129	135	51	100	100	0	6693	6016	2059	203	210	54	100	100	0	0.75	0.757	0.786	0.647	1.769	0.795	0.941	52	303	11357	10211	-0.415	4867	6490	4398	5813	0
1	17	10		GH04054	4870	25140	130	3935	3883	712	133	148	110	100	100	0	4357	4263	710	206	216	63	100	100	0	0.916	0.924	0.91	0.923	1.215	0.94	0.921	120	651	7953	7807	-0.127	3802	4151	3750	4057	0
1	18	10		GH04281	5090	25150	90	4598	4337	1913	128	138	62	100	100	0	5672	5468	1912	199	207	55	100	100	0	0.817	0.799	0.793	0.75	2.016	0.825	0.886	52	362	9943	9478	-0.292	4470	5473	4209	5269	0
1	19	10		GH22740	5260	25130	130	3125	3078	544	128	143	115	100	100	0	2886	2812	479	195	206	89	100	100	0	1.114	1.127	1.131	1.138	1.252	1.126	0.945	120	643	5688	5567	0.155	2997	2691	2950	2617	0
1	20	10		GH22837	5460	25140	120	5644	5480	1873	129	144	106	100	100	0	8124	7992	2272	195	206	85	100	100	0	0.696	0.686	0.68	0.669	1.281	0.692	0.934	120	544	13444	13148	-0.524	5515	7929	5351	7797	0
1	21	10		GH22839	5660	25130	130	6059	6133	1417	126	135	69	100	100	0	6613	6436	1513	191	199	55	100	100	0	0.924	0.962	0.965	0.964	1.194	0.956	0.958	120	566	12355	12252	-0.114	5933	6422	6007	6245	0
1	22	10		GH22843	5850	25130	130	4204	4140	557	130	142	77	100	100	0	4269	4154	593	187	200	96	100	100	0	0.998	1.011	1.012	1.018	1.237	1.004	0.947	120	626	8156	7977	-0.003	4074	4082	4010	3967	0
1	1	11		GH22929	1780	25340	120	3258	3405	1930	139	183	265	100	95	0	5370	5076	2713	204	261	407	100	96	0	0.604	0.67	0.659	0.653	1.252	0.674	0.951	120	642	8285	8138	-0.728	3119	5166	3266	4872	0
1	2	11		GH22991	1970	25340	130	4025	4018	596	147	187	232	100	100	0	6444	6196	915	214	274	410	100	100	0	0.622	0.647	0.643	0.648	1.133	0.64	0.971	120	634	10108	9853	-0.684	3878	6230	3871	5982	0
1	3	11		GH23604	2160	25340	90	2878	2908	1294	146	162	85	100	100	0	4219	4464	1669	214	224	72	100	100	0	0.682	0.65	0.622	0.626	1.452	0.666	0.928	52	381	6737	7012	-0.552	2732	4005	2762	4250	0
1	4	11		GH23708	2350	25340	130	8042	7757	1171	148	164	85	100	100	0	7968	7747	1027	209	232	122	100	100	0	1.017	1.009	1.016	1.007	1.096	1.009	0.971	120	604	15653	15147	0.025	7894	7759	7609	7538	0
1	5	11		GH23743	2540	25340	130	4357	4289	658	140	156	80	100	100	0	5772	5635	774	208	222	78	100	100	0	0.758	0.765	0.753	0.762	1.121	0.771	0.97	120	581	9781	9576	-0.4	4217	5564	4149	5427	0
1	6	11		GH23839	2740	25340	120	3225	3200	401	140	156	85	100	100	0	3542	3524	361	214	227	80	100	100	0	0.927	0.924	0.926	0.921	1.128	0.926	0.968	120	563	6413	6370	-0.109	3085	3328	3060	3310	0
1	7	11		GH23934	2930	25340	130	2565	2523	472	144	179	172	100	100	0	2580	2540	407	223	264	216	100	100	0	1.027	1.027	1.021	1.021	1.156	1.04	0.958	120	566	4778	4696	0.039	2421	2357	2379	2317	0
1	8	11		GH24077	3130	25340	140	3424	3230	806	142	159	117	98	98	0	3692	3504	821	220	238	119	98	98	0	0.945	0.94	0.935	0.938	1.259	0.947	0.963	156	612	6754	6372	-0.081	3282	3472	3088	3284	0
1	9	11		GH24653	3310	25360	90	3427	3185	919	143	150	54	100	100	0	4870	4597	1123	221	229	58	100	100	0	0.706	0.695	0.698	0.683	1.212	0.694	0.922	52	339	7933	7418	-0.501	3284	4649	3042	4376	0
1	10	11		GH24674	3530	25340	130	2758	2663	427	150	181	206	100	100	0	3372	3303	411	234	258	212	100	100	0	0.831	0.819	0.824	0.813	1.141	0.817	0.956	120	674	5746	5582	-0.267	2608	3138	2513	3069	0
1	11	11		GH24787	3720	25340	130	6348	6244	638	146	165	139	100	100	0	7430	7312	671	227	240	76	100	100	0	0.861	0.861	0.865	0.86	1.096	0.858	0.968	120	591	13405	13183	-0.216	6202	7203	6098	7085	0
1	12	11		GH25177	3900	25330	130	5731	5620	897	136	162	167	100	100	0	7979	7652	1019	222	244	135	100	100	0	0.721	0.738	0.734	0.735	1.108	0.737	0.965	120	566	13352	12914	-0.471	5595	7757	5484	7430	0
1	13	11		GH25257	4100	25330	130	2593	2549	407	131	145	80	100	100	0	2941	2887	396	214	225	75	100	100	0	0.903	0.905	0.888	0.902	1.126	0.899	0.948	120	655	5189	5091	-0.147	2462	2727	2418	2673	0
1	14	11		GH25505	4320	25340	80	4280	4057	1318	124	136	63	100	100	0	5420	5310	1454	207	216	60	100	100	0	0.797	0.771	0.746	0.754	1.278	0.778	0.914	52	303	9369	9036	-0.327	4156	5213	3933	5103	0
1	15	11		GH26186	4490	25330	130	2658	2650	355	135	147	85	100	100	0	2960	2931	337	215	225	68	100	100	0	0.919	0.926	0.919	0.924	1.12	0.917	0.945	120	600	5268	5231	-0.122	2523	2745	2515	2716	0
1	16	11		GH26358	4680	25330	140	2698	2600	647	134	146	94	99	99	0	4494	4265	1003	209	218	75	100	100	0	0.598	0.608	0.614	0.606	1.492	0.605	0.946	156	630	6849	6522	-0.741	2564	4285	2466	4056	0
1	17	11		GH26447	4870	25330	130	5684	5781	1073	133	154	124	100	100	0	6332	6291	904	207	219	74	100	100	0	0.906	0.928	0.93	0.921	1.131	0.925	0.96	120	561	11676	11732	-0.142	5551	6125	5648	6084	0
1	18	11		GH26553	5080	25330	130	5925	5813	1565	128	144	98	100	100	0	7226	7021	1723	199	212	73	100	100	0	0.825	0.833	0.832	0.83	1.251	0.833	0.955	120	590	12824	12507	-0.278	5797	7027	5685	6822	0
1	19	11		GH26622	5260	25330	130	4881	4776	752	126	153	189	100	100	0	5114	4977	612	195	218	143	100	100	0	0.967	0.972	0.987	0.967	1.116	0.971	0.962	120	564	9674	9432	-0.049	4755	4919	4650	4782	0
1	20	11		GH26634	5460	25330	130	4465	4312	791	127	151	168	100	100	0	5295	5158	821	188	203	85	100	100	0	0.849	0.842	0.842	0.839	1.137	0.839	0.95	120	580	9445	9155	-0.235	4338	5107	4185	4970	0
1	21	11		LD35087	5660	25330	130	3658	3698	483	127	139	111	100	100	0	3583	3545	385	184	193	62	100	100	0	1.039	1.062	1.077	1.061	1.107	1.052	0.951	120	597	6930	6932	0.055	3531	3399	3571	3361	0
1	22	11		LD35155	5850	25320	130	2570	2466	509	129	147	107	100	100	0	2474	2391	412	187	202	111	100	100	0	1.067	1.06	1.066	1.053	1.187	1.07	0.955	120	662	4728	4541	0.094	2441	2287	2337	2204	0
1	1	12		LD35215	1760	25540	120	3180	3123	584	144	167	172	100	100	0	4217	4020	651	196	211	116	100	100	0	0.755	0.779	0.768	0.776	1.182	0.786	0.935	120	616	7057	6803	-0.405	3036	4021	2979	3824	0
1	2	12		LD35237	1960	25550	130	5599	5578	1404	147	175	173	100	100	0	7735	7592	1857	212	242	273	100	100	0	0.725	0.736	0.73	0.735	1.159	0.741	0.942	120	580	12975	12811	-0.465	5452	7523	5431	7380	0
1	3	12		LD35257	2150	25540	130	3203	3233	1421	147	164	93	100	100	0	5443	5320	2202	211	222	95	100	100	0	0.584	0.604	0.613	0.593	1.256	0.611	0.944	120	614	8288	8195	-0.776	3056	5232	3086	5109	0
1	4	12		LD35285	2350	25540	130	5070	5025	465	145	161	90	100	100	0	6510	6389	573	211	225	100	100	100	0	0.782	0.79	0.794	0.79	1.081	0.786	0.963	120	580	11224	11058	-0.355	4925	6299	4880	6178	0
1	5	12		LD36161	2540	25540	130	5265	5206	1087	148	164	84	100	100	0	9425	9032	1581	215	230	85	100	100	0	0.556	0.574	0.565	0.569	1.158	0.577	0.956	120	597	14327	13875	-0.848	5117	9210	5058	8817	0
1	6	12		LD36294	2750	25540	130	4910	4712	1913	159	194	174	100	100	0	6062	5610	2058	226	278	254	100	100	0	0.814	0.846	0.827	0.824	1.265	0.864	0.931	120	612	10587	9937	-0.297	4751	5836	4553	5384	0
1	7	12		LD36375	2950	25530	130	4299	4242	531	150	189	185	100	100	0	5088	5010	694	226	278	269	100	100	0	0.853	0.855	0.853	0.858	1.144	0.844	0.956	120	525	9011	8876	-0.229	4149	4862	4092	4784	0
1	8	12		LD36412	3120	25530	130	3417	3304	594	147	182	174	100	100	0	3429	3323	469	226	261	186	100	100	0	1.021	1.019	1.016	1.011	1.145	1.03	0.954	120	543	6473	6254	0.03	3270	3203	3157	3097	0
1	9	12		LD36454	3330	25520	130	3594	3534	432	144	170	157	100	100	0	4113	4028	514	225	256	172	100	100	0	0.887	0.891	0.895	0.893	1.152	0.894	0.95	120	615	7338	7193	-0.172	3450	3888	3390	3803	0
1	10	12		LD36546	3520	25540	130	4769	4683	961	145	159	114	100	100	0	5779	5633	979	219	234	89	100	100	0	0.832	0.838	0.848	0.833	1.152	0.859	0.932	120	582	10184	9952	-0.266	4624	5560	4538	5414	0
1	11	12		LD37025	3720	25530	130	4964	4229	2041	143	156	111	100	100	0	7030	5913	2611	215	228	78	100	100	0	0.707	0.717	0.718	0.695	1.235	0.726	0.932	120	547	11636	9784	-0.499	4821	6815	4086	5698	0
1	12	12		LD37158	3900	25530	130	5216	5105	684	134	153	127	100	100	0	5304	5166	576	216	233	131	100	100	0	0.999	1.004	1.009	1.002	1.121	1.015	0.938	120	561	10170	9921	-0.002	5082	5088	4971	4950	0
1	13	12		LD37189	4100	25530	120	5399	5225	1070	133	158	158	100	100	0	6289	6052	992	216	236	178	100	100	0	0.867	0.873	0.877	0.862	1.137	0.886	0.959	120	543	11339	10928	-0.206	5266	6073	5092	5836	0
1	14	12		LD37221	4300	25520	130	3430	3419	528	134	146	81	100	100	0	3170	3098	462	219	226	71	100	100	0	1.117	1.141	1.136	1.146	1.187	1.143	0.95	120	626	6247	6164	0.16	3296	2951	3285	2879	0
1	15	12		LD37276	4500	25520	130	4297	4193	601	138	167	219	100	100	0	4464	4329	680	220	236	111	100	100	0	0.98	0.987	0.976	0.998	1.25	0.978	0.951	120	572	8403	8164	-0.029	4159	4244	4055	4109	0
1	16	12		LD37409	4690	25530	130	5261	4848	1725	138	156	129	100	100	0	6165	5660	1796	209	220	78	100	100	0	0.86	0.864	0.859	0.852	1.161	0.877	0.943	120	545	11079	10161	-0.217	5123	5956	4710	5451	0
1	17	12		LD38109	4880	25520	130	4455	4377	587	131	147	73	100	100	0	4194	4145	512	201	218	83	100	100	0	1.083	1.077	1.076	1.076	1.12	1.077	0.947	120	567	8317	8190	0.115	4324	3993	4246	3944	0
1	18	12		LD38241	5070	25520	130	3320	3261	463	123	134	62	100	100	0	4044	3992	549	193	208	74	100	100	0	0.83	0.826	0.822	0.826	1.151	0.861	0.883	120	547	7048	6937	-0.269	3197	3851	3138	3799	0
1	19	12		LD38352	5260	25520	130	3858	3734	712	127	179	310	100	99	0	4315	4181	654	197	243	285	100	99	0	0.906	0.905	0.902	0.896	1.183	0.903	0.951	120	555	7849	7591	-0.142	3731	4118	3607	3984	0
1	20	12		LD38433	5460	25520	130	3951	3848	526	132	187	319	100	100	0	4126	3990	687	190	236	279	99	99	0	0.97	0.978	0.97	1.001	1.335	0.961	0.934	120	597	7755	7516	-0.044	3819	3936	3716	3800	0
1	21	12		LD38554	5660	25530	120	4022	3799	1090	121	136	103	100	100	0	4716	4431	1099	177	192	73	100	100	0	0.859	0.865	0.857	0.851	1.159	0.87	0.945	120	527	8440	7932	-0.219	3901	4539	3678	4254	0
1	22	12		LD38592	5860	25530	140	3367	3193	710	128	138	82	100	98	0	3386	3127	790	187	196	73	100	99	0	1.013	1.043	1.026	1.07	1.553	1.031	0.933	156	787	6438	6005	0.018	3239	3199	3065	2940	0
1	1	13		LP03255	1770	25740	130	4583	4462	664	137	154	89	100	100	0	6705	6500	785	186	208	128	100	100	0	0.682	0.685	0.679	0.682	1.098	0.683	0.965	120	680	10965	10639	-0.552	4446	6519	4325	6314	0
1	2	13		LP03320	1970	25730	130	5793	5805	612	143	163	122	100	100	0	7247	7132	719	197	214	114	100	100	0	0.801	0.816	0.809	0.817	1.12	0.804	0.959	120	545	12700	12597	-0.319	5650	7050	5662	6935	0
1	3	13		LP03571	2150	25730	130	5331	5097	1310	138	155	113	100	100	0	7987	7775	1728	195	214	104	100	100	0	0.666	0.654	0.657	0.647	1.155	0.655	0.956	120	542	12985	12539	-0.585	5193	7792	4959	7580	0
1	4	13		LP03706	2350	25730	130	3540	3495	419	148	162	90	100	100	0	5602	5481	569	209	233	123	100	100	0	0.629	0.635	0.63	0.633	1.104	0.63	0.963	120	560	8785	8619	-0.669	3392	5393	3347	5272	0
1	5	13		LP04345	2550	25730	130	7055	7034	1114	149	162	84	100	100	0	11193	10779	1661	213	229	99	100	100	0	0.629	0.652	0.649	0.651	1.1	0.646	0.955	120	545	17886	17451	-0.669	6906	10980	6885	10566	0
1	6	13		LP04889	2740	25730	120	3941	3865	545	152	171	151	100	100	0	5111	5000	566	213	236	120	100	100	0	0.774	0.776	0.779	0.772	1.117	0.78	0.963	120	515	8687	8500	-0.37	3789	4898	3713	4787	0
1	7	13		LP07116	2940	25720	130	5856	5723	1088	153	182	160	100	100	0	7299	7200	1046	219	256	159	100	100	0	0.806	0.798	0.797	0.792	1.131	0.8	0.968	120	593	12783	12551	-0.312	5703	7080	5570	6981	0
1	8	13		LP07441	3140	25730	130	4178	4055	667	145	167	109	100	100	0	4209	4106	575	220	246	133	100	100	0	1.011	1.006	0.993	1.002	1.121	1.005	0.963	120	567	8022	7796	0.016	4033	3989	3910	3886	0
1	9	13		LP07813	3320	25730	130	3876	3826	516	138	162	154	100	100	0	4945	4878	579	215	238	128	100	100	0	0.79	0.791	0.787	0.789	1.1	0.791	0.963	120	562	8468	8351	-0.34	3738	4730	3688	4663	0
1	10	13		LP07955	3510	25730	130	4381	4345	579	142	168	198	100	100	0	5143	5043	600	215	240	154	100	100	0	0.86	0.871	0.884	0.87	1.111	0.87	0.964	120	565	9167	9031	-0.217	4239	4928	4203	4828	0
1	11	13		LP08352	3710	25720	130	3497	3444	491	139	162	188	100	100	0	4562	4442	549	214	241	160	100	100	0	0.772	0.782	0.776	0.78	1.108	0.773	0.956	120	580	7706	7533	-0.373	3358	4348	3305	4228	0
1	12	13		LP08566	3900	25720	130	4941	4735	1088	131	147	94	100	100	0	9113	8633	1878	209	235	170	100	100	0	0.54	0.547	0.541	0.546	1.176	0.539	0.949	120	562	13714	13028	-0.888	4810	8904	4604	8424	0
1	13	13		LP10161	4090	25720	130	3633	3872	1122	129	162	177	100	100	0	5227	5367	1435	213	247	238	100	100	0	0.699	0.726	0.729	0.722	1.217	0.721	0.932	120	582	8518	8897	-0.517	3504	5014	3743	5154	0
1	14	13		LP10580	4300	25720	120	4307	4334	1133	129	171	244	100	100	0	5546	5559	1402	206	241	228	100	100	0	0.782	0.786	0.776	0.784	1.222	0.777	0.942	120	584	9518	9558	-0.354	4178	5340	4205	5353	0
1	15	13		LP10936	4510	25720	120	6638	6324	3489	131	161	221	99	99	0	7072	6885	3406	205	224	113	100	98	0	0.948	0.927	0.925	0.9	1.657	0.961	0.953	120	527	13374	12873	-0.078	6507	6867	6193	6680	0
1	16	13		LP11145	4690	25720	130	3879	3793	705	135	157	149	100	100	0	4256	4167	648	207	224	87	100	100	0	0.925	0.924	0.928	0.918	1.12	0.918	0.955	120	548	7793	7618	-0.113	3744	4049	3658	3960	0
1	17	13		LP12301	4890	25720	130	4344	4227	696	129	143	75	100	100	0	4481	4400	610	197	217	90	100	100	0	0.984	0.975	0.976	0.971	1.127	0.983	0.954	120	558	8499	8301	-0.023	4215	4284	4098	4203	0
1	18	13		SD01079	5080	25720	140	3934	4294	2127	122	134	87	99	97	0	5167	5506	2730	186	202	100	97	96	0	0.765	0.784	0.776	0.805	1.781	0.775	0.932	156	562	8793	9492	-0.386	3812	4981	4172	5320	0
1	19	13		SD01621	5270	25720	140	7110	7106	2672	123	162	240	98	97	0	9204	8780	3222	187	228	265	97	97	0	0.775	0.813	0.825	0.829	1.741	0.811	0.95	156	593	16004	15576	-0.368	6987	9017	6983	8593	0
1	20	13		SD01679	5460	25720	130	3253	3197	485	129	153	170	100	100	0	3600	3546	412	188	205	102	100	100	0	0.916	0.914	0.914	0.907	1.163	0.907	0.946	120	588	6536	6426	-0.127	3124	3412	3068	3358	0
1	21	13		SD01790	5660	25720	130	5253	5234	736	125	144	159	100	100	0	5794	5903	699	180	195	87	100	100	0	0.913	0.893	0.89	0.89	1.109	0.891	0.962	120	580	10742	10832	-0.131	5128	5614	5109	5723	0
1	22	13		SD01848	5860	25720	130	3771	3696	508	125	136	73	100	100	0	4057	3954	472	188	209	355	100	100	0	0.942	0.948	0.941	0.945	1.11	0.965	0.917	120	643	7515	7337	-0.086	3646	3869	3571	3766	0
1	1	14		SD02108	1770	25930	130	5719	5624	692	136	150	76	100	100	0	7587	7521	725	188	204	87	100	100	0	0.755	0.748	0.749	0.746	1.1	0.751	0.976	120	674	12982	12821	-0.406	5583	7399	5488	7333	0
1	2	14		SD02150	1980	25930	120	1853	2363	1618	141	156	120	95	92	0	2915	3847	2600	192	204	74	100	98	0	0.629	0.608	0.611	0.591	1.319	0.608	0.968	120	494	4435	5877	-0.67	1712	2723	2222	3655	0
1	3	14		GH14048	2150	25920	130	4158	4053	760	138	159	132	100	100	0	5830	5551	953	193	205	95	100	100	0	0.713	0.731	0.731	0.73	1.152	0.724	0.974	120	529	9657	9273	-0.488	4020	5637	3915	5358	0
1	4	14		GH14121	2350	25920	140	3373	3213	784	144	161	99	98	98	0	4063	3851	864	200	220	110	98	97	0	0.836	0.841	0.83	0.84	1.246	0.844	0.972	156	594	7092	6720	-0.259	3229	3863	3069	3651	0
1	5	14		GH14667	2550	25920	140	3170	2921	803	144	164	105	98	97	0	4325	3954	1063	212	232	162	97	97	0	0.736	0.742	0.738	0.756	1.308	0.741	0.974	156	594	7139	6519	-0.443	3026	4113	2777	3742	0
1	6	14		GH14845	2740	25920	130	4362	4221	661	147	166	127	100	100	0	5157	4988	736	215	235	87	100	100	0	0.853	0.854	0.85	0.853	1.093	0.846	0.981	120	561	9157	8847	-0.23	4215	4942	4074	4773	0
1	7	14		GH15479	2940	25920	130	5153	5096	1140	149	168	128	100	100	0	8370	8286	1569	222	249	137	100	100	0	0.614	0.613	0.607	0.608	1.135	0.621	0.979	120	596	13152	13011	-0.703	5004	8148	4947	8064	0
1	8	14		GH16063	3140	25920	130	3122	3145	416	148	164	107	100	100	0	4841	4803	528	217	252	161	100	100	0	0.643	0.654	0.643	0.651	1.109	0.657	0.973	120	559	7598	7583	-0.637	2974	4624	2997	4586	0
1	9	14		GH18255	3330	25920	130	4004	3920	564	141	164	147	100	100	0	5848	5680	703	214	241	137	100	100	0	0.686	0.691	0.689	0.689	1.093	0.686	0.976	120	563	9497	9245	-0.544	3863	5634	3779	5466	0
1	10	14		GH19262	3530	25920	130	2730	2705	320	142	163	166	100	100	0	3345	3292	383	215	240	139	100	100	0	0.827	0.833	0.833	0.833	1.102	0.835	0.968	120	546	5718	5640	-0.274	2588	3130	2563	3077	0
1	11	14		GH19382	3720	25920	130	4537	4490	677	133	146	66	100	100	0	5986	5822	811	212	227	81	100	100	0	0.763	0.777	0.779	0.776	1.114	0.778	0.972	120	557	10178	9967	-0.391	4404	5774	4357	5610	0
1	12	14		GH19593	3910	25920	130	3288	3271	464	129	143	87	100	100	0	3662	3636	412	210	228	137	100	100	0	0.915	0.917	0.919	0.913	1.107	0.922	0.968	120	546	6611	6568	-0.128	3159	3452	3142	3426	0
1	13	14		GH19637	4100	25910	130	2908	2913	552	129	145	128	100	100	0	3551	3494	488	205	220	140	100	100	0	0.831	0.846	0.825	0.851	1.249	0.851	0.948	120	581	6125	6073	-0.268	2779	3346	2784	3289	0
1	14	14		GH19680	4300	25920	130	5338	5226	721	131	148	90	100	100	0	6553	6332	881	199	217	99	100	100	0	0.819	0.831	0.824	0.832	1.122	0.827	0.972	120	578	11561	11228	-0.287	5207	6354	5095	6133	0
1	15	14		GH23506	4500	25910	130	4656	4544	639	127	148	119	100	100	0	5844	5520	1142	198	212	78	100	100	0	0.802	0.83	0.81	0.855	1.346	0.806	0.945	120	583	10175	9739	-0.318	4529	5646	4417	5322	0
1	16	14		GH24002	4690	25910	130	4672	4477	767	128	142	111	100	100	0	5510	5338	944	205	212	65	100	100	0	0.857	0.847	0.836	0.857	1.28	0.841	0.961	120	577	9849	9482	-0.223	4544	5305	4349	5133	0
1	17	14		GH24458	4880	25910	130	5694	5517	1343	126	140	86	100	100	0	5710	5603	1131	197	207	68	100	100	0	1.01	0.997	1.003	0.987	1.145	1.008	0.969	120	563	11081	10797	0.014	5568	5513	5391	5406	0
1	18	14		GH25012	5080	25910	140	4104	3837	1523	127	157	212	98	97	0	4620	4340	1606	188	219	187	98	96	0	0.897	0.894	0.897	0.883	1.694	0.901	0.956	156	585	8409	7862	-0.156	3977	4432	3710	4152	0
1	19	14		GH25405	5290	25920	130	4823	4610	3004	124	141	116	98	90	0	5640	5301	3273	182	205	166	100	93	0	0.861	0.876	0.857	0.806	1.423	0.89	0.974	120	589	10157	9605	-0.216	4699	5458	4486	5119	0
1	20	14		GH25591	5490	25900	90	4708	4556	1117	126	135	56	100	100	0	5650	5392	1227	182	190	53	100	100	0	0.838	0.85	0.843	0.851	1.252	0.846	0.942	52	354	10050	9640	-0.255	4582	5468	4430	5210	0
1	21	14		GH26238	5660	25910	130	4340	4298	508	124	136	134	100	100	0	4486	4456	401	177	187	55	100	100	0	0.978	0.975	0.991	0.972	1.127	0.979	0.975	120	564	8525	8453	-0.031	4216	4309	4174	4279	0
1	22	14		GH26459	5850	25910	130	2405	2367	328	124	140	101	100	100	0	2551	2493	314	183	213	363	100	100	0	0.963	0.971	0.952	0.97	1.125	0.914	0.848	120	645	4649	4553	-0.054	2281	2368	2243	2310	0
1	1	15		GH27072	1770	26120	130	5897	5826	644	137	150	76	100	100	0	6582	6465	702	182	200	87	100	100	0	0.9	0.905	0.903	0.905	1.081	0.9	0.972	120	662	12160	11972	-0.152	5760	6400	5689	6283	0
1	2	15		GH27315	1960	26120	140	3265	3105	754	135	158	131	100	99	0	4905	4606	996	185	210	111	99	98	0	0.663	0.672	0.669	0.688	1.451	0.672	0.959	156	586	7850	7391	-0.593	3130	4720	2970	4421	0
1	3	15		GH27892	2160	26120	130	3880	3870	448	134	150	89	100	100	0	5116	5050	496	189	206	98	100	100	0	0.76	0.769	0.777	0.767	1.097	0.765	0.963	120	541	8673	8597	-0.395	3746	4927	3736	4861	0
1	4	15		GH28550	2350	26110	130	4672	4519	881	134	149	98	100	100	0	6219	6058	937	197	212	126	100	100	0	0.754	0.748	0.741	0.746	1.18	0.745	0.963	120	544	10560	10246	-0.408	4538	6022	4385	5861	0
1	5	15		LD44824	2540	26120	130	5537	5573	637	140	174	152	100	100	0	7148	7065	707	209	254	240	100	100	0	0.778	0.792	0.791	0.791	1.087	0.786	0.969	120	596	12336	12289	-0.363	5397	6939	5433	6856	0
1	6	15		GH01718	2750	26120	130	3249	3227	409	148	175	126	100	100	0	3776	3711	409	220	254	198	100	100	0	0.872	0.882	0.885	0.88	1.113	0.895	0.96	120	599	6657	6570	-0.198	3101	3556	3079	3491	0
1	7	15		GH03958	2940	26110	130	5269	5198	587	144	159	89	100	100	0	6618	6424	744	223	242	116	100	100	0	0.801	0.815	0.807	0.818	1.134	0.809	0.971	120	565	11520	11255	-0.319	5125	6395	5054	6201	0
1	8	15		GH05994	3130	26110	130	4068	4039	559	144	174	176	100	100	0	5739	5510	721	226	259	200	100	100	0	0.712	0.737	0.729	0.737	1.121	0.733	0.958	120	576	9437	9179	-0.491	3924	5513	3895	5284	0
1	9	15		GH06691	3320	26110	130	4197	3943	1112	143	169	177	100	100	0	5924	5596	1486	219	250	240	100	100	0	0.711	0.707	0.708	0.705	1.182	0.695	0.953	120	555	9759	9177	-0.493	4054	5705	3800	5377	0
1	10	15		GH07816	3530	26110	140	3841	3579	937	141	162	119	99	97	0	4121	3863	888	216	241	187	98	97	0	0.948	0.943	0.947	0.931	1.399	0.949	0.951	156	609	7605	7085	-0.078	3700	3905	3438	3647	0
1	11	15		GH14210	3720	26110	130	5162	4997	1314	135	148	96	100	100	0	6524	6197	1412	213	228	123	100	100	0	0.797	0.813	0.825	0.803	1.199	0.815	0.959	120	524	11338	10846	-0.328	5027	6311	4862	5984	0
1	12	15		GH14272	3910	26110	140	2404	2303	520	131	144	77	99	99	0	2995	2916	637	211	223	78	98	98	0	0.816	0.803	0.802	0.82	1.642	0.797	0.948	156	575	5057	4877	-0.293	2273	2784	2172	2705	0
1	13	15		GH15894	4100	26120	140	3573	3366	767	131	146	88	99	99	0	4759	4473	972	207	218	74	100	98	0	0.756	0.758	0.757	0.757	1.614	0.754	0.947	156	572	7994	7501	-0.403	3442	4552	3235	4266	0
1	14	15		GH20378	4300	26110	140	3728	3486	982	128	156	156	99	98	0	4714	4413	1124	203	223	116	99	97	0	0.798	0.798	0.802	0.804	1.567	0.801	0.949	156	584	8111	7568	-0.325	3600	4511	3358	4210	0
1	15	15		GH20987	4490	26110	130	3052	2979	440	128	153	126	100	100	0	2887	2782	379	201	217	88	100	100	0	1.089	1.105	1.089	1.104	1.129	1.101	0.955	120	562	5610	5432	0.122	2924	2686	2851	2581	0
1	16	15		GH21176	4690	26120	130	4863	4911	781	129	143	83	100	100	0	5420	5403	685	196	209	77	100	100	0	0.906	0.918	0.911	0.914	1.109	0.92	0.957	120	580	9958	9989	-0.142	4734	5224	4782	5207	0
1	17	15		GH27708	4880	26110	130	5483	5340	813	126	141	87	100	100	0	6233	6062	798	192	202	70	100	100	0	0.887	0.888	0.887	0.886	1.109	0.883	0.963	120	566	11398	11084	-0.173	5357	6041	5214	5870	0
1	18	15		GH28017	5070	26100	130	7694	7509	1114	131	186	408	100	100	0	8522	8318	1339	195	249	456	100	99	0	0.908	0.908	0.909	0.918	1.225	0.892	0.966	120	562	15890	15501	-0.139	7563	8327	7378	8123	0
1	19	15		GH28769	5270	26100	130	3116	3083	502	129	193	427	100	100	0	3381	3269	533	194	263	475	99	99	0	0.937	0.961	0.953	0.967	1.196	0.952	0.938	120	579	6174	6029	-0.094	2987	3187	2954	3075	0
1	20	15		LD21722	5470	26100	130	2626	2546	416	122	137	81	100	100	0	2780	2711	402	185	199	66	100	100	0	0.965	0.96	0.96	0.96	1.126	0.95	0.961	120	606	5099	4950	-0.051	2504	2595	2424	2526	0
1	21	15		LD22509	5660	26100	130	3804	3678	496	124	136	76	100	100	0	4466	4314	586	183	192	58	100	100	0	0.859	0.86	0.859	0.861	1.133	0.849	0.953	120	586	7963	7685	-0.219	3680	4283	3554	4131	0
1	22	15		LD23434	5860	26110	140	3302	3128	825	126	141	105	98	97	0	3405	3260	702	186	196	86	99	98	0	0.987	0.977	0.987	0.953	1.49	0.991	0.954	156	757	6395	6076	-0.019	3176	3219	3002	3074	0
1	1	16		LD30182	1790	26320	110	3018	2900	1154	131	142	57	100	100	0	4501	4309	1566	182	192	59	100	100	0	0.668	0.671	0.658	0.646	1.39	0.672	0.92	80	464	7206	6896	-0.581	2887	4319	2769	4127	0
1	2	16		LD31163	1950	26310	130	2588	2575	364	131	162	164	100	100	0	3016	2959	365	182	203	120	100	100	0	0.867	0.88	0.89	0.878	1.134	0.881	0.947	120	534	5291	5221	-0.206	2457	2834	2444	2777	0
1	3	16		LD32381	2160	26310	140	2250	2211	453	133	174	225	98	98	0	2586	2508	457	190	216	147	98	98	0	0.884	0.896	0.901	0.904	1.389	0.895	0.93	156	606	4513	4396	-0.179	2117	2396	2078	2318	0
1	4	16		LD33046	2350	26320	140	5133	4877	1121	135	167	184	100	98	0	6011	5659	1265	202	236	203	100	100	0	0.86	0.869	0.869	0.862	1.316	0.867	0.949	156	599	10807	10199	-0.217	4998	5809	4742	5457	0
1	5	16		LD34980	2550	26320	130	3645	3641	446	136	159	130	100	100	0	4002	3982	437	208	239	190	100	100	0	0.925	0.929	0.929	0.927	1.108	0.932	0.959	120	541	7303	7279	-0.113	3509	3794	3505	3774	0
1	6	16		LD36009	2740	26310	130	4608	4618	637	140	160	99	100	100	0	6476	6419	746	212	239	131	100	100	0	0.713	0.721	0.723	0.718	1.167	0.722	0.961	120	566	10732	10685	-0.487	4468	6264	4478	6207	0
1	7	16		GH24302	2940	26310	130	6219	6212	780	145	171	115	100	100	0	9417	9445	964	223	258	151	100	100	0	0.661	0.658	0.655	0.656	1.098	0.653	0.967	120	645	15268	15289	-0.598	6074	9194	6067	9222	0
1	8	16		GH25051	3160	26300	100	2492	2647	1389	149	182	177	97	88	0	4169	3830	1851	226	268	180	96	93	0	0.594	0.693	0.675	0.663	1.627	0.698	0.914	80	430	6286	6102	-0.751	2343	3943	2498	3604	0
1	9	16		GH25761	3320	26300	130	2888	2935	1626	137	157	152	100	99	0	3482	3795	2024	210	230	182	99	98	0	0.841	0.78	0.759	0.784	1.532	0.822	0.896	120	526	6023	6383	-0.25	2751	3272	2798	3585	0
1	10	16		GH26019	3520	26310	140	6273	5868	1532	140	161	164	99	98	0	7665	7173	1825	213	234	187	98	98	0	0.823	0.823	0.823	0.825	1.486	0.82	0.948	156	597	13585	12688	-0.281	6133	7452	5728	6960	0
1	11	16		GH26152	3720	26310	130	4661	4518	1687	136	155	165	100	100	0	5703	5440	1784	213	230	124	100	100	0	0.824	0.838	0.845	0.823	1.229	0.848	0.937	120	539	10015	9609	-0.279	4525	5490	4382	5227	0
1	12	16		GH26463	3910	26310	130	5198	5124	614	133	156	103	100	100	0	6409	6334	623	209	229	128	100	100	0	0.817	0.815	0.813	0.813	1.089	0.817	0.96	120	555	11265	11116	-0.292	5065	6200	4991	6125	0
1	13	16		GH28553	4110	26310	130	7241	7164	845	125	145	94	100	100	0	7099	7093	650	202	214	103	100	100	0	1.032	1.021	1.01	1.018	1.119	1.022	0.96	120	568	14013	13930	0.045	7116	6897	7039	6891	0
1	14	16		GH28686	4290	26300	130	5525	5451	1043	125	182	283	100	99	0	6344	6174	764	206	255	265	100	100	0	0.88	0.892	0.899	0.869	1.287	0.898	0.946	120	564	11538	11294	-0.185	5400	6138	5326	5968	0
1	15	16		GH28883	4490	26300	130	4568	4562	587	125	176	282	100	100	0	6965	6972	721	199	240	246	100	100	0	0.657	0.655	0.651	0.653	1.129	0.653	0.932	120	574	11209	11210	-0.607	4443	6766	4437	6773	0
1	16	16		LD21844	4680	26300	130	5546	5390	871	125	157	202	100	100	0	5581	5520	622	192	215	152	100	100	0	1.006	0.988	0.993	0.978	1.156	0.991	0.955	120	564	10810	10593	0.009	5421	5389	5265	5328	0
1	17	16		LD22682	4880	26300	130	5756	5568	819	129	160	226	100	100	0	5505	5296	822	194	215	164	100	100	0	1.059	1.066	1.064	1.078	1.248	1.062	0.951	120	595	10938	10541	0.083	5627	5311	5439	5102	0
1	18	16		LD23009	5080	26300	130	3401	3338	386	130	183	397	100	100	0	3715	3679	388	195	246	454	100	100	0	0.929	0.921	0.934	0.92	1.115	0.922	0.948	120	582	6791	6692	-0.106	3271	3520	3208	3484	0
1	19	16		LD27356	5260	26300	130	6500	6242	1243	125	181	351	100	99	0	7941	7653	1290	198	255	397	100	100	0	0.823	0.821	0.813	0.807	1.337	0.818	0.96	120	576	14118	13572	-0.28	6375	7743	6117	7455	0
1	20	16		LD27836	5470	26300	140	3537	3847	5083	126	169	311	98	98	0	3812	3698	1120	192	240	350	97	96	0	0.942	1.061	0.947	0.98	1.558	2.273	0.514	156	655	7031	7227	-0.086	3411	3620	3721	3506	0
1	21	16		LD28359	5660	26290	90	2799	2822	911	131	172	178	100	98	0	3510	3457	962	192	242	246	100	100	0	0.804	0.824	0.805	0.807	1.405	0.835	0.888	52	362	5986	5956	-0.315	2668	3318	2691	3265	0
1	22	16		LD28410	5860	26300	140	4759	4526	1195	131	156	140	99	98	0	5731	5339	1467	192	214	171	97	96	0	0.836	0.854	0.861	0.898	1.751	0.847	0.933	156	772	10167	9542	-0.259	4628	5539	4395	5147	0
1	1	17		LD28757	1770	26510	140	7023	6592	1625	131	143	73	100	99	0	8167	7808	1621	177	188	69	99	98	0	0.863	0.847	0.842	0.858	1.532	0.856	0.943	156	792	14882	14092	-0.213	6892	7990	6461	7631	0
1	2	17		LD28893	1960	26510	130	3788	3835	535	135	156	124	100	100	0	6229	6246	700	186	199	103	100	100	0	0.605	0.611	0.607	0.608	1.128	0.613	0.938	120	561	9696	9760	-0.726	3653	6043	3700	6060	0
1	3	17		LD29569	2150	26510	130	4981	4949	726	138	175	238	100	100	0	6138	6053	646	189	211	131	100	100	0	0.814	0.82	0.821	0.815	1.158	0.813	0.942	120	630	10792	10675	-0.297	4843	5949	4811	5864	0
1	4	17		LD29807	2350	26510	130	4968	4926	624	142	186	259	100	100	0	6120	6069	606	202	232	142	100	100	0	0.815	0.815	0.818	0.812	1.122	0.821	0.94	120	596	10744	10651	-0.294	4826	5918	4784	5867	0
1	5	17		LD29902	2550	26510	140	4514	4454	906	137	162	160	99	98	0	6235	5954	1401	204	239	242	98	98	0	0.726	0.751	0.741	0.784	1.472	0.736	0.948	156	645	10408	10067	-0.462	4377	6031	4317	5750	0
1	6	17		LD29995	2740	26500	130	5714	5682	898	137	161	137	100	100	0	8853	8800	1313	213	243	160	100	100	0	0.645	0.646	0.64	0.647	1.155	0.639	0.947	120	557	14217	14132	-0.632	5577	8640	5545	8587	0
1	7	17		LD30050	2930	26500	130	6541	6405	962	134	180	293	100	100	0	7642	7384	930	217	258	263	100	100	0	0.863	0.875	0.874	0.872	1.183	0.874	0.953	120	584	13832	13438	-0.213	6407	7425	6271	7167	0
1	8	17		LD30416	3130	26510	130	5388	5428	814	138	178	274	100	100	0	7138	7156	763	213	251	225	100	100	0	0.758	0.762	0.753	0.758	1.119	0.758	0.932	120	612	12175	12233	-0.399	5250	6925	5290	6943	0
1	9	17		GH07804	3330	26500	140	5746	5477	1347	134	149	89	98	98	0	7304	6843	1741	207	225	99	98	97	0	0.791	0.805	0.804	0.834	1.423	0.792	0.939	156	605	12709	11979	-0.339	5612	7097	5343	6636	0
1	10	17		GH07964	3520	26500	130	6367	6349	1071	139	157	143	100	100	0	7782	7790	1071	209	229	100	100	100	0	0.822	0.819	0.817	0.814	1.145	0.817	0.946	120	523	13801	13791	-0.282	6228	7573	6210	7581	0
1	11	17		GH08340	3720	26500	140	6433	6095	2001	134	155	182	99	98	0	7511	6915	2342	210	224	73	98	98	0	0.863	0.889	0.892	0.924	1.498	0.883	0.929	156	605	13600	12666	-0.213	6299	7301	5961	6705	0
1	12	17		GH08916	3900	26500	130	4500	4383	1021	126	156	179	100	100	0	5231	5096	972	196	218	141	100	100	0	0.869	0.869	0.877	0.861	1.204	0.875	0.931	120	599	9409	9157	-0.203	4374	5035	4257	4900	0
1	13	17		GH09429	4130	26510	100	1864	1927	1135	128	164	151	92	88	0	2837	2828	1499	196	227	167	97	91	0	0.657	0.684	0.696	0.657	2.154	0.68	0.845	80	514	4377	4431	-0.605	1736	2641	1799	2632	0
1	14	17		GH09840	4340	26500	110	3508	3675	1841	129	190	212	98	98	0	5260	5073	2448	203	272	253	97	97	0	0.668	0.728	0.718	0.762	1.996	0.717	0.883	80	510	8436	8416	-0.582	3379	5057	3546	4870	0
1	15	17		GH12584	4510	26500	130	4761	4769	635	124	158	181	100	100	0	5310	5268	606	194	234	185	100	100	0	0.906	0.915	0.911	0.914	1.13	0.905	0.945	120	602	9753	9719	-0.142	4637	5116	4645	5074	0
1	16	17		GH12953	4700	26500	130	5275	5241	841	128	159	219	100	100	0	6962	6848	1072	194	221	146	100	100	0	0.76	0.768	0.773	0.768	1.152	0.762	0.94	120	623	11915	11767	-0.395	5147	6768	5113	6654	0
1	17	17		GH13883	4900	26500	130	4264	4090	1012	130	165	237	100	100	0	5141	4881	1105	193	226	196	100	100	0	0.835	0.845	0.831	0.841	1.191	0.837	0.931	120	620	9082	8648	-0.259	4134	4948	3960	4688	0
1	18	17		GH14216	5090	26500	130	5023	4884	765	129	178	235	100	100	0	5730	5538	790	192	242	259	100	100	0	0.884	0.889	0.889	0.888	1.155	0.877	0.936	120	641	10432	10101	-0.178	4894	5538	4755	5346	0
1	19	17		GH14769	5300	26480	110	3792	3595	1687	123	207	392	95	91	0	5502	4845	2001	192	292	517	98	92	0	0.691	0.746	0.738	0.718	1.644	0.766	0.883	80	469	8979	8125	-0.533	3669	5310	3472	4653	0
1	20	17		GH15539	5470	26500	140	3684	3495	900	122	153	208	99	99	0	4750	4453	897	182	223	317	100	100	0	0.78	0.79	0.799	0.767	1.346	0.801	0.92	156	616	8130	7644	-0.359	3562	4568	3373	4271	0
1	21	17		GH23382	5660	26500	140	4236	3984	1024	131	152	119	98	98	0	4460	4259	860	190	218	166	99	98	0	0.961	0.947	0.971	0.903	1.619	0.965	0.934	156	673	8375	7922	-0.057	4105	4270	3853	4069	0
1	22	17		GH24511	5860	26490	130	6992	6904	1203	132	143	59	100	100	0	8262	8263	1267	193	200	61	100	100	0	0.85	0.839	0.849	0.836	1.162	0.822	0.928	120	648	14929	14842	-0.234	6860	8069	6772	8070	0
1	1	18		GH25238	1790	26690	90	4680	4393	1816	137	155	100	100	100	0	5727	5306	2088	191	199	52	100	100	0	0.821	0.832	0.796	0.856	1.484	0.824	0.93	52	352	10079	9371	-0.285	4543	5536	4256	5115	0
1	2	18		GH25720	1960	26710	130	3979	3840	953	140	159	102	100	100	0	5588	5440	1133	189	199	75	100	100	0	0.711	0.705	0.72	0.696	1.254	0.705	0.936	120	633	9238	8951	-0.492	3839	5399	3700	5251	0
1	3	18		GH25973	2190	26720	90	2699	2790	1331	133	153	98	100	98	0	3620	3444	1424	184	198	74	100	100	0	0.747	0.815	0.815	0.786	1.525	0.835	0.893	52	395	6002	5917	-0.421	2566	3436	2657	3260	0
1	4	18		GH26644	2380	26720	100	3086	2883	1440	135	152	83	98	98	0	4196	4053	1978	195	216	93	98	97	0	0.738	0.712	0.728	0.731	1.436	0.712	0.934	80	474	6952	6606	-0.439	2951	4001	2748	3858	0
1	5	18		LD22190	2560	26710	110	2561	2506	1068	135	154	123	100	98	0	3328	3244	1222	193	230	261	98	97	0	0.774	0.777	0.76	0.772	1.472	0.788	0.919	80	492	5561	5422	-0.37	2426	3135	2371	3051	0
1	6	18		LD22279	2750	26710	130	6184	6186	704	138	175	185	100	100	0	7404	7390	674	211	265	311	100	100	0	0.841	0.842	0.848	0.84	1.093	0.844	0.964	120	646	13239	13227	-0.251	6046	7193	6048	7179	0
1	7	18		LD22456	2950	26700	130	4626	4695	723	138	182	267	100	100	0	6565	6617	1039	211	260	284	100	100	0	0.706	0.711	0.711	0.712	1.096	0.705	0.963	120	578	10842	10963	-0.502	4488	6354	4557	6406	0
1	8	18		LD22666	3130	26710	140	4846	4752	937	134	153	138	100	100	0	6289	6094	1200	207	222	163	99	99	0	0.775	0.784	0.789	0.796	1.282	0.781	0.966	156	603	10794	10505	-0.368	4712	6082	4618	5887	0
1	9	18		LD22858	3330	26700	140	6531	6409	1219	134	152	125	100	100	0	7918	7776	1415	212	228	96	100	99	0	0.83	0.83	0.821	0.839	1.21	0.828	0.966	156	602	14103	13839	-0.269	6397	7706	6275	7564	0
1	10	18		LD23217	3530	26700	130	3571	3513	477	138	160	171	100	100	0	5483	5418	660	214	233	102	100	100	0	0.652	0.649	0.649	0.647	1.106	0.646	0.957	120	583	8702	8579	-0.618	3433	5269	3375	5204	0
1	11	18		LD38533	3700	26700	110	8138	7940	2005	136	143	53	100	100	0	10102	9604	2544	208	221	66	100	100	0	0.809	0.831	0.814	0.843	1.26	0.816	0.924	80	462	17896	17200	-0.306	8002	9894	7804	9396	0
1	12	18		LD38760	3900	26700	120	5239	5009	1338	132	148	113	100	100	0	6469	5924	1722	197	212	117	100	100	0	0.814	0.852	0.846	0.874	1.329	0.836	0.951	120	588	11379	10604	-0.296	5107	6272	4877	5727	0
1	13	18		LD39167	4080	26700	100	11881	10912	3609	129	155	142	100	100	0	10180	9659	2413	196	213	86	100	100	0	1.177	1.139	1.17	1.062	1.564	1.193	0.928	80	440	21736	20246	0.235	11752	9984	10783	9463	0
1	14	18		LD40094	4290	26690	100	6377	6222	2040	126	153	121	100	100	0	8167	7792	2470	199	218	120	100	100	0	0.785	0.803	0.783	0.8	1.442	0.795	0.912	80	488	14219	13689	-0.35	6251	7968	6096	7593	0
1	15	18		LD40380	4480	26690	90	3791	3776	1235	117	142	187	100	100	0	5070	4932	1505	195	203	75	100	100	0	0.754	0.772	0.737	0.756	1.417	0.767	0.926	52	383	8549	8396	-0.408	3674	4875	3659	4737	0
1	16	18		LD42550	4670	26700	100	6155	5910	2285	120	138	170	98	98	0	6093	5927	2161	186	195	71	100	100	0	1.022	1.009	1.011	0.991	1.515	1.014	0.946	80	455	11942	11531	0.031	6035	5907	5790	5741	0
1	17	18		LD45234	4860	26700	100	6752	6349	2241	123	127	45	100	100	0	8772	8214	3054	184	189	46	100	100	0	0.772	0.775	0.751	0.793	1.493	0.759	0.925	80	457	15217	14256	-0.374	6629	8588	6226	8030	0
1	18	18		LD45430	5060	26690	110	6798	6849	2182	124	132	55	100	100	0	8316	8279	2046	185	193	86	100	100	0	0.821	0.831	0.854	0.811	1.257	0.856	0.929	80	529	14805	14819	-0.285	6674	8131	6725	8094	0
1	19	18		LD46661	5260	26690	100	5331	5150	2146	117	157	235	97	96	0	6940	6687	2374	181	233	353	98	98	0	0.771	0.774	0.762	0.723	1.471	0.786	0.901	80	485	11973	11539	-0.374	5214	6759	5033	6506	0
1	20	18		LD47350	5450	26690	100	4827	4504	2165	118	124	42	100	100	0	5196	5453	2482	174	181	45	100	100	0	0.938	0.831	0.823	0.807	1.347	0.841	0.946	80	449	9731	9665	-0.093	4709	5022	4386	5279	0
1	21	18		LD47780	5660	26690	100	7523	7524	1942	118	128	53	100	100	0	7873	7496	1874	176	184	54	100	100	0	0.962	1.012	1	1.009	1.293	1.009	0.931	80	446	15102	14726	-0.056	7405	7697	7406	7320	0
1	22	18		LP05745	5850	26680	110	6888	7045	2578	122	134	68	100	100	0	7998	7865	2996	182	190	56	98	96	0	0.866	0.901	0.889	1.041	2.068	0.893	0.93	80	539	14582	14606	-0.208	6766	7816	6923	7683	0
1	1	19		SD04244	1750	26890	110	6091	6763	3333	138	156	116	100	98	0	7669	7668	3527	188	200	85	100	100	0	0.796	0.886	0.867	0.877	1.205	0.88	0.966	80	564	13434	14105	-0.33	5953	7481	6625	7480	0
1	2	19		SD04853	1960	26880	120	4172	3547	2534	144	183	219	86	80	0	6611	5546	3873	199	233	258	88	81	0	0.628	0.636	0.639	0.625	1.699	0.639	0.961	120	576	10440	8750	-0.671	4028	6412	3403	5347	0
1	3	19		SD05937	2160	26890	100	1894	2323	1541	137	158	146	100	100	0	3359	4031	2618	190	211	197	100	100	0	0.554	0.569	0.559	0.566	1.243	0.57	0.966	80	438	4926	6027	-0.851	1757	3169	2186	3841	0
1	4	19		SD07967	2340	26900	110	4012	3807	2061	137	149	63	100	98	0	6268	5762	3054	196	207	68	100	100	0	0.638	0.659	0.651	0.645	1.347	0.662	0.98	80	494	9947	9236	-0.648	3875	6072	3670	5566	0
1	5	19		SD09011	2540	26900	80	1411	1579	720	142	152	64	100	100	0	1915	2080	933	200	205	55	100	100	0	0.74	0.764	0.732	0.771	1.315	0.763	0.948	52	326	2984	3317	-0.435	1269	1715	1437	1880	0
1	6	19		SD09360	2730	26900	100	4478	4344	1531	135	143	59	100	100	0	5824	5763	1655	200	206	57	100	100	0	0.772	0.757	0.748	0.731	1.196	0.774	0.973	80	453	9967	9772	-0.373	4343	5624	4209	5563	0
1	7	19		GH21171	2920	26900	100	4707	4876	1770	143	160	94	100	100	0	7120	7130	2325	213	228	93	100	100	0	0.661	0.684	0.671	0.673	1.131	0.698	0.982	80	445	11471	11650	-0.598	4564	6907	4733	6917	0
1	8	19		GH23184	3110	26890	100	5762	5500	2009	140	157	94	100	100	0	6347	6207	2086	210	226	90	100	98	0	0.916	0.894	0.897	0.89	1.165	0.902	0.987	80	438	11759	11357	-0.126	5622	6137	5360	5997	0
1	9	19		GH25458	3320	26890	120	5522	5031	1959	132	149	130	100	99	0	6115	5378	2236	204	211	56	100	99	0	0.912	0.947	0.946	0.984	1.369	0.93	0.957	120	558	11301	10073	-0.133	5390	5911	4899	5174	0
1	10	19		GH27092	3520	26890	100	3936	3958	1081	129	147	139	100	100	0	5492	5422	1282	205	212	57	100	100	0	0.72	0.734	0.736	0.727	1.164	0.74	0.952	80	432	9094	9046	-0.474	3807	5287	3829	5217	0
1	11	19		LD21322	3700	26890	110	7865	7524	1845	129	139	53	100	100	0	9552	9305	2458	205	213	60	100	100	0	0.828	0.813	0.827	0.822	1.173	0.792	0.957	80	509	17083	16495	-0.273	7736	9347	7395	9100	0
1	12	19		LD22609	3890	26890	90	2765	2581	1230	127	136	56	100	100	0	4223	3654	1474	199	205	58	100	100	0	0.656	0.71	0.719	0.693	1.321	0.722	0.934	52	386	6662	5909	-0.609	2638	4024	2454	3455	0
1	13	19		ResGen_CK_1A1	4100	26880	130	1173	1233	314	130	174	211	100	100	0	1256	1288	256	201	239	189	100	100	0	0.989	1.015	1.008	1.007	1.196	0.999	0.917	120	638	2098	2190	-0.017	1043	1055	1103	1087	0
1	14	19		ResGen_CK_1A3	4300	26890	140	1498	1499	294	132	177	203	99	99	0	1587	1596	267	204	242	189	99	98	0	0.988	0.982	0.983	0.976	1.256	0.994	0.921	156	646	2749	2759	-0.018	1366	1383	1367	1392	0
1	15	19		ResGen_CK_1A5	4500	26890	140	1462	1485	410	127	149	160	99	98	0	1426	1442	312	198	215	125	98	98	0	1.087	1.092	1.094	1.069	1.522	1.109	0.871	156	617	2563	2602	0.121	1335	1228	1358	1244	0
1	16	19		ResGen_CK_1A7	4690	26880	130	2277	2230	345	127	149	133	100	100	0	2361	2376	362	194	212	143	100	100	0	0.992	0.964	0.969	0.964	1.143	0.954	0.954	120	548	4317	4285	-0.011	2150	2167	2103	2182	0
1	17	19		ResGen_CK_1A9	4880	26880	130	1213	1189	210	127	150	139	100	100	0	1174	1164	191	197	210	105	100	100	0	1.112	1.098	1.084	1.1	1.244	1.118	0.886	120	576	2063	2029	0.153	1086	977	1062	967	0
1	18	19		ResGen_CK_1A11	5070	26890	130	15178	14504	2858	125	316	1255	100	100	0	5726	5424	1066	194	251	368	100	100	0	2.721	2.749	2.705	2.753	1.09	2.76	0.977	120	568	20585	19609	1.444	15053	5532	14379	5230	0
1	19	19		ResGen_CK_1C1	5260	26880	130	1002	1021	207	124	329	1245	7	0	0	923	936	151	188	258	375	100	47	0	1.195	1.199	1.193	1.19	1.211	2.943	0.67	120	582	1613	1645	0.256	878	735	897	748	0
1	20	19		ResGen_CK_1C3	5470	26890	140	1513	1508	355	123	154	150	98	98	0	1299	1295	251	187	207	112	99	99	0	1.25	1.25	1.285	1.221	1.412	1.279	0.897	156	655	2502	2493	0.322	1390	1112	1385	1108	0
1	21	19		ResGen_CK_1C5	5660	26880	130	1343	1339	183	122	137	81	100	100	0	1334	1300	190	186	196	79	100	100	0	1.064	1.092	1.083	1.099	1.229	1.094	0.934	120	602	2369	2331	0.089	1221	1148	1217	1114	0
1	22	19		ResGen_CK_1C7	5860	26890	140	1203	1219	300	120	130	72	100	99	0	1184	1170	205	183	191	66	100	100	0	1.082	1.113	1.092	1.093	1.375	1.144	0.891	156	799	2084	2086	0.114	1083	1001	1099	987	0
1	1	20		ResGen_CK_1C9	1760	27090	130	2585	2576	444	140	185	286	100	100	0	3495	3470	478	195	243	325	100	100	0	0.741	0.744	0.747	0.739	1.164	0.745	0.947	120	707	5745	5711	-0.433	2445	3300	2436	3275	0
1	2	20		ResGen_CK_1C11	1960	27090	130	21931	21923	2409	148	268	654	100	100	0	17823	17903	1643	203	317	652	100	100	0	1.236	1.23	1.227	1.228	1.065	1.217	0.972	120	608	39403	39475	0.306	21783	17620	21775	17700	0
1	3	20		ResGen_CK_1E1	2160	27090	140	7509	7475	1848	145	219	575	98	98	0	6703	6620	1521	199	261	541	98	98	0	1.132	1.142	1.135	1.136	1.309	1.124	0.958	156	622	13868	13751	0.179	7364	6504	7330	6421	0
1	4	20		ResGen_CK_1E3	2350	27090	140	1762	1731	385	142	171	241	98	98	0	1848	1800	362	202	239	337	98	96	0	0.984	0.994	0.992	0.999	1.32	0.972	0.908	156	568	3266	3187	-0.023	1620	1646	1589	1598	0
1	5	20		ResGen_CK_1E5	2550	27090	140	18532	18308	4604	146	175	236	100	100	0	15073	14783	3355	213	249	326	100	100	0	1.237	1.247	1.242	1.228	1.253	1.248	0.967	156	600	33246	32732	0.307	18386	14860	18162	14570	0
1	6	20		ResGen_CK_1E7	2740	27090	130	1871	1897	298	146	161	90	100	100	0	1963	1956	268	218	236	100	100	100	0	0.989	1.007	1.002	1.005	1.134	1.005	0.948	120	565	3470	3489	-0.017	1725	1745	1751	1738	0
1	7	20		ResGen_CK_1E9	2930	27080	130	3822	3742	549	149	212	346	100	100	0	3443	3441	450	214	278	318	100	100	0	1.138	1.113	1.121	1.109	1.135	1.126	0.965	120	574	6902	6820	0.186	3673	3229	3593	3227	0
1	8	20		ResGen_CK_1E11	3130	27090	130	2299	2337	450	142	208	341	100	100	0	2489	2521	442	210	268	314	100	100	0	0.946	0.95	0.957	0.945	1.187	0.941	0.924	120	605	4436	4506	-0.079	2157	2279	2195	2311	0
1	9	20		ResGen_CK_1G1	3320	27080	130	1604	1689	373	131	155	118	100	100	0	1606	1688	390	200	225	140	100	100	0	1.048	1.047	1.045	1.049	1.192	1.038	0.925	120	563	2879	3046	0.067	1473	1406	1558	1488	0
1	10	20		ResGen_CK_1G3	3520	27090	140	2803	2708	525	128	147	101	100	100	0	2760	2614	526	206	227	131	99	99	0	1.047	1.071	1.076	1.091	1.273	1.059	0.954	156	621	5229	4988	0.067	2675	2554	2580	2408	0
1	11	20		ResGen_CK_1G5	3710	27080	130	1551	1538	244	129	141	71	100	100	0	1669	1647	225	212	228	107	100	100	0	0.976	0.982	0.974	0.98	1.137	0.975	0.939	120	550	2879	2844	-0.035	1422	1457	1409	1435	0
1	12	20		ResGen_CK_1G7	3900	27080	130	6975	6912	1296	132	187	383	100	100	0	7310	7240	1378	210	265	435	100	100	0	0.964	0.964	0.981	0.965	1.162	0.954	0.952	120	600	13943	13810	-0.053	6843	7100	6780	7030	0
1	13	20		ResGen_CK_1G9	4090	27080	130	1993	2042	801	133	237	470	100	99	0	2062	2132	460	210	310	515	100	98	0	1.004	0.993	0.937	0.972	1.254	1.034	0.839	120	582	3712	3831	0.006	1860	1852	1909	1922	0
1	14	20		ResGen_CK_1G11	4280	27080	130	1018	1016	137	136	215	305	100	98	0	1038	1047	126	209	279	301	100	98	0	1.064	1.05	1.03	1.049	1.188	1.065	0.887	120	543	1711	1718	0.089	882	829	880	838	0
1	15	20		HRB_1	4490	27080	150	156	955	1365	131	163	141	35	33	0	231	1491	2068	207	235	157	36	33	0	1.042	0.642	0.68	0.717	3.754	0.643	0.888	156	575	49	2108	0.059	25	24	824	1284	-50
1	16	20		HRB_17	4690	27090	140	3157	3015	713	132	149	119	98	96	0	3524	3379	674	205	221	143	99	98	0	0.911	0.908	0.902	0.868	1.461	0.911	0.947	156	541	6344	6057	-0.134	3025	3319	2883	3174	0
1	17	20		HRB_33	4880	27080	130	2396	2371	342	134	169	182	100	100	0	2545	2491	295	204	231	189	100	100	0	0.966	0.978	0.973	0.974	1.131	0.993	0.937	120	518	4603	4524	-0.05	2262	2341	2237	2287	0
1	18	20		Henikoff_5	5080	27080	140	886	866	242	132	252	823	33	1	0	1049	1024	218	199	259	333	96	85	0	0.887	0.89	0.88	0.86	1.526	0.917	0.82	156	527	1604	1559	-0.173	754	850	734	825	0
1	19	20		Duke_11	5270	27080	140	2694	2593	504	131	211	632	98	94	0	3063	2937	574	199	238	265	98	97	0	0.895	0.899	0.899	0.909	1.51	0.896	0.939	156	512	5427	5200	-0.16	2563	2864	2462	2738	0
1	20	20		Duke_13	5470	27080	140	883	1324	927	128	160	333	89	53	0	1201	1682	1139	194	208	98	98	96	0	0.75	0.804	0.818	0.815	1.57	0.855	0.765	156	552	1762	2684	-0.416	755	1007	1196	1488	0
1	21	20		HRB_5	5660	27080	80	2123	1958	1023	125	132	44	96	96	0	2886	2534	1112	184	191	44	96	92	0	0.739	0.78	0.801	0.781	2.201	0.803	0.868	52	296	4700	4183	-0.435	1998	2702	1833	2350	0
1	22	20		HRB_21	5860	27080	140	1715	1676	372	122	129	73	100	98	0	1543	1487	333	180	188	66	97	97	0	1.169	1.189	1.191	1.191	1.357	1.186	0.908	156	715	2956	2861	0.225	1593	1363	1554	1307	0
1	1	21		HRB_37	1770	27290	130	6308	6141	1531	137	158	152	100	100	0	8230	7898	1420	197	220	187	100	100	0	0.768	0.78	0.777	0.764	1.166	0.782	0.943	120	741	14204	13705	-0.38	6171	8033	6004	7701	0
1	2	21		Henikoff_9	1960	27300	140	1462	1457	431	146	201	472	94	85	0	2174	2041	450	199	257	503	98	92	0	0.666	0.712	0.706	0.693	1.29	0.733	0.925	156	763	3291	3153	-0.586	1316	1975	1311	1842	0
1	3	21		Duke_20	2160	27290	140	3244	3132	623	142	187	432	99	98	0	3899	3726	698	204	248	450	98	98	0	0.84	0.849	0.852	0.859	1.205	0.85	0.969	156	711	6797	6512	-0.252	3102	3695	2990	3522	0
1	4	21		Duke_19	2360	27290	140	1186	1774	1339	146	176	241	98	92	0	2048	2985	2069	208	243	325	95	95	0	0.565	0.586	0.552	0.591	1.554	0.604	0.941	156	667	2880	4405	-0.823	1040	1840	1628	2777	0
1	5	21		Eisenman_4	2540	27280	150	170	999	1448	152	178	217	33	28	0	230	1390	2018	219	252	297	31	29	0	1.636	0.723	0.738	0.811	2.834	0.715	0.96	156	723	29	2018	0.71	18	11	847	1171	-50
1	6	21		Auld_2	2740	27290	130	2085	2378	1109	152	171	100	100	100	0	2772	3147	1422	229	244	98	100	100	0	0.76	0.763	0.763	0.767	1.17	0.77	0.949	120	640	4476	5144	-0.396	1933	2543	2226	2918	0
1	7	21		Auld_4	2930	27280	150	159	939	1488	158	199	259	27	25	0	229	1273	1969	230	271	244	26	25	0	-1	0.749	0.783	0.98	2.776	0.75	0.955	156	821	0	1824	Error	1	-1	781	1043	-50
1	8	21		SP1	3130	27280	130	10244	10161	1667	155	194	268	100	100	0	9361	8828	1447	225	263	227	100	100	0	1.104	1.163	1.175	1.164	1.092	1.155	0.978	120	644	19225	18609	0.143	10089	9136	10006	8603	0
1	9	21		SP3	3320	27280	130	1975	1999	303	146	200	304	100	100	0	2077	2033	265	225	270	262	100	100	0	0.988	1.025	1.01	1.022	1.166	1.037	0.932	120	660	3681	3661	-0.018	1829	1852	1853	1808	0
1	10	21		SP5	3520	27280	140	2764	2783	650	139	173	181	98	98	0	2325	2330	521	220	247	176	98	98	0	1.247	1.253	1.263	1.294	1.543	1.265	0.948	156	724	4730	4754	0.318	2625	2105	2644	2110	0
1	11	21		Human	3720	27280	140	1455	1453	292	140	149	71	98	98	0	1377	1358	259	217	231	97	98	98	0	1.134	1.151	1.169	1.176	1.431	1.155	0.932	156	712	2475	2454	0.181	1315	1160	1313	1141	0
1	12	21		Lambda	3900	27280	130	2713	2729	501	139	197	412	100	100	0	2667	2622	359	216	275	437	100	100	0	1.05	1.076	1.057	1.072	1.14	1.105	0.915	120	640	5025	4996	0.071	2574	2451	2590	2406	0
1	13	21		Fly Genomic	4100	27280	130	4164	4138	436	141	204	355	100	100	0	4192	4131	481	214	271	299	100	100	0	1.011	1.02	1.015	1.022	1.094	1.03	0.947	120	677	8001	7914	0.016	4023	3978	3997	3917	0
1	14	21		Fly Genomic-Digested	4300	27280	140	9621	8978	2823	141	182	229	99	98	0	18203	16799	4986	214	256	241	99	98	0	0.527	0.533	0.532	0.537	1.371	0.533	0.972	156	760	27469	25422	-0.924	9480	17989	8837	16585	0
1	15	21		Fly Genomic-Random Primed	4500	27280	140	2038	1960	457	133	142	64	99	98	0	2053	1990	340	209	218	67	99	99	0	1.033	1.026	1.017	0.988	1.688	1.051	0.937	156	688	3749	3608	0.047	1905	1844	1827	1781	0
1	16	21		Blank	4690	27280	140	5169	5260	1657	131	135	47	100	100	0	5380	5331	1519	203	209	51	99	98	0	0.973	1	0.999	1.008	1.475	1.015	0.925	156	658	10215	10257	-0.039	5038	5177	5129	5128	0
1	17	21		EMPTY	4880	27270	150	129	140	54	130	154	158	2	0	0	196	202	54	198	217	160	1	0	0	0.5	2.5	0.622	0.658	5.065	0.656	0.585	156	703	-3	14	-1	-1	-2	10	4	-75
1	18	21		EMPTY	5070	27270	150	123	133	47	125	147	141	0	0	0	181	188	47	188	206	158	0	0	0	0.286	100000	0.955	0.997	3.564	8.793	0.01	156	717	-9	8	-1.807	-2	-7	8	0	-75
1	19	21		EMPTY	5270	27270	150	115	124	66	122	133	70	7	1	0	178	184	50	182	190	53	12	3	0	1.75	1	1.148	1.062	4.05	2.121	0.099	156	705	-11	4	0.807	-7	-4	2	2	-75
1	20	21		EMPTY	5460	27270	150	112	119	46	121	140	275	0	0	0	164	171	48	181	189	57	8	1	0	0.529	0.2	0.786	0.704	4.097	46.41	0.014	156	732	-26	-12	-0.918	-9	-17	-2	-10	-75
1	21	21		EMPTY	5660	27260	150	112	117	39	121	136	270	0	0	0	164	175	50	177	183	51	12	3	0	0.692	2	1.001	0.857	4.078	1.155	0.007	156	752	-22	-6	-0.531	-9	-13	-4	-2	-75
1	22	21		EMPTY	5850	27260	150	117	120	41	118	124	63	5	1	0	172	178	43	171	178	47	19	1	0	-1	0.286	0.784	0.814	3.724	0.685	0.027	156	898	0	9	Error	-1	1	2	7	-75
2	1	1		GM01045	6240	23260	120	2316	2059	759	124	130	50	100	100	0	2172	1950	678	185	189	49	97	96	0	1.103	1.096	1.069	1.101	1.56	1.102	0.938	120	649	4179	3700	0.142	2192	1987	1935	1765	0
2	2	1		GM01181	6420	23270	130	1934	1918	479	122	129	45	100	100	0	1767	1733	279	182	186	48	100	100	0	1.143	1.158	1.177	1.121	1.321	1.2	0.93	120	633	3397	3347	0.193	1812	1585	1796	1551	0
2	3	1		GM01267	6610	23260	130	2114	2076	368	121	128	60	100	100	0	1887	1833	355	179	183	44	100	100	0	1.167	1.182	1.161	1.199	1.277	1.173	0.927	120	680	3701	3609	0.223	1993	1708	1955	1654	0
2	4	1		GM01527	6810	23260	130	1933	1911	311	121	128	56	100	100	0	1572	1515	313	174	180	48	100	99	0	1.296	1.335	1.295	1.387	1.488	1.316	0.905	120	678	3210	3131	0.374	1812	1398	1790	1341	0
2	5	1		GM01846	7010	23260	120	2536	2483	375	117	123	44	100	100	0	2578	2489	418	175	182	53	100	100	0	1.007	1.022	1.026	1.038	1.337	1.016	0.934	120	608	4822	4680	0.01	2419	2403	2366	2314	0
2	6	1		LD01705	7210	23260	120	1521	1506	322	121	130	76	100	100	0	1794	1657	441	175	184	54	99	97	0	0.865	0.935	0.898	1.021	1.839	0.912	0.901	120	608	3019	2867	-0.21	1400	1619	1385	1482	0
2	7	1		LD05267	7410	23260	120	1470	1441	249	121	129	64	100	100	0	1729	1689	284	176	186	51	99	99	0	0.869	0.872	0.866	0.891	1.467	0.871	0.927	120	579	2902	2833	-0.203	1349	1553	1320	1513	0
2	8	1		LD05344	7590	23260	120	1450	1424	183	117	121	42	100	100	0	1404	1385	165	173	177	42	100	100	0	1.083	1.078	1.094	1.078	1.182	1.079	0.932	120	578	2564	2519	0.115	1333	1231	1307	1212	0
2	9	1		LD05512	7780	23260	120	1242	1224	196	116	122	42	100	100	0	1491	1465	198	170	178	50	100	100	0	0.852	0.856	0.861	0.853	1.209	0.862	0.927	120	594	2447	2403	-0.23	1126	1321	1108	1295	0
2	10	1		LD05816	7980	23260	120	1471	1492	199	118	126	43	100	100	0	1375	1366	142	177	184	46	100	100	0	1.129	1.156	1.143	1.153	1.158	1.152	0.929	120	608	2551	2563	0.176	1353	1198	1374	1189	0
2	11	1		LD05893	8180	23260	120	1548	1513	207	120	128	49	100	100	0	1994	1979	231	178	184	45	100	100	0	0.786	0.773	0.771	0.771	1.192	0.763	0.929	120	594	3244	3194	-0.347	1428	1816	1393	1801	0
2	12	1		LD06317	8370	23260	130	2474	2332	616	141	149	63	100	98	0	2475	2403	371	201	205	51	100	100	0	1.026	0.995	1.026	0.912	1.765	1.038	0.892	120	648	4607	4393	0.037	2333	2274	2191	2202	0
2	13	1		LD09559	8560	23250	130	1210	1218	190	154	160	58	100	100	0	1183	1143	227	223	225	49	99	98	0	1.1	1.157	1.128	1.225	1.582	1.134	0.9	120	680	2016	1984	0.138	1056	960	1064	920	0
2	14	1		LD10028	8760	23260	120	1757	1697	302	149	158	68	100	100	0	1892	1874	317	212	219	54	100	100	0	0.957	0.931	0.934	0.929	1.196	0.93	0.929	120	595	3288	3210	-0.063	1608	1680	1548	1662	0
2	15	1		LD10274	8950	23250	130	1079	1060	174	138	145	54	100	100	0	1163	1129	152	192	195	47	100	100	0	0.969	0.984	0.99	0.98	1.213	0.988	0.899	120	680	1912	1859	-0.045	941	971	922	937	0
2	16	1		LD10416	9150	23250	130	1081	1079	162	122	143	138	100	100	0	1102	1098	144	168	189	163	100	100	0	1.027	1.029	1.035	1.026	1.203	1.008	0.882	120	719	1893	1887	0.038	959	934	957	930	0
2	17	1		LD13706	9350	23250	120	1112	1083	199	114	122	44	100	100	0	1110	1089	155	156	161	43	100	100	0	1.046	1.039	1.038	1.029	1.261	1.048	0.9	120	584	1952	1902	0.065	998	954	969	933	0
2	18	1		LD14049	9540	23250	130	1149	1128	171	116	122	42	100	100	0	906	900	131	154	161	42	100	100	0	1.374	1.357	1.36	1.356	1.219	1.386	0.882	120	663	1785	1758	0.458	1033	752	1012	746	0
2	19	1		LD16810	9740	23260	120	855	821	196	142	146	49	100	98	0	892	880	134	182	192	62	100	100	0	1.004	0.973	1.01	0.923	1.566	1.049	0.83	120	595	1423	1377	0.006	713	710	679	698	0
2	20	1		LD17730	9930	23250	130	1257	1260	271	142	148	69	100	100	0	1072	1074	189	195	201	53	100	100	0	1.271	1.272	1.236	1.273	1.307	1.314	0.869	120	679	1992	1997	0.346	1115	877	1118	879	0
2	21	1		LD18683	10130	23250	120	2313	2094	996	145	161	206	98	93	0	2182	2051	941	197	203	72	99	99	0	1.092	1.051	1.033	1.053	1.701	1.056	0.893	120	598	4153	3803	0.127	2168	1985	1949	1854	0
2	22	1		LD18740	10330	23250	120	1883	1853	448	168	186	198	100	100	0	1360	1349	316	223	231	75	100	99	0	1.508	1.496	1.449	1.518	1.374	1.495	0.892	120	664	2852	2811	0.593	1715	1137	1685	1126	0
2	1	2		LD18769	6230	23460	130	2001	1969	260	132	136	54	100	100	0	2053	1992	249	191	197	52	100	100	0	1.004	1.02	1.015	1.021	1.152	1.024	0.927	120	670	3731	3638	0.005	1869	1862	1837	1801	0
2	2	2		LD19034	6430	23460	120	2640	2587	379	124	133	65	100	100	0	2465	2420	299	186	191	49	100	100	0	1.104	1.103	1.109	1.099	1.146	1.113	0.949	120	538	4795	4697	0.143	2516	2279	2463	2234	0
2	3	2		LD05405	6620	23460	130	1829	1827	263	120	127	56	100	100	0	2218	2171	285	174	179	44	100	100	0	0.836	0.855	0.853	0.854	1.165	0.849	0.921	120	567	3753	3704	-0.258	1709	2044	1707	1997	0
2	4	2		LD05535	6810	23450	130	1835	1797	297	119	126	46	100	100	0	1783	1725	368	174	181	50	99	99	0	1.067	1.082	1.058	1.133	1.525	1.059	0.921	120	567	3325	3229	0.093	1716	1609	1678	1551	0
2	5	2		LD05574	7000	23450	130	3077	3072	423	121	129	54	100	100	0	3286	3242	444	179	188	56	100	100	0	0.951	0.963	0.959	0.964	1.155	0.942	0.942	120	596	6063	6014	-0.072	2956	3107	2951	3063	0
2	6	2		LD05592	7210	23450	130	3024	2984	371	126	134	66	100	100	0	3219	3179	465	183	190	54	100	99	0	0.955	0.954	0.96	0.977	1.439	0.943	0.935	120	581	5934	5854	-0.067	2898	3036	2858	2996	0
2	7	2		LD05671	7390	23450	130	2417	2405	327	125	133	68	100	100	0	2618	2577	340	181	188	46	100	100	0	0.941	0.952	0.96	0.953	1.15	0.945	0.942	120	563	4729	4676	-0.088	2292	2437	2280	2396	0
2	8	2		LD05707	7590	23460	130	1752	1691	405	120	125	50	100	99	0	1884	1804	299	179	185	45	100	100	0	0.957	0.967	0.998	0.919	1.592	0.979	0.904	120	642	3337	3196	-0.063	1632	1705	1571	1625	0
2	9	2		LD07278	7780	23450	130	1288	1257	224	116	124	55	100	100	0	1495	1471	201	176	183	51	100	100	0	0.889	0.881	0.876	0.873	1.192	0.865	0.892	120	565	2491	2436	-0.17	1172	1319	1141	1295	0
2	10	2		LD07457	7980	23450	130	2405	2363	359	119	128	58	100	100	0	2663	2564	421	176	182	46	100	99	0	0.919	0.94	0.93	0.965	1.462	0.91	0.901	120	598	4773	4632	-0.122	2286	2487	2244	2388	0
2	11	2		LD07615	8180	23450	130	742	759	126	122	131	54	100	100	0	761	767	96	181	189	51	100	100	0	1.069	1.087	1.094	1.08	1.259	1.14	0.797	120	597	1200	1223	0.096	620	580	637	586	0
2	12	2		LD07688	8380	23450	120	4209	4078	650	136	142	52	100	100	0	4435	4347	592	198	202	50	100	100	0	0.961	0.95	0.953	0.948	1.299	0.954	0.937	120	498	8310	8091	-0.057	4073	4237	3942	4149	0
2	13	2		LD07878	8560	23450	120	2179	2112	314	154	159	53	100	100	0	2183	2138	295	210	215	48	100	100	0	1.026	1.016	1.006	1.014	1.154	1.014	0.924	120	526	3998	3886	0.038	2025	1973	1958	1928	0
2	14	2		LD07939	8770	23450	130	1715	1696	267	152	158	68	100	100	0	1741	1712	214	205	211	53	100	100	0	1.018	1.025	1.026	1.02	1.174	1.053	0.915	120	578	3099	3051	0.025	1563	1536	1544	1507	0
2	15	2		LD09078	8960	23450	130	1326	1349	249	135	168	181	100	100	0	1272	1260	184	186	217	201	100	100	0	1.097	1.13	1.159	1.125	1.199	1.158	0.895	120	630	2277	2288	0.133	1191	1086	1214	1074	0
2	16	2		LD09511	9180	23450	110	3981	3369	1611	122	173	238	96	93	0	4254	3714	1572	160	208	250	100	100	0	0.943	0.914	0.907	0.817	1.83	0.941	0.913	80	451	7953	6801	-0.085	3859	4094	3247	3554	0
2	17	2		LD09689	9340	23440	130	1173	1189	185	116	127	83	100	100	0	1081	1065	167	151	157	42	100	100	0	1.137	1.174	1.174	1.18	1.221	1.154	0.884	120	559	1987	1987	0.185	1057	930	1073	914	0
2	18	2		LD09836	9540	23440	130	1132	1129	172	125	132	54	100	100	0	992	969	180	158	169	79	99	99	0	1.207	1.238	1.199	1.276	1.486	1.244	0.897	120	598	1841	1815	0.272	1007	834	1004	811	0
2	19	2		LD09936	9740	23450	130	1195	1180	213	147	155	59	100	100	0	1185	1165	185	197	210	111	100	100	0	1.061	1.067	1.059	1.066	1.234	1.082	0.852	120	566	2036	2001	0.085	1048	988	1033	968	0
2	20	2		LD09950	9930	23450	130	2344	2373	450	168	175	50	100	100	0	2081	2028	374	220	225	51	100	100	0	1.169	1.22	1.196	1.226	1.216	1.226	0.91	120	562	4037	4013	0.226	2176	1861	2205	1808	0
2	21	2		LD10908	10120	23440	130	1390	1418	464	169	176	57	100	100	0	927	937	226	212	218	54	100	100	0	1.708	1.723	1.677	1.707	1.316	1.823	0.786	120	580	1936	1974	0.772	1221	715	1249	725	0
2	22	2		LD11036	10330	23440	130	1073	1173	402	167	177	74	100	100	0	764	811	192	221	228	75	100	100	0	1.669	1.705	1.654	1.664	1.336	1.753	0.778	120	678	1449	1596	0.739	906	543	1006	590	0
2	1	3		LD13195	6240	23650	130	2191	2168	381	137	140	53	100	100	0	1819	1812	257	195	200	51	100	100	0	1.265	1.256	1.256	1.25	1.149	1.246	0.924	120	727	3678	3648	0.339	2054	1624	2031	1617	0
2	2	3		LD13390	6450	23640	90	5217	4641	1907	125	134	65	100	100	0	5717	5271	2033	194	203	64	100	100	0	0.922	0.89	0.886	0.868	1.303	0.883	0.949	52	368	10615	9593	-0.117	5092	5523	4516	5077	0
2	3	3		LD13436	6630	23650	130	2052	2025	399	121	130	60	100	100	0	2250	2147	396	181	190	58	100	100	0	0.933	0.968	0.967	0.968	1.156	0.969	0.94	120	609	4000	3870	-0.1	1931	2069	1904	1966	0
2	4	3		LD13525	6830	23650	120	3901	3779	561	121	142	134	100	100	0	3814	3735	521	181	197	109	100	100	0	1.04	1.029	1.023	1.029	1.106	1.028	0.966	120	552	7413	7212	0.057	3780	3633	3658	3554	0
2	5	3		GM09415	7020	23650	120	5398	5282	877	122	129	52	100	100	0	4756	4654	788	175	183	49	100	100	0	1.152	1.152	1.153	1.154	1.132	1.149	0.967	120	530	9857	9639	0.204	5276	4581	5160	4479	0
2	6	3		GM09620	7220	23650	120	4114	4104	591	123	131	47	100	100	0	5407	5298	639	175	181	46	100	100	0	0.763	0.777	0.779	0.774	1.15	0.773	0.957	120	553	9223	9104	-0.391	3991	5232	3981	5123	0
2	7	3		GM09915	7410	23650	120	2151	2090	319	123	128	43	100	100	0	2308	2254	284	178	184	46	100	100	0	0.952	0.947	0.955	0.944	1.125	0.951	0.956	120	574	4158	4043	-0.071	2028	2130	1967	2076	0
2	8	3		GM10003	7620	23670	80	2475	2369	1007	118	122	42	100	100	0	3122	3025	1249	176	178	42	100	98	0	0.8	0.79	0.788	0.827	1.872	0.786	0.896	52	308	5303	5100	-0.322	2357	2946	2251	2849	0
2	9	3		GM10183	7780	23640	130	1541	1531	236	115	126	91	100	100	0	1692	1664	227	170	179	61	100	100	0	0.937	0.948	0.947	0.945	1.181	0.951	0.939	120	664	2948	2910	-0.094	1426	1522	1416	1494	0
2	10	3		GM10308	8000	23650	130	1393	1373	234	119	133	95	100	100	0	1373	1338	199	174	182	63	100	100	0	1.063	1.077	1.066	1.075	1.208	1.079	0.909	120	612	2473	2418	0.088	1274	1199	1254	1164	0
2	11	3		HL02140	8190	23650	130	2794	2735	457	121	129	47	100	100	0	2964	2909	455	176	182	46	100	100	0	0.959	0.956	0.959	0.958	1.153	0.96	0.942	120	576	5461	5347	-0.061	2673	2788	2614	2733	0
2	12	3		HL02309	8370	23640	130	1337	1299	207	130	138	52	100	100	0	1284	1259	168	184	189	48	100	100	0	1.097	1.087	1.085	1.082	1.167	1.097	0.913	120	535	2307	2244	0.134	1207	1100	1169	1075	0
2	13	3		HL02418	8560	23640	130	1735	1705	251	146	152	56	100	100	0	1698	1684	217	199	202	47	100	100	0	1.06	1.05	1.049	1.046	1.157	1.057	0.927	120	592	3088	3044	0.084	1589	1499	1559	1485	0
2	14	3		HL02677	8770	23640	130	1331	1304	199	141	147	54	100	100	0	1386	1361	180	195	199	49	100	100	0	0.999	0.997	0.994	0.994	1.157	0.991	0.915	120	565	2381	2329	-0.001	1190	1191	1163	1166	0
2	15	3		HL02756	8950	23640	130	1855	1857	267	125	136	82	100	100	0	1722	1684	221	168	179	64	100	100	0	1.113	1.142	1.145	1.14	1.168	1.147	0.916	120	533	3284	3248	0.155	1730	1554	1732	1516	0
2	16	3		HL02815	9160	23640	140	1494	1461	351	120	146	162	100	98	0	1447	1357	346	155	177	140	96	95	0	1.063	1.116	1.112	1.208	1.827	1.116	0.883	156	631	2666	2543	0.089	1374	1292	1341	1202	0
2	17	3		HL04357	9340	23640	130	1650	1672	397	118	129	86	100	100	0	1582	1532	258	146	153	45	100	100	0	1.067	1.121	1.109	1.107	1.208	1.108	0.878	120	551	2968	2940	0.093	1532	1436	1554	1386	0
2	18	3		HL04393	9550	23640	130	1677	1696	496	126	138	69	100	100	0	1307	1288	281	156	168	82	100	100	0	1.348	1.387	1.359	1.373	1.241	1.432	0.834	120	644	2702	2702	0.43	1551	1151	1570	1132	0
2	19	3		HL04910	9750	23640	130	2463	2327	453	152	162	65	100	100	0	2572	2472	469	198	214	114	100	100	0	0.973	0.956	0.971	0.953	1.24	0.924	0.881	120	546	4685	4449	-0.039	2311	2374	2175	2274	0
2	20	3		HL05328	9930	23640	130	1298	1294	241	180	187	63	100	100	0	1233	1223	207	230	237	59	100	100	0	1.115	1.122	1.127	1.118	1.182	1.155	0.918	120	528	2121	2107	0.157	1118	1003	1114	993	0
2	21	3		HL05577	10130	23640	140	2072	2102	480	193	204	107	100	100	0	1482	1470	352	240	250	66	97	96	0	1.513	1.552	1.541	1.63	1.802	1.552	0.853	156	634	3121	3139	0.597	1879	1242	1909	1230	0
2	22	3		HL05730	10330	23630	130	2349	2347	346	185	194	82	100	100	0	2052	1981	303	247	254	62	100	100	0	1.199	1.247	1.229	1.255	1.238	1.276	0.935	120	660	3969	3896	0.262	2164	1805	2162	1734	0
2	1	4		GM01209	6240	23850	130	3144	3048	513	130	139	50	100	100	0	3199	3083	410	192	200	53	100	100	0	1.002	1.009	1.015	1.001	1.147	1.022	0.952	120	643	6021	5809	0.003	3014	3007	2918	2891	0
2	2	4		GM01240	6430	23840	130	4032	3900	822	127	135	60	100	100	0	5091	4847	924	189	201	79	100	100	0	0.797	0.81	0.799	0.807	1.242	0.804	0.952	120	638	8807	8431	-0.328	3905	4902	3773	4658	0
2	3	4		GM01305	6630	23850	130	3026	2867	580	127	162	199	100	100	0	3519	3442	553	184	212	156	100	100	0	0.869	0.841	0.85	0.829	1.249	0.861	0.941	120	636	6234	5998	-0.202	2899	3335	2740	3258	0
2	4	4		GM01318	6850	23840	100	3114	3051	1490	127	184	259	96	90	0	3470	3254	1449	178	224	190	96	93	0	0.907	0.951	0.945	0.897	1.664	0.978	0.914	80	433	6279	6000	-0.14	2987	3292	2924	3076	0
2	5	4		GM01569	7020	23840	120	3577	3406	701	121	127	46	100	100	0	3902	3675	692	172	179	48	100	100	0	0.927	0.938	0.944	0.933	1.219	0.925	0.944	120	572	7186	6788	-0.11	3456	3730	3285	3503	0
2	6	4		GM01605	7240	23830	90	2718	2444	1035	115	120	40	100	100	0	3083	2986	1206	169	176	49	100	100	0	0.893	0.827	0.799	0.812	1.486	0.822	0.918	52	362	5517	5146	-0.163	2603	2914	2329	2817	0
2	7	4		GM01721	7410	23840	130	3518	3525	1330	112	120	40	100	100	0	4767	4661	1627	169	175	45	100	100	0	0.741	0.76	0.757	0.75	1.256	0.756	0.918	120	627	8004	7905	-0.433	3406	4598	3413	4492	0
2	8	4		HL01250	7620	23860	90	2454	2422	1013	108	114	40	100	100	0	3196	2994	1165	167	173	42	100	100	0	0.775	0.819	0.851	0.811	1.534	0.825	0.91	52	387	5375	5141	-0.369	2346	3029	2314	2827	0
2	9	4		HL01663	7810	23850	90	2215	2224	1008	110	116	52	100	100	0	2819	2847	1051	166	172	43	100	100	0	0.793	0.789	0.79	0.742	1.354	0.799	0.896	52	383	4758	4795	-0.334	2105	2653	2114	2681	0
2	10	4		LD02310	8000	23840	130	3062	2974	493	112	120	46	100	100	0	3183	3058	492	168	173	41	100	100	0	0.978	0.99	0.993	0.992	1.266	0.958	0.905	120	653	5965	5752	-0.031	2950	3015	2862	2890	0
2	11	4		LD03441	8210	23830	90	2154	2133	826	115	121	40	100	100	0	3050	2762	1008	168	173	38	100	100	0	0.707	0.778	0.779	0.786	1.563	0.775	0.889	52	361	4921	4612	-0.499	2039	2882	2018	2594	0
2	12	4		LD03595	8380	23830	130	4015	4034	490	130	139	72	100	100	0	4644	4537	785	181	185	43	100	100	0	0.87	0.896	0.888	0.925	1.428	0.879	0.941	120	629	8348	8260	-0.2	3885	4463	3904	4356	0
2	13	4		LD08432	8580	23840	130	4604	4466	905	135	144	81	100	100	0	4795	4641	839	184	188	45	100	100	0	0.969	0.972	0.981	0.966	1.171	1	0.915	120	601	9080	8788	-0.045	4469	4611	4331	4457	0
2	14	4		LD09675	8780	23830	130	2612	2557	451	127	141	97	100	100	0	3050	2908	604	176	193	119	99	99	0	0.865	0.889	0.869	0.92	1.538	0.883	0.921	120	583	5359	5162	-0.21	2485	2874	2430	2732	0
2	15	4		LD09783	8960	23840	140	2437	2388	900	119	128	67	100	100	0	2494	2526	894	160	167	59	98	97	0	0.993	0.959	0.982	0.991	1.942	0.963	0.87	156	588	4652	4635	-0.01	2318	2334	2269	2366	0
2	16	4		LD10780	9170	23840	130	3040	3080	1019	119	125	45	100	100	0	3160	3067	933	154	156	39	100	100	0	0.972	1.016	0.982	1.004	1.305	1.025	0.918	120	522	5927	5874	-0.041	2921	3006	2961	2913	0
2	17	4		LD13191	9350	23830	130	4938	4830	875	117	126	77	100	100	0	4683	4623	824	151	157	51	100	100	0	1.064	1.054	1.035	1.067	1.312	1.056	0.939	120	631	9353	9185	0.089	4821	4532	4713	4472	0
2	18	4		LD13642	9580	23820	80	2776	2602	1584	117	127	80	100	100	0	3099	2921	1602	154	162	50	98	98	0	0.903	0.898	0.877	0.898	2.042	0.917	0.836	52	304	5604	5252	-0.147	2659	2945	2485	2767	0
2	19	4		LD16361	9750	23830	120	3397	3202	910	137	144	49	100	100	0	3278	3067	873	181	188	53	100	100	0	1.053	1.062	1.044	1.069	1.35	1.061	0.926	120	508	6357	5951	0.074	3260	3097	3065	2886	0
2	20	4		LD18261	9940	23830	130	2865	2865	460	160	167	64	100	100	0	2751	2686	439	213	223	65	100	100	0	1.066	1.094	1.079	1.095	1.171	1.107	0.929	120	545	5243	5178	0.092	2705	2538	2705	2473	0
2	21	4		LD18468	10120	23830	130	3134	3042	594	174	198	185	100	100	0	3481	3316	644	243	261	152	100	100	0	0.914	0.933	0.937	0.941	1.312	0.938	0.921	120	589	6198	5941	-0.13	2960	3238	2868	3073	0
2	22	4		LD18775	10330	23830	130	3305	3159	1260	182	202	170	100	100	0	4015	3868	1420	257	271	140	100	100	0	0.831	0.824	0.816	0.811	1.326	0.818	0.905	120	692	6881	6588	-0.267	3123	3758	2977	3611	0
2	1	5		LD18978	6240	24040	140	4142	3778	1160	122	136	80	99	99	0	4057	3664	1124	184	201	114	98	98	0	1.038	1.051	1.054	1.063	1.814	1.046	0.936	156	808	7893	7136	0.054	4020	3873	3656	3480	0
2	2	5		LD19191	6460	24040	130	3106	3077	2508	119	133	83	87	81	0	3789	3697	2912	179	198	125	86	80	0	0.827	0.841	0.841	0.766	2.315	0.844	0.934	120	593	6597	6476	-0.273	2987	3610	2958	3518	0
2	3	5		GM04985	6630	24040	130	5452	5083	1571	121	132	109	100	100	0	6220	5862	1653	175	180	45	100	100	0	0.882	0.873	0.864	0.859	1.241	0.873	0.919	120	517	11376	10649	-0.181	5331	6045	4962	5687	0
2	4	5		GM05638	6820	24040	130	5036	4837	1840	118	147	187	100	100	0	6002	5890	2122	171	192	128	100	100	0	0.843	0.825	0.834	0.818	1.303	0.815	0.904	120	605	10749	10438	-0.246	4918	5831	4719	5719	0
2	5	5		GM06026	7020	24040	130	4523	4461	869	117	128	63	100	100	0	5813	5641	941	169	176	45	100	100	0	0.781	0.794	0.775	0.789	1.166	0.798	0.944	120	613	10050	9816	-0.357	4406	5644	4344	5472	0
2	6	5		GM09828	7220	24040	130	5096	4904	1938	116	124	53	100	100	0	4618	4325	1460	168	173	44	100	100	0	1.119	1.152	1.137	1.129	1.291	1.178	0.923	120	615	9430	8945	0.162	4980	4450	4788	4157	0
2	7	5		HL01913	7400	24030	130	1181	1206	291	112	123	62	100	100	0	1117	1086	263	168	176	63	99	99	0	1.126	1.192	1.131	1.224	1.463	1.174	0.889	120	551	2018	2012	0.172	1069	949	1094	918	0
2	8	5		HL02049	7590	24030	130	1790	1762	288	116	129	120	100	100	0	1990	1948	386	169	191	173	100	99	0	0.919	0.925	0.913	0.943	1.335	0.915	0.921	120	597	3495	3425	-0.121	1674	1821	1646	1779	0
2	9	5		GH08925	7790	24030	130	1418	1365	219	119	131	119	100	100	0	1375	1362	198	173	194	169	100	100	0	1.081	1.048	1.048	1.046	1.188	1.041	0.916	120	605	2501	2435	0.112	1299	1202	1246	1189	0
2	10	5		LD23181	7990	24030	130	4625	4429	1437	115	121	46	100	100	0	5168	4698	1430	169	174	53	100	100	0	0.902	0.953	0.944	0.945	1.256	0.948	0.942	120	655	9509	8843	-0.149	4510	4999	4314	4529	0
2	11	5		LD28247	8210	24030	80	2351	2232	872	109	114	47	100	100	0	2997	2798	1026	159	164	42	100	100	0	0.79	0.804	0.777	0.797	1.337	0.801	0.91	52	336	5080	4762	-0.34	2242	2838	2123	2639	0
2	12	5		LD28657	8400	24030	80	1819	1760	766	118	126	50	100	100	0	1967	2023	1008	176	183	60	96	96	0	0.95	0.889	0.867	1.045	2.365	0.822	0.84	52	311	3492	3489	-0.074	1701	1791	1642	1847	0
2	13	5		LD32148	8570	24030	130	921	911	149	129	140	64	100	100	0	892	880	125	179	196	112	100	100	0	1.111	1.116	1.125	1.115	1.215	1.112	0.891	120	638	1505	1483	0.152	792	713	782	701	0
2	14	5		LD34343	8790	24040	90	3224	2968	1432	126	148	92	100	100	0	4026	3879	1685	171	215	184	100	100	0	0.804	0.766	0.753	0.717	1.37	0.786	0.908	52	362	6953	6550	-0.315	3098	3855	2842	3708	0
2	15	5		LD21504	8970	24030	140	987	972	235	118	125	56	98	98	0	1197	1130	247	162	170	86	98	98	0	0.84	0.882	0.852	0.903	1.602	0.872	0.871	156	555	1904	1822	-0.252	869	1035	854	968	0
2	16	5		LD21537	9160	24030	140	1174	1144	252	120	125	42	99	98	0	1096	1075	194	161	165	41	99	99	0	1.127	1.12	1.128	1.097	1.543	1.14	0.896	156	535	1989	1938	0.173	1054	935	1024	914	0
2	17	5		LD21623	9360	24030	130	1758	1611	615	120	127	58	100	100	0	2377	2169	737	160	164	47	100	100	0	0.739	0.742	0.72	0.715	1.349	0.728	0.866	120	541	3855	3500	-0.437	1638	2217	1491	2009	0
2	18	5		LD21675	9550	24030	140	2074	2010	453	122	130	75	99	99	0	2297	2189	537	159	164	47	96	96	0	0.913	0.93	0.938	0.971	2.066	0.914	0.892	156	638	4090	3918	-0.131	1952	2138	1888	2030	0
2	19	5		LD21719	9740	24030	140	2253	2207	465	129	132	45	100	100	0	1832	1775	434	168	173	42	99	98	0	1.276	1.293	1.287	1.334	1.697	1.296	0.866	156	592	3788	3685	0.352	2124	1664	2078	1607	0
2	20	5		LD21723	9940	24030	130	3141	3050	689	144	151	55	100	100	0	3265	3199	637	200	209	62	100	100	0	0.978	0.969	0.974	0.964	1.239	0.981	0.919	120	635	6062	5905	-0.032	2997	3065	2906	2999	0
2	21	5		LD22548	10160	24020	90	4171	3868	1529	174	181	61	100	100	0	4905	4487	1568	244	257	87	100	100	0	0.858	0.871	0.863	0.832	1.355	0.885	0.914	52	359	8658	7937	-0.222	3997	4661	3694	4243	0
2	22	5		LD22679	10330	24030	140	1734	1714	383	170	180	93	100	99	0	1632	1598	265	246	254	88	99	98	0	1.128	1.142	1.141	1.113	1.463	1.161	0.897	156	764	2950	2896	0.174	1564	1386	1544	1352	0
2	1	6		LD22910	6260	24230	100	3034	3237	2345	119	138	124	96	85	0	3811	3841	2567	177	190	76	98	92	0	0.802	0.851	0.853	0.829	2.165	0.871	0.885	80	464	6549	6782	-0.318	2915	3634	3118	3664	0
2	2	6		LD23194	6450	24240	90	3110	3119	1197	111	127	129	100	100	0	3948	3922	1396	166	174	52	100	100	0	0.793	0.801	0.814	0.792	1.583	0.805	0.865	52	361	6781	6764	-0.335	2999	3782	3008	3756	0
2	3	6		LD23371	6620	24230	130	4105	3936	865	114	124	68	100	100	0	4598	4393	796	172	179	50	100	100	0	0.902	0.905	0.908	0.887	1.408	0.894	0.914	120	566	8417	8043	-0.149	3991	4426	3822	4221	0
2	4	6		LD23634	6820	24230	130	3754	3724	782	117	132	83	100	100	0	4723	4692	904	174	183	66	100	100	0	0.8	0.798	0.81	0.785	1.39	0.794	0.916	120	582	8186	8125	-0.323	3637	4549	3607	4518	0
2	5	6		GH06717	7010	24240	130	3476	3388	846	115	123	61	100	100	0	4608	4486	859	174	179	49	100	100	0	0.758	0.759	0.771	0.742	1.398	0.758	0.908	120	581	7795	7585	-0.4	3361	4434	3273	4312	0
2	6	6		GH07188	7210	24230	130	2961	2845	440	116	128	77	100	100	0	2955	2929	366	172	179	52	100	100	0	1.022	0.99	0.994	0.985	1.128	0.985	0.903	120	599	5628	5486	0.032	2845	2783	2729	2757	0
2	7	6		GH07283	7410	24230	130	3192	3100	1137	115	125	65	100	100	0	3304	3115	1049	173	179	61	100	100	0	0.983	1.015	1.011	1.003	1.339	1.008	0.894	120	579	6208	5927	-0.025	3077	3131	2985	2942	0
2	8	6		GH07312	7600	24230	130	3625	3634	1671	118	133	126	100	100	0	4292	4152	1646	176	193	172	100	100	0	0.852	0.884	0.9	0.849	1.324	0.898	0.898	120	567	7623	7492	-0.231	3507	4116	3516	3976	0
2	9	6		GH07466	7790	24220	130	3037	2967	508	122	130	58	100	100	0	3981	3864	705	181	194	105	100	100	0	0.767	0.772	0.761	0.787	1.394	0.763	0.924	120	582	6715	6528	-0.383	2915	3800	2845	3683	0
2	10	6		GH07626	7990	24230	130	2810	2800	1234	121	128	56	100	100	0	3502	3415	1300	175	185	103	100	100	0	0.808	0.827	0.807	0.801	1.364	0.844	0.885	120	583	6016	5919	-0.307	2689	3327	2679	3240	0
2	11	6		GH10833	8180	24220	130	1053	1038	196	116	123	48	100	100	0	1184	1160	192	164	169	51	100	100	0	0.919	0.926	0.915	0.922	1.295	0.918	0.892	120	624	1957	1918	-0.122	937	1020	922	996	0
2	12	6		GH10876	8380	24220	130	1018	1016	160	121	128	47	100	100	0	923	912	126	171	179	57	100	100	0	1.193	1.208	1.212	1.207	1.221	1.241	0.889	120	601	1649	1636	0.254	897	752	895	741	0
2	13	6		GH11174	8580	24230	140	1115	1062	266	126	133	49	98	96	0	1061	1034	195	173	177	54	99	99	0	1.114	1.087	1.093	1.043	1.608	1.116	0.877	156	587	1877	1797	0.155	989	888	936	861	0
2	14	6		GH11368	8770	24220	130	2139	2049	449	121	130	55	100	100	0	2509	2416	433	165	178	98	100	100	0	0.861	0.857	0.865	0.841	1.267	0.866	0.922	120	571	4362	4179	-0.216	2018	2344	1928	2251	0
2	15	6		GH12037	8970	24220	130	2389	2305	594	118	124	48	100	100	0	2338	2206	551	159	164	41	100	100	0	1.042	1.068	1.067	1.066	1.307	1.085	0.891	120	518	4450	4234	0.06	2271	2179	2187	2047	0
2	16	6		GH12636	9160	24220	140	979	969	222	127	135	53	100	99	0	913	871	199	172	175	41	96	96	0	1.15	1.205	1.173	1.262	1.86	1.201	0.869	156	520	1593	1541	0.201	852	741	842	699	0
2	17	6		GH02484	9360	24230	140	730	726	174	127	134	49	99	97	0	685	670	119	175	176	41	100	99	0	1.182	1.21	1.204	1.172	1.496	1.241	0.846	156	534	1113	1094	0.242	603	510	599	495	0
2	18	6		GH02982	9550	24220	130	1148	1110	222	126	134	50	100	100	0	1091	1062	163	173	177	43	100	100	0	1.113	1.107	1.116	1.09	1.242	1.106	0.904	120	518	1940	1873	0.155	1022	918	984	889	0
2	19	6		GH03263	9750	24220	130	883	895	141	134	143	65	100	100	0	1066	1060	140	184	189	49	100	100	0	0.849	0.869	0.868	0.865	1.225	0.88	0.88	120	529	1631	1637	-0.236	749	882	761	876	0
2	20	6		GH03581	9930	24220	130	1045	1057	178	145	157	77	100	100	0	875	866	111	201	212	64	100	100	0	1.335	1.371	1.352	1.364	1.272	1.429	0.862	120	527	1574	1577	0.417	900	674	912	665	0
2	21	6		GH03773	10120	24220	130	1083	1071	194	161	181	117	100	99	0	1074	1066	158	232	248	103	100	100	0	1.095	1.091	1.091	1.08	1.343	1.094	0.861	120	626	1764	1744	0.131	922	842	910	834	0
2	22	6		GH04692	10340	24220	140	1336	1317	245	162	179	113	100	100	0	1242	1200	245	237	246	91	98	98	0	1.168	1.199	1.189	1.232	1.591	1.178	0.881	156	764	2179	2118	0.224	1174	1005	1155	963	0
2	1	7		GH05725	6240	24430	140	2535	2410	737	122	135	88	98	98	0	2856	2661	711	184	191	60	98	98	0	0.903	0.924	0.912	0.927	1.559	0.931	0.934	156	742	5085	4765	-0.147	2413	2672	2288	2477	0
2	2	7		GH05933	6420	24430	130	1372	1344	266	116	129	112	100	100	0	1352	1287	205	171	181	70	100	100	0	1.064	1.1	1.074	1.093	1.188	1.122	0.922	120	541	2437	2344	0.089	1256	1181	1228	1116	0
2	3	7		GH06388	6620	24420	130	1507	1503	254	119	144	140	100	100	0	1545	1497	215	174	198	128	100	100	0	1.012	1.046	1.051	1.042	1.166	1.064	0.93	120	613	2759	2707	0.018	1388	1371	1384	1323	0
2	4	7		GH06596	6830	24430	130	2355	2284	398	123	148	115	100	100	0	2495	2414	346	177	196	119	100	100	0	0.963	0.966	0.969	0.96	1.191	0.96	0.953	120	593	4550	4398	-0.055	2232	2318	2161	2237	0
2	5	7		GH07367	7020	24430	120	2324	2183	832	125	136	63	100	100	0	2783	2565	1006	177	190	63	100	100	0	0.844	0.862	0.844	0.862	1.26	0.846	0.935	120	514	4805	4446	-0.245	2199	2606	2058	2388	0
2	6	7		GH07464	7220	24430	130	2353	2326	538	120	129	59	100	100	0	2454	2381	414	173	183	60	100	100	0	0.979	0.999	0.988	0.987	1.177	1.023	0.946	120	592	4514	4414	-0.031	2233	2281	2206	2208	0
2	7	7		GH08867	7400	24420	130	1085	1075	195	116	124	67	100	100	0	1015	1006	147	173	182	74	100	100	0	1.151	1.151	1.157	1.146	1.197	1.163	0.929	120	535	1811	1792	0.203	969	842	959	833	0
2	8	7		GH09541	7590	24420	130	1381	1334	241	118	136	104	100	100	0	1455	1398	219	177	192	118	100	100	0	0.988	0.996	0.998	0.992	1.16	1.001	0.939	120	557	2541	2437	-0.017	1263	1278	1216	1221	0
2	9	7		GH10149	7790	24420	130	1366	1346	202	125	140	96	100	100	0	1477	1453	242	180	201	145	100	100	0	0.957	0.959	0.954	0.962	1.189	0.966	0.925	120	612	2538	2494	-0.064	1241	1297	1221	1273	0
2	10	7		GH10306	8000	24420	130	1332	1320	181	125	133	60	100	100	0	1423	1386	185	174	185	81	100	100	0	0.966	0.986	0.983	0.989	1.209	0.984	0.936	120	563	2456	2407	-0.049	1207	1249	1195	1212	0
2	11	7		GH10365	8180	24420	130	1235	1214	204	124	131	51	100	100	0	1316	1283	190	171	178	58	100	100	0	0.97	0.98	0.998	0.978	1.167	0.984	0.933	120	547	2256	2202	-0.043	1111	1145	1090	1112	0
2	12	7		GH10486	8380	24420	140	1685	1605	349	125	133	67	100	100	0	1536	1452	345	174	182	55	98	97	0	1.145	1.158	1.164	1.196	1.597	1.158	0.905	156	600	2922	2758	0.196	1560	1362	1480	1278	0
2	13	7		LP02728	8580	24420	140	1304	1227	342	123	133	75	98	98	0	1115	1044	275	169	175	46	97	95	0	1.248	1.262	1.241	1.268	1.593	1.265	0.9	156	536	2127	1979	0.32	1181	946	1104	875	0
2	14	7		LP02909	8770	24420	140	897	873	231	121	131	64	98	96	0	849	794	210	164	169	45	94	94	0	1.133	1.194	1.151	1.241	1.948	1.187	0.865	156	560	1461	1382	0.18	776	685	752	630	0
2	15	7		LP02988	8970	24420	140	894	851	205	122	130	55	100	98	0	798	777	146	167	172	44	99	98	0	1.223	1.195	1.191	1.188	1.452	1.22	0.879	156	566	1403	1339	0.291	772	631	729	610	0
2	16	7		LP03104	9160	24420	140	896	854	231	131	139	66	97	95	0	784	770	167	179	185	48	96	96	0	1.264	1.223	1.242	1.19	1.437	1.268	0.882	156	532	1370	1314	0.339	765	605	723	591	0
2	17	7		LP03146	9360	24420	140	874	851	185	131	140	53	99	99	0	918	886	187	188	192	49	96	96	0	1.018	1.032	1.041	1.061	1.781	1.028	0.857	156	521	1473	1418	0.025	743	730	720	698	0
2	18	7		LP04475	9550	24420	140	825	812	162	135	150	168	100	97	0	717	710	106	200	205	53	99	99	0	1.335	1.327	1.348	1.298	1.332	1.355	0.845	156	552	1207	1187	0.416	690	517	677	510	0
2	19	7		LP07553	9740	24410	130	821	837	138	146	169	183	100	99	0	792	787	112	214	226	69	100	100	0	1.168	1.206	1.224	1.207	1.236	1.396	0.709	120	543	1253	1264	0.224	675	578	691	573	0
2	20	7		LP07759	9940	24420	140	773	745	179	163	183	113	96	95	0	763	741	136	228	248	122	97	96	0	1.14	1.135	1.159	1.122	1.48	1.147	0.85	156	596	1145	1095	0.189	610	535	582	513	0
2	21	7		LP08709	10130	24420	140	1214	1190	286	164	181	116	96	96	0	1085	1060	190	234	249	105	98	97	0	1.234	1.242	1.255	1.198	1.461	1.295	0.876	156	551	1901	1852	0.303	1050	851	1026	826	0
2	22	7		LP09837	10330	24420	140	1909	1853	374	156	166	84	100	100	0	1492	1472	239	222	231	77	100	100	0	1.38	1.358	1.403	1.344	1.327	1.389	0.917	156	688	3023	2947	0.465	1753	1270	1697	1250	0
2	1	8		LP10445	6250	24620	130	2507	2464	473	123	130	49	100	100	0	2308	2205	421	184	192	57	100	100	0	1.122	1.158	1.153	1.175	1.331	1.15	0.954	120	596	4508	4362	0.167	2384	2124	2341	2021	0
2	2	8		LP10803	6430	24620	140	1125	1080	290	117	126	58	99	98	0	1192	1138	244	176	185	64	99	98	0	0.992	1.001	1	0.973	1.459	1.008	0.914	156	566	2024	1925	-0.011	1008	1016	963	962	0
2	3	8		SD02225	6620	24620	130	1769	1743	336	117	133	95	100	100	0	2135	2055	325	179	194	117	100	100	0	0.845	0.867	0.883	0.86	1.181	0.859	0.925	120	542	3608	3502	-0.244	1652	1956	1626	1876	0
2	4	8		SD03001	6810	24620	130	1577	1534	281	125	149	135	100	100	0	1502	1468	224	181	201	136	100	100	0	1.099	1.095	1.097	1.089	1.186	1.099	0.913	120	579	2773	2696	0.136	1452	1321	1409	1287	0
2	5	8		SD03319	7010	24620	130	1575	1569	234	122	140	105	100	100	0	1430	1408	162	171	187	95	100	100	0	1.154	1.17	1.174	1.164	1.145	1.181	0.936	120	663	2712	2684	0.207	1453	1259	1447	1237	0
2	6	8		SD03570	7240	24610	90	2314	2211	855	116	124	49	100	100	0	3139	2835	1030	166	174	51	100	100	0	0.739	0.785	0.776	0.769	1.396	0.776	0.899	52	356	5171	4764	-0.436	2198	2973	2095	2669	0
2	7	8		SD03837	7410	24610	130	1974	1920	352	116	132	131	100	100	0	1925	1828	385	173	185	81	99	99	0	1.061	1.09	1.067	1.134	1.528	1.083	0.926	120	555	3610	3459	0.085	1858	1752	1804	1655	0
2	8	8		SD05212	7600	24620	140	1450	1391	541	116	134	142	100	98	0	1504	1478	467	169	185	116	99	98	0	0.999	0.974	0.959	0.952	1.561	0.999	0.912	156	611	2669	2584	-0.001	1334	1335	1275	1309	0
2	9	8		SD09294	7790	24610	130	1085	1061	180	120	129	68	100	100	0	1170	1145	165	168	181	97	100	100	0	0.963	0.963	0.939	0.958	1.195	0.975	0.917	120	592	1967	1918	-0.054	965	1002	941	977	0
2	10	8		SD09607	7990	24620	140	1096	1063	209	121	130	66	99	99	0	1351	1311	204	167	181	92	100	99	0	0.823	0.823	0.836	0.821	1.348	0.827	0.903	156	698	2159	2086	-0.28	975	1184	942	1144	0
2	11	8		SD10511	8190	24610	130	670	668	126	117	123	47	100	100	0	764	744	125	162	172	55	100	100	0	0.919	0.947	0.951	0.948	1.302	0.953	0.874	120	521	1155	1133	-0.122	553	602	551	582	0
2	12	8		GH01619	8380	24620	140	1228	1163	278	114	124	69	98	96	0	1188	1142	205	162	169	52	100	99	0	1.086	1.07	1.081	1.025	1.402	1.088	0.926	156	549	2140	2029	0.119	1114	1026	1049	980	0
2	13	8		GH01991	8580	24620	130	828	805	161	118	128	76	100	100	0	796	772	122	161	166	42	100	100	0	1.118	1.124	1.127	1.113	1.242	1.126	0.902	120	509	1345	1298	0.161	710	635	687	611	0
2	14	8		GH02075	8760	24610	130	1007	986	193	124	140	88	100	100	0	805	801	133	169	180	67	100	100	0	1.388	1.364	1.358	1.363	1.217	1.384	0.888	120	529	1519	1494	0.473	883	636	862	632	0
2	15	8		LD23816	8970	24610	130	2436	2398	354	129	141	79	100	100	0	2374	2295	324	173	186	67	100	100	0	1.048	1.069	1.065	1.069	1.11	1.072	0.959	120	554	4508	4391	0.068	2307	2201	2269	2122	0
2	16	8		LD23868	9160	24610	130	1621	1525	391	132	142	73	100	100	0	1663	1570	341	180	192	71	100	100	0	1.004	1.002	0.998	0.988	1.217	1.011	0.922	120	538	2972	2783	0.006	1489	1483	1393	1390	0
2	17	8		LD23922	9360	24610	130	998	1008	143	138	148	75	100	100	0	874	874	101	195	203	72	100	100	0	1.267	1.281	1.273	1.276	1.2	1.294	0.895	120	540	1539	1549	0.341	860	679	870	679	0
2	18	8		LD23953	9550	24610	130	1328	1330	234	145	161	174	100	100	0	1307	1295	178	217	224	59	100	100	0	1.085	1.099	1.094	1.093	1.165	1.134	0.919	120	525	2273	2263	0.118	1183	1090	1185	1078	0
2	19	8		LD23965	9740	24610	130	1545	1510	299	166	195	193	100	100	0	1667	1629	260	246	275	160	100	100	0	0.97	0.972	0.983	0.962	1.266	1.021	0.869	120	634	2800	2727	-0.043	1379	1421	1344	1383	0
2	20	8		LD24014	9950	24620	130	2238	2193	425	175	196	126	100	100	0	2394	2315	464	250	277	168	100	100	0	0.962	0.977	0.957	0.986	1.242	0.95	0.922	120	512	4207	4083	-0.056	2063	2144	2018	2065	0
2	21	8		LD24540	10140	24610	140	1932	1876	394	171	180	90	100	100	0	1967	1938	335	240	245	64	100	100	0	1.02	1.004	1.018	0.994	1.346	1.014	0.913	156	505	3488	3403	0.028	1761	1727	1705	1698	0
2	22	8		LD24566	10340	24610	140	2012	1953	437	151	159	81	100	100	0	1856	1821	436	206	213	57	98	98	0	1.128	1.116	1.122	1.16	1.492	1.112	0.907	156	693	3511	3417	0.174	1861	1650	1802	1615	0
2	1	9		LD24627	6240	24820	130	3210	3120	474	131	139	57	100	100	0	3472	3399	469	187	197	56	100	100	0	0.937	0.931	0.933	0.93	1.173	0.912	0.946	120	680	6364	6201	-0.093	3079	3285	2989	3212	0
2	2	9		LD24658	6430	24820	130	2340	2347	322	119	130	74	100	100	0	3139	3087	360	181	189	52	100	100	0	0.751	0.767	0.751	0.766	1.167	0.751	0.937	120	587	5179	5134	-0.413	2221	2958	2228	2906	0
2	3	9		LD24662	6630	24820	140	1919	1801	505	120	133	83	99	98	0	1907	1824	375	186	195	83	99	99	0	1.045	1.026	1.042	0.978	1.731	1.05	0.915	156	625	3520	3319	0.064	1799	1721	1681	1638	0
2	4	9		LD24704	6820	24820	130	2302	2228	372	121	135	105	100	100	0	2485	2426	333	185	199	103	100	100	0	0.948	0.94	0.936	0.935	1.167	0.945	0.953	120	562	4481	4348	-0.077	2181	2300	2107	2241	0
2	5	9		LD24903	7020	24820	130	3417	3295	604	119	130	69	100	100	0	3767	3584	591	177	192	83	100	100	0	0.919	0.932	0.937	0.929	1.123	0.932	0.961	120	598	6888	6583	-0.122	3298	3590	3176	3407	0
2	6	9		LD24944	7220	24810	130	2116	2083	319	117	124	48	100	100	0	2096	2067	282	172	182	66	100	100	0	1.039	1.037	1.037	1.035	1.149	1.04	0.949	120	634	3923	3861	0.055	1999	1924	1966	1895	0
2	7	9		LD24983	7410	24810	130	1553	1553	246	117	138	203	100	100	0	1726	1666	242	174	181	54	100	100	0	0.925	0.962	0.958	0.962	1.145	1.002	0.851	120	577	2988	2928	-0.112	1436	1552	1436	1492	0
2	8	9		GH01066	7600	24810	130	1263	1234	268	111	133	202	100	100	0	1409	1342	236	164	169	55	100	100	0	0.925	0.953	0.938	0.949	1.245	0.969	0.92	120	601	2397	2301	-0.112	1152	1245	1123	1178	0
2	9	9		GH01088	7820	24820	90	2303	2239	877	112	118	50	100	100	0	3052	2782	1107	161	168	45	100	98	0	0.758	0.812	0.805	0.852	1.543	0.778	0.89	52	397	5082	4748	-0.4	2191	2891	2127	2621	0
2	10	9		GH01163	8010	24820	90	2315	2352	838	110	119	71	100	100	0	3323	3104	1180	158	165	46	100	100	0	0.697	0.761	0.752	0.775	1.327	0.738	0.925	52	359	5370	5188	-0.521	2205	3165	2242	2946	0
2	11	9		GH01546	8190	24810	140	759	733	171	109	119	65	100	100	0	771	737	167	151	158	44	98	96	0	1.048	1.065	1.061	1.074	1.604	1.054	0.81	156	579	1270	1210	0.068	650	620	624	586	0
2	12	9		GH01592	8380	24810	140	1238	1213	305	107	116	63	99	99	0	1083	1014	272	150	156	41	96	95	0	1.212	1.28	1.256	1.378	1.824	1.263	0.896	156	530	2064	1970	0.278	1131	933	1106	864	0
2	13	9		GH01635	8580	24810	140	890	852	227	112	119	60	100	97	0	912	869	177	154	159	40	98	98	0	1.026	1.035	1.042	1.016	1.76	1.067	0.84	156	577	1536	1455	0.038	778	758	740	715	0
2	14	9		GH01721	8780	24810	140	1517	1462	338	118	130	75	99	99	0	1459	1417	269	159	172	67	99	98	0	1.076	1.068	1.075	1.057	1.567	1.079	0.897	156	557	2699	2602	0.106	1399	1300	1344	1258	0
2	15	9		GH01760	8970	24810	140	818	798	155	123	132	67	100	100	0	684	676	101	169	177	60	100	100	0	1.35	1.331	1.335	1.324	1.297	1.368	0.872	156	550	1210	1182	0.432	695	515	675	507	0
2	16	9		GH01788	9160	24810	140	766	747	177	131	138	60	96	95	0	891	866	161	177	187	70	98	98	0	0.889	0.894	0.881	0.873	1.591	0.896	0.866	156	566	1349	1305	-0.169	635	714	616	689	0
2	17	9		GH05823	9360	24800	130	1551	1557	200	137	142	46	100	100	0	1383	1371	152	187	195	55	100	100	0	1.182	1.199	1.207	1.198	1.175	1.201	0.922	120	576	2610	2604	0.242	1414	1196	1420	1184	0
2	18	9		GH05991	9560	24800	130	1071	1070	164	142	152	57	100	100	0	1009	989	139	208	221	71	100	100	0	1.16	1.188	1.197	1.189	1.194	1.191	0.906	120	653	1730	1709	0.214	929	801	928	781	0
2	19	9		GH06343	9780	24800	90	2314	2444	1057	167	179	79	100	100	0	3279	3177	1134	253	276	117	100	100	0	0.71	0.779	0.761	0.744	1.358	0.782	0.886	52	336	5173	5201	-0.495	2147	3026	2277	2924	0
2	20	9		GH06479	9940	24800	140	1022	1013	205	175	197	155	98	96	0	954	920	199	256	280	147	94	94	0	1.213	1.262	1.25	1.284	1.65	1.3	0.763	156	553	1545	1502	0.279	847	698	838	664	0
2	21	9		GH07076	10140	24810	140	996	954	254	168	173	51	99	96	0	1129	1069	211	235	243	60	98	98	0	0.926	0.942	0.928	0.903	1.704	0.959	0.861	156	489	1722	1620	-0.111	828	894	786	834	0
2	22	9		GH07105	10330	24810	140	2039	1954	495	149	155	57	100	97	0	2073	2039	444	211	213	49	99	99	0	1.015	0.987	1.001	0.97	1.522	1	0.889	156	652	3752	3633	0.022	1890	1862	1805	1828	0
2	1	10		GH08353	6250	25020	130	4923	4614	1064	127	138	71	100	100	0	5242	5023	1024	185	194	65	100	100	0	0.948	0.927	0.93	0.92	1.213	0.938	0.923	120	724	9853	9325	-0.076	4796	5057	4487	4838	0
2	2	10		GH08630	6460	25010	80	3712	3177	1215	117	129	82	100	98	0	4636	4113	1462	180	186	48	100	100	0	0.807	0.778	0.784	0.764	1.695	0.773	0.898	52	312	8051	6993	-0.31	3595	4456	3060	3933	0
2	3	10		GH08880	6630	25020	130	3407	3229	683	123	132	78	100	100	0	3554	3441	512	182	190	53	100	100	0	0.974	0.953	0.951	0.935	1.186	0.97	0.943	120	579	6656	6365	-0.038	3284	3372	3106	3259	0
2	4	10		GH08923	6830	25010	130	1966	1821	507	120	130	87	100	100	0	2164	2050	441	180	188	51	100	100	0	0.93	0.91	0.925	0.883	1.279	0.927	0.895	120	564	3830	3571	-0.104	1846	1984	1701	1870	0
2	5	10		GH08948	7020	25010	130	2903	2715	905	115	123	45	100	100	0	3607	3338	1043	175	182	47	100	100	0	0.812	0.822	0.812	0.815	1.247	0.83	0.912	120	581	6220	5763	-0.3	2788	3432	2600	3163	0
2	6	10		GH09153	7220	25010	130	2840	2669	1464	115	121	47	100	100	0	3556	3380	1662	177	186	67	100	100	0	0.806	0.797	0.789	0.764	1.446	0.814	0.884	120	612	6104	5757	-0.31	2725	3379	2554	3203	0
2	7	10		GH10201	7420	25010	130	2788	2712	494	113	128	175	100	100	0	3490	3364	538	168	175	51	100	100	0	0.805	0.813	0.813	0.809	1.181	0.798	0.928	120	541	5997	5795	-0.313	2675	3322	2599	3196	0
2	8	10		GH10346	7600	25010	140	1238	1188	284	109	126	176	98	96	0	1335	1257	313	156	166	62	96	96	0	0.958	0.98	0.966	0.991	1.65	0.974	0.884	156	571	2308	2180	-0.063	1129	1179	1079	1101	0
2	9	10		GH10492	7800	25010	140	2483	2380	1212	105	114	62	98	98	0	2877	2803	1352	156	167	62	99	98	0	0.874	0.859	0.85	0.839	2.067	0.853	0.86	156	618	5099	4922	-0.194	2378	2721	2275	2647	0
2	10	10		GH10637	7990	25010	130	1148	1156	166	110	115	62	100	100	0	1265	1254	120	156	165	49	100	100	0	0.936	0.953	0.947	0.947	1.173	0.979	0.888	120	564	2147	2144	-0.095	1038	1109	1046	1098	0
2	11	10		GH10745	8190	25010	140	1689	1585	379	110	117	61	99	98	0	1884	1825	368	149	158	52	100	100	0	0.91	0.88	0.888	0.851	1.667	0.89	0.882	156	567	3314	3151	-0.136	1579	1735	1475	1676	0
2	12	10		GH10778	8380	25000	130	1382	1358	226	105	111	43	100	100	0	1475	1453	235	148	155	46	100	100	0	0.962	0.96	0.961	0.962	1.215	0.963	0.9	120	566	2604	2558	-0.055	1277	1327	1253	1305	0
2	13	10		GH12014	8600	25000	100	1020	1212	684	106	111	44	98	95	0	1694	1683	870	154	158	42	97	96	0	0.594	0.723	0.732	0.724	1.717	0.733	0.903	80	392	2454	2635	-0.753	914	1540	1106	1529	0
2	14	10		GH12023	8770	25010	140	1522	1480	344	110	118	54	97	96	0	1603	1562	283	154	161	45	99	98	0	0.974	0.973	0.964	0.937	1.656	0.977	0.911	156	534	2861	2778	-0.037	1412	1449	1370	1408	0
2	15	10		GH12078	8970	25000	130	2839	2808	486	113	121	60	100	100	0	2596	2594	370	155	163	43	100	100	0	1.117	1.105	1.105	1.099	1.171	1.124	0.93	120	514	5167	5134	0.159	2726	2441	2695	2439	0
2	16	10		GH12222	9170	25000	140	1655	5012	12973	122	131	67	100	100	3	1610	3856	10064	167	175	52	97	96	1	1.062	1.326	1.052	1.189	1.764	1.616	0.609	156	526	2976	8579	0.087	1533	1443	4890	3689	0
2	17	10		GH12331	9360	25010	140	1515	1449	362	130	135	58	98	96	0	1313	1260	277	175	186	53	99	99	0	1.217	1.216	1.227	1.181	1.777	1.227	0.904	156	550	2523	2404	0.283	1385	1138	1319	1085	0
2	18	10		GH12537	9550	25000	130	1622	1565	347	124	132	52	100	100	0	1764	1711	322	181	190	52	100	100	0	0.946	0.942	0.952	0.933	1.205	0.948	0.918	120	541	3081	2971	-0.08	1498	1583	1441	1530	0
2	19	10		GH27383	9750	25000	140	725	736	205	149	166	130	100	100	0	662	722	939	222	235	88	96	93	0	1.309	1.174	1.3	1.371	1.681	0.306	0.215	156	613	1016	1087	0.389	576	440	587	500	0
2	20	10		GH27411	9940	25000	140	1349	1331	288	166	180	132	99	98	0	1404	1344	285	244	250	58	99	99	0	1.02	1.059	1.049	1.086	1.592	1.058	0.842	156	523	2343	2265	0.028	1183	1160	1165	1100	0
2	21	10		GH27496	10140	25000	140	1489	1479	266	159	167	52	100	100	0	1457	1381	294	225	232	51	99	98	0	1.08	1.142	1.113	1.208	1.603	1.118	0.894	156	512	2562	2476	0.11	1330	1232	1320	1156	0
2	22	10		GH27640	10330	25000	140	1423	1439	318	144	154	54	100	100	0	1369	1318	266	206	211	51	99	97	0	1.1	1.165	1.14	1.218	1.595	1.173	0.856	156	719	2442	2407	0.137	1279	1163	1295	1112	0
2	1	11		GH27720	6250	25210	130	5043	4912	857	129	137	54	100	100	0	4553	4352	692	185	197	72	100	100	0	1.125	1.148	1.146	1.146	1.11	1.135	0.944	120	627	9282	8950	0.17	4914	4368	4783	4167	0
2	2	11		GH27759	6430	25210	120	3906	3866	1161	118	131	85	100	100	0	4493	4284	1111	180	189	77	100	100	0	0.878	0.913	0.901	0.899	1.205	0.926	0.95	120	529	8101	7852	-0.187	3788	4313	3748	4104	0
2	3	11		GH28569	6630	25210	130	2340	2278	420	122	135	86	100	100	0	2478	2368	379	181	193	79	100	100	0	0.966	0.986	0.981	0.981	1.137	0.979	0.934	120	538	4515	4343	-0.05	2218	2297	2156	2187	0
2	4	11		GH28654	6830	25210	140	3021	2747	892	123	136	95	98	98	0	4102	3719	1169	179	188	55	99	98	0	0.739	0.741	0.744	0.751	2.011	0.735	0.907	156	606	6821	6164	-0.437	2898	3923	2624	3540	0
2	5	11		GH28728	7030	25210	130	3768	3698	552	117	130	110	100	100	0	4105	3977	541	179	185	52	100	100	0	0.93	0.943	0.928	0.942	1.108	0.943	0.951	120	543	7577	7379	-0.105	3651	3926	3581	3798	0
2	6	11		GH28826	7220	25210	130	3057	2971	512	113	128	117	100	100	0	3693	3625	483	174	180	49	100	100	0	0.837	0.828	0.817	0.822	1.14	0.831	0.913	120	565	6463	6309	-0.257	2944	3519	2858	3451	0
2	7	11		GM13904	7410	25200	130	1733	1676	300	113	132	122	100	100	0	1943	1849	327	162	186	169	100	100	0	0.91	0.926	0.938	0.925	1.185	0.916	0.946	120	573	3401	3250	-0.137	1620	1781	1563	1687	0
2	8	11		GM14215	7600	25200	130	1496	1449	309	109	124	97	100	100	0	1471	1439	262	155	176	124	100	100	0	1.054	1.044	1.042	1.035	1.221	1.056	0.935	120	516	2703	2624	0.076	1387	1316	1340	1284	0
2	9	11		LD22812	7800	25200	140	4694	4400	1137	109	123	95	100	99	0	4508	4171	1269	156	176	116	96	96	0	1.054	1.069	1.071	1.176	1.989	1.05	0.942	156	552	8937	8306	0.075	4585	4352	4291	4015	0
2	10	11		LD23052	8000	25200	130	2009	2005	386	113	118	54	100	100	0	2470	2412	419	155	164	53	100	100	0	0.819	0.838	0.832	0.836	1.181	0.829	0.94	120	541	4211	4149	-0.288	1896	2315	1892	2257	0
2	11	11		LD23072	8190	25200	130	2827	2792	722	111	115	43	100	100	0	3495	3311	734	151	158	49	100	100	0	0.812	0.848	0.859	0.838	1.232	0.841	0.929	120	506	6060	5841	-0.3	2716	3344	2681	3160	0
2	12	11		LD23129	8380	25200	140	1226	1204	246	105	111	41	100	100	0	1302	1270	246	147	154	45	100	100	0	0.971	0.979	0.962	0.978	1.414	0.969	0.901	156	564	2276	2222	-0.043	1121	1155	1099	1123	0
2	13	11		LD23405	8580	25200	140	1293	1288	262	105	112	61	100	100	0	1464	1404	321	151	156	41	99	98	0	0.905	0.944	0.931	0.962	1.411	0.927	0.908	156	594	2501	2436	-0.144	1188	1313	1183	1253	0
2	14	11		LD24267	8780	25200	140	1812	1745	386	108	117	63	100	99	0	2038	1957	425	151	155	42	100	100	0	0.903	0.906	0.917	0.902	1.475	0.9	0.92	156	532	3591	3443	-0.147	1704	1887	1637	1806	0
2	15	11		LD25464	8970	25200	140	2497	2426	455	107	116	60	100	100	0	2416	2298	515	150	154	41	100	100	0	1.055	1.08	1.064	1.116	1.474	1.058	0.922	156	524	4656	4467	0.077	2390	2266	2319	2148	0
2	16	11		LD25514	9160	25200	140	1488	1459	323	109	117	54	100	100	0	1533	1477	254	155	162	45	100	100	0	1.001	1.021	1.032	1.008	1.289	1.046	0.912	156	516	2757	2672	0.001	1379	1378	1350	1322	0
2	17	11		LD25575	9360	25200	140	1497	1459	381	117	126	64	100	100	0	1811	1748	367	169	176	46	99	99	0	0.84	0.85	0.845	0.86	1.54	0.856	0.883	156	503	3022	2921	-0.251	1380	1642	1342	1579	0
2	18	11		LD25827	9550	25200	140	1591	1548	384	121	131	59	100	100	0	1565	1525	271	184	190	52	100	100	0	1.064	1.064	1.054	1.05	1.381	1.096	0.884	156	513	2851	2768	0.09	1470	1381	1427	1341	0
2	19	11		LD25913	9750	25200	140	1440	1371	300	135	145	64	99	99	0	1578	1535	260	197	207	61	100	100	0	0.945	0.924	0.943	0.898	1.446	0.935	0.898	156	512	2686	2574	-0.082	1305	1381	1236	1338	0
2	20	11		LD25952	9940	25200	140	1297	1305	262	148	155	57	99	98	0	1221	1203	172	217	220	53	100	100	0	1.144	1.173	1.209	1.159	1.379	1.198	0.896	156	504	2153	2143	0.195	1149	1004	1157	986	0
2	21	11		LD39445	10140	25200	140	2062	1985	406	148	156	52	100	100	0	2231	2186	334	213	217	51	100	100	0	0.948	0.931	0.94	0.912	1.441	0.942	0.914	156	593	3932	3810	-0.076	1914	2018	1837	1973	0
2	22	11		LD39545	10350	25200	90	1585	1937	1747	145	154	61	100	100	0	2032	2124	945	204	210	48	100	100	0	0.788	0.933	0.804	0.846	1.592	1.169	0.667	52	384	3268	3712	-0.344	1440	1828	1792	1920	0
2	1	12		LD39612	6240	25400	130	5071	4921	807	128	135	52	100	100	0	6126	5969	820	183	194	75	100	100	0	0.832	0.828	0.836	0.824	1.125	0.828	0.97	120	636	10886	10579	-0.266	4943	5943	4793	5786	0
2	2	12		LD39658	6440	25400	140	3218	3132	569	119	128	64	100	100	0	3535	3325	698	174	191	96	99	99	0	0.922	0.956	0.959	0.973	1.24	0.945	0.958	156	578	6460	6164	-0.117	3099	3361	3013	3151	0
2	3	12		LD39811	6630	25400	140	2698	2594	569	119	131	74	100	100	0	3034	2860	649	175	188	79	98	96	0	0.902	0.922	0.927	0.973	1.584	0.914	0.95	156	584	5438	5160	-0.149	2579	2859	2475	2685	0
2	4	12		LD39850	6830	25400	130	3498	3351	666	122	132	67	100	100	0	4582	4445	829	173	182	53	100	100	0	0.766	0.756	0.762	0.755	1.171	0.753	0.961	120	506	7785	7501	-0.385	3376	4409	3229	4272	0
2	5	12		LD40271	7020	25400	140	1700	1651	327	119	130	106	100	99	0	1793	1728	269	172	181	54	100	100	0	0.975	0.985	0.991	0.972	1.26	0.998	0.936	156	587	3202	3088	-0.036	1581	1621	1532	1556	0
2	6	12		LD40292	7220	25400	130	3740	3679	580	113	146	182	100	100	0	4149	4078	560	169	213	248	100	100	0	0.911	0.912	0.923	0.91	1.133	0.898	0.921	120	637	7607	7475	-0.134	3627	3980	3566	3909	0
2	7	12		LD40326	7440	25390	110	3503	3230	1458	111	178	321	97	92	0	4270	4184	1835	159	271	568	95	91	0	0.825	0.775	0.744	0.795	1.739	0.749	0.925	80	463	7503	7144	-0.277	3392	4111	3119	4025	0
2	8	12		LD40450	7610	25400	140	1843	1828	432	110	141	243	99	98	0	2324	2141	537	155	210	445	95	94	0	0.799	0.865	0.836	0.93	1.712	0.851	0.914	156	571	3902	3704	-0.324	1733	2169	1718	1986	0
2	9	12		LD40460	7810	25400	140	1973	2078	1144	111	122	78	100	100	0	2241	2350	1332	153	166	99	98	98	0	0.892	0.895	0.885	0.946	1.79	0.878	0.92	156	526	3950	4164	-0.165	1862	2088	1967	2197	0
2	10	12		LD40565	7990	25400	140	2149	2059	405	110	117	61	100	100	0	2396	2286	429	151	155	41	100	100	0	0.908	0.913	0.932	0.912	1.353	0.913	0.917	156	536	4284	4084	-0.139	2039	2245	1949	2135	0
2	11	12		LD41062	8190	25400	140	1977	1898	547	106	113	57	96	96	0	2284	2208	481	151	157	48	100	100	0	0.877	0.871	0.877	0.802	1.745	0.888	0.938	156	580	4004	3849	-0.189	1871	2133	1792	2057	0
2	12	12		LD41207	8390	25400	140	1731	1665	459	107	111	51	96	96	0	2055	2017	417	147	154	42	100	100	0	0.851	0.833	0.839	0.775	1.645	0.852	0.939	156	546	3532	3428	-0.233	1624	1908	1558	1870	0
2	13	12		LD41216	8570	25390	130	1957	1903	361	108	122	111	100	100	0	1997	1932	337	145	163	134	100	100	0	0.998	1.004	1.005	1.001	1.166	1.013	0.946	120	517	3701	3582	-0.002	1849	1852	1795	1787	0
2	14	12		LD41235	8780	25400	140	1065	1050	251	109	125	106	98	97	0	1133	1128	169	144	161	128	100	100	0	0.967	0.956	0.987	0.906	1.66	0.98	0.869	156	584	1945	1925	-0.049	956	989	941	984	0
2	15	12		LD41384	8980	25400	140	1351	1294	319	105	112	46	97	96	0	1385	1357	265	148	150	39	100	99	0	1.007	0.983	1.003	0.932	1.6	0.997	0.918	156	481	2483	2398	0.01	1246	1237	1189	1209	0
2	16	12		LD41427	9170	25400	140	1662	1608	392	104	111	45	98	96	0	1687	1665	303	154	160	41	100	100	0	1.016	0.995	1.018	0.932	1.581	1.01	0.93	156	502	3091	3015	0.023	1558	1533	1504	1511	0
2	17	12		LD41932	9360	25390	130	1809	1774	364	110	118	49	100	100	0	1976	1935	348	168	173	43	100	100	0	0.94	0.942	0.942	0.938	1.189	0.935	0.932	120	500	3507	3431	-0.09	1699	1808	1664	1767	0
2	18	12		LD41963	9560	25390	140	3171	3093	569	118	126	50	100	100	0	3673	3503	868	184	187	45	99	99	0	0.875	0.896	0.889	0.962	1.719	0.861	0.925	156	510	6542	6294	-0.193	3053	3489	2975	3319	0
2	19	12		LD42024	9740	25390	130	1625	1699	516	123	134	78	100	100	0	1980	1914	490	186	203	145	100	100	0	0.837	0.912	0.911	0.906	1.314	0.92	0.903	120	478	3296	3304	-0.256	1502	1794	1576	1728	0
2	20	12		LD42037	9940	25390	140	1714	1691	316	129	140	78	99	99	0	2212	2124	467	184	200	139	96	96	0	0.782	0.805	0.792	0.863	1.878	0.781	0.921	156	527	3613	3502	-0.356	1585	2028	1562	1940	0
2	21	12		LD42056	10140	25390	140	1427	1453	235	135	141	66	100	100	0	1366	1346	257	190	193	48	99	98	0	1.099	1.14	1.121	1.178	1.462	1.122	0.91	156	537	2468	2474	0.136	1292	1176	1318	1156	0
2	22	12		LD42146	10330	25390	130	1288	1283	230	127	136	72	100	100	0	1401	1389	188	179	188	60	100	100	0	0.95	0.955	0.952	0.95	1.187	0.962	0.917	120	661	2383	2366	-0.074	1161	1222	1156	1210	0
2	1	13		SD02533	6250	25590	130	3653	3567	558	129	157	372	100	100	0	4038	3949	522	187	208	209	100	100	0	0.915	0.914	0.915	0.911	1.147	0.936	0.906	120	661	7375	7200	-0.128	3524	3851	3438	3762	0
2	2	13		SD02572	6440	25600	130	5181	5074	1859	121	133	81	100	100	0	6314	6331	2214	175	186	72	100	100	0	0.824	0.805	0.806	0.8	1.2	0.796	0.948	120	564	11199	11109	-0.279	5060	6139	4953	6156	0
2	3	13		SD02622	6640	25600	130	2965	3014	1165	118	127	71	100	100	0	4279	4183	1446	171	184	73	100	100	0	0.693	0.722	0.714	0.709	1.252	0.729	0.944	120	564	6955	6908	-0.529	2847	4108	2896	4012	0
2	4	13		SD02661	6830	25590	130	2806	2712	452	120	133	72	100	100	0	3851	3721	638	174	193	100	100	100	0	0.73	0.731	0.721	0.733	1.181	0.72	0.952	120	577	6363	6139	-0.453	2686	3677	2592	3547	0
2	5	13		SD02824	7030	25590	130	2180	2115	361	117	128	59	100	100	0	2219	2159	333	167	180	82	100	100	0	1.005	1.003	1.005	1	1.159	0.995	0.938	120	606	4115	3990	0.008	2063	2052	1998	1992	0
2	6	13		SD02875	7250	25590	110	2221	2136	964	111	117	46	100	100	0	2868	2706	1061	162	172	116	100	100	0	0.78	0.796	0.766	0.763	1.272	0.808	0.951	80	484	4816	4569	-0.359	2110	2706	2025	2544	0
2	7	13		SD03289	7430	25590	120	4075	3682	2315	111	157	282	89	85	0	4155	3974	2222	161	245	519	85	83	0	0.992	0.937	0.909	0.872	1.52	0.96	0.939	120	518	7958	7384	-0.011	3964	3994	3571	3813	0
2	8	13		SD03358	7610	25590	130	3052	3025	503	111	116	47	100	100	0	3877	3728	591	155	163	46	100	100	0	0.79	0.816	0.807	0.816	1.142	0.807	0.957	120	510	6663	6487	-0.34	2941	3722	2914	3573	0
2	9	13		SD03412	7800	25590	130	2734	2597	567	112	121	66	100	100	0	3229	3087	618	152	157	45	100	100	0	0.852	0.847	0.849	0.842	1.176	0.845	0.947	120	518	5699	5420	-0.231	2622	3077	2485	2935	0
2	10	13		SD03430	7990	25590	130	1849	1830	294	110	122	92	100	100	0	2132	2073	278	152	160	71	100	100	0	0.878	0.895	0.887	0.892	1.168	0.894	0.936	120	515	3719	3641	-0.187	1739	1980	1720	1921	0
2	11	13		SD03555	8180	25590	130	1511	1528	272	105	126	134	100	100	0	1568	1540	247	155	175	125	100	100	0	0.995	1.027	1.012	1.028	1.219	1.038	0.922	120	551	2819	2808	-0.007	1406	1413	1423	1385	0
2	12	13		SD03592	8390	25590	130	3078	3010	577	110	126	122	100	100	0	4818	4672	766	150	168	113	100	100	0	0.636	0.641	0.634	0.637	1.14	0.618	0.907	120	541	7636	7422	-0.653	2968	4668	2900	4522	0
2	13	13		SD04201	8570	25590	130	2402	2334	456	113	133	127	100	100	0	2675	2605	427	151	178	162	100	100	0	0.907	0.905	0.9	0.899	1.145	0.898	0.928	120	563	4813	4675	-0.141	2289	2524	2221	2454	0
2	14	13		SD04308	8790	25590	130	4126	4215	1397	109	126	104	100	100	0	4422	4431	1432	146	166	114	100	100	0	0.939	0.958	0.954	0.96	1.312	0.958	0.926	120	509	8293	8391	-0.09	4017	4276	4106	4285	0
2	15	13		SD04448	8970	25590	140	2708	2636	760	107	114	47	100	100	0	2600	2502	644	147	151	39	100	100	0	1.06	1.074	1.086	1.078	1.482	1.088	0.913	156	495	5054	4884	0.085	2601	2453	2529	2355	0
2	16	13		SD04526	9170	25590	140	2200	2229	471	106	116	56	100	100	0	2295	2247	354	156	162	40	100	100	0	0.979	1.015	1.015	1.005	1.287	1.026	0.915	156	522	4233	4214	-0.031	2094	2139	2123	2091	0
2	17	13		SD04624	9370	25590	140	1251	1331	544	114	120	52	99	99	0	2202	2275	934	166	170	42	98	98	0	0.558	0.577	0.568	0.593	1.955	0.559	0.879	156	530	3173	3326	-0.841	1137	2036	1217	2109	0
2	18	13		SD04658	9560	25590	140	2207	2139	446	118	122	40	100	100	0	2105	2053	429	177	179	41	100	99	0	1.084	1.077	1.091	1.099	1.553	1.07	0.907	156	495	4017	3897	0.116	2089	1928	2021	1876	0
2	19	13		SD05207	9750	25590	140	2061	1997	612	123	132	74	99	96	0	2752	2668	665	186	201	139	99	99	0	0.755	0.755	0.746	0.718	1.839	0.76	0.908	156	521	4504	4356	-0.405	1938	2566	1874	2482	0
2	20	13		SD05282	9950	25590	140	2441	2550	1038	130	137	67	100	100	0	3366	3303	1119	185	199	137	100	99	0	0.727	0.776	0.807	0.76	1.597	0.791	0.885	156	505	5492	5538	-0.461	2311	3181	2420	3118	0
2	21	13		SD05339	10140	25590	140	1920	1911	350	129	138	90	100	100	0	1997	1936	337	180	185	44	99	99	0	0.986	1.015	0.998	1.032	1.436	1.014	0.907	156	514	3608	3538	-0.021	1791	1817	1782	1756	0
2	22	13		SD05403	10340	25590	140	1542	1480	502	120	130	85	100	99	0	1922	1815	575	172	177	58	100	99	0	0.813	0.828	0.804	0.828	1.402	0.832	0.914	156	747	3172	3003	-0.299	1422	1750	1360	1643	0
2	1	14		SD05444	6240	25790	130	1708	1671	302	124	153	365	100	100	0	1529	1527	248	178	197	199	100	100	0	1.172	1.147	1.154	1.144	1.155	1.163	0.946	120	696	2935	2896	0.23	1584	1351	1547	1349	0
2	2	14		SD05495	6430	25790	130	2289	2265	432	122	154	217	100	100	0	2604	2516	402	172	202	173	100	100	0	0.891	0.914	0.917	0.91	1.174	0.927	0.926	120	563	4599	4487	-0.166	2167	2432	2143	2344	0
2	3	14		GM13868	6630	25790	130	1879	1815	336	121	147	207	100	99	0	2187	2088	330	174	198	156	100	100	0	0.873	0.885	0.896	0.877	1.188	0.912	0.888	120	581	3771	3608	-0.195	1758	2013	1694	1914	0
2	4	14		GM14138	6830	25790	130	2580	2580	362	117	126	61	100	100	0	2828	2786	393	177	190	87	100	100	0	0.929	0.944	0.95	0.945	1.151	0.942	0.952	120	579	5114	5072	-0.106	2463	2651	2463	2609	0
2	5	14		GM14286	7030	25790	140	1488	1462	351	111	127	106	99	98	0	1692	1611	379	166	179	83	98	97	0	0.902	0.935	0.914	0.944	1.512	0.926	0.892	156	681	2903	2796	-0.148	1377	1526	1351	1445	0
2	6	14		GM14349	7220	25790	140	1481	1478	260	112	132	123	100	98	0	1656	1642	242	163	189	174	99	99	0	0.917	0.924	0.921	0.919	1.402	0.923	0.893	156	657	2862	2845	-0.125	1369	1493	1366	1479	0
2	7	14		GM14559	7420	25790	140	1931	1861	394	112	120	49	100	100	0	2144	2056	355	162	174	108	100	99	0	0.918	0.923	0.929	0.916	1.456	0.933	0.916	156	586	3801	3643	-0.124	1819	1982	1749	1894	0
2	8	14		HL07802	7610	25790	140	1248	1157	332	110	116	46	99	96	0	1205	1146	279	157	163	40	99	98	0	1.086	1.059	1.047	1.021	1.571	1.082	0.917	156	524	2186	2036	0.119	1138	1048	1047	989	0
2	9	14		LD21616	7800	25790	140	3271	3048	831	112	119	59	97	96	0	3699	3473	777	155	161	44	99	99	0	0.891	0.885	0.887	0.806	1.8	0.898	0.948	156	572	6703	6254	-0.166	3159	3544	2936	3318	0
2	10	14		LD21659	8000	25790	140	1622	1534	433	110	122	84	98	96	0	2012	1925	406	155	166	75	100	100	0	0.814	0.805	0.81	0.757	1.6	0.818	0.929	156	582	3369	3194	-0.297	1512	1857	1424	1770	0
2	11	14		LD21711	8200	25790	140	1637	1565	423	105	124	130	97	95	0	1534	1459	288	156	174	122	99	98	0	1.112	1.12	1.154	1.068	1.75	1.157	0.898	156	535	2910	2763	0.153	1532	1378	1460	1303	0
2	12	14		LD21931	8380	25780	130	2278	2245	356	105	117	73	100	100	0	2583	2575	273	149	163	97	100	100	0	0.893	0.882	0.884	0.875	1.159	0.89	0.939	120	503	4607	4566	-0.164	2173	2434	2140	2426	0
2	13	14		LD22081	8580	25780	140	1917	1887	433	110	128	107	99	99	0	2001	1905	453	151	173	133	96	96	0	0.977	1.013	1.005	1.069	1.781	1.009	0.928	156	577	3657	3531	-0.034	1807	1850	1777	1754	0
2	14	14		LD22256	8780	25780	140	2464	2361	538	110	124	96	100	99	0	2666	2519	629	150	166	108	98	97	0	0.936	0.95	0.941	1	1.636	0.935	0.944	156	551	4870	4620	-0.096	2354	2516	2251	2369	0
2	15	14		LD23326	8970	25780	130	2174	2019	582	107	113	43	100	100	0	2336	2156	541	147	154	43	100	100	0	0.944	0.952	0.963	0.938	1.193	0.989	0.939	120	519	4256	3921	-0.083	2067	2189	1912	2009	0
2	16	14		LD23562	9170	25780	130	1587	1542	277	108	117	51	100	100	0	1639	1600	262	154	162	50	100	100	0	0.996	0.992	0.989	0.989	1.167	1.006	0.931	120	577	2964	2880	-0.006	1479	1485	1434	1446	0
2	17	14		LD23644	9360	25790	140	963	960	221	113	120	51	100	98	0	834	819	132	165	170	46	99	99	0	1.271	1.295	1.269	1.272	1.467	1.402	0.812	156	547	1519	1501	0.345	850	669	847	654	0
2	18	14		LD23656	9560	25780	140	1323	1295	248	115	122	68	100	99	0	1299	1269	246	173	176	41	99	99	0	1.073	1.077	1.079	1.065	1.313	1.068	0.928	156	545	2334	2276	0.101	1208	1126	1180	1096	0
2	19	14		LD23875	9750	25790	140	1909	1807	462	123	132	72	98	96	0	1876	1797	368	182	186	43	98	98	0	1.054	1.043	1.052	1.019	1.498	1.054	0.93	156	509	3480	3299	0.076	1786	1694	1684	1615	0
2	20	14		LD24213	9950	25780	140	1151	1143	211	130	135	45	100	100	0	872	869	162	181	186	46	100	100	0	1.478	1.472	1.462	1.487	1.307	1.466	0.902	156	479	1712	1701	0.563	1021	691	1013	688	0
2	21	14		LD25781	10140	25780	140	2466	2438	407	121	130	73	100	100	0	2049	2041	265	176	180	44	100	100	0	1.252	1.242	1.246	1.235	1.168	1.252	0.941	156	556	4218	4182	0.324	2345	1873	2317	1865	0
2	22	14		LD26301	10360	25770	100	1083	963	496	120	127	78	96	93	0	1265	1261	554	173	176	43	100	98	0	0.882	0.775	0.763	0.705	2.039	0.801	0.788	80	462	2055	1931	-0.181	963	1092	843	1088	0
2	1	15		LD26791	6270	25980	90	3241	3194	1188	121	131	71	100	100	0	4331	3942	1358	171	181	59	100	100	0	0.75	0.815	0.831	0.813	1.292	0.816	0.922	52	360	7280	6844	-0.415	3120	4160	3073	3771	0
2	2	15		LD26982	6440	25990	140	2710	2493	698	117	142	192	100	98	0	2510	2301	630	170	191	149	96	96	0	1.108	1.115	1.116	1.146	1.702	1.117	0.936	156	711	4933	4507	0.148	2593	2340	2376	2131	0
2	3	15		LD27021	6630	25980	130	4462	4269	695	118	132	94	100	100	0	4552	4494	599	168	186	93	100	100	0	0.991	0.96	0.967	0.954	1.114	0.958	0.962	120	615	8728	8477	-0.013	4344	4384	4151	4326	0
2	4	15		LD27045	6840	25980	130	2018	1991	374	112	195	1254	96	3	0	2182	2116	392	170	185	94	99	99	0	0.947	0.966	0.956	0.986	1.417	0.941	0.929	120	644	3918	3825	-0.078	1906	2012	1879	1946	0
2	5	15		LD46336	7020	26000	90	2510	2262	642	108	114	40	100	100	0	3404	3125	745	157	163	43	100	100	0	0.74	0.726	0.724	0.713	1.27	0.71	0.9	52	391	5649	5122	-0.435	2402	3247	2154	2968	0
2	6	15		LD47413	7250	25980	110	3291	3132	1020	115	144	124	100	100	0	4947	4663	1471	169	217	211	98	97	0	0.665	0.671	0.68	0.683	1.344	0.655	0.935	80	559	7954	7511	-0.589	3176	4778	3017	4494	0
2	7	15		LD48007	7450	25980	100	1865	1879	1033	114	127	70	100	96	0	2474	2398	1237	159	171	61	98	97	0	0.756	0.788	0.812	0.767	1.546	0.798	0.923	80	387	4066	4004	-0.403	1751	2315	1765	2239	0
2	8	15		LD48056	7610	25980	130	2565	2440	654	110	122	83	100	100	0	3579	3448	814	154	161	64	100	100	0	0.717	0.707	0.721	0.698	1.191	0.715	0.93	120	496	5880	5624	-0.48	2455	3425	2330	3294	0
2	9	15		LP02603	7800	25980	130	1825	1798	327	113	127	87	100	100	0	2252	2179	348	155	175	104	100	100	0	0.816	0.833	0.828	0.829	1.156	0.825	0.935	120	566	3809	3709	-0.293	1712	2097	1685	2024	0
2	10	15		LP03268	8020	25980	120	2266	2168	1400	110	121	67	93	90	0	3267	2873	1728	158	175	100	93	86	0	0.693	0.758	0.725	0.735	1.753	0.767	0.918	120	485	5265	4773	-0.528	2156	3109	2058	2715	0
2	11	15		SD03917	8200	25980	140	3492	3384	897	106	111	42	100	100	0	3856	3603	1061	154	157	40	99	98	0	0.915	0.95	0.937	1.031	1.659	0.929	0.942	156	488	7088	6727	-0.129	3386	3702	3278	3449	0
2	12	15		SD04477	8390	25980	140	2711	2620	486	105	115	79	100	100	0	2769	2727	471	150	161	96	100	100	0	0.995	0.976	0.961	0.972	1.27	0.977	0.924	156	521	5225	5092	-0.007	2606	2619	2515	2577	0
2	13	15		SD04868	8580	25980	140	2094	2045	382	106	115	73	100	100	0	2154	2052	414	148	158	90	100	100	0	0.991	1.018	1.016	1.036	1.309	1.012	0.929	156	604	3994	3843	-0.013	1988	2006	1939	1904	0
2	14	15		SD05527	8780	25980	140	2735	2705	604	107	111	42	100	100	0	2802	2672	577	151	153	35	100	100	0	0.991	1.031	1.009	1.04	1.328	1.028	0.927	156	554	5279	5119	-0.013	2628	2651	2598	2521	0
2	15	15		SD06594	8970	25980	140	1867	1876	326	109	113	42	100	100	0	1732	1716	308	153	158	43	100	99	0	1.113	1.131	1.123	1.152	1.404	1.129	0.927	156	697	3337	3330	0.155	1758	1579	1767	1563	0
2	16	15		SD06977	9190	25980	80	1803	1735	676	110	118	54	100	98	0	2349	2107	771	160	163	40	100	100	0	0.773	0.835	0.822	0.834	1.286	0.824	0.896	52	299	3882	3572	-0.371	1693	2189	1625	1947	0
2	17	15		LD29665	9360	25980	140	2064	1982	551	116	124	69	99	99	0	2529	2401	542	171	175	46	100	100	0	0.826	0.837	0.843	0.812	1.371	0.847	0.919	156	630	4306	4096	-0.276	1948	2358	1866	2230	0
2	18	15		LD29979	9570	25980	90	1677	1586	623	116	120	41	100	100	0	2081	2015	840	168	172	37	100	100	0	0.816	0.796	0.768	0.819	1.431	0.765	0.867	52	340	3474	3317	-0.293	1561	1913	1470	1847	0
2	19	15		LD30319	9750	25980	140	1708	1681	370	118	127	70	100	100	0	1817	1797	273	171	176	42	100	100	0	0.966	0.961	0.958	0.95	1.178	0.974	0.908	156	529	3236	3189	-0.05	1590	1646	1563	1626	0
2	20	15		LP08894	9950	25980	140	2447	2324	585	124	133	66	99	98	0	1975	1929	314	168	173	42	100	100	0	1.286	1.249	1.304	1.166	1.719	1.294	0.887	156	480	4130	3961	0.362	2323	1807	2200	1761	0
2	21	15		LP09309	10140	25970	140	1379	1350	305	117	125	60	100	100	0	1158	1114	259	164	167	39	98	98	0	1.27	1.298	1.28	1.345	1.594	1.3	0.887	156	582	2256	2183	0.344	1262	994	1233	950	0
2	22	15		BLANK	10360	25990	100	1089	1201	847	113	122	51	95	90	0	1293	1360	701	158	162	37	95	92	0	0.86	0.905	0.875	0.912	2.192	1.01	0.804	80	463	2111	2290	-0.218	976	1135	1088	1202	0
2	1	16		BLANK	6270	26190	110	4230	3928	1302	117	123	59	98	98	0	4717	4283	1372	172	176	46	100	100	0	0.905	0.927	0.929	0.911	1.719	0.917	0.912	80	548	8658	7922	-0.144	4113	4545	3811	4111	0
2	2	16		BLANK	6430	26210	100	3083	3033	1256	108	115	58	100	100	0	3876	3699	1190	162	168	42	100	100	0	0.801	0.827	0.84	0.781	1.48	0.859	0.911	80	468	6689	6462	-0.32	2975	3714	2925	3537	0
2	3	16		BLANK	6660	26180	90	2756	2758	882	106	112	41	100	100	0	3547	3430	1037	157	163	40	100	100	0	0.782	0.81	0.811	0.808	1.391	0.802	0.908	52	398	6040	5925	-0.355	2650	3390	2652	3273	0
2	4	16		BLANK	6850	26180	100	2196	2073	877	104	205	1471	70	11	0	3068	2724	1094	154	160	67	98	98	0	0.718	0.766	0.764	0.762	1.709	2.582	0.199	80	466	5006	4539	-0.478	2092	2914	1969	2570	0
2	5	16		BLANK	7020	26210	110	2440	2372	574	103	200	1422	93	13	0	3193	3080	651	153	160	55	100	100	0	0.769	0.775	0.751	0.774	1.314	0.769	0.922	80	499	5377	5196	-0.379	2337	3040	2269	2927	0
2	6	16		BLANK	7250	26180	80	2039	1934	834	107	111	37	98	98	0	2744	2571	972	152	159	39	100	98	0	0.745	0.755	0.752	0.702	1.767	0.757	0.922	52	310	4524	4246	-0.424	1932	2592	1827	2419	0
2	7	16		LD31543	7430	26180	140	2326	2198	663	111	118	57	100	100	0	2606	2460	661	152	162	51	100	99	0	0.903	0.904	0.916	0.897	1.611	0.91	0.912	156	582	4669	4395	-0.148	2215	2454	2087	2308	0
2	8	16		LD32008	7620	26180	140	2337	2322	606	107	118	83	100	100	0	2789	2665	746	149	158	69	99	99	0	0.845	0.88	0.877	0.922	1.666	0.868	0.909	156	514	4870	4731	-0.243	2230	2640	2215	2516	0
2	9	16		LD32019	7800	26170	130	2241	2334	572	108	122	109	100	100	0	2446	2591	602	149	160	89	100	100	0	0.929	0.912	0.897	0.907	1.171	0.915	0.914	120	506	4430	4668	-0.107	2133	2297	2226	2442	0
2	10	16		LD32155	8000	26180	140	2932	2817	848	109	124	102	98	98	0	3571	3509	804	152	170	104	100	99	0	0.826	0.807	0.814	0.746	1.64	0.822	0.913	156	577	6242	6065	-0.276	2823	3419	2708	3357	0
2	11	16		LD32258	8200	26180	140	2874	2697	690	107	110	35	99	98	0	3465	3345	606	152	156	39	100	100	0	0.835	0.811	0.823	0.756	1.614	0.824	0.918	156	499	6080	5783	-0.26	2767	3313	2590	3193	0
2	12	16		LD32311	8390	26180	140	2618	2607	1451	107	111	55	99	98	0	3558	3630	1676	150	152	41	100	100	0	0.737	0.718	0.697	0.667	1.517	0.744	0.896	156	589	5919	5980	-0.441	2511	3408	2500	3480	0
2	13	16		LD33689	8610	26180	80	2116	2056	601	105	108	39	100	100	0	2513	2296	805	149	152	37	100	100	0	0.851	0.909	0.915	0.976	1.662	0.85	0.877	52	296	4375	4098	-0.233	2011	2364	1951	2147	0
2	14	16		LD33804	8780	26180	140	2498	2358	649	106	112	44	99	98	0	2579	2467	535	152	156	40	99	99	0	0.986	0.973	0.983	0.921	1.52	0.987	0.921	156	667	4819	4567	-0.021	2392	2427	2252	2315	0
2	15	16		LD34072	9000	26170	80	2037	2052	639	108	112	44	100	100	0	2510	2397	746	156	161	42	100	100	0	0.819	0.867	0.903	0.875	1.349	0.853	0.898	52	288	4283	4185	-0.287	1929	2354	1944	2241	0
2	16	16		LD34181	9170	26180	140	3133	3048	809	114	123	73	100	99	0	3432	3329	667	162	167	43	100	100	0	0.923	0.926	0.931	0.882	1.486	0.936	0.914	156	576	6289	6101	-0.115	3019	3270	2934	3167	0
2	17	16		LD34308	9360	26180	140	889	2060	2160	118	127	75	98	86	0	1035	2152	2060	168	174	41	99	96	0	0.889	0.979	0.95	0.858	1.905	1.02	0.894	156	492	1638	3926	-0.169	771	867	1942	1984	0
2	18	16		LD34536	9560	26170	140	2993	2752	901	117	127	90	100	99	0	3115	2811	890	169	174	38	100	99	0	0.976	0.997	0.976	1.01	1.546	0.997	0.901	156	579	5822	5277	-0.035	2876	2946	2635	2642	0
2	19	16		LD37466	9760	26170	140	2278	2211	949	117	131	105	100	99	0	2342	2395	1015	167	172	47	99	98	0	0.994	0.94	0.919	0.955	1.469	0.929	0.9	156	520	4336	4322	-0.009	2161	2175	2094	2228	0
2	20	16		LD37956	9950	26170	140	2022	2020	1011	120	131	79	99	99	0	2227	2231	1025	163	168	43	99	97	0	0.922	0.919	0.901	0.933	1.813	0.923	0.871	156	512	3966	3968	-0.118	1902	2064	1900	2068	0
2	21	16		LD37992	10150	26170	140	2714	2672	536	119	128	63	100	100	0	2165	2097	396	160	164	38	100	100	0	1.294	1.318	1.312	1.329	1.459	1.341	0.874	156	562	4600	4490	0.372	2595	2005	2553	1937	0
2	22	16		LD38414	10340	26170	140	3060	2964	646	119	125	51	100	100	0	2688	2642	678	154	159	37	99	99	0	1.161	1.143	1.133	1.191	1.592	1.126	0.879	156	722	5475	5333	0.215	2941	2534	2845	2488	0
2	1	17		LD38495	6270	26370	90	4019	3475	1431	116	121	40	100	100	0	4400	3881	1638	162	167	42	100	100	0	0.921	0.903	0.925	0.894	1.655	0.879	0.871	52	375	8141	7078	-0.119	3903	4238	3359	3719	0
2	2	17		LD38919	6420	26390	80	2836	3155	1419	108	115	42	100	100	0	3133	3272	1511	160	169	44	100	100	0	0.918	0.979	0.982	0.978	1.589	0.951	0.849	52	299	5701	6159	-0.124	2728	2973	3047	3112	0
2	3	17		LD40758	6630	26370	130	4571	4441	744	110	120	77	100	100	0	5334	5229	716	162	177	145	100	100	0	0.863	0.855	0.865	0.85	1.125	0.856	0.955	120	730	9633	9398	-0.213	4461	5172	4331	5067	0
2	4	17		LD40801	6850	26370	90	2007	2110	886	108	111	36	100	100	0	3057	2994	996	159	164	39	100	100	0	0.655	0.706	0.674	0.661	1.526	0.731	0.916	52	362	4797	4837	-0.61	1899	2898	2002	2835	0
2	5	17		LD41624	7020	26380	140	1588	2166	1871	115	200	520	64	57	0	2333	2747	2305	162	383	2754	44	12	0	0.678	0.793	0.807	0.758	1.779	0.798	0.929	156	655	3644	4636	-0.56	1473	2171	2051	2585	0
2	6	17		LD41803	7250	26370	120	1651	2008	1857	110	151	331	65	58	0	2210	2577	2258	158	197	340	70	64	0	0.751	0.785	0.744	0.755	2.115	0.799	0.931	120	527	3593	4317	-0.413	1541	2052	1898	2419	0
2	7	17		LD42058	7420	26370	140	3199	3060	755	105	112	48	100	100	0	3870	3589	940	152	157	40	100	99	0	0.832	0.86	0.852	0.885	1.454	0.845	0.909	156	487	6812	6392	-0.265	3094	3718	2955	3437	0
2	8	17		LD42380	7610	26380	140	1708	1639	445	107	114	54	98	96	0	1773	1706	351	150	156	47	99	99	0	0.986	0.985	0.981	0.919	1.606	0.992	0.911	156	492	3224	3088	-0.02	1601	1623	1532	1556	0
2	9	17		LD27278	7800	26370	140	2003	1943	497	108	119	98	99	98	0	2004	1934	529	151	161	72	97	96	0	1.023	1.029	1.013	1.08	1.713	1.017	0.898	156	568	3748	3618	0.032	1895	1853	1835	1783	0
2	10	17		LD28033	8000	26370	140	2057	1990	435	107	116	95	100	100	0	2027	1930	481	149	158	67	98	97	0	1.038	1.057	1.036	1.122	1.679	1.046	0.912	156	563	3828	3664	0.054	1950	1878	1883	1781	0
2	11	17		LD28528	8190	26370	120	2795	2645	882	105	111	44	100	100	0	2793	2656	741	148	151	35	100	100	0	1.017	1.013	1.011	0.971	1.391	1.038	0.94	120	480	5335	5048	0.024	2690	2645	2540	2508	0
2	12	17		LD28662	8380	26370	140	2923	2667	822	107	113	54	100	100	0	3050	2799	771	147	150	34	99	99	0	0.97	0.965	0.974	0.946	1.651	0.979	0.932	156	605	5719	5212	-0.044	2816	2903	2560	2652	0
2	13	17		LD31211	8580	26370	130	1814	1755	385	106	112	51	100	100	0	1788	1718	305	149	152	37	100	100	0	1.042	1.051	1.066	1.034	1.281	1.079	0.901	120	609	3347	3218	0.059	1708	1639	1649	1569	0
2	14	17		LD31742	8770	26370	130	1907	1857	376	109	117	53	100	100	0	1904	1807	343	153	157	46	100	100	0	1.027	1.057	1.054	1.054	1.181	1.064	0.933	120	566	3549	3402	0.038	1798	1751	1748	1654	0
2	15	17		LD41715	8980	26370	140	2927	2737	854	111	121	53	99	99	0	2789	2630	782	158	163	47	100	100	0	1.07	1.062	1.062	1.044	1.518	1.068	0.938	156	707	5447	5098	0.098	2816	2631	2626	2472	0
2	16	17		LD43109	9170	26360	130	2239	2196	372	116	124	47	100	100	0	2219	2158	367	166	173	53	100	100	0	1.034	1.044	1.042	1.047	1.205	1.013	0.924	120	497	4176	4072	0.048	2123	2053	2080	1992	0
2	17	17		LD45221	9360	26360	140	2524	2469	1223	120	126	49	98	97	0	2253	2237	1284	168	178	51	98	97	0	1.153	1.135	1.193	1.161	1.639	1.095	0.848	156	556	4489	4418	0.205	2404	2085	2349	2069	0
2	18	17		LD45662	9550	26360	130	2540	2509	499	118	135	122	100	100	0	2626	2618	432	166	181	101	100	100	0	0.985	0.975	0.966	0.968	1.19	0.985	0.935	120	511	4882	4843	-0.022	2422	2460	2391	2452	0
2	19	17		LD46233	9750	26360	130	2459	2379	375	119	140	128	100	100	0	2482	2447	348	166	181	106	100	100	0	1.01	0.991	1.004	0.988	1.155	0.993	0.911	120	536	4656	4541	0.015	2340	2316	2260	2281	0
2	20	17		LD47309	9950	26370	140	1683	1658	328	117	127	64	100	100	0	1357	1318	276	161	168	49	100	100	0	1.309	1.332	1.359	1.352	1.342	1.326	0.896	156	541	2762	2698	0.389	1566	1196	1541	1157	0
2	21	17		SD02641	10150	26370	130	2776	2759	538	116	123	44	100	100	0	2464	2432	430	158	163	44	100	100	0	1.154	1.162	1.167	1.153	1.243	1.171	0.916	120	512	4966	4917	0.206	2660	2306	2643	2274	0
2	22	17		SD03282	10350	26360	130	2510	2479	476	115	119	41	100	100	0	2067	2037	424	153	156	37	100	100	0	1.251	1.255	1.249	1.264	1.264	1.255	0.913	120	623	4309	4248	0.323	2395	1914	2364	1884	0
2	1	18		SD03660	6240	26590	80	6980	6104	2376	123	130	43	100	100	0	6542	5740	1979	175	181	47	100	100	0	1.077	1.075	1.065	1.013	1.574	1.094	0.933	52	327	13224	11546	0.107	6857	6367	5981	5565	0
2	2	18		SD04227	6430	26570	120	5692	5091	1609	121	134	72	100	100	0	6897	6330	1641	177	190	87	100	100	0	0.829	0.808	0.838	0.773	1.368	0.824	0.951	120	555	12291	11123	-0.271	5571	6720	4970	6153	0
2	3	18		SD04969	6630	26560	130	5576	5446	1202	122	140	97	100	100	0	5968	5755	1212	169	200	187	99	99	0	0.941	0.953	0.959	0.959	1.488	0.954	0.933	120	564	11253	10910	-0.088	5454	5799	5324	5586	0
2	4	18		SD05742	6820	26570	130	4202	4040	760	119	133	106	100	100	0	4552	4438	694	164	180	97	100	100	0	0.93	0.917	0.932	0.91	1.182	0.916	0.946	120	571	8471	8195	-0.104	4083	4388	3921	4274	0
2	5	18		SD10723	7020	26570	140	4478	4243	1229	117	221	574	96	94	0	4100	3950	1252	161	432	3049	84	0	0	1.107	1.089	1.08	1.124	1.753	0.417	0.345	156	534	8300	7915	0.147	4361	3939	4126	3789	0
2	6	18		SD10789	7220	26580	140	4235	3771	1787	113	220	588	89	86	0	4456	3990	1802	156	442	3154	71	3	0	0.959	0.954	0.959	0.938	1.66	0.389	0.368	156	499	8422	7492	-0.061	4122	4300	3658	3834	0
2	7	18		GH01001	7410	26570	140	2182	2122	560	107	115	52	100	100	0	2082	2021	442	151	156	39	100	100	0	1.075	1.078	1.089	1.057	1.277	1.099	0.927	156	492	4006	3885	0.104	2075	1931	2015	1870	0
2	8	18		GH01626	7610	26560	130	3470	3382	634	108	118	70	100	100	0	3597	3451	751	151	159	55	99	99	0	0.976	0.992	0.983	0.992	1.267	0.962	0.909	120	508	6808	6574	-0.036	3362	3446	3274	3300	0
2	9	18		GH02702	7790	26570	100	1907	1841	611	105	116	63	100	100	0	3066	2888	846	154	162	47	100	100	0	0.619	0.635	0.645	0.622	1.493	0.627	0.862	80	402	4714	4470	-0.692	1802	2912	1736	2734	0
2	10	18		GH03315	8000	26570	140	2265	2229	596	105	112	52	100	100	0	2411	2382	562	152	157	42	100	100	0	0.956	0.952	0.938	0.936	1.412	0.957	0.92	156	610	4419	4354	-0.065	2160	2259	2124	2230	0
2	11	18		SD02391	8190	26570	110	2749	2869	1377	104	112	52	100	100	0	4191	4281	2122	147	151	36	100	100	0	0.654	0.669	0.67	0.69	1.479	0.632	0.867	80	470	6689	6899	-0.613	2645	4044	2765	4134	0
2	12	18		SD04373	8390	26560	110	3705	4010	1597	103	113	82	100	100	0	5382	5455	2159	147	151	36	100	100	0	0.688	0.736	0.714	0.749	1.353	0.722	0.891	80	488	8837	9215	-0.539	3602	5235	3907	5308	0
2	13	18		SD05640	8580	26560	100	4252	4014	1014	108	112	39	100	100	0	5218	4988	1347	152	154	41	100	100	0	0.818	0.808	0.792	0.817	1.289	0.801	0.889	80	444	9210	8742	-0.29	4144	5066	3906	4836	0
2	14	18		SD05887	8770	26560	100	3308	3392	1257	106	113	49	100	100	0	4322	4484	1442	151	158	49	100	100	0	0.768	0.758	0.741	0.744	1.459	0.764	0.878	80	453	7373	7619	-0.381	3202	4171	3286	4333	0
2	15	18		SD07147	8970	26570	100	2719	2616	1242	107	128	243	96	95	0	3855	3830	1487	159	166	47	100	100	0	0.707	0.683	0.65	0.63	1.719	0.698	0.859	80	448	6308	6180	-0.501	2612	3696	2509	3671	0
2	16	18		SD07675	9170	26560	100	3751	3756	1117	115	126	71	100	100	0	4896	4727	1382	164	173	52	100	100	0	0.768	0.798	0.797	0.799	1.313	0.792	0.903	80	465	8368	8204	-0.38	3636	4732	3641	4563	0
2	17	18		SD09611	9360	26560	110	3806	3721	836	120	129	60	100	100	0	4225	4053	869	170	175	45	100	100	0	0.909	0.927	0.929	0.925	1.196	0.937	0.919	80	475	7741	7484	-0.138	3686	4055	3601	3883	0
2	18	18		BLANK	9560	26560	150	150	457	607	117	156	301	24	22	0	186	546	682	170	192	155	26	24	0	2.063	0.904	0.897	0.974	3.735	0.885	0.871	156	623	49	716	1.044	33	16	340	376	-50
2	19	18		BLANK	9750	26560	150	135	501	681	116	143	219	29	24	0	177	528	663	163	183	143	28	25	0	1.357	1.055	0.903	0.957	4.049	1.035	0.881	156	571	33	750	0.441	19	14	385	365	-50
2	20	18		BLANK	9950	26560	150	124	469	658	117	129	141	28	26	0	172	551	676	157	163	45	37	32	0	0.467	0.893	0.936	0.997	3.426	0.957	0.827	156	527	22	746	-1.1	7	15	352	394	-50
2	21	18		BLANK	10140	26550	150	132	540	699	118	130	141	32	30	0	174	597	746	156	162	43	39	35	0	0.778	0.957	0.935	0.983	3.563	0.94	0.881	156	536	32	863	-0.363	14	18	422	441	-50
2	22	18		BLANK	10340	26550	150	147	584	788	114	121	52	41	37	0	165	611	780	154	158	38	37	33	0	3	1.028	0.981	1.003	4.119	1.015	0.809	156	763	44	927	1.585	33	11	470	457	-50
2	1	19		BLANK	6250	26770	80	5624	5079	3048	128	132	41	90	90	0	5649	4819	2964	180	182	44	90	88	0	1.005	1.067	1.037	1.114	2.561	1.056	0.908	52	312	10965	9590	0.007	5496	5469	4951	4639	0
2	2	19		BLANK	6440	26760	150	135	2391	4227	126	223	904	27	24	0	187	2289	3904	180	242	570	26	24	0	1.286	1.074	0.973	0.912	2.756	1.083	0.955	156	667	16	4374	0.363	9	7	2265	2109	-50
2	3	19		BLANK	6640	26760	150	148	1341	2114	121	181	637	27	26	0	182	1381	2063	173	214	377	31	28	0	3	1.01	0.872	0.793	3.272	1.023	0.869	156	588	36	2428	1.585	27	9	1220	1208	-50
2	4	19		BLANK	6830	26760	150	136	1047	1682	119	134	92	34	30	0	176	1134	1659	164	184	107	32	30	0	1.417	0.957	1.016	1.064	3.012	1.004	0.912	156	544	29	1898	0.503	17	12	928	970	-50
2	5	19		BLANK	7030	26760	150	125	738	1091	115	125	72	33	31	0	170	842	1193	159	172	92	30	30	0	0.909	0.912	0.894	0.816	3.488	0.91	0.917	156	507	21	1306	-0.138	10	11	623	683	-50
2	6	19		BLANK	7220	26760	150	116	533	747	108	114	43	38	33	0	174	685	900	152	158	42	40	35	0	0.364	0.797	0.811	0.808	3.477	0.816	0.899	156	463	30	958	-1.459	8	22	425	533	-50
2	7	19		BLANK	7410	26760	150	124	536	718	104	113	51	39	33	0	169	709	899	147	153	40	42	36	0	0.909	0.769	0.805	0.806	3.034	0.783	0.885	156	498	42	994	-0.138	20	22	432	562	-50
2	8	19		BLANK	7610	26760	150	116	498	695	102	112	67	31	30	0	168	641	850	145	154	53	35	28	0	0.609	0.798	0.859	1.008	3.054	0.81	0.901	156	559	37	892	-0.716	14	23	396	496	-50
2	9	19		BLANK	7800	26760	150	120	585	847	102	112	78	32	30	0	173	796	1104	147	155	53	37	32	0	0.692	0.744	0.737	0.767	2.77	0.756	0.894	156	575	44	1132	-0.531	18	26	483	649	-50
2	10	19		BLANK	8000	26760	150	121	693	1086	104	112	65	31	28	0	167	965	1474	147	154	39	39	30	0	0.85	0.72	0.745	0.728	2.986	0.726	0.916	156	543	37	1407	-0.234	17	20	589	818	-50
2	11	19		BLANK	8190	26760	150	132	677	970	102	110	63	42	35	0	168	1010	1446	146	153	39	42	37	0	1.364	0.666	0.697	0.725	3.517	0.658	0.907	156	582	52	1439	0.447	30	22	575	864	-50
2	12	19		BLANK	8390	26760	150	109	436	621	102	110	70	33	30	0	161	648	909	148	152	38	40	33	0	0.538	0.668	0.704	0.811	2.876	0.679	0.872	156	622	20	834	-0.893	7	13	334	500	-50
2	13	19		ResGen_CK_1A1	8580	26760	140	652	681	197	105	110	54	100	100	0	604	609	111	150	154	42	100	99	0	1.205	1.255	1.236	1.244	1.379	1.304	0.819	156	586	1001	1035	0.269	547	454	576	459	0
2	14	19		ResGen_CK_1A3	8780	26760	140	839	836	170	106	121	216	99	95	0	774	761	130	154	160	48	100	100	0	1.182	1.203	1.211	1.189	1.457	1.507	0.653	156	569	1353	1337	0.242	733	620	730	607	0
2	15	19		ResGen_CK_1A5	8970	26760	140	822	835	202	106	124	220	99	96	0	689	693	115	160	166	45	100	100	0	1.353	1.368	1.374	1.349	1.353	1.742	0.669	156	550	1245	1262	0.437	716	529	729	533	0
2	16	19		ResGen_CK_1A7	9170	26760	140	923	933	187	113	122	63	100	99	0	884	880	133	166	172	41	100	100	0	1.128	1.148	1.144	1.135	1.32	1.172	0.887	156	590	1528	1534	0.174	810	718	820	714	0
2	17	19		ResGen_CK_1A9	9370	26760	140	834	836	177	118	125	49	100	100	0	717	719	120	173	178	44	100	100	0	1.316	1.315	1.304	1.299	1.318	1.353	0.881	156	558	1260	1264	0.396	716	544	718	546	0
2	18	19		ResGen_CK_1A11	9550	26750	130	6220	6145	981	118	218	623	100	100	0	2295	2282	334	172	215	255	100	100	0	2.874	2.856	2.85	2.853	1.125	2.915	0.938	120	485	8225	8137	1.523	6102	2123	6027	2110	0
2	19	19		ResGen_CK_1C1	9750	26760	150	859	862	177	117	211	589	86	0	0	663	657	96	166	206	242	99	55	0	1.493	1.517	1.513	1.506	1.332	2.227	0.766	156	546	1239	1236	0.578	742	497	745	491	0
2	20	19		ResGen_CK_1C3	9950	26750	140	1269	1282	382	118	135	152	100	99	0	822	808	200	156	162	41	98	97	0	1.728	1.785	1.705	1.854	1.714	1.927	0.784	156	524	1817	1816	0.789	1151	666	1164	652	0
2	21	19		ResGen_CK_1C5	10150	26760	140	979	998	344	116	132	142	99	98	0	705	750	201	151	156	36	100	100	0	1.558	1.472	1.548	1.432	1.476	1.644	0.763	156	597	1417	1481	0.639	863	554	882	599	0
2	22	19		ResGen_CK_1C7	10340	26750	150	881	941	514	124	133	64	100	100	0	618	651	322	155	161	40	97	96	0	1.635	1.647	1.554	1.635	1.562	1.674	0.803	156	770	1220	1313	0.709	757	463	817	496	0
2	1	20		ResGen_CK_1C9	6250	26960	140	1397	1381	270	121	128	49	100	100	0	1529	1472	299	184	187	47	98	98	0	0.949	0.978	0.947	0.986	1.327	0.959	0.925	156	735	2621	2548	-0.076	1276	1345	1260	1288	0
2	2	20		ResGen_CK_1C11	6430	26960	130	16080	16132	2783	125	381	1513	100	100	0	12979	13001	1943	181	366	1173	100	100	0	1.247	1.249	1.264	1.242	1.11	1.249	0.97	120	512	28753	28827	0.318	15955	12798	16007	12820	0
2	3	20		ResGen_CK_1E1	6640	26960	140	6889	6686	1079	122	351	1432	100	99	0	5867	5715	988	181	350	1110	99	98	0	1.19	1.186	1.197	1.203	1.286	1.199	0.962	156	573	12453	12098	0.251	6767	5686	6564	5534	0
2	4	20		ResGen_CK_1E3	6840	26960	140	1034	1015	160	120	144	198	100	99	0	950	930	170	171	203	238	98	94	0	1.173	1.179	1.179	1.204	1.419	1.081	0.885	156	505	1693	1654	0.231	914	779	895	759	0
2	5	20		ResGen_CK_1E5	7030	26960	140	7926	7478	1745	119	141	200	100	100	0	6376	5989	1290	165	193	239	100	100	0	1.257	1.264	1.281	1.257	1.169	1.271	0.949	156	495	14018	13183	0.33	7807	6211	7359	5824	0
2	6	20		ResGen_CK_1E7	7230	26960	140	1023	1020	177	110	116	44	100	100	0	920	905	148	159	166	42	99	99	0	1.2	1.22	1.199	1.238	1.342	1.23	0.917	156	505	1674	1656	0.263	913	761	910	746	0
2	7	20		ResGen_CK_1E9	7420	26960	140	1697	1668	336	102	109	46	100	100	0	1462	1439	202	152	157	40	100	100	0	1.218	1.217	1.237	1.18	1.375	1.244	0.936	156	545	2905	2853	0.284	1595	1310	1566	1287	0
2	8	20		ResGen_CK_1E11	7610	26960	140	1144	1150	259	100	107	42	100	99	0	1086	1102	203	147	151	36	100	100	0	1.112	1.099	1.101	1.076	1.329	1.117	0.936	156	513	1983	2005	0.153	1044	939	1050	955	0
2	9	20		ResGen_CK_1G1	7810	26960	140	995	997	239	103	107	39	100	100	0	924	933	162	146	150	35	100	100	0	1.147	1.136	1.14	1.108	1.419	1.173	0.884	156	487	1670	1681	0.197	892	778	894	787	0
2	10	20		ResGen_CK_1G3	8000	26960	140	1381	1338	293	105	113	49	100	100	0	1216	1191	207	149	155	41	100	100	0	1.196	1.183	1.176	1.167	1.258	1.201	0.935	156	469	2343	2275	0.258	1276	1067	1233	1042	0
2	11	20		ResGen_CK_1G5	8190	26960	140	616	632	160	104	112	45	98	98	0	578	581	104	152	157	41	100	100	0	1.202	1.231	1.212	1.204	1.444	1.279	0.828	156	487	938	957	0.265	512	426	528	429	0
2	12	20		ResGen_CK_1G7	8390	26960	140	2399	2297	596	106	110	44	99	98	0	2416	2335	466	152	156	38	100	100	0	1.013	1.004	1.023	0.969	1.488	1.031	0.924	156	505	4557	4374	0.018	2293	2264	2191	2183	0
2	13	20		ResGen_CK_1G9	8590	26950	140	1124	1081	225	107	113	50	99	99	0	1039	1010	235	159	164	52	97	96	0	1.156	1.145	1.135	1.189	1.517	1.15	0.887	156	512	1897	1825	0.209	1017	880	974	851	0
2	14	20		ResGen_CK_1G11	8790	26960	140	472	460	106	111	116	47	97	95	0	442	446	76	161	168	54	99	98	0	1.285	1.225	1.27	1.181	1.67	1.245	0.803	156	468	642	634	0.361	361	281	349	285	0
2	15	20		HRB_1	8970	26950	150	129	577	760	112	116	43	43	37	0	202	835	1063	161	166	41	49	39	0	0.415	0.69	0.732	0.69	3.169	0.701	0.922	156	472	58	1139	-1.27	17	41	465	674	-50
2	16	20		HRB_17	9170	26950	140	1543	1550	251	116	121	48	100	100	0	1489	1448	310	168	174	40	99	98	0	1.08	1.12	1.075	1.185	1.619	1.102	0.902	156	498	2748	2714	0.111	1427	1321	1434	1280	0
2	17	20		HRB_33	9370	26950	140	1413	1410	238	120	128	55	100	100	0	1133	1121	156	177	182	43	99	99	0	1.353	1.367	1.319	1.378	1.386	1.384	0.914	156	497	2249	2234	0.436	1293	956	1290	944	0
2	18	20		Henikoff_5	9560	26940	130	613	626	160	121	196	542	37	0	0	588	593	115	175	211	223	98	35	0	1.191	1.208	1.199	1.193	1.343	1.227	0.775	120	503	905	923	0.253	492	413	505	418	0
2	19	20		Duke_11	9760	26950	140	1761	1746	269	123	175	436	99	98	0	1461	1470	191	171	195	175	100	100	0	1.27	1.249	1.264	1.241	1.262	1.262	0.919	156	503	2928	2922	0.345	1638	1290	1623	1299	0
2	20	20		Duke_13	9950	26950	140	609	1024	722	116	126	72	99	97	0	834	1194	789	155	163	43	100	98	0	0.726	0.874	0.849	0.859	1.492	0.891	0.905	156	534	1172	1947	-0.462	493	679	908	1039	0
2	21	20		HRB_5	10140	26960	80	1596	1573	573	110	116	45	100	100	0	1964	1886	615	148	156	37	98	98	0	0.818	0.842	0.817	0.805	1.58	0.851	0.912	52	290	3302	3201	-0.289	1486	1816	1463	1738	0
2	22	20		HRB_21	10340	26950	140	997	1072	306	119	131	65	100	100	0	666	718	197	153	161	42	100	100	0	1.712	1.687	1.723	1.689	1.385	1.671	0.794	156	736	1391	1518	0.775	878	513	953	565	0
2	1	21		HRB_37	6260	27160	140	5560	5285	1307	123	130	55	100	100	0	6153	5893	1377	177	184	51	99	99	0	0.91	0.903	0.897	0.885	1.531	0.899	0.925	156	821	11413	10878	-0.136	5437	5976	5162	5716	0
2	2	21		Henikoff_9	6430	27150	130	970	972	221	121	242	973	23	0	0	1131	1123	164	178	286	885	68	0	0	0.891	0.901	0.887	0.888	1.27	0.916	0.806	120	593	1802	1796	-0.167	849	953	851	945	0
2	3	21		Duke_20	6640	27150	140	1805	1798	248	118	213	877	98	33	0	1929	1884	290	173	263	799	97	77	0	0.961	0.982	0.94	0.992	1.271	0.972	0.922	156	731	3443	3391	-0.058	1687	1756	1680	1711	0
2	4	21		Duke_19	6840	27160	140	963	1500	1153	112	129	169	96	83	0	1785	2355	1562	162	186	204	98	92	0	0.524	0.633	0.604	0.571	1.828	0.659	0.876	156	685	2474	3581	-0.931	851	1623	1388	2193	0
2	5	21		Eisenman_4	7030	27150	150	127	665	959	112	127	167	31	30	0	179	897	1262	159	181	201	30	28	0	0.75	0.749	0.799	0.94	3.814	0.743	0.87	156	705	35	1291	-0.415	15	20	553	738	-50
2	6	21		Auld_2	7230	27150	140	1054	1800	1357	111	115	39	100	100	0	1354	2076	1435	155	160	40	99	99	0	0.786	0.879	0.809	0.862	1.756	0.898	0.903	156	736	2142	3610	-0.347	943	1199	1689	1921	0
2	7	21		Auld_4	7430	27160	80	3191	2893	1144	111	114	43	100	100	0	3713	3456	1327	153	157	41	100	100	0	0.865	0.842	0.82	0.879	1.872	0.835	0.86	52	304	6640	6085	-0.209	3080	3560	2782	3303	0
2	8	21		SP1	7610	27150	140	4858	4716	977	110	114	44	100	100	0	4061	3861	948	154	158	40	98	97	0	1.215	1.243	1.235	1.347	1.731	1.227	0.942	156	712	8655	8313	0.281	4748	3907	4606	3707	0
2	9	21		SP3	7810	27150	140	1151	1218	372	110	115	45	100	100	0	959	969	171	152	157	38	100	100	0	1.29	1.356	1.319	1.332	1.285	1.438	0.841	156	652	1848	1925	0.367	1041	807	1108	817	0
2	10	21		SP5	8000	27150	140	1040	1069	306	109	117	47	100	100	0	875	915	200	152	157	39	100	100	0	1.288	1.258	1.233	1.241	1.312	1.313	0.848	156	644	1654	1723	0.365	931	723	960	763	0
2	11	21		Human	8200	27150	140	861	891	240	110	118	43	100	100	0	783	788	145	156	160	39	100	99	0	1.198	1.236	1.182	1.222	1.444	1.292	0.826	156	652	1378	1413	0.26	751	627	781	632	0
2	12	21		Lambda	8390	27150	140	1265	1302	233	113	119	51	100	100	0	1110	1115	163	158	161	38	100	100	0	1.21	1.242	1.214	1.241	1.233	1.264	0.897	156	667	2104	2146	0.275	1152	952	1189	957	0
2	13	21		Fly Genomic	8590	27150	140	2483	2502	407	113	120	53	100	100	0	2250	2245	289	161	170	65	100	100	0	1.135	1.146	1.145	1.142	1.183	1.16	0.93	156	696	4459	4473	0.182	2370	2089	2389	2084	0
2	14	21		Fly Genomic-Digested	8790	27150	140	5257	4963	1244	118	124	52	100	100	0	9385	8937	2177	167	177	67	100	100	0	0.557	0.552	0.565	0.552	1.529	0.541	0.945	156	659	14357	13615	-0.843	5139	9218	4845	8770	0
2	15	21		Fly Genomic-Random Primed	8980	27150	140	1051	1071	202	118	128	112	100	99	0	950	953	115	171	175	43	100	100	0	1.198	1.219	1.245	1.204	1.295	1.257	0.871	156	652	1712	1735	0.26	933	779	953	782	0
2	16	21		Blank	9170	27150	140	3526	3620	1370	121	130	110	100	100	0	3524	3587	1112	172	176	42	100	100	0	1.016	1.025	1.007	0.998	1.299	1.069	0.889	156	674	6757	6914	0.023	3405	3352	3499	3415	0
2	17	21		EMPTY	9360	27140	150	118	126	49	122	129	56	10	2	0	174	175	40	172	175	42	14	3	0	-2	1.333	1.085	1.049	3.955	8.729	0.004	156	723	-2	7	Error	-4	2	4	3	-75
2	18	21		EMPTY	9560	27140	150	111	116	39	116	125	64	5	0	0	166	170	43	160	168	52	13	2	0	-0.833	0	0.909	0.891	4.371	1.746	0.091	156	747	1	10	Error	-5	6	0	10	-75
2	19	21		EMPTY	9750	27140	150	117	133	93	113	122	59	16	3	0	160	160	41	158	166	52	8	2	0	2	10	1.25	1.161	3.824	4.251	0.042	156	725	6	22	1	4	2	20	2	-75
2	20	21		EMPTY	9950	27140	150	116	121	48	111	121	69	5	1	0	145	153	37	149	157	41	16	1	0	-1.25	2.5	1.082	0.926	4.571	32.32	0.001	156	723	1	14	Error	5	-4	10	4	-75
2	21	21		EMPTY	10140	27140	150	104	115	89	111	122	72	3	0	0	151	150	34	145	152	39	14	1	0	-1.167	0.8	1.157	1.121	4.048	25.934	0.004	156	771	-1	9	Error	-7	6	4	5	-75
2	22	21		EMPTY	10340	27140	150	114	119	48	111	118	49	13	3	0	148	152	34	148	155	38	16	1	0	100000	2	0.964	1	4.925	0.261	0.005	156	939	3	12	16.61	3	0	8	4	-75
3	1	1		(CK00140)	10760	23290	130	1613	1645	380	149	154	48	100	100	0	1386	1387	303	213	219	51	100	100	0	1.248	1.274	1.272	1.28	1.286	1.302	0.872	120	735	2637	2670	0.32	1464	1173	1496	1174	0
3	2	1		(CK00436)	10950	23290	130	1914	1911	446	138	144	48	100	100	0	1618	1556	379	199	206	49	99	99	0	1.252	1.307	1.273	1.36	1.597	1.296	0.916	120	677	3195	3130	0.324	1776	1419	1773	1357	0
3	3	1		(CK01017)	11160	23290	120	1647	1618	370	131	139	74	100	100	0	1393	1370	238	176	183	44	100	100	0	1.246	1.245	1.23	1.234	1.263	1.325	0.857	120	597	2733	2681	0.317	1516	1217	1487	1194	0
3	4	1		LD11051	11340	23280	110	3745	3708	647	127	133	47	100	100	0	3961	3782	819	176	182	54	100	100	0	0.956	0.993	0.955	1.014	1.259	0.96	0.934	80	523	7403	7187	-0.065	3618	3785	3581	3606	0
3	5	1		(CK02594)	11540	23290	140	1135	1127	399	129	134	43	97	96	0	1008	981	274	175	179	46	98	98	0	1.208	1.238	1.221	1.171	1.706	1.297	0.868	156	769	1839	1804	0.272	1006	833	998	806	0
3	6	1		(GM01103)	11740	23290	120	2702	2804	653	133	137	43	100	100	0	2284	2290	409	179	183	41	100	100	0	1.22	1.265	1.235	1.254	1.205	1.291	0.936	120	573	4674	4782	0.287	2569	2105	2671	2111	0
3	7	1		(HL01444)	11940	23290	130	2221	2183	490	138	144	49	100	100	0	1670	1619	336	194	197	42	100	99	0	1.411	1.435	1.405	1.465	1.414	1.422	0.894	120	645	3559	3470	0.497	2083	1476	2045	1425	0
3	8	1		(HL02392)	12130	23280	120	3931	3764	770	151	162	81	100	100	0	3590	3423	955	207	210	45	98	98	0	1.117	1.123	1.095	1.182	1.665	1.077	0.876	120	552	7163	6829	0.16	3780	3383	3613	3216	0
3	9	1		(HL03175)	12310	23290	130	4990	4901	570	154	162	56	100	100	0	5149	5114	574	207	212	48	100	100	0	0.979	0.967	0.97	0.967	1.124	0.973	0.945	120	604	9778	9654	-0.031	4836	4942	4747	4907	0
3	10	1		HL03874	12500	23290	130	2862	2783	704	160	166	53	100	99	0	2801	2711	480	213	219	51	100	100	0	1.044	1.05	1.023	1.021	1.397	1.102	0.89	120	643	5290	5121	0.062	2702	2588	2623	2498	0
3	11	1		(LD02558)	12710	23280	140	4905	4645	1359	165	169	55	98	98	0	5469	5176	1474	217	221	54	99	99	0	0.903	0.903	0.888	0.892	2.072	0.903	0.882	156	724	9992	9439	-0.148	4740	5252	4480	4959	0
3	12	1		(LD02957)	12900	23280	130	2777	2716	536	157	166	73	100	100	0	2914	2888	544	211	213	48	100	100	0	0.969	0.956	0.955	0.956	1.153	0.972	0.894	120	639	5323	5236	-0.045	2620	2703	2559	2677	0
3	13	1		LD08743	13100	23290	130	3363	3255	714	158	171	75	100	100	0	3523	3388	661	215	219	51	100	100	0	0.969	0.976	0.961	0.971	1.295	0.989	0.927	120	628	6513	6270	-0.046	3205	3308	3097	3173	0
3	14	1		(LD09509)	13280	23290	120	4474	4164	1204	156	165	53	99	99	0	4598	4468	987	207	212	53	100	99	0	0.983	0.941	0.966	0.865	1.752	0.958	0.916	120	559	8709	8269	-0.024	4318	4391	4008	4261	0
3	15	1		(LD09819)	13490	23280	130	2403	2428	467	160	168	56	100	100	0	2416	2362	486	206	213	60	100	100	0	1.015	1.052	1.028	1.063	1.29	1.051	0.912	120	659	4453	4424	0.021	2243	2210	2268	2156	0
3	16	1		(LD09978)	13670	23280	130	3312	3300	688	163	174	87	100	100	0	3608	3558	615	204	213	61	100	100	0	0.925	0.935	0.947	0.928	1.17	0.944	0.922	120	648	6553	6491	-0.112	3149	3404	3137	3354	0
3	17	1		LD10457	13870	23270	130	2679	2643	560	149	164	138	100	100	0	2541	2414	648	191	200	69	98	97	0	1.077	1.122	1.062	1.187	1.758	1.107	0.882	120	667	4880	4717	0.106	2530	2350	2494	2223	0
3	18	1		(LD10778)	14070	23270	130	4675	4639	753	149	163	136	100	100	0	4511	4355	910	188	197	60	99	99	0	1.047	1.078	1.042	1.085	1.358	1.061	0.91	120	667	8849	8657	0.066	4526	4323	4490	4167	0
3	19	1		(LD15891)	14270	23280	130	10770	10830	2380	148	155	56	100	100	0	11992	11808	2351	189	195	55	100	100	0	0.9	0.919	0.902	0.914	1.197	0.933	0.924	120	692	22425	22301	-0.152	10622	11803	10682	11619	0
3	20	1		(LD17234)	14460	23280	140	2313	2260	730	148	154	56	97	96	0	2043	2039	542	186	192	55	100	100	0	1.166	1.14	1.154	1.095	1.718	1.199	0.874	156	712	4022	3965	0.221	2165	1857	2112	1853	0
3	21	1		LD18761	14650	23270	130	2220	2189	435	146	153	56	100	100	0	2599	2498	449	185	189	43	100	100	0	0.859	0.883	0.879	0.88	1.212	0.886	0.911	120	632	4488	4356	-0.219	2074	2414	2043	2313	0
3	22	1		(LD19028)	14850	23270	130	2697	2654	523	146	157	88	100	100	0	2866	2801	503	188	194	47	100	100	0	0.953	0.96	0.966	0.956	1.137	0.978	0.894	120	750	5229	5121	-0.07	2551	2678	2508	2613	0
3	1	2		LD19727	10770	23480	120	1906	1825	481	141	148	54	100	99	0	1899	1773	466	202	209	52	100	98	0	1.04	1.072	1.042	1.102	1.784	1.068	0.873	120	598	3462	3255	0.057	1765	1697	1684	1571	0
3	2	2		LD20207	10970	23480	130	2853	2700	703	126	135	56	100	100	0	3510	3301	779	180	187	48	100	100	0	0.819	0.825	0.829	0.808	1.388	0.83	0.889	120	504	6057	5695	-0.288	2727	3330	2574	3121	0
3	3	2		GM01182	11150	23480	140	1572	1532	422	125	131	45	98	98	0	1554	1499	333	171	176	42	100	99	0	1.046	1.059	1.061	1.053	1.687	1.088	0.879	156	528	2830	2735	0.065	1447	1383	1407	1328	0
3	4	2		GM01352	11320	23480	110	3296	3356	1520	128	139	54	100	100	0	3974	3931	1643	171	186	66	100	100	0	0.833	0.859	0.856	0.848	1.498	0.863	0.869	80	454	6971	6988	-0.264	3168	3803	3228	3760	0
3	5	2		GM01519	11540	23480	140	1882	1809	565	129	138	51	98	96	0	1655	1591	398	172	183	60	100	98	0	1.182	1.184	1.173	1.092	2.263	1.232	0.867	156	606	3236	3099	0.241	1753	1483	1680	1419	0
3	6	2		GM01870	11740	23470	130	1438	1427	302	128	132	44	100	100	0	1252	1228	207	170	176	40	100	100	0	1.211	1.228	1.181	1.232	1.342	1.241	0.868	120	508	2392	2357	0.276	1310	1082	1299	1058	0
3	7	2		GM01918	11920	23470	130	1922	1882	297	131	139	65	100	100	0	2002	1924	331	179	190	93	100	100	0	0.982	1.003	0.984	1.014	1.27	0.983	0.916	120	537	3614	3496	-0.026	1791	1823	1751	1745	0
3	8	2		GM01994	12130	23480	140	2847	2668	810	139	151	72	96	95	0	2997	2837	705	188	198	92	99	98	0	0.964	0.955	0.953	0.909	1.671	0.971	0.929	156	556	5517	5178	-0.053	2708	2809	2529	2649	0
3	9	2		HL01538	12310	23470	130	2676	2719	498	140	151	72	100	100	0	2326	2256	394	187	197	116	100	100	0	1.186	1.246	1.229	1.25	1.182	1.24	0.931	120	498	4675	4648	0.246	2536	2139	2579	2069	0
3	10	2		HL01728	12510	23470	130	4123	4179	567	144	150	67	100	100	0	3768	3676	715	181	195	114	99	97	0	1.109	1.155	1.124	1.195	1.564	1.136	0.897	120	545	7566	7530	0.15	3979	3587	4035	3495	0
3	11	2		LD01190	12710	23470	140	2463	2353	538	147	151	50	100	99	0	2049	1956	481	186	192	50	98	98	0	1.243	1.246	1.209	1.317	1.649	1.233	0.929	156	564	4179	3976	0.314	2316	1863	2206	1770	0
3	12	2		LD01461	12900	23470	130	2278	2276	304	143	149	57	100	100	0	2252	2205	293	189	196	55	100	100	0	1.035	1.058	1.065	1.06	1.19	1.051	0.932	120	563	4198	4149	0.049	2135	2063	2133	2016	0
3	13	2		LD01470	13090	23470	130	4581	4356	876	154	163	60	100	100	0	5197	5000	893	207	215	71	100	100	0	0.887	0.877	0.875	0.872	1.145	0.858	0.924	120	524	9417	8995	-0.173	4427	4990	4202	4793	0
3	14	2		LD01807	13300	23470	140	1790	1757	435	161	170	58	100	100	0	1601	1528	364	217	221	61	98	98	0	1.177	1.217	1.196	1.208	1.565	1.237	0.882	156	551	3013	2907	0.235	1629	1384	1596	1311	0
3	15	2		LD02709	13480	23470	130	4307	4251	644	161	173	72	100	100	0	4642	4417	859	215	227	142	100	100	0	0.937	0.973	0.956	0.998	1.321	0.949	0.939	120	524	8573	8292	-0.095	4146	4427	4090	4202	0
3	16	2		LD03052	13680	23470	130	4088	4014	587	160	172	75	100	100	0	3769	3713	457	205	224	145	100	100	0	1.102	1.099	1.117	1.095	1.135	1.101	0.903	120	561	7492	7362	0.14	3928	3564	3854	3508	0
3	17	2		LD03179	13880	23470	140	2892	2721	701	156	168	137	96	96	0	2813	2685	619	200	208	72	99	98	0	1.047	1.032	1.057	1.017	1.708	1.05	0.909	156	630	5349	5050	0.066	2736	2613	2565	2485	0
3	18	2		LD03212	14070	23470	140	3522	3289	909	158	169	139	98	98	0	3871	3584	1015	198	204	58	98	96	0	0.916	0.925	0.911	0.983	2.347	0.918	0.895	156	606	7037	6517	-0.127	3364	3673	3131	3386	0
3	19	2		LD03274	14280	23490	100	3275	3392	1775	156	158	48	97	96	0	4098	4164	1913	200	205	61	100	100	0	0.8	0.816	0.838	0.769	2.017	0.835	0.848	80	397	7017	7200	-0.322	3119	3898	3236	3964	0
3	20	2		LD03380	14460	23460	130	6571	6444	811	159	165	59	100	100	0	6948	6658	1049	203	218	151	100	100	0	0.951	0.974	0.949	0.98	1.195	0.953	0.94	120	536	13157	12740	-0.073	6412	6745	6285	6455	0
3	21	2		LD04103	14650	23460	130	3866	3893	474	162	173	91	100	100	0	3625	3521	628	206	221	162	99	99	0	1.083	1.125	1.09	1.163	1.5	1.102	0.915	120	551	7123	7046	0.116	3704	3419	3731	3315	0
3	22	2		LD04380	14850	23460	130	4985	4920	743	165	183	119	100	100	0	5219	5097	796	212	227	146	100	100	0	0.963	0.973	0.95	0.976	1.169	0.96	0.942	120	660	9827	9640	-0.055	4820	5007	4755	4885	0
3	1	3		LD04457	10770	23680	130	2647	2582	491	148	153	55	100	100	0	3206	3128	523	208	213	53	100	100	0	0.834	0.834	0.823	0.828	1.245	0.833	0.941	120	618	5497	5354	-0.263	2499	2998	2434	2920	0
3	2	3		LD04591	10960	23670	140	2488	2387	472	130	138	57	100	100	0	2294	2188	538	178	185	48	98	96	0	1.114	1.123	1.104	1.216	1.874	1.105	0.919	156	539	4474	4267	0.156	2358	2116	2257	2010	0
3	3	3		LD04718	11160	23670	140	1624	1619	431	125	131	49	100	100	0	1523	1457	357	167	171	40	98	96	0	1.105	1.158	1.097	1.232	1.922	1.18	0.814	156	491	2855	2784	0.145	1499	1356	1494	1290	0
3	4	3		LD04815	11350	23670	140	1865	1815	383	123	131	47	99	99	0	1615	1561	342	168	176	51	98	98	0	1.204	1.215	1.186	1.198	1.581	1.224	0.876	156	535	3189	3085	0.268	1742	1447	1692	1393	0
3	5	3		GM04711	11550	23670	140	2548	2475	525	121	128	45	100	100	0	2376	2211	603	165	169	42	96	96	0	1.098	1.151	1.106	1.222	1.795	1.12	0.915	156	504	4638	4400	0.134	2427	2211	2354	2046	0
3	6	3		GM04727	11740	23670	140	2101	2027	424	123	129	55	100	100	0	1728	1645	386	163	168	40	97	96	0	1.264	1.285	1.258	1.34	1.646	1.29	0.919	156	518	3543	3386	0.338	1978	1565	1904	1482	0
3	7	3		GM04775	11930	23670	130	2146	2103	614	126	135	74	100	100	0	2334	2300	681	166	176	94	100	100	0	0.932	0.926	0.913	0.932	1.272	0.927	0.915	120	530	4188	4111	-0.102	2020	2168	1977	2134	0
3	8	3		GM05069	12130	23670	140	3918	3475	1253	124	136	90	99	99	0	3600	3210	1141	168	178	93	98	98	0	1.105	1.102	1.084	1.162	2.126	1.108	0.908	156	556	7226	6393	0.145	3794	3432	3351	3042	0
3	9	3		GM05135	12320	23670	140	1652	1582	510	120	130	78	98	97	0	2028	1955	495	163	174	105	99	97	0	0.821	0.816	0.804	0.794	1.805	0.833	0.862	156	624	3397	3254	-0.284	1532	1865	1462	1792	0
3	10	3		GM05229	12520	23670	140	2671	2568	641	122	130	59	100	100	0	2924	2700	766	159	171	104	97	96	0	0.922	0.963	0.934	1.009	1.75	0.946	0.913	156	638	5314	4987	-0.117	2549	2765	2446	2541	0
3	11	3		GM06086	12720	23670	140	2772	2647	751	127	137	85	98	96	0	2477	2336	582	167	172	43	100	100	0	1.145	1.162	1.153	1.103	1.673	1.176	0.915	156	611	4955	4689	0.195	2645	2310	2520	2169	0
3	12	3		GM06219	12930	23660	80	3473	3179	1128	127	131	40	100	100	0	4634	4226	1293	175	177	39	100	100	0	0.75	0.753	0.742	0.731	1.349	0.757	0.886	52	295	7805	7103	-0.414	3346	4459	3052	4051	0
3	13	3		GM06266	13100	23660	140	1873	1804	365	143	147	47	100	100	0	2136	2002	510	187	196	64	96	96	0	0.888	0.915	0.902	0.963	1.694	0.893	0.927	156	654	3679	3476	-0.172	1730	1949	1661	1815	0
3	14	3		GM06493	13300	23670	140	2779	2640	701	151	158	49	100	98	0	2770	2657	511	200	205	56	99	99	0	1.023	1.013	1.016	0.964	1.517	1.046	0.92	156	638	5198	4946	0.032	2628	2570	2489	2457	0
3	15	3		GM06507	13490	23660	130	4062	3871	933	155	166	92	100	100	0	4379	4159	896	205	217	131	100	100	0	0.936	0.94	0.919	0.937	1.297	0.951	0.924	120	563	8081	7670	-0.095	3907	4174	3716	3954	0
3	16	3		GM06547	13690	23670	140	3589	3368	1783	155	162	81	98	97	0	3695	3474	1596	204	214	116	98	98	0	0.984	0.983	1.017	0.91	2.024	1.021	0.896	156	744	6925	6483	-0.024	3434	3491	3213	3270	0
3	17	3		GM07065	13900	23660	90	4532	4262	986	151	153	49	100	100	0	5121	4883	1299	201	203	41	100	100	0	0.89	0.878	0.867	0.902	1.35	0.848	0.923	52	355	9301	8793	-0.167	4381	4920	4111	4682	0
3	18	3		GM07509	14080	23660	140	7054	6723	1607	152	154	50	100	100	0	6585	6082	1744	190	193	44	99	97	0	1.079	1.115	1.094	1.239	1.967	1.095	0.924	156	625	13297	12463	0.11	6902	6395	6571	5892	0
3	19	3		GM07552	14270	23660	140	3313	3193	706	152	155	45	100	100	0	3268	3055	764	192	198	48	98	98	0	1.028	1.062	1.048	1.08	1.66	1.053	0.907	156	598	6237	5904	0.039	3161	3076	3041	2863	0
3	20	3		GM07741	14460	23660	130	4637	4504	633	160	167	59	100	100	0	4368	4237	574	209	221	143	100	100	0	1.076	1.078	1.085	1.078	1.101	1.078	0.952	120	562	8636	8372	0.106	4477	4159	4344	4028	0
3	21	3		GM07803	14660	23660	140	6040	5812	1087	162	174	69	100	100	0	5622	5316	1253	210	224	148	96	96	0	1.086	1.107	1.088	1.162	1.79	1.087	0.935	156	673	11290	10756	0.119	5878	5412	5650	5106	0
3	22	3		GM07843	14860	23660	140	3917	3696	761	171	180	69	99	99	0	4337	4153	662	215	227	132	100	100	0	0.909	0.895	0.906	0.888	1.339	0.904	0.937	156	829	7868	7463	-0.138	3746	4122	3525	3938	0
3	1	4		GM08377	10770	23870	140	2417	2355	387	141	148	49	100	100	0	2319	2280	346	201	206	55	100	100	0	1.075	1.065	1.071	1.066	1.376	1.073	0.918	156	759	4394	4293	0.104	2276	2118	2214	2079	0
3	2	4		GM08528	10960	23870	140	2593	2518	567	133	142	53	100	100	0	2388	2333	441	182	191	49	100	100	0	1.115	1.109	1.106	1.091	1.505	1.126	0.891	156	617	4666	4536	0.157	2460	2206	2385	2151	0
3	3	4		GM08552	11160	23870	140	19081	17536	3969	126	134	52	100	100	0	18395	16906	3890	169	172	41	100	100	0	1.04	1.04	1.039	1.047	1.453	1.034	0.94	156	584	37181	34147	0.057	18955	18226	17410	16737	0
3	4	4		GM08670	11350	23870	140	2095	2009	520	121	126	43	98	98	0	1782	1774	316	161	166	40	100	99	0	1.218	1.17	1.205	1.083	1.805	1.221	0.894	156	583	3595	3501	0.284	1974	1621	1888	1613	0
3	5	4		GM08679	11550	23860	140	1200	1188	238	116	121	40	100	100	0	1006	970	212	159	163	38	98	96	0	1.28	1.322	1.287	1.396	1.739	1.333	0.86	156	592	1931	1883	0.356	1084	847	1072	811	0
3	6	4		GM08734	11750	23860	140	1255	1254	325	119	323	2723	0	0	0	1079	1043	267	157	246	1945	0	0	0	1.232	1.281	1.225	1.333	1.881	1.289	0.853	156	581	2058	2021	0.301	1136	922	1135	886	0
3	7	4		LD11531	11940	23870	140	3418	3260	903	121	129	72	98	96	0	3623	3464	727	157	161	51	99	99	0	0.951	0.949	0.954	0.879	1.781	0.976	0.924	156	612	6763	6446	-0.072	3297	3466	3139	3307	0
3	8	4		LD11626	12120	23860	130	4360	4328	804	118	133	113	100	100	0	4956	4805	828	160	172	111	100	100	0	0.884	0.906	0.915	0.905	1.147	0.906	0.932	120	619	9038	8855	-0.177	4242	4796	4210	4645	0
3	9	4		LD11664	12340	23870	90	2849	2862	1082	117	121	50	100	100	0	3440	3631	1472	162	165	60	100	100	0	0.833	0.791	0.797	0.818	1.519	0.738	0.881	52	384	6010	6214	-0.263	2732	3278	2745	3469	0
3	10	4		LD11946	12540	23860	90	2561	2652	1232	113	117	45	100	100	0	3604	3543	1456	154	167	128	100	100	0	0.71	0.749	0.706	0.724	1.508	0.743	0.887	52	357	5898	5928	-0.495	2448	3450	2539	3389	0
3	11	4		LD12075	12720	23860	140	2168	2116	473	119	130	90	100	100	0	2215	2083	498	159	169	104	98	98	0	0.997	1.038	1.003	1.053	1.513	1.027	0.877	156	564	4105	3921	-0.005	2049	2056	1997	1924	0
3	12	4		LD12257	12910	23860	140	2531	2468	504	126	135	89	99	99	0	2405	2289	541	168	173	39	98	97	0	1.075	1.104	1.086	1.197	1.778	1.096	0.913	156	640	4642	4463	0.104	2405	2237	2342	2121	0
3	13	4		BLANK	13110	23860	80	4235	3687	1623	132	144	79	100	100	0	5018	4483	1562	172	178	40	100	100	0	0.847	0.825	0.825	0.767	1.403	0.861	0.914	52	322	8949	7866	-0.24	4103	4846	3555	4311	0
3	14	4		BLANK	13310	23860	80	4510	4017	1759	139	143	42	100	100	0	5696	4951	1780	181	185	42	100	100	0	0.793	0.813	0.787	0.759	1.405	0.84	0.902	52	326	9886	8648	-0.335	4371	5515	3878	4770	0
3	15	4		BLANK	13490	23850	90	4350	3894	1317	148	147	41	100	100	0	5201	4633	1395	197	198	43	100	100	0	0.84	0.844	0.848	0.842	1.493	0.843	0.915	52	400	9206	8182	-0.252	4202	5004	3746	4436	0
3	16	4		BLANK	13690	23850	80	4175	3855	1244	145	157	99	100	100	0	5254	4780	1443	195	197	40	100	100	0	0.797	0.809	0.821	0.796	1.386	0.815	0.899	52	316	9089	8295	-0.328	4030	5059	3710	4585	0
3	17	4		BLANK	13890	23850	80	4342	4008	1086	147	156	58	100	100	0	5259	4956	1148	192	195	40	100	100	0	0.828	0.81	0.806	0.794	1.393	0.808	0.875	52	340	9262	8625	-0.272	4195	5067	3861	4764	0
3	18	4		BLANK	14110	23860	100	3718	3401	1624	138	146	48	95	92	0	4690	4346	1600	185	189	48	98	98	0	0.795	0.784	0.784	0.716	2.117	0.818	0.886	80	470	8085	7424	-0.332	3580	4505	3263	4161	0
3	19	4		BLANK	14300	23860	100	3336	3063	1480	139	145	44	97	96	0	4376	3923	1741	187	194	49	98	97	0	0.763	0.783	0.745	0.74	1.994	0.784	0.879	80	426	7386	6660	-0.39	3197	4189	2924	3736	0
3	20	4		BLANK	14480	23850	100	2952	2841	1668	144	150	50	96	92	0	3318	3388	1884	192	196	49	95	93	0	0.898	0.844	0.795	0.792	2.977	0.845	0.846	80	463	5934	5893	-0.155	2808	3126	2697	3196	0
3	21	4		BLANK	14680	23850	90	4296	4080	1251	146	154	53	100	100	0	5267	4961	1212	195	199	49	100	100	0	0.818	0.825	0.838	0.803	1.347	0.855	0.872	52	372	9222	8700	-0.289	4150	5072	3934	4766	0
3	22	4		BLANK	14850	23870	80	4213	4553	1412	159	168	66	100	100	0	5100	5101	1482	210	211	50	100	100	0	0.829	0.898	0.93	0.905	1.384	0.896	0.865	52	311	8944	9285	-0.27	4054	4890	4394	4891	0
3	1	5		BLANK	10750	24070	80	3621	3253	1046	153	162	59	98	98	0	4174	3826	1047	219	223	61	100	100	0	0.877	0.859	0.859	0.804	1.598	0.872	0.921	52	287	7423	6707	-0.19	3468	3955	3100	3607	0
3	2	5		BLANK	10970	24070	80	2709	2518	1208	114	124	47	100	100	0	3284	3105	1204	166	170	40	100	100	0	0.832	0.818	0.806	0.771	1.568	0.84	0.88	52	320	5713	5343	-0.265	2595	3118	2404	2939	0
3	3	5		BLANK	11180	24060	100	2569	2559	1101	121	127	44	97	97	0	3230	3209	1360	165	166	40	96	96	0	0.799	0.801	0.799	0.787	1.8	0.795	0.904	80	451	5513	5482	-0.324	2448	3065	2438	3044	0
3	4	5		BLANK	11380	24070	100	2631	2882	1117	117	124	54	100	100	0	3468	3499	1184	152	160	74	100	100	0	0.758	0.826	0.804	0.811	1.503	0.834	0.912	80	446	5830	6112	-0.399	2514	3316	2765	3347	0
3	5	5		BLANK	11560	24070	100	2732	2751	1288	111	123	89	98	98	0	3073	3236	1424	152	162	100	98	98	0	0.897	0.856	0.852	0.829	1.738	0.859	0.91	80	454	5542	5724	-0.156	2621	2921	2640	3084	0
3	6	5		BLANK	11760	24070	110	2621	2815	1361	113	349	2926	48	0	0	3000	3418	1302	152	257	2090	77	32	0	0.881	0.827	0.827	0.762	1.524	1.847	0.566	80	503	5356	5968	-0.183	2508	2848	2702	3266	0
3	7	5		BLANK	11940	24060	90	3017	2809	997	114	127	83	100	100	0	3883	3636	985	154	159	58	100	100	0	0.778	0.774	0.764	0.745	1.318	0.804	0.892	52	369	6632	6177	-0.361	2903	3729	2695	3482	0
3	8	5		BLANK	12150	24070	100	1470	1855	987	114	121	57	100	100	0	2077	2440	1035	154	161	59	100	100	0	0.705	0.762	0.727	0.719	1.558	0.794	0.867	80	420	3279	4027	-0.504	1356	1923	1741	2286	0
3	9	5		(GH05320)	12320	24060	140	3051	2781	1168	112	124	94	96	95	0	4159	3828	1404	154	165	98	98	98	0	0.734	0.726	0.736	0.673	2.035	0.737	0.907	156	603	6944	6343	-0.446	2939	4005	2669	3674	0
3	10	5		(GH09478)	12510	24060	130	1167	1178	199	117	126	61	100	100	0	1181	1181	158	157	168	107	100	100	0	1.025	1.036	1.039	1.031	1.178	1.037	0.919	120	604	2074	2085	0.036	1050	1024	1061	1024	0
3	11	5		GH12068	12720	24050	130	1917	1854	392	118	127	63	100	100	0	2281	2178	489	158	168	62	99	99	0	0.847	0.859	0.843	0.892	1.584	0.841	0.916	120	516	3922	3756	-0.239	1799	2123	1736	2020	0
3	12	5		(GH12581)	12900	24060	140	2206	2101	544	118	125	63	98	98	0	2845	2725	548	160	165	48	100	98	0	0.778	0.773	0.774	0.738	1.759	0.782	0.899	156	517	4773	4548	-0.363	2088	2685	1983	2565	0
3	13	5		(GH14032)	13110	24060	140	1400	1336	336	125	136	69	96	94	0	1924	1853	333	166	170	41	100	100	0	0.725	0.718	0.727	0.668	1.742	0.722	0.898	156	629	3033	2898	-0.463	1275	1758	1211	1687	0
3	14	5		GH01918	13310	24060	120	4370	4551	2167	131	141	62	100	99	0	5288	5428	2313	177	187	57	100	100	0	0.829	0.842	0.846	0.796	1.76	0.854	0.884	120	568	9350	9671	-0.27	4239	5111	4420	5251	0
3	15	5		LD23835	13520	24050	100	3743	3418	1928	138	143	59	100	100	0	4311	4286	2275	183	194	69	100	100	0	0.873	0.799	0.797	0.771	1.86	0.808	0.899	80	444	7733	7383	-0.195	3605	4128	3280	4103	0
3	16	5		LD24380	13690	24050	130	3607	3502	867	140	148	56	100	100	0	4507	4233	1152	186	191	45	100	100	0	0.802	0.831	0.802	0.838	1.22	0.816	0.91	120	592	7788	7409	-0.318	3467	4321	3362	4047	0
3	17	5		(LD24449)	13890	24060	140	3398	3224	846	144	151	51	100	98	0	4363	4182	768	191	196	45	100	100	0	0.78	0.772	0.785	0.707	1.8	0.784	0.908	156	642	7426	7071	-0.359	3254	4172	3080	3991	0
3	18	5		LD24492	14080	24050	130	2972	2804	1292	139	145	43	100	100	0	4509	3979	1695	187	191	44	100	100	0	0.655	0.703	0.678	0.678	1.561	0.696	0.868	120	533	7155	6457	-0.609	2833	4322	2665	3792	0
3	19	5		LD24639	14270	24050	140	2786	2698	496	139	147	52	100	100	0	2634	2510	507	182	189	48	100	99	0	1.08	1.099	1.085	1.124	1.454	1.094	0.919	156	617	5099	4887	0.11	2647	2452	2559	2328	0
3	20	5		(LD25338)	14480	24050	120	6900	6491	2283	148	154	55	100	100	0	8369	7861	2882	189	195	53	100	100	0	0.825	0.827	0.816	0.847	1.818	0.813	0.919	120	494	14932	14015	-0.277	6752	8180	6343	7672	0
3	21	5		(LP11031)	14660	24050	140	2760	2704	446	149	155	49	100	100	0	2959	2876	498	195	199	50	100	100	0	0.945	0.953	0.932	0.964	1.369	0.945	0.921	156	600	5375	5236	-0.082	2611	2764	2555	2681	0
3	22	5		GH02288	14860	24050	140	5920	5672	1219	168	176	90	100	100	0	7529	7003	1752	219	224	57	100	98	0	0.787	0.811	0.801	0.88	2.194	0.786	0.872	156	745	13062	12288	-0.346	5752	7310	5504	6784	0
3	1	6		GH02384	10760	24260	140	1965	1943	332	138	147	53	100	100	0	2000	1903	427	201	205	56	99	99	0	1.016	1.061	1.032	1.12	1.632	1.047	0.878	156	732	3626	3507	0.022	1827	1799	1805	1702	0
3	2	6		GH02419	10960	24260	140	2360	2369	1195	121	127	45	100	100	0	2923	3002	1507	172	175	40	97	96	0	0.814	0.794	0.767	0.789	1.787	0.783	0.88	156	588	4990	5078	-0.297	2239	2751	2248	2830	0
3	3	6		GH02435	11160	24250	150	1618	1576	326	115	120	49	100	100	0	1692	1610	388	159	163	38	99	98	0	0.98	1.007	0.97	1.077	1.751	0.97	0.859	156	654	3036	2912	-0.029	1503	1533	1461	1451	0
3	4	6		GH02505	11360	24260	120	2081	1927	910	115	121	60	100	99	0	2781	2492	1139	157	163	71	100	100	0	0.749	0.776	0.78	0.767	1.448	0.769	0.896	120	498	4590	4147	-0.417	1966	2624	1812	2335	0
3	5	6		GH03186	11550	24260	130	3722	3701	1339	111	118	51	100	100	0	4122	4289	1392	153	160	70	100	100	0	0.91	0.868	0.872	0.843	1.554	0.889	0.864	120	524	7580	7726	-0.136	3611	3969	3590	4136	0
3	6	6		GH03482	11740	24260	140	2312	2248	452	110	124	140	99	99	0	2580	2558	452	149	156	38	100	100	0	0.906	0.888	0.9	0.882	1.367	0.895	0.885	156	595	4633	4547	-0.143	2202	2431	2138	2409	0
3	7	6		GH03529	11940	24250	120	3280	3130	1102	108	123	138	98	98	0	4167	3921	1248	152	156	38	100	100	0	0.79	0.802	0.785	0.771	1.643	0.798	0.878	120	544	7187	6791	-0.34	3172	4015	3022	3769	0
3	8	6		GH03693	12140	24250	120	2649	2612	912	110	119	51	100	99	0	3166	3071	994	153	157	39	100	100	0	0.843	0.857	0.857	0.845	1.722	0.856	0.894	120	499	5552	5420	-0.247	2539	3013	2502	2918	0
3	9	6		GH03922	12330	24250	140	2610	2591	492	112	117	43	100	100	0	2638	2558	623	152	157	37	98	96	0	1.005	1.03	1.001	1.072	1.712	1.005	0.886	156	511	4984	4885	0.007	2498	2486	2479	2406	0
3	10	6		GH04120	12510	24250	130	2853	2832	764	118	126	56	100	100	0	3289	3160	897	156	163	53	100	100	0	0.873	0.903	0.895	0.92	1.34	0.893	0.891	120	502	5868	5718	-0.196	2735	3133	2714	3004	0
3	11	6		LD24628	12710	24250	140	1387	1382	213	119	127	61	100	100	0	1337	1305	255	156	167	66	98	98	0	1.074	1.099	1.055	1.089	1.331	1.093	0.871	156	577	2449	2412	0.103	1268	1181	1263	1149	0
3	12	6		LD24646	12910	24250	140	1651	1629	270	116	122	46	100	100	0	1636	1593	254	155	160	48	100	100	0	1.036	1.052	1.033	1.064	1.383	1.055	0.896	156	511	3016	2951	0.052	1535	1481	1513	1438	0
3	13	6		LD24679	13100	24250	140	1607	1558	252	118	128	48	100	100	0	1639	1537	374	159	161	39	98	96	0	1.006	1.045	1.017	1.111	1.782	1.01	0.868	156	510	2969	2818	0.009	1489	1480	1440	1378	0
3	14	6		LD24721	13300	24250	140	2080	2073	287	125	134	59	100	100	0	2302	2218	361	165	167	42	100	99	0	0.915	0.949	0.946	0.968	1.414	0.937	0.91	156	530	4092	4001	-0.128	1955	2137	1948	2053	0
3	15	6		LD24889	13490	24250	140	2062	2038	302	129	142	129	100	100	0	2143	2049	435	170	177	58	99	98	0	0.98	1.016	0.987	1.045	1.467	0.995	0.89	156	574	3906	3788	-0.03	1933	1973	1909	1879	0
3	16	6		LD24929	13690	24250	140	2793	2735	503	134	144	129	100	100	0	4118	3887	751	170	175	43	100	99	0	0.674	0.7	0.692	0.716	1.551	0.686	0.899	156	561	6607	6318	-0.57	2659	3948	2601	3717	0
3	17	6		GH03623	13890	24250	140	2199	2150	377	132	139	55	100	100	0	3266	3144	506	174	182	51	100	100	0	0.668	0.679	0.673	0.684	1.409	0.661	0.9	156	511	5159	4988	-0.581	2067	3092	2018	2970	0
3	18	6		GH03826	14080	24250	140	2821	2704	597	130	138	50	100	100	0	3172	2985	678	174	183	52	99	99	0	0.898	0.916	0.918	0.915	1.409	0.908	0.91	156	494	5689	5385	-0.156	2691	2998	2574	2811	0
3	19	6		GH04024	14280	24250	140	1666	1603	314	134	144	51	100	100	0	1595	1531	293	179	187	52	100	99	0	1.082	1.087	1.095	1.099	1.476	1.09	0.891	156	510	2948	2821	0.114	1532	1416	1469	1352	0
3	20	6		GH04031	14470	24240	150	1829	1784	289	144	149	48	100	100	0	1892	1782	417	185	193	49	98	98	0	0.987	1.027	1.003	1.067	1.561	0.989	0.863	156	516	3392	3237	-0.019	1685	1707	1640	1597	0
3	21	6		GH04205	14660	24250	140	2298	2166	547	154	162	88	97	96	0	2807	2692	479	202	206	48	100	99	0	0.823	0.808	0.833	0.796	1.431	0.82	0.882	156	490	4749	4502	-0.281	2144	2605	2012	2490	0
3	22	6		GH04442	14860	24240	140	2971	2907	509	173	181	111	100	100	0	2500	2325	567	223	229	54	97	96	0	1.229	1.301	1.253	1.352	1.695	1.277	0.86	156	678	5075	4836	0.297	2798	2277	2734	2102	0
3	1	7		GH05406	10770	24450	140	1190	1179	183	130	138	53	100	100	0	1182	1145	186	187	190	45	99	99	0	1.065	1.095	1.076	1.097	1.317	1.1	0.897	156	667	2055	2007	0.091	1060	995	1049	958	0
3	2	7		GH05665	10970	24450	150	1666	1618	256	122	126	41	100	100	0	1506	1460	285	176	179	40	98	98	0	1.161	1.165	1.126	1.161	1.275	1.147	0.881	156	517	2874	2780	0.215	1544	1330	1496	1284	0
3	3	7		GH05812	11160	24450	140	1561	1533	232	116	121	42	100	100	0	1569	1501	286	163	166	39	99	98	0	1.028	1.059	1.034	1.113	1.663	1.036	0.859	156	522	2851	2755	0.039	1445	1406	1417	1338	0
3	4	7		GH06302	11360	24450	150	825	796	196	114	118	42	98	98	0	793	767	117	157	161	39	100	100	0	1.118	1.118	1.156	1.056	1.595	1.196	0.844	156	527	1347	1292	0.161	711	636	682	610	0
3	5	7		GH06673	11540	24450	140	1128	1133	357	110	119	63	100	100	0	1335	1309	232	157	161	38	100	99	0	0.864	0.888	0.864	0.877	1.413	0.923	0.835	156	490	2196	2175	-0.211	1018	1178	1023	1152	0
3	6	7		GH06781	11740	24450	140	1295	1309	271	112	127	147	100	100	0	1434	1392	271	152	158	34	100	100	0	0.923	0.965	0.923	0.979	1.394	0.952	0.902	156	505	2465	2437	-0.116	1183	1282	1197	1240	0
3	7	7		GH08220	11940	24450	140	1461	1450	226	112	124	141	100	100	0	1372	1350	200	154	159	38	100	100	0	1.108	1.119	1.12	1.119	1.23	1.145	0.883	156	499	2567	2534	0.147	1349	1218	1338	1196	0
3	8	7		GH08318	12120	24450	140	1644	1603	312	110	117	50	100	100	0	1509	1473	240	153	158	38	100	100	0	1.131	1.131	1.119	1.116	1.258	1.142	0.932	156	520	2890	2813	0.178	1534	1356	1493	1320	0
3	9	7		GH08677	12320	24450	140	984	987	196	112	118	48	100	99	0	1190	1174	185	153	158	37	100	100	0	0.841	0.857	0.853	0.844	1.301	0.858	0.905	156	518	1909	1896	-0.25	872	1037	875	1021	0
3	10	7		GH08902	12520	24450	140	1249	1231	216	115	122	48	100	100	0	1233	1201	181	156	161	51	100	100	0	1.053	1.068	1.059	1.067	1.215	1.074	0.925	156	503	2211	2161	0.074	1134	1077	1116	1045	0
3	11	7		GH09035	12710	24450	140	1002	1002	242	117	122	43	100	100	0	1000	977	164	151	156	50	100	100	0	1.042	1.071	1.053	1.052	1.294	1.174	0.791	156	502	1734	1711	0.06	885	849	885	826	0
3	12	7		GH09240	12910	24450	140	1714	1681	325	115	120	44	100	100	0	1655	1630	275	151	154	37	100	100	0	1.063	1.059	1.045	1.054	1.29	1.077	0.917	156	505	3103	3045	0.088	1599	1504	1566	1479	0
3	13	7		LD35644	13110	24450	150	2222	2181	401	117	122	41	100	100	0	2144	2095	268	152	156	37	100	100	0	1.057	1.062	1.086	1.037	1.388	1.084	0.912	156	508	4097	4007	0.08	2105	1992	2064	1943	0
3	14	7		LD35950	13300	24450	140	1397	1397	236	119	127	44	99	99	0	1630	1614	202	151	155	36	100	100	0	0.864	0.874	0.87	0.856	1.385	0.88	0.91	156	505	2757	2741	-0.211	1278	1479	1278	1463	0
3	15	7		LD36125	13500	24450	140	532	1728	1926	124	137	136	78	58	0	737	2347	2473	156	159	37	99	95	0	0.702	0.732	0.688	0.641	1.966	0.754	0.913	156	494	989	3795	-0.51	408	581	1604	2191	0
3	16	7		LD36256	13690	24450	140	2129	2065	532	123	139	141	99	99	0	2665	2561	578	160	165	41	100	99	0	0.801	0.809	0.804	0.814	1.485	0.813	0.889	156	494	4511	4343	-0.32	2006	2505	1942	2401	0
3	17	7		LD36705	13890	24450	140	3303	2887	1425	127	134	63	94	93	0	3201	2742	1433	165	171	48	96	94	0	1.046	1.071	1.027	1.13	2.232	1.055	0.86	156	487	6212	5337	0.065	3176	3036	2760	2577	0
3	18	7		LD37139	14080	24440	140	2503	2356	576	124	133	66	99	99	0	2630	2472	531	169	176	52	100	98	0	0.967	0.969	0.972	0.96	1.415	0.983	0.908	156	462	4840	4535	-0.049	2379	2461	2232	2303	0
3	19	7		LD40095	14270	24440	150	2388	2248	561	128	135	62	98	97	0	2422	2219	651	173	179	49	95	94	0	1.005	1.036	1.003	1.05	1.816	1.022	0.886	156	507	4509	4166	0.007	2260	2249	2120	2046	0
3	20	7		LD40483	14470	24440	140	2528	2359	638	136	142	46	98	97	0	3041	2738	832	180	187	54	97	97	0	0.836	0.869	0.836	0.885	1.799	0.847	0.889	156	522	5253	4781	-0.258	2392	2861	2223	2558	0
3	21	7		LD40504	14670	24440	140	2320	2211	482	146	152	91	99	99	0	1947	1892	330	196	199	60	99	99	0	1.242	1.218	1.233	1.196	1.29	1.247	0.917	156	502	3925	3761	0.312	2174	1751	2065	1696	0
3	22	7		LD40833	14860	24440	140	3289	3159	667	152	165	113	99	99	0	4286	4026	1064	207	210	67	96	96	0	0.769	0.787	0.769	0.851	1.897	0.764	0.925	156	678	7216	6826	-0.379	3137	4079	3007	3819	0
3	1	8		LD41157	10770	24650	140	1040	1033	174	123	131	48	100	100	0	1000	985	180	174	180	45	98	98	0	1.11	1.122	1.094	1.145	1.472	1.117	0.874	156	693	1743	1721	0.151	917	826	910	811	0
3	2	8		LD41365	10970	24650	140	1477	1416	362	126	129	41	98	98	0	1224	1185	222	177	181	43	100	100	0	1.29	1.28	1.294	1.179	1.862	1.324	0.895	156	512	2398	2298	0.368	1351	1047	1290	1008	0
3	3	8		LD43867	11160	24650	150	946	950	427	119	122	41	98	98	0	1135	1106	185	163	168	43	100	100	0	0.851	0.881	0.872	0.842	1.484	1.018	0.705	156	507	1799	1774	-0.233	827	972	831	943	0
3	4	8		LD43883	11360	24650	150	1403	1366	308	112	117	42	100	100	0	1448	1420	230	158	160	38	100	100	0	1.001	0.994	1.02	0.964	1.432	1.02	0.882	156	480	2581	2516	0.001	1291	1290	1254	1262	0
3	5	8		LD44327	11550	24650	140	1024	1214	767	108	120	74	98	95	0	1230	1502	928	158	162	38	99	98	0	0.854	0.823	0.839	0.815	1.827	0.814	0.894	156	480	1988	2450	-0.227	916	1072	1106	1344	0
3	6	8		LD44732	11750	24640	150	1218	1205	192	109	122	85	100	100	0	1401	1346	287	154	160	35	96	96	0	0.889	0.919	0.899	0.921	1.458	0.88	0.854	156	516	2356	2288	-0.169	1109	1247	1096	1192	0
3	7	8		LD45115	11940	24640	150	828	826	125	115	118	60	100	100	0	1117	1077	204	152	158	35	98	98	0	0.739	0.769	0.758	0.77	1.365	0.754	0.883	156	471	1678	1636	-0.437	713	965	711	925	0
3	8	8		LD45253	12130	24650	150	1225	1296	592	111	114	35	99	98	0	1697	1684	598	153	157	36	100	100	0	0.722	0.774	0.754	0.716	1.605	0.804	0.867	156	491	2658	2716	-0.471	1114	1544	1185	1531	0
3	9	8		LD46621	12330	24640	140	912	912	172	111	115	42	100	99	0	851	832	127	150	156	39	100	100	0	1.143	1.174	1.173	1.164	1.386	1.194	0.874	156	495	1502	1483	0.192	801	701	801	682	0
3	10	8		LD46714	12520	24640	140	1031	1004	194	113	120	60	100	100	0	1039	1000	225	150	156	40	98	98	0	1.033	1.048	1.014	1.06	1.502	1.045	0.86	156	480	1807	1741	0.046	918	889	891	850	0
3	11	8		LD46766	12720	24640	150	1335	1336	461	112	122	64	100	100	0	1432	1372	326	149	152	36	98	98	0	0.953	1.001	0.966	1.067	1.888	1.029	0.802	156	499	2506	2447	-0.069	1223	1283	1224	1223	0
3	12	8		LD47425	12910	24640	140	2170	2113	385	114	119	49	100	100	0	2328	2196	531	151	154	35	97	96	0	0.944	0.978	0.946	1.047	1.836	0.947	0.91	156	495	4233	4044	-0.083	2056	2177	1999	2045	0
3	13	8		LD47479	13110	24640	150	1323	1304	239	116	121	42	100	100	0	1443	1364	298	151	157	36	99	99	0	0.934	0.979	0.965	1	1.428	0.956	0.887	156	499	2499	2401	-0.098	1207	1292	1188	1213	0
3	14	8		LD47553	13300	24650	140	1515	1478	343	118	124	43	99	99	0	1519	1492	248	150	155	36	100	99	0	1.02	1.013	1.014	0.993	1.57	1.038	0.895	156	495	2766	2702	0.029	1397	1369	1360	1342	0
3	15	8		GM13193	13500	24640	150	2419	2262	487	121	129	64	100	100	0	2947	2724	765	153	157	39	98	98	0	0.822	0.833	0.794	0.926	2.111	0.794	0.872	156	490	5092	4712	-0.282	2298	2794	2141	2571	0
3	16	8		GM13209	13690	24640	140	2661	2465	688	119	129	72	99	99	0	2644	2350	762	157	161	41	97	96	0	1.022	1.07	1.029	1.151	1.918	1.046	0.872	156	462	5029	4539	0.032	2542	2487	2346	2193	0
3	17	8		GM13341	13890	24640	140	2691	2647	393	122	131	61	100	100	0	3672	3608	486	160	164	38	100	100	0	0.731	0.732	0.717	0.73	1.195	0.728	0.93	156	462	6081	5973	-0.451	2569	3512	2525	3448	0
3	18	8		GM13460	14080	24640	140	1593	1589	399	125	134	71	99	99	0	1536	1517	300	161	166	38	99	99	0	1.068	1.08	1.065	1.064	1.284	1.096	0.859	156	454	2843	2820	0.094	1468	1375	1464	1356	0
3	19	8		GM13876	14270	24640	140	2918	2671	756	127	144	171	99	98	0	2881	2607	745	163	170	45	98	98	0	1.027	1.041	1.028	1.047	1.934	1.043	0.886	156	487	5509	4988	0.038	2791	2718	2544	2444	0
3	20	8		GM14115	14470	24640	140	4293	4024	1059	132	148	162	98	98	0	4698	4422	875	172	179	57	100	100	0	0.919	0.916	0.926	0.869	1.574	0.934	0.924	156	504	8687	8142	-0.121	4161	4526	3892	4250	0
3	21	8		LD21102	14670	24640	140	3642	3283	1054	136	141	52	98	97	0	4846	4500	1168	178	185	55	100	100	0	0.751	0.728	0.738	0.67	1.794	0.74	0.917	156	487	8174	7469	-0.413	3506	4668	3147	4322	0
3	22	8		LD21207	14860	24640	150	4493	4183	1043	142	148	86	98	96	0	5276	5062	891	187	190	63	100	100	0	0.855	0.829	0.852	0.774	1.785	0.843	0.917	156	714	9440	8916	-0.226	4351	5089	4041	4875	0
3	1	9		LD21247	10770	24850	150	921	892	199	129	136	44	100	100	0	999	973	163	184	190	47	100	100	0	0.972	0.967	0.982	0.951	1.366	0.984	0.863	156	767	1607	1552	-0.041	792	815	763	789	0
3	2	9		LD21275	10960	24850	150	963	941	213	119	124	41	99	98	0	1011	1014	149	170	176	45	100	100	0	1.004	0.974	1.025	0.931	1.54	1.005	0.827	156	586	1685	1666	0.005	844	841	822	844	0
3	3	9		LD21309	11160	24840	140	1604	1626	295	113	119	43	100	100	0	1705	1677	231	160	166	44	100	100	0	0.965	0.997	0.992	0.991	1.23	1.003	0.908	156	505	3036	3030	-0.051	1491	1545	1513	1517	0
3	4	9		LD21347	11350	24840	140	1335	1322	327	108	114	38	100	99	0	1362	1308	271	155	158	38	99	98	0	1.017	1.053	1.03	1.056	1.606	1.062	0.899	156	471	2434	2367	0.024	1227	1207	1214	1153	0
3	5	9		LD21768	11540	24840	150	1366	1310	276	108	117	55	100	98	0	1225	1169	269	155	160	40	97	96	0	1.176	1.185	1.162	1.208	1.661	1.167	0.87	156	527	2328	2216	0.234	1258	1070	1202	1014	0
3	6	9		LD21841	11740	24840	140	1406	1389	241	108	118	69	100	100	0	1402	1376	214	150	156	39	100	100	0	1.037	1.045	1.031	1.048	1.286	1.049	0.909	156	586	2550	2507	0.052	1298	1252	1281	1226	0
3	7	9		LD21956	11940	24840	140	2230	2204	386	109	115	59	100	100	0	2277	2203	358	147	153	37	100	100	0	0.996	1.019	0.993	1.021	1.215	1.015	0.935	156	508	4251	4151	-0.006	2121	2130	2095	2056	0
3	8	9		LD22082	12130	24840	150	1114	1105	194	111	115	38	100	100	0	1157	1114	223	150	154	37	99	99	0	0.996	1.031	1.003	1.068	1.588	1.015	0.862	156	490	2010	1958	-0.006	1003	1007	994	964	0
3	9	9		LD22216	12330	24840	140	1355	1328	320	111	115	37	99	98	0	1436	1394	280	147	152	35	100	100	0	0.965	0.976	0.985	0.943	1.708	0.988	0.882	156	483	2533	2464	-0.051	1244	1289	1217	1247	0
3	10	9		LD22387	12520	24840	140	2768	2655	1550	110	120	65	99	99	0	4176	3934	2073	148	155	39	100	100	0	0.66	0.672	0.667	0.629	1.643	0.683	0.883	156	494	6686	6331	-0.6	2658	4028	2545	3786	0
3	11	9		LD22866	12710	24840	140	1676	1647	355	111	122	72	100	100	0	1845	1792	315	150	155	38	100	100	0	0.923	0.935	0.926	0.925	1.318	0.941	0.899	156	512	3260	3178	-0.115	1565	1695	1536	1642	0
3	12	9		LD23157	12910	24840	140	1326	1299	200	117	122	52	100	100	0	1316	1298	158	151	154	37	100	100	0	1.038	1.031	1.044	1.026	1.202	1.041	0.911	156	487	2374	2329	0.053	1209	1165	1182	1147	0
3	13	9		LD23505	13100	24840	140	1892	1843	380	117	121	40	100	99	0	1941	1905	287	153	158	41	100	100	0	0.993	0.985	0.993	0.959	1.36	1.005	0.908	156	471	3563	3478	-0.011	1775	1788	1726	1752	0
3	14	9		LD23513	13300	24840	150	1323	1294	271	118	123	46	99	99	0	1514	1505	264	157	162	43	100	100	0	0.888	0.872	0.892	0.834	1.614	0.88	0.856	156	499	2562	2524	-0.171	1205	1357	1176	1348	0
3	15	9		LD23542	13500	24840	140	1713	1633	424	121	129	61	97	97	0	1548	1513	271	159	163	41	100	100	0	1.146	1.117	1.14	1.044	1.885	1.164	0.865	156	480	2981	2866	0.197	1592	1389	1512	1354	0
3	16	9		LD23613	13690	24830	140	3155	3138	515	118	125	56	100	100	0	3696	3544	777	155	163	43	100	100	0	0.858	0.891	0.87	0.937	1.598	0.869	0.91	156	487	6578	6409	-0.222	3037	3541	3020	3389	0
3	17	9		GH14162	13890	24830	140	2219	1957	844	118	124	49	100	100	0	3047	2547	1092	152	161	41	99	99	0	0.726	0.768	0.742	0.747	1.525	0.76	0.919	156	505	4996	4234	-0.462	2101	2895	1839	2395	0
3	18	9		GH14278	14080	24830	140	2907	2605	926	118	126	52	100	100	0	4198	3515	1432	155	159	37	97	96	0	0.69	0.74	0.719	0.764	1.704	0.706	0.904	156	570	6832	5847	-0.536	2789	4043	2487	3360	0
3	19	9		GH14313	14280	24830	140	4147	3648	1414	124	143	168	100	100	0	6177	5448	2059	156	161	42	100	100	0	0.668	0.666	0.676	0.66	1.382	0.659	0.917	156	498	10044	8816	-0.582	4023	6021	3524	5292	0
3	20	9		GH14327	14470	24830	140	2060	1998	424	128	147	171	100	99	0	1990	1953	332	160	168	46	100	100	0	1.056	1.043	1.04	1.029	1.259	1.061	0.921	156	470	3762	3663	0.078	1932	1830	1870	1793	0
3	21	9		GH14380	14660	24830	140	2900	2764	1076	132	143	59	100	100	0	3624	3384	1255	167	173	42	99	99	0	0.801	0.818	0.822	0.8	1.441	0.814	0.905	156	487	6225	5849	-0.321	2768	3457	2632	3217	0
3	22	9		GH14389	14860	24830	140	2608	2500	722	138	149	78	100	100	0	2706	2438	770	171	176	41	97	96	0	0.974	1.042	1.037	1.117	1.931	1.03	0.914	156	677	5005	4629	-0.037	2470	2535	2362	2267	0
3	1	10		GH14710	10770	25050	140	1318	1206	378	135	139	43	98	98	0	1372	1294	319	190	195	48	100	100	0	1.001	0.97	1.004	0.944	1.453	1	0.829	156	721	2365	2175	0.001	1183	1182	1071	1104	0
3	2	10		GH14739	10970	25040	80	1512	1369	882	118	125	46	88	88	0	2069	1849	1095	162	169	64	90	90	0	0.731	0.742	0.726	0.629	2.155	0.754	0.882	52	301	3301	2938	-0.452	1394	1907	1251	1687	0
3	3	10		GH14842	11160	25040	140	1125	1064	268	112	122	59	99	99	0	1130	1085	228	157	165	61	100	100	0	1.041	1.026	1.038	0.999	1.498	1.032	0.874	156	593	1986	1880	0.058	1013	973	952	928	0
3	4	10		GH14950	11360	25040	140	699	687	179	108	114	40	99	99	0	794	769	150	157	161	42	99	99	0	0.928	0.946	0.969	0.953	1.621	0.964	0.84	156	511	1228	1191	-0.108	591	637	579	612	0
3	5	10		GH01077	11550	25030	130	1711	1623	412	108	115	43	100	100	0	1964	1844	430	155	160	44	100	100	0	0.886	0.897	0.916	0.891	1.307	0.887	0.914	120	554	3412	3204	-0.174	1603	1809	1515	1689	0
3	6	10		GH01093	11750	25030	90	2876	2527	1046	108	113	42	100	100	0	3656	3315	1085	153	159	44	100	100	0	0.79	0.765	0.763	0.734	1.494	0.792	0.9	52	352	6271	5581	-0.34	2768	3503	2419	3162	0
3	7	10		GH01761	11940	25040	140	1248	1210	283	109	114	42	100	100	0	1429	1366	292	149	156	43	100	100	0	0.89	0.905	0.9	0.907	1.354	0.896	0.899	156	533	2419	2318	-0.168	1139	1280	1101	1217	0
3	8	10		GH01880	12130	25030	150	1731	1668	398	113	117	38	100	99	0	1899	1780	455	151	155	37	96	96	0	0.926	0.955	0.951	1.006	1.862	0.949	0.886	156	499	3366	3184	-0.111	1618	1748	1555	1629	0
3	9	10		GH02265	12330	25030	140	1398	1354	369	114	118	38	100	100	0	1501	1396	390	149	155	36	99	98	0	0.95	0.994	0.936	1.032	1.736	0.989	0.846	156	495	2636	2487	-0.074	1284	1352	1240	1247	0
3	10	10		GH02377	12510	25030	130	2981	2377	1207	109	121	81	100	100	0	4144	3380	1632	147	163	139	100	99	0	0.719	0.702	0.711	0.683	1.725	0.687	0.859	120	487	6869	5501	-0.477	2872	3997	2268	3233	0
3	11	10		GH02452	12720	25030	140	2497	2175	954	113	142	353	98	87	0	3069	2651	1104	151	166	132	100	100	0	0.817	0.825	0.83	0.811	1.601	0.857	0.793	156	543	5302	4562	-0.292	2384	2918	2062	2500	0
3	12	10		GH02677	12920	25030	140	2259	3214	2597	117	155	462	81	64	0	3016	4301	3598	151	156	38	96	95	0	0.748	0.746	0.727	0.826	2.464	0.722	0.901	156	488	5007	7247	-0.42	2142	2865	3097	4150	0
3	13	10		GH03511	13110	25030	140	2719	2592	860	119	142	298	100	98	0	3232	2910	1106	151	157	41	98	98	0	0.844	0.896	0.855	0.929	1.802	0.859	0.838	156	475	5681	5232	-0.245	2600	3081	2473	2759	0
3	14	10		GH03691	13300	25030	140	1891	1848	344	126	138	75	100	100	0	2486	2368	501	155	161	41	99	99	0	0.757	0.778	0.77	0.779	1.336	0.761	0.894	156	497	4096	3935	-0.401	1765	2331	1722	2213	0
3	15	10		GH03852	13500	25030	140	2407	2321	576	130	138	58	100	100	0	3101	2891	691	160	164	39	100	100	0	0.774	0.802	0.785	0.803	1.33	0.793	0.898	156	487	5218	4922	-0.369	2277	2941	2191	2731	0
3	16	10		GH04046	13690	25030	140	2533	2479	567	120	128	65	100	100	0	3069	2918	726	156	164	43	100	100	0	0.828	0.854	0.837	0.874	1.568	0.835	0.881	156	494	5326	5121	-0.272	2413	2913	2359	2762	0
3	17	10		GH04113	13890	25030	140	2666	2501	661	116	124	69	96	96	0	3103	2918	687	151	158	41	100	98	0	0.864	0.862	0.869	0.836	2.059	0.866	0.906	156	610	5502	5152	-0.211	2550	2952	2385	2767	0
3	18	10		GH04404	14100	25050	90	2755	2618	1088	113	121	45	100	100	0	3600	3475	1486	155	161	42	100	100	0	0.767	0.755	0.712	0.784	2.009	0.713	0.808	52	347	6087	5825	-0.383	2642	3445	2505	3320	0
3	19	10		GH22790	14280	25030	140	4008	3705	1177	120	129	57	100	100	0	4768	4322	1337	152	158	41	99	99	0	0.842	0.86	0.852	0.896	1.836	0.859	0.904	156	537	8504	7755	-0.248	3888	4616	3585	4170	0
3	20	10		GH22838	14470	25030	140	4086	3805	1191	124	132	57	100	100	0	5387	4980	1419	154	159	37	100	100	0	0.757	0.763	0.753	0.749	1.524	0.766	0.912	156	462	9195	8507	-0.401	3962	5233	3681	4826	0
3	21	10		GH22841	14660	25030	140	3187	2892	904	127	138	70	99	98	0	3744	3490	783	161	166	38	100	100	0	0.854	0.831	0.86	0.769	1.693	0.856	0.891	156	495	6643	6094	-0.228	3060	3583	2765	3329	0
3	22	10		GH22922	14860	25030	140	3151	3053	759	129	140	74	99	99	0	3658	3575	640	166	169	37	100	100	0	0.865	0.858	0.872	0.835	1.423	0.87	0.897	156	677	6514	6333	-0.209	3022	3492	2924	3409	0
3	1	11		GH22984	10770	25240	140	1259	1236	244	130	135	43	100	100	0	1540	1528	227	186	189	44	100	100	0	0.834	0.824	0.845	0.811	1.303	0.831	0.89	156	652	2483	2448	-0.262	1129	1354	1106	1342	0
3	2	11		GH23019	10950	25230	130	1201	1192	197	121	141	119	100	100	0	1286	1266	160	164	191	152	100	100	0	0.963	0.972	0.957	0.967	1.17	0.969	0.926	120	547	2202	2173	-0.055	1080	1122	1071	1102	0
3	3	11		GH23626	11160	25240	140	1172	1138	289	114	135	116	97	96	0	1308	1270	222	157	182	148	99	99	0	0.919	0.92	0.928	0.859	1.647	0.937	0.88	156	584	2209	2137	-0.122	1058	1151	1024	1113	0
3	4	11		GH23732	11360	25230	140	1405	1380	262	111	116	48	100	100	0	1235	1186	252	156	160	41	98	98	0	1.199	1.232	1.206	1.267	1.58	1.224	0.9	156	513	2373	2299	0.262	1294	1079	1269	1030	0
3	5	11		GH23838	11550	25230	140	2036	3607	9626	110	117	66	100	100	1	1816	2053	1908	151	157	43	100	100	0	1.157	1.839	1.142	1.255	1.527	4.639	0.732	156	578	3591	5399	0.21	1926	1665	3497	1902	0
3	6	11		GH23891	11750	25230	140	1912	1848	750	108	116	63	100	100	0	2256	2057	776	150	159	47	100	100	0	0.857	0.912	0.913	0.912	1.483	0.921	0.903	156	609	3910	3647	-0.223	1804	2106	1740	1907	0
3	7	11		GH23955	11940	25230	140	1812	1801	308	108	113	42	100	100	0	1839	1810	257	151	156	39	100	100	0	1.009	1.02	1.017	1.017	1.29	1.022	0.922	156	475	3392	3352	0.014	1704	1688	1693	1659	0
3	8	11		GH24078	12130	25230	140	4027	3908	655	115	120	42	100	100	0	4087	3980	652	157	161	39	100	100	0	0.995	0.992	0.994	0.993	1.199	0.987	0.95	156	486	7842	7616	-0.007	3912	3930	3793	3823	0
3	9	11		GH24669	12330	25230	140	1421	1391	269	119	125	44	99	99	0	1755	1709	222	151	158	39	100	100	0	0.812	0.816	0.829	0.788	1.464	0.824	0.916	156	508	2906	2830	-0.301	1302	1604	1272	1558	0
3	10	11		GH24702	12520	25230	140	1610	1602	269	113	126	83	100	100	0	1448	1416	230	149	163	133	100	100	0	1.152	1.175	1.175	1.172	1.247	1.178	0.911	156	536	2796	2756	0.205	1497	1299	1489	1267	0
3	11	11		GH25014	12720	25230	140	1095	1090	179	112	138	357	100	95	0	969	963	155	152	166	132	100	99	0	1.203	1.206	1.224	1.21	1.253	1.718	0.547	156	520	1800	1789	0.267	983	817	978	811	0
3	12	11		GH25251	12910	25230	140	1301	1267	205	113	151	452	99	86	0	1422	1386	187	152	158	38	100	100	0	0.935	0.935	0.936	0.929	1.22	1.042	0.727	156	510	2458	2388	-0.096	1188	1270	1154	1234	0
3	13	11		GH25390	13110	25220	130	2192	2100	890	117	139	292	100	95	0	2770	2841	1187	151	155	39	100	100	0	0.792	0.737	0.72	0.732	1.369	0.743	0.825	120	496	4694	4673	-0.336	2075	2619	1983	2690	0
3	14	11		GH25507	13300	25230	140	1886	1845	298	127	139	77	100	99	0	1942	1908	248	150	156	38	100	100	0	0.982	0.977	0.969	0.963	1.295	0.976	0.912	156	512	3551	3476	-0.027	1759	1792	1718	1758	0
3	15	11		GH26270	13500	25230	150	2129	2059	387	128	139	61	100	100	0	1993	1978	274	154	158	36	100	100	0	1.088	1.059	1.085	1.042	1.317	1.076	0.907	156	499	3840	3755	0.122	2001	1839	1931	1824	0
3	16	11		GH26380	13690	25220	150	1967	1907	350	119	129	67	100	100	0	2215	2096	443	155	159	39	99	99	0	0.897	0.921	0.889	0.938	1.454	0.902	0.89	156	499	3908	3729	-0.157	1848	2060	1788	1941	0
3	17	11		GH26458	13890	25230	150	2320	2214	569	119	131	99	98	97	0	2442	2351	393	153	158	40	100	100	0	0.962	0.953	0.966	0.891	1.675	0.983	0.891	156	531	4490	4293	-0.057	2201	2289	2095	2198	0
3	18	11		GH26613	14080	25230	140	3601	3404	783	121	132	92	99	98	0	3997	3855	624	155	162	49	100	100	0	0.906	0.887	0.925	0.856	1.513	0.895	0.907	156	539	7322	6983	-0.143	3480	3842	3283	3700	0
3	19	11		GH26628	14280	25220	140	3824	3581	1267	122	128	49	100	100	0	4816	4418	1614	152	159	42	97	96	0	0.794	0.811	0.791	0.891	2.072	0.799	0.921	156	485	8366	7725	-0.333	3702	4664	3459	4266	0
3	20	11		GH26663	14470	25220	150	2026	1989	316	125	131	47	100	100	0	2097	1970	454	154	160	38	97	97	0	0.978	1.026	1	1.052	1.613	0.999	0.889	156	490	3844	3680	-0.032	1901	1943	1864	1816	0
3	21	11		LD35138	14670	25220	140	4696	4340	1654	127	137	67	100	100	0	5318	4861	2006	160	164	39	98	98	0	0.886	0.896	0.887	0.96	1.799	0.87	0.909	156	505	9727	8914	-0.175	4569	5158	4213	4701	0
3	22	11		LD35174	14870	25220	140	4196	3770	1402	128	140	83	100	100	0	3911	3464	1230	164	169	38	100	99	0	1.086	1.104	1.104	1.122	1.622	1.112	0.919	156	687	7815	6942	0.119	4068	3747	3642	3300	0
3	1	12		LD35228	10780	25430	140	1961	1817	493	120	127	47	100	100	0	1487	1384	319	169	177	59	100	100	0	1.397	1.397	1.379	1.381	1.239	1.425	0.917	156	656	3159	2912	0.482	1841	1318	1697	1215	0
3	2	12		LD35238	10950	25410	100	2889	2600	1049	120	142	106	96	96	0	3161	2875	940	163	195	138	100	96	0	0.924	0.914	0.913	0.818	1.773	0.954	0.941	80	385	5767	5192	-0.115	2769	2998	2480	2712	0
3	3	12		LD35279	11160	25430	140	1105	1054	276	116	132	92	98	97	0	1166	1135	204	159	180	118	100	99	0	0.982	0.961	0.977	0.923	1.511	1.004	0.856	156	568	1996	1914	-0.026	989	1007	938	976	0
3	4	12		LD35296	11360	25430	140	2122	1881	767	112	121	123	100	100	0	2638	2239	879	150	154	36	100	100	0	0.808	0.847	0.841	0.852	1.459	0.847	0.894	156	512	4498	3858	-0.308	2010	2488	1769	2089	0
3	5	12		LD36162	11550	25430	120	897	1173	1336	110	124	133	76	63	0	1020	1250	946	145	154	48	100	98	0	0.899	0.962	0.837	0.838	1.948	1.3	0.534	120	520	1662	2168	-0.153	787	875	1063	1105	0
3	6	12		LD36304	11770	25420	130	1211	1593	1379	107	119	83	85	75	0	1073	1795	1546	147	157	50	91	86	0	1.192	0.902	0.874	0.875	2.093	0.894	0.942	120	515	2030	3134	0.254	1104	926	1486	1648	0
3	7	12		LD36410	11950	25430	150	1913	1837	414	108	116	66	100	98	0	1940	1905	248	148	153	37	100	100	0	1.007	0.984	0.991	0.937	1.566	1.015	0.878	156	483	3597	3486	0.01	1805	1792	1729	1757	0
3	8	12		LD36415	12140	25420	150	2897	2891	1453	114	120	44	100	100	0	3425	2981	1462	153	160	41	98	97	0	0.851	0.982	0.985	1.017	1.954	0.978	0.903	156	473	6055	5605	-0.234	2783	3272	2777	2828	0
3	9	12		LD36501	12330	25430	140	1739	1661	396	117	124	45	100	100	0	1771	1701	335	152	158	40	100	100	0	1.002	0.997	1.011	0.983	1.273	1.011	0.908	156	469	3241	3093	0.003	1622	1619	1544	1549	0
3	10	12		LD36616	12520	25430	150	1346	1313	290	111	120	44	98	98	0	1308	1283	187	150	153	35	100	100	0	1.066	1.061	1.083	1.038	1.43	1.088	0.88	156	499	2393	2335	0.093	1235	1158	1202	1133	0
3	11	12		LD37115	12720	25420	140	1557	1496	340	111	117	42	100	100	0	1482	1450	312	151	155	38	99	99	0	1.086	1.066	1.05	1.05	1.22	1.078	0.917	156	505	2777	2684	0.12	1446	1331	1385	1299	0
3	12	12		LD37170	12920	25420	150	2615	2483	805	112	118	53	100	100	0	3063	2757	998	148	151	40	99	98	0	0.859	0.909	0.878	0.98	1.974	0.879	0.898	156	519	5418	4980	-0.22	2503	2915	2371	2609	0
3	13	12		LD37206	13110	25420	140	1900	1880	302	113	119	52	100	100	0	2073	1989	320	144	150	41	99	99	0	0.926	0.958	0.949	0.976	1.478	0.951	0.928	156	527	3716	3612	-0.11	1787	1929	1767	1845	0
3	14	12		LD37241	13310	25420	140	2786	2547	851	115	122	49	100	100	0	3577	3202	1114	143	150	40	99	98	0	0.778	0.795	0.792	0.808	1.588	0.766	0.877	156	504	6105	5491	-0.363	2671	3434	2432	3059	0
3	15	12		LD37277	13500	25420	140	2364	2214	569	115	127	65	100	100	0	2886	2631	805	146	152	38	98	97	0	0.821	0.845	0.808	0.894	1.756	0.808	0.887	156	494	4989	4584	-0.285	2249	2740	2099	2485	0
3	16	12		LD37516	13700	25420	150	2645	2498	566	117	127	65	100	100	0	2961	2724	770	148	155	38	98	97	0	0.899	0.924	0.884	1.001	1.962	0.884	0.878	156	516	5341	4957	-0.154	2528	2813	2381	2576	0
3	17	12		LD38226	13890	25420	140	2176	2135	367	120	152	176	100	100	0	2583	2517	361	155	197	264	100	99	0	0.847	0.853	0.85	0.851	1.234	0.848	0.915	156	533	4484	4377	-0.24	2056	2428	2015	2362	0
3	18	12		LD38333	14090	25410	130	3366	3129	1066	123	181	757	95	86	0	5023	4519	1844	159	196	266	95	93	0	0.667	0.689	0.66	0.753	2.161	0.645	0.853	120	478	8107	7366	-0.585	3243	4864	3006	4360	0
3	19	12		LD38432	14280	25420	140	2432	2261	600	125	164	735	96	83	0	2737	2586	532	159	164	41	100	100	0	0.895	0.88	0.913	0.87	1.367	0.893	0.916	156	487	4885	4563	-0.16	2307	2578	2136	2427	0
3	20	12		LD38553	14470	25420	140	2185	2033	574	130	133	45	98	98	0	2195	2071	401	160	166	42	100	100	0	1.01	0.996	1.023	0.962	1.432	1.042	0.912	156	487	4090	3814	0.014	2055	2035	1903	1911	0
3	21	12		LD38576	14670	25420	140	5431	5090	1297	131	138	57	99	98	0	4841	4637	794	160	166	42	100	100	0	1.132	1.108	1.146	1.004	1.899	1.143	0.929	156	494	9981	9436	0.179	5300	4681	4959	4477	0
3	22	12		LD38670	14860	25420	150	2239	2165	485	131	143	81	98	97	0	2764	2693	403	167	173	52	100	99	0	0.812	0.805	0.829	0.781	1.464	0.814	0.911	156	705	4705	4560	-0.301	2108	2597	2034	2526	0
3	1	13		LP03286	10770	25620	150	1285	1254	285	113	121	45	100	99	0	1525	1443	338	163	168	49	99	97	0	0.86	0.891	0.859	0.933	1.665	0.877	0.898	156	762	2534	2421	-0.217	1172	1362	1141	1280	0
3	2	13		LP03459	10970	25620	140	1659	1639	333	115	125	55	100	100	0	1765	1685	392	158	174	73	98	96	0	0.961	0.998	0.99	1.061	1.812	0.987	0.915	156	567	3151	3051	-0.058	1544	1607	1524	1527	0
3	3	13		LP03649	11160	25620	140	2170	2032	834	110	117	40	100	100	0	2396	2225	898	155	160	42	96	96	0	0.919	0.929	0.921	1.007	2.134	0.92	0.922	156	513	4301	3992	-0.121	2060	2241	1922	2070	0
3	4	13		LP03829	11360	25620	140	958	955	177	114	124	122	100	100	0	1000	970	193	152	158	42	99	99	0	0.995	1.028	1.004	1.063	1.449	1.057	0.826	156	508	1692	1659	-0.007	844	848	841	818	0
3	5	13		LP04383	11550	25630	140	1400	1385	261	111	129	131	100	99	0	1364	1357	220	147	168	130	100	100	0	1.059	1.053	1.065	1.042	1.344	1.05	0.89	156	569	2506	2484	0.083	1289	1217	1274	1210	0
3	6	13		LP04941	11750	25620	140	1170	1172	353	107	118	70	100	100	0	1278	1209	295	147	154	46	98	96	0	0.94	1.003	0.955	1.067	1.802	1.015	0.808	156	558	2194	2127	-0.089	1063	1131	1065	1062	0
3	7	13		LP07340	11950	25620	140	1610	1590	234	112	128	115	100	100	0	1811	1780	232	147	151	36	100	100	0	0.9	0.905	0.895	0.903	1.183	0.898	0.915	156	465	3162	3111	-0.152	1498	1664	1478	1633	0
3	8	13		LP07668	12140	25620	140	1843	1826	310	116	127	101	100	99	0	1502	1440	325	147	152	38	98	97	0	1.275	1.323	1.278	1.386	1.653	1.3	0.893	156	438	3082	3003	0.35	1727	1355	1710	1293	0
3	9	13		LP07906	12330	25620	140	4001	3569	1239	113	117	41	100	100	0	4641	4330	1325	150	155	38	100	100	0	0.866	0.827	0.83	0.803	1.377	0.835	0.927	156	461	8379	7636	-0.208	3888	4491	3456	4180	0
3	10	13		LP08070	12530	25620	150	1172	1142	259	109	123	136	98	96	0	1246	1217	182	149	153	36	100	99	0	0.969	0.967	0.979	0.919	1.606	0.991	0.879	156	500	2160	2101	-0.045	1063	1097	1033	1068	0
3	11	13		LP08544	12720	25620	140	3265	3073	974	112	125	138	100	100	0	4126	3852	1128	145	151	43	100	100	0	0.792	0.799	0.783	0.797	1.363	0.795	0.904	156	487	7134	6668	-0.336	3153	3981	2961	3707	0
3	12	13		LP08674	12920	25620	140	2438	2301	734	111	118	61	100	100	0	3429	3168	857	144	150	46	100	100	0	0.708	0.724	0.723	0.705	1.399	0.724	0.9	156	505	5612	5214	-0.497	2327	3285	2190	3024	0
3	13	13		LP10272	13110	25620	140	2021	1951	474	108	120	66	100	98	0	2111	2042	338	143	151	48	100	100	0	0.972	0.971	0.988	0.923	1.577	0.991	0.901	156	536	3881	3742	-0.041	1913	1968	1843	1899	0
3	14	13		LP10922	13310	25620	140	1924	1911	365	108	118	71	100	100	0	2426	2352	327	140	146	41	100	100	0	0.794	0.815	0.797	0.811	1.255	0.81	0.914	156	505	4102	4015	-0.332	1816	2286	1803	2212	0
3	15	13		LP11035	13500	25610	130	727	787	369	109	121	76	99	98	0	1029	1185	561	142	148	38	100	100	0	0.697	0.65	0.642	0.638	1.698	0.618	0.717	120	482	1505	1721	-0.521	618	887	678	1043	0
3	16	13		LP11159	13690	25620	140	2015	1947	338	114	127	64	100	99	0	2421	2368	349	149	159	49	100	100	0	0.837	0.826	0.836	0.819	1.359	0.83	0.932	156	525	4173	4052	-0.257	1901	2272	1833	2219	0
3	17	13		SD01032	13870	25620	130	3408	3650	1102	120	243	2002	97	32	0	4099	4277	1200	158	181	128	100	100	0	0.834	0.857	0.851	0.848	1.402	0.84	0.86	120	473	7229	7649	-0.261	3288	3941	3530	4119	0
3	18	13		SD01193	14080	25610	140	3193	2930	926	126	265	1923	77	8	0	3419	3225	1033	165	209	263	98	98	0	0.943	0.916	0.901	0.906	1.537	2.258	0.272	156	585	6321	5864	-0.085	3067	3254	2804	3060	0
3	19	13		SD01637	14280	25610	140	4786	4708	1412	126	167	730	99	98	0	5754	5400	1744	163	169	42	98	96	0	0.833	0.875	0.855	0.957	2.041	0.885	0.83	156	496	10251	9819	-0.263	4660	5591	4582	5237	0
3	20	13		SD01736	14470	25610	150	2996	2892	496	131	145	120	100	100	0	3218	3083	698	169	172	42	99	98	0	0.94	0.947	0.931	1.007	1.726	0.917	0.895	156	499	5914	5675	-0.09	2865	3049	2761	2914	0
3	21	13		SD01812	14670	25610	140	2503	2485	348	130	150	139	100	100	0	2766	2654	499	167	170	43	99	99	0	0.913	0.947	0.918	0.995	1.642	0.924	0.899	156	487	4972	4842	-0.131	2373	2599	2355	2487	0
3	22	13		SD02086	14860	25610	140	3723	3652	658	130	151	169	100	100	0	4419	4181	925	170	176	56	99	99	0	0.846	0.878	0.865	0.923	1.586	0.858	0.912	156	652	7842	7533	-0.242	3593	4249	3522	4011	0
3	1	14		SD02116	10770	25820	150	1184	1188	229	115	123	63	100	100	0	1287	1244	222	160	167	42	99	99	0	0.949	0.99	0.966	0.983	1.29	0.985	0.887	156	758	2196	2157	-0.076	1069	1127	1073	1084	0
3	2	14		SD02216	10970	25820	140	1609	1565	290	112	121	81	100	100	0	1438	1392	265	156	162	42	98	98	0	1.168	1.176	1.159	1.188	1.358	1.16	0.923	156	513	2779	2689	0.224	1497	1282	1453	1236	0
3	3	14		GH14073	11170	25820	140	1595	1675	1118	112	121	81	100	100	0	2043	1974	792	154	160	39	100	100	0	0.785	0.859	0.811	0.804	1.5	1.006	0.662	156	495	3372	3383	-0.349	1483	1889	1563	1820	0
3	4	14		GH14470	11360	25820	140	1847	1755	441	116	142	116	100	100	0	2197	2072	431	156	190	164	100	100	0	0.848	0.855	0.864	0.843	1.263	0.864	0.924	156	565	3772	3555	-0.238	1731	2041	1639	1916	0
3	5	14		GH14812	11580	25810	110	2333	2480	1293	119	148	135	98	97	0	2853	2896	1365	155	200	192	100	100	0	0.821	0.861	0.836	0.814	1.439	0.869	0.916	80	429	4912	5102	-0.285	2214	2698	2361	2741	0
3	6	14		GH15213	11760	25820	140	482	993	981	109	117	58	86	78	0	725	1437	1340	148	155	59	96	88	0	0.646	0.686	0.657	0.639	1.773	0.704	0.917	156	534	950	2173	-0.629	373	577	884	1289	0
3	7	14		GH15921	11950	25810	150	1317	1287	253	110	123	99	99	98	0	1328	1265	298	150	154	36	97	96	0	1.025	1.056	1.023	1.14	1.889	1.029	0.868	156	497	2385	2292	0.035	1207	1178	1177	1115	0
3	8	14		GH16191	12140	25810	140	1784	1742	280	113	126	99	100	100	0	1854	1760	370	150	153	36	99	99	0	0.981	1.012	0.995	1.028	1.348	0.983	0.9	156	454	3375	3239	-0.028	1671	1704	1629	1610	0
3	9	14		GH18717	12330	25810	140	2025	1951	353	110	116	43	100	100	0	1967	1879	396	148	152	37	99	98	0	1.053	1.064	1.046	1.092	1.464	1.047	0.903	156	490	3734	3572	0.074	1915	1819	1841	1731	0
3	10	14		GH19329	12530	25820	150	2614	2325	1237	109	123	130	98	96	0	3616	3174	1428	147	151	38	100	100	0	0.722	0.732	0.752	0.674	1.66	0.757	0.894	156	574	5974	5243	-0.47	2505	3469	2216	3027	0
3	11	14		GH19483	12730	25810	140	1920	1853	394	110	123	139	100	100	0	2190	2089	391	144	148	42	100	100	0	0.885	0.896	0.892	0.893	1.312	0.911	0.917	156	475	3856	3688	-0.177	1810	2046	1743	1945	0
3	12	14		GH19628	12910	25810	140	1829	1691	568	111	118	52	100	100	0	2253	2036	662	144	156	54	100	99	0	0.815	0.835	0.803	0.839	1.499	0.835	0.907	156	559	3827	3472	-0.296	1718	2109	1580	1892	0
3	13	14		GH19655	13140	25800	110	2161	2192	1298	105	119	64	100	98	0	2779	2757	1663	144	157	60	98	98	0	0.78	0.799	0.801	0.875	1.728	0.785	0.919	80	436	4691	4700	-0.358	2056	2635	2087	2613	0
3	14	14		GH19849	13310	25810	140	1897	1844	332	104	116	73	100	100	0	2045	1957	417	143	147	42	98	98	0	0.943	0.959	0.949	0.991	1.58	0.941	0.915	156	502	3695	3554	-0.085	1793	1902	1740	1814	0
3	15	14		GH23975	13500	25810	140	1987	1905	434	110	124	71	100	100	0	2312	2197	475	149	157	50	100	100	0	0.868	0.876	0.883	0.879	1.282	0.873	0.928	156	537	4040	3843	-0.205	1877	2163	1795	2048	0
3	16	14		GH24192	13720	25820	140	787	1628	1696	119	130	52	78	72	0	948	2029	1989	158	167	52	82	76	0	0.846	0.807	0.726	0.7	2.596	0.854	0.844	156	481	1458	3380	-0.242	668	790	1509	1871	0
3	17	14		GH24644	13890	25810	140	1804	1780	284	120	234	2018	7	0	0	2473	2438	272	162	175	96	100	100	0	0.729	0.729	0.737	0.722	1.211	0.724	0.928	156	465	3995	3936	-0.457	1684	2311	1660	2276	0
3	18	14		GH25366	14080	25810	140	2882	2766	565	123	228	1927	89	0	0	3161	3044	529	166	180	93	100	100	0	0.921	0.918	0.924	0.907	1.27	0.919	0.937	156	510	5754	5521	-0.118	2759	2995	2643	2878	0
3	19	14		GH25466	14280	25810	140	2072	1997	378	129	139	83	100	99	0	2070	2022	295	172	179	44	100	100	0	1.024	1.01	1.015	0.991	1.316	1.019	0.898	156	487	3841	3718	0.034	1943	1898	1868	1850	0
3	20	14		GH25629	14470	25810	150	4335	4127	1115	135	146	91	98	98	0	5337	5098	923	172	178	45	100	100	0	0.813	0.81	0.846	0.769	1.587	0.83	0.885	156	499	9365	8918	-0.298	4200	5165	3992	4926	0
3	21	14		GH26355	14670	25810	150	1810	1773	406	139	162	145	98	96	0	1721	1706	290	173	176	43	100	100	0	1.079	1.066	1.097	1.026	1.502	1.096	0.875	156	490	3219	3167	0.11	1671	1548	1634	1533	0
3	22	14		GH26763	14860	25810	140	2993	2908	635	139	160	169	98	98	0	3370	3268	493	180	185	49	100	100	0	0.895	0.897	0.916	0.851	1.595	0.913	0.898	156	652	6044	5857	-0.161	2854	3190	2769	3088	0
3	1	15		GH27220	10780	26020	140	2427	2407	719	121	127	62	100	100	0	2503	2410	662	160	166	42	100	100	0	0.984	1.016	1.002	1.016	1.347	1.019	0.916	156	652	4649	4536	-0.023	2306	2343	2286	2250	0
3	2	15		GH27479	10970	26010	150	1785	1751	374	116	127	88	100	100	0	1653	1612	320	159	166	53	100	99	0	1.117	1.125	1.105	1.147	1.448	1.11	0.846	156	532	3163	3088	0.16	1669	1494	1635	1453	0
3	3	15		GH27912	11170	26010	140	2446	2334	522	112	126	92	100	100	0	2372	2212	564	159	168	58	98	98	0	1.055	1.082	1.061	1.094	1.387	1.066	0.896	156	495	4547	4275	0.077	2334	2213	2222	2053	0
3	4	15		GH28796	11360	26020	140	2058	2148	1025	110	116	44	100	99	0	2825	2866	1273	153	161	56	100	100	0	0.729	0.751	0.739	0.725	1.391	0.754	0.929	156	458	4620	4751	-0.456	1948	2672	2038	2713	0
3	5	15		GH01562	11550	26010	150	1131	1104	221	118	135	107	99	99	0	1141	1095	243	152	176	124	96	95	0	1.024	1.046	1.013	1.091	1.657	1.03	0.86	156	581	2002	1929	0.035	1013	989	986	943	0
3	6	15		GH02495	11750	26020	150	2225	2065	703	116	120	43	99	98	0	2207	2073	579	151	154	37	100	99	0	1.026	1.014	1.029	0.959	1.647	1.038	0.886	156	542	4165	3871	0.037	2109	2056	1949	1922	0
3	7	15		GH05702	11950	26010	140	1454	1456	225	114	121	61	100	100	0	1890	1832	291	154	157	35	100	100	0	0.772	0.8	0.793	0.805	1.226	0.787	0.932	156	541	3076	3020	-0.374	1340	1736	1342	1678	0
3	8	15		GH06435	12150	26010	150	1083	1079	154	116	125	68	100	100	0	1157	1156	188	156	161	44	99	99	0	0.966	0.963	0.946	0.985	1.405	0.935	0.906	156	568	1968	1963	-0.05	967	1001	963	1000	0
3	9	15		GH06759	12330	26010	150	1949	1829	547	112	122	58	98	98	0	2035	1936	413	149	155	40	99	99	0	0.974	0.961	0.986	0.9	1.682	1.017	0.846	156	580	3723	3504	-0.038	1837	1886	1717	1787	0
3	10	15		GH07949	12550	26010	100	1809	1733	741	111	122	62	100	100	0	2251	2078	824	145	151	40	100	100	0	0.806	0.839	0.829	0.832	1.494	0.843	0.904	80	370	3804	3555	-0.311	1698	2106	1622	1933	0
3	11	15		GH14260	12720	26010	140	2800	2626	723	108	116	50	100	99	0	2956	2846	750	140	144	39	100	100	0	0.956	0.931	0.926	0.932	1.405	0.93	0.927	156	514	5508	5224	-0.065	2692	2816	2518	2706	0
3	12	15		GH14524	12920	26010	140	1466	1437	235	108	115	49	100	100	0	1369	1357	201	139	145	39	100	100	0	1.104	1.091	1.108	1.091	1.255	1.091	0.9	156	563	2588	2547	0.143	1358	1230	1329	1218	0
3	13	15		GH16917	13110	26010	150	1825	1764	389	108	114	45	99	99	0	1838	1803	305	143	152	48	100	100	0	1.013	0.998	1.03	0.966	1.456	1.013	0.889	156	588	3412	3316	0.019	1717	1695	1656	1660	0
3	14	15		GH20973	13310	26010	140	2258	2268	356	107	112	43	100	100	0	2848	2784	413	148	148	34	100	100	0	0.797	0.82	0.815	0.821	1.215	0.815	0.935	156	520	4851	4797	-0.328	2151	2700	2161	2636	0
3	15	15		GH21048	13500	26000	150	2939	2877	530	120	127	50	100	100	0	3728	3538	883	156	161	43	98	97	0	0.789	0.815	0.794	0.846	1.658	0.787	0.899	156	580	6391	6139	-0.342	2819	3572	2757	3382	0
3	16	15		GH22607	13700	26010	140	2343	2346	722	126	141	125	100	100	0	3432	3227	846	163	169	48	100	100	0	0.678	0.725	0.737	0.72	1.397	0.725	0.904	156	475	5486	5284	-0.56	2217	3269	2220	3064	0
3	17	15		GH27858	13890	26010	150	3427	3232	712	125	142	131	98	98	0	4141	3953	662	172	175	43	100	100	0	0.832	0.822	0.846	0.79	1.503	0.818	0.891	156	465	7271	6888	-0.265	3302	3969	3107	3781	0
3	18	15		GH28578	14090	26000	140	3475	3361	616	130	137	63	100	100	0	4383	4126	833	183	184	43	100	100	0	0.796	0.819	0.814	0.84	1.394	0.804	0.927	156	487	7545	7174	-0.328	3345	4200	3231	3943	0
3	19	15		GM13608	14280	26000	150	2768	2707	419	140	150	69	100	100	0	3252	3172	562	187	196	55	99	99	0	0.857	0.86	0.841	0.883	1.496	0.844	0.898	156	521	5693	5552	-0.222	2628	3065	2567	2985	0
3	20	15		LD21771	14480	26000	140	3285	3263	1500	149	175	152	100	100	0	4104	3811	1636	202	216	80	99	98	0	0.804	0.863	0.864	0.874	1.63	0.859	0.883	156	577	7038	6723	-0.315	3136	3902	3114	3609	0
3	21	15		LD22971	14670	26000	140	3156	3158	1212	148	169	160	100	100	0	4008	3898	1431	196	203	60	100	100	0	0.789	0.813	0.817	0.818	1.431	0.802	0.897	156	480	6820	6712	-0.342	3008	3812	3010	3702	0
3	22	15		LD23667	14860	26000	140	3066	2999	516	149	160	68	100	100	0	2953	2801	546	200	203	44	99	99	0	1.06	1.096	1.056	1.137	1.607	1.078	0.899	156	652	5670	5451	0.083	2917	2753	2850	2601	0
3	1	16		LD30822	10770	26210	140	2575	2514	600	119	125	40	100	100	0	2341	2270	521	158	165	43	100	100	0	1.125	1.134	1.123	1.13	1.309	1.139	0.906	156	657	4639	4507	0.17	2456	2183	2395	2112	0
3	2	16		LD31422	10970	26210	140	1213	1170	204	118	137	111	100	99	0	1077	1054	149	160	183	106	100	100	0	1.194	1.177	1.161	1.168	1.314	1.215	0.856	156	544	2012	1946	0.256	1095	917	1052	894	0
3	3	16		LD32660	11190	26200	130	1785	1893	1318	116	139	121	92	83	0	2361	2464	1683	161	184	111	92	85	0	0.759	0.772	0.735	0.767	2.139	0.765	0.874	120	469	3869	4080	-0.399	1669	2200	1777	2303	0
3	4	16		LD34464	11360	26210	140	764	794	236	113	120	50	100	100	0	944	929	135	157	161	38	100	100	0	0.827	0.882	0.858	0.86	1.35	0.919	0.785	156	463	1438	1453	-0.274	651	787	681	772	0
3	5	16		LD35151	11550	26210	150	963	938	225	114	119	44	98	98	0	1305	1278	197	157	160	37	100	100	0	0.74	0.735	0.76	0.711	1.434	0.742	0.865	156	584	1997	1945	-0.435	849	1148	824	1121	0
3	6	16		LD36183	11750	26210	150	1284	1272	257	119	126	60	100	100	0	1253	1223	192	156	159	37	100	100	0	1.062	1.081	1.087	1.066	1.291	1.095	0.89	156	556	2262	2220	0.087	1165	1097	1153	1067	0
3	7	16		GH24529	11940	26210	140	2168	2147	392	119	130	81	99	99	0	1910	1929	253	156	163	44	100	100	0	1.168	1.144	1.166	1.14	1.271	1.164	0.904	156	632	3803	3801	0.224	2049	1754	2028	1773	0
3	8	16		GH25190	12160	26210	90	1223	1202	450	112	129	92	100	98	0	1691	1635	521	153	163	51	100	100	0	0.722	0.735	0.743	0.708	1.544	0.748	0.84	52	348	2649	2572	-0.469	1111	1538	1090	1482	0
3	9	16		GH25793	12330	26200	140	2919	2947	837	113	120	51	100	100	0	3267	3111	932	149	155	40	100	99	0	0.9	0.957	0.934	0.996	1.644	0.937	0.876	156	574	5924	5796	-0.152	2806	3118	2834	2962	0
3	10	16		GH26083	12530	26200	150	4510	5610	5070	115	126	69	100	99	0	2590	4992	4528	143	154	69	99	97	0	1.796	1.133	1.105	1.16	2.276	1.131	0.903	156	685	6842	10344	0.845	4395	2447	5495	4849	0
3	11	16		GH26260	12730	26200	140	2381	2355	432	109	125	81	100	100	0	2528	2463	526	139	150	74	99	98	0	0.951	0.966	0.951	0.999	1.505	0.947	0.912	156	662	4661	4570	-0.072	2272	2389	2246	2324	0
3	12	16		GH26506	12940	26200	90	2239	2097	760	103	116	65	98	98	0	2453	2282	876	145	149	40	100	98	0	0.925	0.933	0.914	0.955	1.723	0.887	0.83	52	343	4444	4131	-0.112	2136	2308	1994	2137	0
3	13	16		GH28665	13110	26200	140	3523	3509	764	110	130	92	100	100	0	3664	3683	664	147	167	99	100	100	0	0.97	0.961	0.956	0.953	1.222	0.965	0.916	156	611	6930	6935	-0.043	3413	3517	3399	3536	0
3	14	16		GH28787	13300	26200	150	2936	2697	992	117	135	81	99	99	0	3709	3288	1169	158	178	104	99	99	0	0.794	0.824	0.824	0.82	1.633	0.811	0.895	156	739	6370	5710	-0.333	2819	3551	2580	3130	0
3	15	16		HL08087	13530	26190	90	2126	2251	843	130	135	49	100	100	0	2463	2336	999	169	171	38	100	100	0	0.87	0.979	0.93	1.055	1.624	0.912	0.85	52	351	4290	4288	-0.201	1996	2294	2121	2167	0
3	16	16		LD22131	13700	26200	140	3963	3825	807	133	147	122	100	100	0	4484	4273	849	174	179	44	100	100	0	0.889	0.901	0.903	0.901	1.322	0.886	0.913	156	510	8140	7791	-0.17	3830	4310	3692	4099	0
3	17	16		LD22771	13890	26200	140	5082	5103	908	142	159	130	100	100	0	5703	5749	947	190	194	45	100	100	0	0.896	0.892	0.883	0.89	1.209	0.885	0.905	156	479	10453	10520	-0.158	4940	5513	4961	5559	0
3	18	16		LD23187	14090	26200	140	3843	3767	598	151	169	109	100	100	0	4599	4401	658	201	224	185	100	99	0	0.839	0.861	0.853	0.866	1.34	0.852	0.918	156	605	8090	7816	-0.252	3692	4398	3616	4200	0
3	19	16		LD27718	14280	26200	150	4154	4046	1229	163	195	143	100	100	0	4574	4439	1194	215	261	235	100	100	0	0.916	0.919	0.908	0.906	1.33	0.918	0.9	156	712	8350	8107	-0.127	3991	4359	3883	4224	0
3	20	16		LD28216	14480	26220	90	2869	2782	801	174	210	181	100	100	0	3334	3041	894	232	261	114	100	100	0	0.869	0.928	0.904	0.946	1.339	0.892	0.841	52	380	5797	5417	-0.203	2695	3102	2608	2809	0
3	21	16		LD28384	14670	26200	150	4742	4726	1155	165	190	158	100	99	0	6072	5935	1116	222	235	80	100	100	0	0.782	0.798	0.801	0.779	1.454	0.805	0.855	156	602	10427	10274	-0.354	4577	5850	4561	5713	0
3	22	16		LD28689	14860	26200	140	5481	5264	1276	158	167	63	100	99	0	7141	6951	1197	212	217	46	100	100	0	0.768	0.758	0.77	0.726	1.514	0.763	0.9	156	727	12252	11845	-0.38	5323	6929	5106	6739	0
3	1	17		LD28793	10780	26400	140	1738	1739	297	110	117	43	100	100	0	1536	1535	204	156	161	40	100	100	0	1.18	1.181	1.202	1.175	1.196	1.193	0.923	156	670	3008	3008	0.238	1628	1380	1629	1379	0
3	2	17		LD28949	10970	26400	140	2150	2114	410	114	127	99	100	100	0	2085	2082	333	156	170	83	100	100	0	1.055	1.038	1.041	1.026	1.273	1.049	0.923	156	549	3965	3926	0.078	2036	1929	2000	1926	0
3	3	17		LD29802	11160	26400	140	2532	2490	451	119	136	107	100	100	0	2794	2724	513	160	177	99	100	100	0	0.916	0.925	0.929	0.93	1.291	0.914	0.91	156	534	5047	4935	-0.126	2413	2634	2371	2564	0
3	4	17		LD29875	11360	26400	140	1257	1265	242	115	122	49	100	100	0	1115	1099	184	159	162	37	100	100	0	1.195	1.223	1.207	1.221	1.208	1.237	0.907	156	552	2098	2090	0.256	1142	956	1150	940	0
3	5	17		LD29955	11540	26420	80	969	970	447	109	130	130	94	90	0	1278	1240	476	159	205	417	88	69	0	0.769	0.796	0.797	0.779	1.669	0.789	0.814	52	282	1979	1942	-0.38	860	1119	861	1081	0
3	6	17		LD30037	11750	26400	140	2632	2638	404	119	140	135	100	100	0	2814	2758	403	158	218	478	99	99	0	0.946	0.969	0.967	0.973	1.261	0.904	0.832	156	667	5169	5119	-0.08	2513	2656	2519	2600	0
3	7	17		LD30165	11960	26390	90	1253	1168	475	122	132	75	100	98	0	1560	1454	558	157	172	63	100	100	0	0.806	0.806	0.769	0.783	1.539	0.789	0.869	52	319	2534	2343	-0.311	1131	1403	1046	1297	0
3	8	17		LD30429	12120	26400	130	1262	1182	666	108	118	57	97	96	0	1374	1399	797	153	161	52	100	97	0	0.945	0.862	0.805	0.834	1.778	0.845	0.898	120	614	2375	2320	-0.081	1154	1221	1074	1246	0
3	9	17		GH07822	12330	26400	140	2156	2086	684	111	117	41	99	99	0	2452	2341	630	148	153	41	100	100	0	0.888	0.901	0.907	0.863	1.498	0.908	0.888	156	642	4349	4168	-0.172	2045	2304	1975	2193	0
3	10	17		GH08308	12550	26420	100	1038	1023	602	114	129	89	87	81	0	1287	1315	695	143	161	92	93	87	0	0.808	0.776	0.778	0.701	1.99	0.8	0.857	80	456	2068	2081	-0.308	924	1144	909	1172	0
3	11	17		GH08706	12750	26380	90	2695	2739	1113	110	148	138	100	100	0	3573	3686	1138	142	202	229	100	100	0	0.753	0.742	0.709	0.712	1.401	0.784	0.829	52	386	6016	6173	-0.408	2585	3431	2629	3544	0
3	12	17		GH09289	12950	26390	90	1176	1204	746	107	120	67	96	86	0	1538	1434	749	139	157	87	100	90	0	0.764	0.847	0.831	0.736	2.578	0.813	0.701	52	416	2468	2392	-0.388	1069	1399	1097	1295	0
3	13	17		GH09711	13140	26420	110	2511	2505	1138	116	147	113	97	96	0	3113	3255	1343	149	188	134	100	98	0	0.808	0.769	0.772	0.702	1.771	0.776	0.893	80	530	5359	5495	-0.308	2395	2964	2389	3106	0
3	14	17		GH09844	13330	26420	110	2323	2405	1378	122	143	93	100	98	0	2887	2991	1482	157	183	120	100	98	0	0.806	0.806	0.812	0.762	1.712	0.835	0.811	80	513	4931	5117	-0.311	2201	2730	2283	2834	0
3	15	17		GH12907	13520	26400	90	2004	1808	728	126	134	60	100	100	0	2323	2120	710	163	166	38	100	100	0	0.869	0.859	0.871	0.845	1.55	0.896	0.821	52	368	4038	3639	-0.202	1878	2160	1682	1957	0
3	16	17		GH13437	13700	26390	150	3448	3422	535	139	146	57	100	100	0	4534	4294	972	179	185	42	99	98	0	0.76	0.798	0.766	0.834	1.687	0.761	0.871	156	634	7664	7398	-0.396	3309	4355	3283	4115	0
3	17	17		GH14130	13890	26390	150	2965	2870	442	151	162	81	100	100	0	3449	3302	622	200	204	49	100	100	0	0.866	0.877	0.879	0.894	1.343	0.862	0.906	156	696	6063	5821	-0.207	2814	3249	2719	3102	0
3	18	17		GH14535	14120	26410	90	3073	2821	1046	171	196	125	100	100	0	2953	2928	1069	218	263	250	100	100	0	1.061	0.978	0.943	0.973	1.493	0.925	0.845	52	407	5637	5360	0.086	2902	2735	2650	2710	0
3	19	17		GH14923	14310	26390	90	3487	3514	1478	187	264	300	100	94	0	5055	5021	1832	242	414	649	100	98	0	0.686	0.696	0.651	0.658	1.498	0.708	0.844	52	396	8113	8106	-0.544	3300	4813	3327	4779	0
3	20	17		GH15861	14510	26410	100	2760	2780	1266	199	223	111	100	100	0	3392	3325	1475	243	268	110	100	100	0	0.813	0.837	0.818	0.831	1.488	0.823	0.822	80	408	5710	5663	-0.298	2561	3149	2581	3082	0
3	21	17		GH24459	14670	26390	140	3266	3262	404	188	208	112	100	100	0	3545	3480	416	242	250	78	100	100	0	0.932	0.949	0.945	0.95	1.153	0.947	0.917	156	666	6381	6312	-0.102	3078	3303	3074	3238	0
3	22	17		GH24929	14890	26390	90	3274	3239	837	169	179	74	100	100	0	3489	3298	1154	221	229	55	100	100	0	0.95	0.998	0.969	1.105	1.998	0.908	0.843	52	386	6373	6147	-0.074	3105	3268	3070	3077	0
3	1	18		GH25580	10780	26600	140	1758	1732	417	110	117	53	100	100	0	2039	2013	403	154	159	39	100	100	0	0.874	0.873	0.858	0.861	1.38	0.873	0.906	156	855	3533	3481	-0.194	1648	1885	1622	1859	0
3	2	18		GH25957	11000	26600	90	1306	1315	666	114	119	45	100	100	0	1908	1697	710	156	161	41	100	100	0	0.68	0.779	0.78	0.736	1.633	0.804	0.842	52	334	2944	2742	-0.556	1192	1752	1201	1541	0
3	3	18		GH26442	11160	26590	150	1225	1203	726	117	123	48	99	95	0	1581	1581	928	155	160	40	100	99	0	0.777	0.762	0.726	0.729	1.839	0.756	0.85	156	702	2534	2512	-0.364	1108	1426	1086	1426	0
3	4	18		GH26816	11390	26580	100	906	942	392	113	119	45	100	100	0	1195	1256	520	156	158	37	98	98	0	0.763	0.754	0.778	0.733	1.551	0.761	0.764	80	389	1832	1929	-0.39	793	1039	829	1100	0
3	5	18		LD22235	11550	26590	150	2513	2443	526	113	133	130	100	100	0	3128	2980	701	152	207	463	96	96	0	0.806	0.824	0.804	0.875	1.961	0.786	0.857	156	713	5376	5158	-0.31	2400	2976	2330	2828	0
3	6	18		LD22337	11760	26580	100	1239	1171	554	114	136	128	92	86	0	1615	1466	615	151	207	484	86	71	0	0.768	0.804	0.777	0.76	1.874	0.82	0.9	80	396	2589	2372	-0.38	1125	1464	1057	1315	0
3	7	18		LD22513	11940	26590	140	2762	2654	763	112	121	58	100	99	0	3446	3215	936	154	162	53	100	100	0	0.805	0.83	0.83	0.824	1.425	0.81	0.911	156	730	5942	5603	-0.313	2650	3292	2542	3061	0
3	8	18		LD22706	12140	26590	100	1106	1025	520	106	113	43	100	100	0	1458	1425	604	149	154	39	100	100	0	0.764	0.72	0.679	0.668	1.563	0.739	0.851	80	440	2309	2195	-0.388	1000	1309	919	1276	0
3	9	18		LD23131	12340	26590	140	1851	1827	354	110	118	60	100	100	0	1938	1871	294	144	150	43	100	100	0	0.97	0.994	0.986	0.987	1.212	1.007	0.905	156	609	3535	3444	-0.043	1741	1794	1717	1727	0
3	10	18		LD23647	12520	26590	150	3364	3197	814	111	128	98	100	100	0	3648	3446	922	141	151	71	100	99	0	0.928	0.934	0.922	0.952	1.53	0.904	0.873	156	651	6760	6391	-0.108	3253	3507	3086	3305	0
3	11	18		LD38671	12710	26600	110	3367	3440	956	108	135	118	100	100	0	4438	4426	1135	140	161	124	100	100	0	0.758	0.777	0.771	0.768	1.261	0.748	0.873	80	538	7557	7618	-0.399	3259	4298	3332	4286	0
3	12	18		LD38807	12910	26590	100	3057	2866	1197	104	114	58	100	100	0	3314	3343	1337	135	141	37	100	100	0	0.929	0.861	0.867	0.836	1.528	0.864	0.87	80	508	6132	5970	-0.106	2953	3179	2762	3208	0
3	13	18		LD39940	13100	26590	100	4643	4582	1574	106	118	69	100	98	0	5259	5357	1865	139	149	64	100	100	0	0.886	0.858	0.89	0.834	1.497	0.854	0.881	80	450	9657	9694	-0.174	4537	5120	4476	5218	0
3	14	18		LD40310	13300	26580	100	3171	3123	1209	113	130	101	100	100	0	4016	3921	1568	152	162	67	100	100	0	0.791	0.799	0.775	0.81	1.93	0.767	0.787	80	455	6922	6779	-0.338	3058	3864	3010	3769	0
3	15	18		LD42267	13500	26580	100	4479	4272	1309	135	138	52	100	100	0	6394	5943	2207	166	170	41	96	96	0	0.697	0.716	0.717	0.799	2.09	0.679	0.891	80	479	10572	9914	-0.52	4344	6228	4137	5777	0
3	16	18		LD42739	13690	26580	110	4023	4270	1359	147	155	58	100	100	0	5632	5558	1793	187	193	48	100	100	0	0.712	0.768	0.723	0.803	1.798	0.733	0.817	80	492	9321	9494	-0.49	3876	5445	4123	5371	0
3	17	18		LD45391	13880	26590	100	4067	4215	1637	153	168	95	100	100	0	5522	5690	2343	193	201	49	100	100	0	0.734	0.739	0.715	0.733	1.433	0.716	0.87	80	439	9243	9559	-0.445	3914	5329	4062	5497	0
3	18	18		LD46618	14080	26590	110	18806	19639	6374	182	204	129	100	100	0	18561	18062	5265	225	252	159	100	100	0	1.016	1.091	1.092	1.087	1.247	1.103	0.888	80	510	36960	37294	0.022	18624	18336	19457	17837	0
3	19	18		LD46954	14270	26580	100	2586	2426	1238	208	256	263	90	86	0	2718	2578	1282	252	346	531	87	78	0	0.964	0.954	1.001	0.961	2.427	0.952	0.788	80	486	4844	4544	-0.052	2378	2466	2218	2326	0
3	20	18		LD47622	14480	26580	100	6371	6169	1990	233	258	154	100	100	0	7641	7412	2029	277	290	91	100	100	0	0.834	0.832	0.816	0.803	1.422	0.847	0.893	80	463	13502	13071	-0.263	6138	7364	5936	7135	0
3	21	18		LP04011	14670	26570	90	5178	5279	1362	222	239	97	100	100	0	6413	6780	1720	281	298	92	100	100	0	0.808	0.778	0.792	0.771	1.355	0.769	0.851	52	372	11088	11556	-0.307	4956	6132	5057	6499	0
3	22	18		LP05915	14870	26580	110	7633	7765	2337	203	214	77	100	100	0	8203	8454	2530	262	272	74	100	100	0	0.936	0.923	0.91	0.953	1.649	0.918	0.894	80	573	15371	15754	-0.096	7430	7941	7562	8192	0
3	1	19		SD04476	10760	26800	90	1602	1510	487	110	115	52	100	100	0	2009	1935	595	152	156	38	100	100	0	0.803	0.785	0.773	0.774	1.328	0.792	0.91	52	376	3349	3183	-0.316	1492	1857	1400	1783	0
3	2	19		SD04942	10970	26790	120	3373	3232	1549	113	117	39	99	98	0	4355	3924	1784	156	162	41	100	100	0	0.776	0.828	0.833	0.839	2.242	0.83	0.894	120	627	7459	6887	-0.365	3260	4199	3119	3768	0
3	3	19		SD07678	11170	26780	100	2931	2961	643	118	122	50	100	100	0	3279	3164	729	157	162	42	100	100	0	0.901	0.945	0.949	0.945	1.429	0.924	0.901	80	431	5935	5850	-0.15	2813	3122	2843	3007	0
3	4	19		SD08329	11350	26780	100	3171	3151	1170	121	136	105	100	98	0	3857	3665	1575	158	171	148	93	93	0	0.825	0.864	0.823	0.97	2.535	0.829	0.836	80	480	6749	6537	-0.278	3050	3699	3030	3507	0
3	5	19		SD09178	11550	26780	100	3163	3127	1035	113	130	107	98	98	0	4429	4432	1329	149	167	157	100	100	0	0.713	0.704	0.693	0.682	1.493	0.681	0.861	80	450	7330	7297	-0.489	3050	4280	3014	4283	0
3	6	19		SD09407	11740	26780	100	4569	4444	891	111	120	59	100	100	0	5771	5580	1305	145	152	54	100	100	0	0.792	0.797	0.79	0.828	1.574	0.761	0.892	80	480	10084	9768	-0.336	4458	5626	4333	5435	0
3	7	19		GH22734	11930	26790	110	3915	4080	1524	109	119	63	98	98	0	4730	5120	1792	146	150	42	100	100	0	0.83	0.798	0.78	0.778	1.429	0.795	0.893	80	490	8390	8945	-0.268	3806	4584	3971	4974	0
3	8	19		GH23906	12130	26790	100	2875	2913	1027	107	118	91	100	100	0	3553	3538	1121	145	149	41	100	100	0	0.812	0.827	0.81	0.818	1.37	0.836	0.842	80	471	6176	6199	-0.3	2768	3408	2806	3393	0
3	9	19		GH25780	12330	26780	100	4776	4793	1571	108	118	67	100	100	0	6755	6688	2041	141	146	39	100	100	0	0.706	0.716	0.714	0.713	1.399	0.705	0.896	80	440	11282	11232	-0.503	4668	6614	4685	6547	0
3	10	19		GM14007	12520	26780	100	4653	4865	1789	106	126	112	100	100	0	4595	4596	1329	137	144	49	100	100	0	1.02	1.067	0.992	1.061	1.438	1.109	0.853	80	430	9005	9218	0.029	4547	4458	4759	4459	0
3	11	19		LD22358	12710	26790	100	2394	2623	1197	106	130	140	98	97	0	3029	3399	1560	139	147	45	100	100	0	0.792	0.772	0.813	0.731	1.804	0.765	0.829	80	453	5178	5777	-0.337	2288	2890	2517	3260	0
3	12	19		LD22662	12910	26790	110	2389	2401	819	105	121	108	100	100	0	3114	3283	999	138	144	38	100	100	0	0.767	0.73	0.746	0.717	1.366	0.723	0.844	80	498	5260	5441	-0.382	2284	2976	2296	3145	0
3	13	19		ResGen_CK_1A2	13110	26790	150	1108	1110	271	107	122	96	98	96	0	1159	1171	217	144	151	43	99	99	0	0.986	0.977	1.004	0.941	1.515	0.994	0.842	156	649	2016	2030	-0.02	1001	1015	1003	1027	0
3	14	19		ResGen_CK_1A4	13300	26790	140	1127	1088	241	116	128	82	99	99	0	898	886	161	158	164	45	100	99	0	1.366	1.335	1.36	1.313	1.605	1.392	0.858	156	604	1751	1700	0.45	1011	740	972	728	0
3	15	19		ResGen_CK_1A6	13510	26790	140	1531	1536	238	135	141	52	100	100	0	1408	1381	208	177	183	46	99	99	0	1.134	1.164	1.143	1.182	1.441	1.165	0.888	156	596	2627	2605	0.181	1396	1231	1401	1204	0
3	16	19		ResGen_CK_1A8	13700	26790	140	3245	3124	657	156	164	61	100	100	0	2926	2849	506	202	207	49	100	100	0	1.134	1.121	1.135	1.109	1.251	1.129	0.912	156	555	5813	5615	0.181	3089	2724	2968	2647	0
3	17	19		ResGen_CK_1A10	13890	26780	140	2795	2789	580	159	175	96	99	99	0	2582	2630	505	212	217	58	100	100	0	1.112	1.088	1.094	1.071	1.457	1.082	0.921	156	545	5006	5048	0.153	2636	2370	2630	2418	0
3	18	19		ResGen_CK_1A12	14080	26780	140	1535	1533	313	190	208	136	99	99	0	1277	1237	243	231	255	153	98	98	0	1.286	1.335	1.328	1.333	1.479	1.358	0.878	156	557	2391	2349	0.363	1345	1046	1343	1006	0
3	19	19		ResGen_CK_1C2	14280	26780	140	1262	1278	249	222	243	142	100	100	0	1177	1183	243	263	284	151	98	96	0	1.138	1.148	1.101	1.159	1.456	1.136	0.834	156	597	1954	1976	0.186	1040	914	1056	920	0
3	20	19		ResGen_CK_1C4	14470	26780	140	20796	20330	3843	271	306	178	100	100	0	16121	15702	2930	320	340	131	100	100	0	1.299	1.304	1.308	1.301	1.393	1.316	0.92	156	590	36326	35441	0.377	20525	15801	20059	15382	0
3	21	19		ResGen_CK_1C6	14670	26780	140	1975	1975	452	279	309	149	100	100	0	1815	1752	318	331	355	123	99	99	0	1.143	1.194	1.168	1.203	1.449	1.225	0.83	156	609	3180	3117	0.193	1696	1484	1696	1421	0
3	22	19		ResGen_CK_1C8	14860	26780	140	2250	2232	394	239	252	95	100	100	0	1719	1702	242	298	304	75	100	100	0	1.415	1.42	1.405	1.414	1.23	1.446	0.898	156	736	3432	3397	0.501	2011	1421	1993	1404	0
3	1	20		ResGen_CK_1C10	10780	26990	140	844	860	144	116	127	82	100	100	0	705	703	116	156	161	45	100	99	0	1.326	1.36	1.343	1.374	1.343	1.385	0.85	156	716	1277	1291	0.407	728	549	744	547	0
3	2	20		ResGen_CK_1C12	10970	26990	140	2506	2456	485	122	132	82	100	100	0	2039	2001	390	162	167	40	100	100	0	1.27	1.269	1.277	1.269	1.194	1.264	0.939	156	538	4261	4173	0.345	2384	1877	2334	1839	0
3	3	20		ResGen_CK_1E2	11170	26990	140	1250	1275	254	119	127	57	100	100	0	912	910	194	159	166	43	99	98	0	1.502	1.539	1.524	1.602	1.571	1.527	0.877	156	597	1884	1907	0.587	1131	753	1156	751	0
3	4	20		ResGen_CK_1E4	11360	26990	140	2909	2852	587	119	139	144	100	100	0	1725	1747	396	154	172	142	100	100	0	1.776	1.716	1.727	1.719	1.2	1.738	0.906	156	642	4361	4326	0.829	2790	1571	2733	1593	0
3	5	20		ResGen_CK_1E6	11560	26990	140	9614	9381	2095	114	134	146	100	100	0	10323	10274	1687	148	168	151	100	100	0	0.934	0.915	0.934	0.878	1.467	0.924	0.943	156	587	19675	19393	-0.099	9500	10175	9267	10126	0
3	6	20		ResGen_CK_1E8	11750	26990	150	2023	2023	482	112	122	66	99	99	0	1789	1782	349	146	151	45	100	100	0	1.163	1.168	1.181	1.14	1.385	1.196	0.902	156	580	3554	3547	0.218	1911	1643	1911	1636	0
3	7	20		ResGen_CK_1E10	11950	26980	150	563	578	134	112	121	80	100	100	0	543	528	103	145	149	36	98	98	0	1.133	1.217	1.164	1.209	1.462	1.204	0.768	156	606	849	849	0.18	451	398	466	383	0
3	8	20		ResGen_CK_1E12	12140	26980	140	755	754	133	109	120	87	100	100	0	641	635	95	141	147	37	100	100	0	1.292	1.306	1.298	1.306	1.296	1.361	0.811	156	573	1146	1139	0.37	646	500	645	494	0
3	9	20		ResGen_CK_1G2	12330	26980	140	1051	1064	203	110	118	67	100	100	0	917	939	177	139	145	37	99	99	0	1.21	1.192	1.192	1.208	1.417	1.208	0.871	156	590	1719	1754	0.274	941	778	954	800	0
3	10	20		ResGen_CK_1G4	12530	26980	140	667	675	146	107	115	65	100	100	0	690	664	118	142	146	37	100	100	0	1.022	1.088	1.074	1.084	1.306	1.127	0.845	156	656	1108	1090	0.031	560	548	568	522	0
3	11	20		ResGen_CK_1G6	12720	26980	140	628	664	344	109	128	146	100	98	0	565	563	92	140	147	38	100	100	0	1.221	1.312	1.263	1.258	1.385	1.844	0.564	156	638	944	978	0.288	519	425	555	423	0
3	12	20		ResGen_CK_1G8	12920	26980	150	2912	2813	527	110	135	162	99	99	0	2848	2696	669	142	149	39	98	96	0	1.035	1.058	1.044	1.15	1.795	1.031	0.927	156	592	5508	5257	0.05	2802	2706	2703	2554	0
3	13	20		ResGen_CK_1G10	13110	26980	140	871	900	233	115	127	100	100	100	0	842	832	184	156	159	38	98	98	0	1.102	1.161	1.115	1.184	1.596	1.181	0.831	156	480	1442	1461	0.14	756	686	785	676	0
3	14	20		ResGen_CK_1G12	13310	26980	150	869	890	191	121	129	74	100	100	0	797	790	133	166	170	40	100	99	0	1.185	1.232	1.217	1.235	1.354	1.258	0.866	156	491	1379	1393	0.245	748	631	769	624	0
3	15	20		HRB_9	13510	26980	150	1118	1097	227	136	145	65	100	100	0	1219	1198	223	186	191	51	99	99	0	0.951	0.95	0.946	0.955	1.465	0.949	0.866	156	491	2015	1973	-0.073	982	1033	961	1012	0
3	16	20		HRB_25	13700	26980	140	3259	3107	658	157	168	72	100	100	0	3115	2979	587	214	217	46	100	100	0	1.069	1.067	1.07	1.064	1.305	1.057	0.902	156	461	6003	5715	0.097	3102	2901	2950	2765	0
3	17	20		HRB_41	13900	26980	150	3400	3296	721	168	181	93	100	100	0	3823	3744	693	221	225	46	100	100	0	0.897	0.888	0.895	0.878	1.225	0.889	0.899	156	464	6834	6651	-0.156	3232	3602	3128	3523	0
3	18	20		Henikoff_13	14080	26970	140	849	832	270	188	195	89	96	93	0	801	767	233	234	240	53	94	94	0	1.166	1.208	1.178	1.164	1.499	1.25	0.76	156	469	1228	1177	0.221	661	567	644	533	0
3	19	20		Duke_1	14280	26980	140	3856	3801	784	206	212	60	100	100	0	3891	3823	808	256	263	77	100	100	0	1.004	1.008	1.017	1.01	1.232	1.008	0.875	156	505	7285	7162	0.006	3650	3635	3595	3567	0
3	20	20		Duke_27	14480	26980	140	4129	4079	758	239	276	158	100	100	0	4782	4866	836	297	323	119	100	100	0	0.867	0.84	0.847	0.837	1.168	0.837	0.904	156	487	8375	8409	-0.205	3890	4485	3840	4569	0
3	21	20		HRB_13	14670	26970	140	1731	1737	260	263	294	175	100	100	0	1441	1433	180	312	332	106	100	100	0	1.3	1.315	1.308	1.314	1.193	1.318	0.851	156	487	2597	2595	0.379	1468	1129	1474	1121	0
3	22	20		HRB_29	14870	26980	150	2457	2595	2017	223	237	107	100	99	0	2140	2165	608	281	286	70	100	100	0	1.202	1.259	1.22	1.177	1.432	1.763	0.747	156	740	4093	4256	0.265	2234	1859	2372	1884	0
3	1	21		Henikoff_1	10780	27180	140	1404	1349	415	117	127	72	98	97	0	1003	936	276	156	160	39	97	96	0	1.519	1.579	1.552	1.617	1.829	1.602	0.865	156	806	2134	2012	0.604	1287	847	1232	780	0
3	2	21		Henikoff_17	10970	27180	140	7226	7189	1220	123	134	78	100	100	0	4915	4749	1055	165	169	39	100	99	0	1.495	1.541	1.507	1.61	1.499	1.518	0.94	156	652	11853	11650	0.581	7103	4750	7066	4584	0
3	3	21		Duke_5	11170	27180	140	2266	2212	1061	120	150	492	100	80	0	2109	2070	829	159	167	64	100	100	0	1.101	1.095	1.104	1.051	1.38	1.13	0.891	156	712	4096	4003	0.138	2146	1950	2092	1911	0
3	4	21		Riddiford_4	11350	27180	80	1415	1387	562	121	140	100	100	94	0	1908	1680	721	154	161	41	98	94	0	0.738	0.83	0.862	0.875	2.01	0.809	0.864	52	296	3048	2792	-0.439	1294	1754	1266	1526	0
3	5	21		Auld_1	11550	27180	140	887	896	193	113	134	180	100	100	0	781	779	118	150	158	67	100	100	0	1.227	1.245	1.227	1.232	1.309	1.327	0.817	156	736	1405	1412	0.295	774	631	783	629	0
3	6	21		Auld_3	11750	27170	150	139	490	651	108	121	77	35	30	0	174	617	798	148	157	71	33	30	0	1.192	0.814	0.964	1.027	3.304	0.805	0.88	156	687	57	851	0.254	31	26	382	469	-50
3	7	21		Auld_5	11930	27170	130	735	744	160	116	127	80	100	100	0	703	702	146	154	164	78	98	98	0	1.128	1.146	1.155	1.195	1.617	1.148	0.772	120	586	1168	1176	0.173	619	549	628	548	0
3	8	21		SP2	12140	27180	140	9345	9291	2190	114	123	68	100	100	0	8154	7860	1932	145	151	41	100	100	0	1.153	1.19	1.191	1.216	1.431	1.182	0.937	156	735	17240	16892	0.205	9231	8009	9177	7715	0
3	9	21		SP4	12340	27170	140	1710	1674	462	114	128	103	100	100	0	1317	1242	322	142	147	34	100	99	0	1.358	1.418	1.379	1.441	1.472	1.435	0.869	156	701	2771	2660	0.442	1596	1175	1560	1100	0
3	10	21		SP6	12510	27180	80	1411	1504	1353	121	145	151	88	84	0	1919	1771	796	145	147	35	100	96	0	0.727	0.851	0.713	0.662	2.274	1.221	0.346	52	300	3064	3009	-0.46	1290	1774	1383	1626	0
3	11	21		Human	12730	27160	80	1365	1295	554	109	126	150	94	90	0	1918	1763	719	143	147	36	100	96	0	0.708	0.732	0.771	0.715	2.167	0.71	0.774	52	303	3031	2806	-0.499	1256	1775	1186	1620	0
3	12	21		Lambda	12920	27180	150	754	778	200	115	127	112	100	100	0	567	569	126	146	151	37	100	100	0	1.518	1.567	1.568	1.578	1.369	1.751	0.686	156	819	1060	1086	0.602	639	421	663	423	0
3	13	21		Fly Genomic	13120	27170	150	806	832	199	119	128	76	100	99	0	781	767	155	160	165	41	98	98	0	1.106	1.175	1.123	1.154	1.436	1.18	0.739	156	705	1308	1320	0.146	687	621	713	607	0
3	14	21		Fly Genomic-Digested	13310	27170	150	3378	3137	780	125	134	71	100	100	0	3407	3122	910	173	177	41	98	98	0	1.006	1.021	0.972	1.061	1.734	0.992	0.857	156	696	6487	5961	0.008	3253	3234	3012	2949	0
3	15	21		Fly Genomic-Random Primed	13500	27180	150	1622	1778	841	140	147	61	100	99	0	2847	2917	1119	190	196	47	100	100	0	0.558	0.601	0.599	0.564	1.485	0.62	0.835	156	740	4139	4365	-0.842	1482	2657	1638	2727	0
3	16	21		Blank	13700	27170	150	3015	3094	477	157	165	65	100	100	0	2594	2580	437	211	213	47	100	98	0	1.199	1.24	1.195	1.281	1.59	1.208	0.858	156	705	5241	5306	0.262	2858	2383	2937	2369	0
3	17	21		EMPTY	13890	27170	150	158	159	48	160	166	54	11	1	0	206	208	40	209	212	43	11	3	0	0.667	1	1.375	1.27	3.65	3.489	0.008	156	705	-5	-2	-0.585	-2	-3	-1	-1	-75
3	18	21		EMPTY	14090	27170	150	148	153	50	160	166	52	11	1	0	194	191	40	208	214	52	5	0	0	0.857	0.412	1.102	1.193	4.716	1.452	0.028	156	714	-26	-24	-0.222	-12	-14	-7	-17	-75
3	19	21		EMPTY	14280	27170	150	166	177	59	161	169	59	16	5	0	217	219	47	210	217	55	16	1	0	0.714	1.778	1.154	0.982	4.241	1.145	0.08	156	722	12	25	-0.485	5	7	16	9	-75
3	20	21		EMPTY	14480	27170	150	174	184	93	165	187	239	1	0	0	214	223	48	216	249	479	0	0	0	-4.5	2.714	0.877	1.066	4.08	2.472	0.078	156	714	7	26	Error	9	-2	19	7	-75
3	21	21		EMPTY	14670	27170	150	167	177	59	159	182	246	1	0	0	224	227	46	218	243	478	0	0	0	1.333	2	0.789	0.814	4.208	2.197	0.132	156	723	14	27	0.415	8	6	18	9	-75
3	22	21		EMPTY	14870	27170	150	167	173	56	162	183	226	1	0	0	211	216	46	210	214	63	14	0	0	5	1.833	1.127	1.238	3.824	1.226	0.124	156	924	6	17	2.322	5	1	11	6	-75
4	1	1		GM01152	15220	23250	140	4088	3879	1156	135	148	118	98	96	0	3521	3313	908	161	168	52	98	96	0	1.176	1.188	1.174	1.128	2.147	1.204	0.908	156	828	7313	6896	0.234	3953	3360	3744	3152	0
4	2	1		GM01211	15420	23250	130	5462	5319	993	141	153	84	100	100	0	3782	3648	790	164	169	41	100	100	0	1.471	1.486	1.462	1.541	1.528	1.503	0.909	120	600	8939	8662	0.557	5321	3618	5178	3484	0
4	3	1		GM01501	15610	23250	140	3827	3552	1176	142	151	54	100	98	0	3266	3010	903	172	175	43	97	96	0	1.191	1.202	1.19	1.161	2.305	1.225	0.899	156	698	6779	6248	0.252	3685	3094	3410	2838	0
4	4	1		GM01586	15810	23250	130	6943	6419	1871	139	150	91	100	100	0	6991	6559	1685	174	177	64	100	100	0	0.998	0.984	0.999	0.966	1.271	1.008	0.88	120	618	13621	12665	-0.003	6804	6817	6280	6385	0
4	5	1		HL01468	16010	23250	140	4185	3978	1116	137	142	47	100	100	0	4013	3769	1177	167	168	38	96	96	0	1.053	1.066	1.036	1.169	2.068	1.051	0.93	156	674	7894	7443	0.074	4048	3846	3841	3602	0
4	6	1		LD02334	16200	23250	140	3525	3409	1014	136	144	62	100	99	0	3582	3366	873	160	164	37	99	99	0	0.99	1.021	1.006	0.972	1.869	1.04	0.869	156	674	6811	6479	-0.014	3389	3422	3273	3206	0
4	7	1		LD05272	16360	23250	90	4167	4102	1062	129	135	44	100	100	0	5272	5015	1261	158	162	35	100	100	0	0.79	0.818	0.772	0.821	1.307	0.792	0.908	52	337	9152	8830	-0.341	4038	5114	3973	4857	0
4	8	1		LD05365	16590	23240	130	5417	5167	1274	126	135	64	100	100	0	8190	7617	1804	156	159	47	100	100	0	0.659	0.676	0.668	0.688	1.567	0.657	0.907	120	744	13325	12502	-0.603	5291	8034	5041	7461	0
4	9	1		LD05688	16790	23240	130	11354	11072	1764	135	149	85	100	100	0	9427	8867	2142	161	166	48	100	100	0	1.211	1.256	1.204	1.35	1.811	1.227	0.896	120	644	20485	19643	0.276	11219	9266	10937	8706	0
4	10	1		LD05823	16970	23240	130	6408	6340	1000	137	156	118	100	100	0	6404	6323	936	164	173	117	100	100	0	1.005	1.007	1.008	1.006	1.153	1.004	0.924	120	667	12511	12362	0.007	6271	6240	6203	6159	0
4	11	1		LD06293	17170	23250	140	4496	4171	1369	128	145	153	97	96	0	4589	4366	1084	159	167	145	100	100	0	0.986	0.961	0.965	0.855	1.843	1.007	0.899	156	715	8798	8250	-0.02	4368	4430	4043	4207	0
4	12	1		LD06393	17360	23240	130	6357	6082	1184	142	173	144	100	100	0	7091	6850	1155	172	199	160	100	100	0	0.898	0.889	0.897	0.883	1.211	0.882	0.901	120	622	13134	12618	-0.155	6215	6919	5940	6678	0
4	13	1		LD09786	17560	23240	140	6909	6345	1904	137	166	146	100	99	0	6615	6071	1900	167	189	118	100	98	0	1.05	1.051	1.045	1.105	2.213	1.047	0.878	156	715	13220	12112	0.071	6772	6448	6208	5904	0
4	14	1		LD10220	17750	23240	140	4467	4136	1500	124	137	115	96	94	0	4641	4217	1395	148	156	84	95	95	0	0.967	0.986	0.971	0.952	1.974	1.003	0.873	156	816	8836	8081	-0.049	4343	4493	4012	4069	0
4	15	1		LD10287	17970	23260	100	3460	3428	1986	131	146	110	92	91	0	4710	4180	2255	153	163	100	97	95	0	0.731	0.819	0.81	0.789	2.212	0.825	0.844	80	460	7886	7324	-0.453	3329	4557	3297	4027	0
4	16	1		LD10746	18160	23220	90	4502	4203	1379	137	152	74	100	100	0	5696	5589	1595	160	165	44	100	100	0	0.788	0.749	0.762	0.747	1.482	0.78	0.804	52	362	9901	9495	-0.343	4365	5536	4066	5429	0
4	17	1		LD13807	18330	23230	130	4481	4435	1140	131	154	161	100	100	0	4318	4091	1136	155	171	162	97	97	0	1.045	1.093	1.048	1.132	1.92	1.092	0.86	120	666	8513	8240	0.063	4350	4163	4304	3936	0
4	18	1		LD14109	18530	23230	130	7032	7435	2250	132	157	174	100	100	0	6918	7262	2288	158	178	169	100	100	0	1.021	1.028	1.025	1.026	1.196	1.057	0.899	120	650	13660	14407	0.03	6900	6760	7303	7104	0
4	19	1		LD17329	18720	23230	130	8070	7950	1778	132	151	135	100	100	0	9658	9465	2302	165	190	274	100	99	0	0.836	0.841	0.835	0.858	1.577	0.828	0.904	120	650	17431	17118	-0.258	7938	9493	7818	9300	0
4	20	1		LD18389	18920	23230	130	8474	8231	1405	128	142	86	100	100	0	11659	11518	1648	167	195	292	100	100	0	0.726	0.714	0.714	0.711	1.239	0.705	0.924	120	650	19838	19454	-0.461	8346	11492	8103	11351	0
4	21	1		LD18692	19110	23230	130	3555	3349	757	126	143	100	100	100	0	4524	4362	761	164	182	182	100	100	0	0.786	0.768	0.771	0.75	1.271	0.787	0.92	120	684	7789	7421	-0.347	3429	4360	3223	4198	0
4	22	1		LD18757	19310	23230	140	7034	6488	1895	116	136	121	98	97	0	6858	6302	1861	145	161	140	96	95	0	1.031	1.035	1.037	0.998	1.94	1.038	0.902	156	860	13631	12529	0.043	6918	6713	6372	6157	0
4	1	2		LD18835	15220	23440	140	3182	2995	778	151	157	49	100	98	0	3404	3208	803	192	195	51	96	96	0	0.944	0.943	0.924	0.884	2.02	0.938	0.862	156	651	6243	5860	-0.084	3031	3212	2844	3016	0
4	2	2		LD19086	15420	23440	140	3310	3174	899	161	169	80	99	98	0	3079	3009	610	196	201	52	100	100	0	1.092	1.071	1.083	1.005	1.75	1.11	0.885	156	485	6032	5826	0.127	3149	2883	3013	2813	0
4	3	2		LD05521	15610	23440	140	4447	4317	1001	163	172	55	100	100	0	4331	4147	1040	203	207	48	100	99	0	1.038	1.053	1.027	1.097	1.66	1.044	0.881	156	482	8412	8098	0.054	4284	4128	4154	3944	0
4	4	2		LD05560	15810	23440	140	8052	7651	1718	150	156	50	100	100	0	6703	6312	1448	186	189	44	100	100	0	1.213	1.224	1.211	1.245	1.688	1.226	0.897	156	494	14419	13627	0.278	7902	6517	7501	6126	0
4	5	2		LD05576	16000	23440	140	4985	4745	1143	147	152	50	100	100	0	5437	5203	1301	176	180	41	98	97	0	0.92	0.915	0.916	0.967	1.864	0.907	0.915	156	472	10099	9625	-0.121	4838	5261	4598	5027	0
4	6	2		LD05623	16200	23440	140	5012	4800	1318	147	156	79	100	100	0	4350	4295	863	172	179	43	100	100	0	1.164	1.129	1.156	1.094	1.394	1.167	0.899	156	458	9043	8776	0.22	4865	4178	4653	4123	0
4	7	2		LD05680	16390	23440	140	5417	5097	1395	139	149	75	99	98	0	5164	4991	919	170	172	45	100	100	0	1.057	1.028	1.044	0.954	1.765	1.066	0.905	156	537	10272	9779	0.08	5278	4994	4958	4821	0
4	8	2		LD05920	16590	23440	140	5918	5450	1557	138	158	179	98	98	0	5832	5520	1007	168	174	95	100	100	0	1.02	0.993	1.026	0.9	1.966	1.025	0.89	156	552	11444	10664	0.029	5780	5664	5312	5352	0
4	9	2		LD07444	16780	23440	140	5097	4803	1249	147	165	160	96	96	0	5511	5141	1156	170	175	79	100	99	0	0.927	0.937	0.923	0.871	1.9	0.944	0.904	156	600	10291	9627	-0.11	4950	5341	4656	4971	0
4	10	2		LD07493	16990	23440	100	4925	4451	2339	144	160	152	97	96	0	6189	5917	2626	166	170	76	100	100	0	0.794	0.749	0.715	0.66	1.95	0.771	0.858	80	399	10804	10058	-0.333	4781	6023	4307	5751	0
4	11	2		LD07624	17170	23440	140	6427	6243	1728	144	162	164	100	99	0	7335	7193	1463	171	188	152	100	100	0	0.877	0.869	0.897	0.833	1.545	0.888	0.89	156	524	13447	13121	-0.189	6283	7164	6099	7022	0
4	12	2		LD07701	17370	23440	140	7620	7086	2014	146	154	68	100	99	0	9028	8783	1624	183	192	95	100	100	0	0.845	0.807	0.822	0.73	1.81	0.824	0.902	156	504	16319	15540	-0.243	7474	8845	6940	8600	0
4	13	2		LD07917	17550	23430	130	5384	5295	808	151	156	88	100	100	0	5453	5264	785	182	198	204	100	100	0	0.993	1.012	1.016	1.011	1.136	1.015	0.908	120	523	10504	10226	-0.01	5233	5271	5144	5082	0
4	14	2		LD07988	17750	23450	100	4164	4439	1723	141	160	225	100	100	0	6387	6336	2315	167	180	231	98	98	0	0.647	0.697	0.688	0.704	1.694	0.689	0.867	80	413	10243	10467	-0.629	4023	6220	4298	6169	0
4	15	2		LD09414	17950	23430	140	6214	6004	1372	140	153	177	100	100	0	7689	7518	1375	168	166	66	100	100	0	0.808	0.798	0.802	0.785	1.392	0.801	0.885	156	636	13595	13214	-0.308	6074	7521	5864	7350	0
4	16	2		LD09564	18120	23430	90	4896	4736	1110	161	171	73	100	100	0	6994	6465	1769	188	201	63	100	100	0	0.696	0.729	0.701	0.744	1.321	0.699	0.905	52	360	11541	10852	-0.523	4735	6806	4575	6277	0
4	17	2		LD09790	18340	23430	140	6578	6339	1322	157	184	157	100	100	0	6511	6219	1641	186	208	158	98	98	0	1.015	1.025	1	1.072	1.726	0.998	0.881	156	732	12746	12215	0.022	6421	6325	6182	6033	0
4	18	2		LD09927	18530	23430	140	10840	10467	2680	159	185	179	99	98	0	11454	11119	2327	187	208	178	100	100	0	0.948	0.943	0.94	0.883	1.72	0.959	0.897	156	578	21948	21240	-0.077	10681	11267	10308	10932	0
4	19	2		LD09947	18730	23430	140	6392	6025	1722	153	173	134	96	96	0	7352	6852	1950	192	218	293	97	96	0	0.871	0.882	0.865	0.832	2.415	0.873	0.873	156	560	13399	12532	-0.199	6239	7160	5872	6660	0
4	20	2		LD10051	18930	23430	140	10634	10182	2715	144	158	78	100	100	0	9994	9246	2612	187	211	295	97	96	0	1.07	1.108	1.098	1.127	2.007	1.104	0.877	156	624	20297	19097	0.097	10490	9807	10038	9059	0
4	21	2		LD11031	19140	23440	110	1970	1988	688	141	154	90	100	100	0	2850	2872	746	180	194	170	100	100	0	0.685	0.686	0.644	0.669	1.394	0.687	0.767	80	456	4499	4539	-0.546	1829	2670	1847	2692	0
4	22	2		LD11064	19320	23430	140	8963	8175	3042	131	158	133	98	97	0	8918	8289	3047	166	189	163	98	98	0	1.009	0.99	0.98	0.954	2.356	0.985	0.866	156	725	17584	16167	0.013	8832	8752	8044	8123	0
4	1	3		LD13269	15230	23630	140	6810	6482	1644	163	170	59	100	100	0	6494	6070	1700	207	212	48	98	96	0	1.057	1.078	1.077	1.162	1.803	1.066	0.942	156	660	12934	12182	0.08	6647	6287	6319	5863	0
4	2	3		LD13435	15430	23630	140	6921	6505	1679	171	180	60	100	100	0	7750	6986	2327	220	225	51	98	96	0	0.896	0.936	0.913	1.042	1.99	0.9	0.928	156	486	14280	13100	-0.158	6750	7530	6334	6766	0
4	3	3		LD13504	15620	23640	140	3282	3168	939	183	190	61	100	99	0	2426	2427	504	230	234	54	100	100	0	1.411	1.359	1.392	1.268	1.637	1.424	0.908	156	477	5295	5182	0.497	3099	2196	2985	2197	0
4	4	3		LD13607	15810	23630	140	8779	8516	1730	173	182	87	100	100	0	8709	8024	2169	212	219	57	98	98	0	1.013	1.068	1.019	1.128	1.864	1.041	0.913	156	487	17103	16155	0.018	8606	8497	8343	7812	0
4	5	3		GM09570	16010	23630	140	4789	4700	833	163	172	88	100	100	0	3871	3686	853	200	205	65	99	99	0	1.26	1.301	1.279	1.334	1.452	1.289	0.913	156	506	8297	8023	0.334	4626	3671	4537	3486	0
4	6	3		GM09639	16210	23630	140	8562	8158	1575	155	165	79	100	100	0	8371	7741	2236	188	195	65	99	98	0	1.027	1.06	1.016	1.159	1.912	1.019	0.907	156	537	16590	15556	0.039	8407	8183	8003	7553	0
4	7	3		GM09977	16400	23630	140	3743	4206	2544	146	153	70	100	100	0	3678	4604	2992	172	176	42	99	99	0	1.026	0.916	0.91	0.991	2.067	0.878	0.844	156	480	7103	8492	0.037	3597	3506	4060	4432	0
4	8	3		GM10015	16580	23630	130	5049	4859	768	150	195	292	100	100	0	5099	4985	738	175	219	331	100	100	0	0.995	0.979	0.976	0.976	1.161	0.978	0.944	120	460	9823	9519	-0.007	4899	4924	4709	4810	0
4	9	3		GM10285	16780	23630	140	5398	5642	5134	151	191	271	100	100	0	6063	5691	1524	169	209	307	96	96	0	0.89	0.994	0.889	0.979	1.903	1.634	0.46	156	543	11141	11013	-0.168	5247	5894	5491	5522	0
4	10	3		GM10438	16980	23630	140	6483	6172	1183	148	154	74	100	100	0	7851	7284	1718	164	165	51	100	99	0	0.824	0.846	0.833	0.89	1.713	0.829	0.915	156	566	14022	13144	-0.279	6335	7687	6024	7120	0
4	11	3		HL02234	17180	23630	140	4953	4693	940	142	149	71	100	100	0	5332	5061	1162	165	166	46	100	100	0	0.931	0.93	0.91	0.956	1.487	0.916	0.918	156	500	9978	9447	-0.103	4811	5167	4551	4896	0
4	12	3		HL02328	17370	23630	140	7927	7559	1560	147	153	50	100	100	0	9027	8481	1775	175	183	47	100	100	0	0.879	0.892	0.876	0.899	1.427	0.889	0.917	156	455	16632	15718	-0.186	7780	8852	7412	8306	0
4	13	3		HL02501	17560	23630	140	7257	6870	2041	149	154	61	98	98	0	6223	5742	1527	176	196	209	98	98	0	1.175	1.208	1.185	1.175	2.268	1.246	0.87	156	493	13155	12287	0.233	7108	6047	6721	5566	0
4	14	3		HL02687	17760	23630	140	6670	6146	1729	139	150	85	100	100	0	6075	5850	1136	168	177	102	100	100	0	1.106	1.057	1.089	1	1.532	1.099	0.912	156	533	12438	11689	0.145	6531	5907	6007	5682	0
4	15	3		HL02811	17950	23630	140	7369	7016	1538	145	157	80	100	100	0	7556	7316	1648	176	183	46	100	100	0	0.979	0.962	0.952	0.992	1.849	0.961	0.898	156	548	14604	14011	-0.031	7224	7380	6871	7140	0
4	16	3		HL02883	18150	23630	140	9870	9099	2798	160	183	198	99	98	0	8795	8500	1706	193	204	65	100	100	0	1.129	1.076	1.124	0.991	1.685	1.128	0.928	156	669	18312	17246	0.175	9710	8602	8939	8307	0
4	17	3		HL04389	18360	23640	90	5715	6417	2452	155	171	79	100	100	0	8322	8685	3411	190	199	64	100	100	0	0.684	0.737	0.748	0.746	1.389	0.713	0.881	52	339	13692	14757	-0.549	5560	8132	6262	8495	0
4	18	3		HL04722	18540	23630	140	7966	7446	2012	163	176	67	100	100	0	9652	9297	1624	197	205	58	100	100	0	0.825	0.8	0.825	0.749	1.583	0.819	0.933	156	547	17258	16383	-0.277	7803	9455	7283	9100	0
4	19	3		HL04994	18740	23620	140	6077	5679	1231	161	173	81	100	100	0	5699	5250	1498	200	204	49	96	96	0	1.076	1.093	1.081	1.142	1.643	1.066	0.929	156	495	11415	10568	0.105	5916	5499	5518	5050	0
4	20	3		HL05382	18930	23630	140	8416	7842	1964	152	165	97	98	96	0	7607	7204	1447	186	189	46	100	100	0	1.114	1.096	1.115	0.988	2.123	1.118	0.918	156	504	15685	14708	0.155	8264	7421	7690	7018	0
4	21	3		HL05638	19120	23620	130	8886	8668	1383	148	161	95	100	100	0	10802	10565	1657	181	190	73	100	100	0	0.823	0.82	0.808	0.821	1.173	0.808	0.924	120	531	19359	18904	-0.282	8738	10621	8520	10384	0
4	22	3		HL05735	19320	23620	140	5899	5650	1198	134	440	3826	90	1	0	4929	4601	1174	170	202	380	96	96	0	1.211	1.245	1.21	1.285	1.57	1.229	0.921	156	707	10524	9947	0.277	5765	4759	5516	4431	0
4	1	4		GM01221	15230	23830	140	5818	5525	1210	173	181	66	100	100	0	6438	5997	1308	226	231	52	99	99	0	0.909	0.927	0.913	0.918	1.347	0.921	0.906	156	682	11857	11123	-0.138	5645	6212	5352	5771	0
4	2	4		GM01289	15420	23830	140	6525	6113	1410	176	186	62	100	100	0	6348	6099	1154	237	241	54	100	100	0	1.039	1.013	1.017	0.981	1.369	1.028	0.931	156	506	12460	11799	0.055	6349	6111	5937	5862	0
4	3	4		GM01315	15620	23830	140	6179	6045	1399	201	206	67	100	100	0	6525	6203	1188	250	255	53	100	100	0	0.953	0.982	0.986	0.97	1.227	0.995	0.927	156	488	12253	11797	-0.07	5978	6275	5844	5953	0
4	4	4		GM01350	15820	23830	140	5667	5279	1357	197	207	91	100	100	0	6150	5805	1151	245	250	53	100	100	0	0.926	0.914	0.932	0.884	1.527	0.928	0.915	156	480	11375	10642	-0.11	5470	5905	5082	5560	0
4	5	4		GM01572	16010	23830	140	7212	6727	1643	177	187	87	100	100	0	9619	9143	1908	219	227	64	100	100	0	0.748	0.734	0.745	0.717	1.497	0.733	0.913	156	500	16435	15474	-0.418	7035	9400	6550	8924	0
4	6	4		GM01620	16180	23830	100	3817	3909	2172	162	167	55	100	98	0	5028	4842	2558	202	205	48	100	98	0	0.757	0.808	0.829	0.788	2.003	0.804	0.842	80	386	8481	8387	-0.401	3655	4826	3747	4640	0
4	7	4		HL01062	16400	23830	140	7406	6791	2417	146	157	85	99	98	0	8967	8594	2334	178	184	42	100	100	0	0.826	0.79	0.806	0.732	1.816	0.809	0.869	156	551	16049	15061	-0.276	7260	8789	6645	8416	0
4	8	4		HL01515	16590	23820	140	6005	5718	1356	148	179	234	100	99	0	6911	6376	1847	174	212	308	96	96	0	0.869	0.898	0.886	0.966	1.83	0.874	0.915	156	510	12594	11772	-0.202	5857	6737	5570	6202	0
4	9	4		LD01659	16780	23820	130	5973	5760	1008	148	176	250	100	100	0	7366	7185	1259	171	199	285	100	100	0	0.81	0.8	0.793	0.8	1.2	0.805	0.917	120	504	13020	12626	-0.305	5825	7195	5612	7014	0
4	10	4		LD02906	16980	23830	140	6413	5908	1812	152	180	248	96	95	0	8663	8228	1856	171	196	277	99	99	0	0.737	0.714	0.726	0.635	1.917	0.729	0.902	156	535	14753	13813	-0.44	6261	8492	5756	8057	0
4	11	4		LD03464	17180	23830	140	10122	9421	3633	142	155	75	98	98	0	10770	10317	3293	166	172	46	100	100	0	0.941	0.914	0.919	0.819	2.03	0.937	0.876	156	505	20584	19430	-0.087	9980	10604	9279	10151	0
4	12	4		LD04007	17380	23820	140	9209	8468	3295	141	150	61	98	98	0	10449	9420	3922	164	176	84	98	97	0	0.882	0.9	0.855	0.978	2.493	0.879	0.874	156	478	19353	17583	-0.182	9068	10285	8327	9256	0
4	13	4		LD08641	17570	23820	140	11189	10657	3665	142	149	67	100	100	0	12100	11243	4412	171	180	85	96	96	0	0.926	0.95	0.916	0.979	1.869	0.919	0.878	156	469	22976	21587	-0.111	11047	11929	10515	11072	0
4	14	4		LD09691	17760	23820	140	6565	6446	2368	137	145	74	100	100	0	6588	6633	2971	169	173	43	100	100	0	1.001	0.976	0.941	1.09	2.235	0.93	0.805	156	510	12847	12773	0.002	6428	6419	6309	6464	0
4	15	4		LD10247	17960	23830	130	2567	2853	1947	140	147	66	99	98	0	3602	3942	2521	172	177	50	100	100	0	0.708	0.72	0.733	0.694	1.995	0.719	0.775	120	500	5857	6483	-0.499	2427	3430	2713	3770	0
4	16	4		LD11083	18150	23820	140	9792	9652	2874	150	173	219	100	100	0	7945	7760	2506	179	186	63	99	98	0	1.242	1.253	1.222	1.372	2.133	1.26	0.867	156	531	17408	17083	0.312	9642	7766	9502	7581	0
4	17	4		LD13416	18350	23820	140	8312	7943	1499	153	179	223	100	99	0	8320	7971	1661	185	190	56	99	99	0	1.003	1.001	0.981	0.985	1.37	0.988	0.911	156	529	16294	15576	0.004	8159	8135	7790	7786	0
4	18	4		LD13864	18540	23820	140	10043	9766	2426	150	161	74	100	100	0	9914	9500	2471	189	195	48	100	100	0	1.017	1.033	0.997	1.065	1.711	1.027	0.884	156	496	19618	18927	0.025	9893	9725	9616	9311	0
4	19	4		LD16566	18740	23820	140	9651	9441	3239	154	165	87	100	100	0	11048	10805	3515	188	193	51	100	100	0	0.874	0.875	0.873	0.865	1.453	0.874	0.886	156	479	20357	19904	-0.193	9497	10860	9287	10617	0
4	20	4		LD18443	18930	23820	140	15423	14662	2681	159	172	106	100	100	0	10225	9467	1975	185	189	46	100	100	0	1.52	1.562	1.54	1.568	1.406	1.572	0.909	156	471	25304	23785	0.604	15264	10040	14503	9282	0
4	21	4		LD18634	19120	23820	140	8327	7944	2616	156	178	143	100	99	0	8677	8090	2504	187	198	77	100	97	0	0.962	0.985	0.984	1.033	2.594	0.996	0.857	156	570	16661	15691	-0.055	8171	8490	7788	7903	0
4	22	4		LD18893	19320	23820	140	11907	11374	2649	137	448	3842	96	91	0	10856	10204	2335	169	200	382	98	98	0	1.101	1.12	1.112	1.132	1.933	1.571	0.564	156	701	22457	21272	0.139	11770	10687	11237	10035	0
4	1	5		LD19039	15230	24030	140	8397	7806	2684	189	193	58	99	99	0	7429	6979	2021	251	255	58	100	100	0	1.143	1.132	1.131	1.02	1.871	1.173	0.909	156	651	15386	14345	0.193	8208	7178	7617	6728	0
4	2	5		LD19991	15430	24030	140	4169	4745	3563	193	200	60	98	98	0	4823	5380	3690	258	263	56	99	99	0	0.871	0.889	0.838	0.787	2.168	0.915	0.835	156	469	8541	9674	-0.199	3976	4565	4552	5122	0
4	3	5		GM05459	15620	24020	140	7259	6866	2104	215	220	69	100	100	0	7719	7246	2087	270	273	54	100	100	0	0.946	0.953	0.939	0.948	1.559	0.96	0.859	156	495	14493	13627	-0.081	7044	7449	6651	6976	0
4	4	5		GM05853	15820	24020	150	7038	6797	1102	218	226	70	100	100	0	7421	6903	1811	272	277	58	99	99	0	0.954	0.992	0.946	1.092	1.934	0.95	0.888	156	499	13969	13210	-0.068	6820	7149	6579	6631	0
4	5	5		GM09007	16010	24020	140	6116	5984	1316	194	201	61	100	100	0	7055	6535	1782	245	255	61	99	98	0	0.87	0.921	0.883	0.971	1.888	0.893	0.85	156	483	12732	12080	-0.202	5922	6810	5790	6290	0
4	6	5		GM10569	16210	24020	150	7251	6874	1612	172	183	89	100	100	0	7589	6949	2105	219	227	57	99	97	0	0.961	0.996	0.97	1.145	2.294	0.957	0.88	156	558	14449	13432	-0.058	7079	7370	6702	6730	0
4	7	5		HL02012	16400	24020	140	7220	6766	1464	158	168	86	100	100	0	7360	6826	1792	200	203	44	100	99	0	0.986	0.997	0.969	1.064	1.816	0.978	0.868	156	471	14222	13234	-0.02	7062	7160	6608	6626	0
4	8	5		HL02867	16590	24020	140	6725	6490	1427	151	158	50	100	100	0	7230	6842	1822	190	195	46	99	99	0	0.934	0.953	0.93	0.998	1.85	0.928	0.872	156	483	13614	12991	-0.099	6574	7040	6339	6652	0
4	9	5		GH10120	16790	24020	140	3252	3605	2161	154	211	415	99	92	0	3846	4669	2949	182	212	290	96	96	0	0.846	0.769	0.748	0.773	1.784	0.738	0.875	156	527	6762	7938	-0.242	3098	3664	3451	4487	0
4	10	5		LD27979	16980	24020	140	8485	8146	2234	157	208	367	100	99	0	9043	8612	2279	174	204	288	99	98	0	0.939	0.947	0.935	0.952	1.728	0.952	0.89	156	494	17197	16427	-0.091	8328	8869	7989	8438	0
4	11	5		LD28419	17180	24020	140	6841	6597	1398	153	170	95	100	100	0	8610	8318	1481	173	181	53	100	100	0	0.793	0.791	0.778	0.791	1.306	0.792	0.923	156	469	15125	14589	-0.335	6688	8437	6444	8145	0
4	12	5		LD29892	17370	24020	140	7547	6979	2754	143	153	63	99	99	0	9941	9337	2893	173	182	86	100	100	0	0.758	0.746	0.77	0.679	1.909	0.766	0.903	156	479	17172	16000	-0.4	7404	9768	6836	9164	0
4	13	5		LD33829	17570	24020	140	7998	7617	1709	143	159	140	100	100	0	7861	7447	1570	176	184	84	100	99	0	1.022	1.028	1.034	1.041	1.653	1.031	0.888	156	488	15540	14745	0.032	7855	7685	7474	7271	0
4	14	5		LD34475	17760	24020	140	7782	7053	2333	143	169	233	96	96	0	9299	8681	2230	171	177	46	100	100	0	0.837	0.812	0.832	0.72	2.124	0.829	0.881	156	489	16767	15420	-0.257	7639	9128	6910	8510	0
4	15	5		LD21529	17960	24020	150	5855	5400	1433	142	157	194	98	98	0	7131	6772	1284	171	177	55	100	100	0	0.821	0.797	0.829	0.749	1.689	0.809	0.882	156	498	12673	11859	-0.285	5713	6960	5258	6601	0
4	16	5		LD21570	18150	24020	150	7817	7081	2385	143	149	56	100	99	0	11188	10373	2492	181	185	54	100	100	0	0.697	0.681	0.698	0.631	1.649	0.704	0.885	156	493	18681	17130	-0.52	7674	11007	6938	10192	0
4	17	5		LD21643	18350	24010	140	3968	4741	2954	146	162	116	99	99	0	5909	6540	4110	181	187	51	99	99	0	0.667	0.723	0.706	0.759	2.189	0.697	0.854	156	494	9550	10954	-0.584	3822	5728	4595	6359	0
4	18	5		LD21677	18540	24020	140	3405	4086	2752	147	169	138	96	96	0	5497	6261	4026	183	191	57	98	98	0	0.613	0.648	0.635	0.621	1.776	0.636	0.835	156	495	8572	10017	-0.706	3258	5314	3939	6078	0
4	19	5		LD21720	18740	24010	140	9020	8673	1812	147	159	91	100	100	0	10249	9847	1792	182	190	51	100	100	0	0.881	0.882	0.892	0.878	1.412	0.884	0.918	156	480	18940	18191	-0.182	8873	10067	8526	9665	0
4	20	5		LD21735	18930	24010	140	3730	3838	1772	152	168	93	100	100	0	5390	5382	2656	184	197	66	98	97	0	0.687	0.709	0.688	0.786	2.387	0.676	0.839	156	555	8784	8884	-0.541	3578	5206	3686	5198	0
4	21	5		LD22582	19150	24020	100	2250	2166	1034	147	172	148	97	95	0	3356	3246	1389	187	198	69	100	98	0	0.664	0.66	0.684	0.639	1.763	0.663	0.849	80	385	5272	5078	-0.592	2103	3169	2019	3059	0
4	22	5		LD22726	19320	24010	140	5380	5316	2332	134	151	127	99	99	0	5592	5581	2470	170	175	49	98	96	0	0.968	0.958	0.937	0.966	2.146	1.075	0.644	156	684	10668	10593	-0.048	5246	5422	5182	5411	0
4	1	6		LD23107	15230	24220	150	6199	5728	1421	184	192	69	100	100	0	7126	6896	1035	252	255	59	100	100	0	0.875	0.834	0.867	0.8	1.417	0.855	0.875	156	696	12889	12188	-0.193	6015	6874	5544	6644	0
4	2	6		LD23336	15420	24210	150	2911	3925	2338	191	200	70	100	100	0	3729	4462	2646	264	266	58	97	97	0	0.785	0.889	0.869	0.953	2.23	0.859	0.76	156	471	6185	7932	-0.349	2720	3465	3734	4198	0
4	3	6		LD23587	15620	24220	150	6766	6414	1319	212	218	69	100	100	0	7149	6900	1081	276	279	60	100	100	0	0.954	0.936	0.966	0.922	1.256	0.95	0.881	156	499	13427	12826	-0.069	6554	6873	6202	6624	0
4	4	6		LD23830	15820	24220	150	4350	4070	985	224	231	67	100	100	0	5036	4676	1043	294	300	69	100	99	0	0.87	0.878	0.882	0.885	1.58	0.88	0.871	156	538	8868	8228	-0.201	4126	4742	3846	4382	0
4	5	6		GH07066	16010	24220	140	7536	7376	1420	209	221	70	100	100	0	7514	7356	1101	284	297	91	100	100	0	1.013	1.013	1.036	1.003	1.324	1.019	0.894	156	589	14557	14239	0.019	7327	7230	7167	7072	0
4	6	6		GH07269	16200	24210	130	5241	5152	866	192	203	110	100	100	0	5911	5665	907	252	268	118	100	100	0	0.892	0.916	0.921	0.917	1.163	0.91	0.908	120	500	10708	10373	-0.165	5049	5659	4960	5413	0
4	7	6		GH07290	16400	24210	150	6679	6295	1721	174	191	122	100	100	0	7728	6830	2238	229	242	115	99	98	0	0.867	0.927	0.876	1.008	2.028	0.88	0.81	156	506	14004	12722	-0.205	6505	7499	6121	6601	0
4	8	6		GH07346	16590	24210	150	2705	3341	2132	167	177	80	100	100	0	3288	4369	2925	215	220	54	98	96	0	0.826	0.764	0.722	0.824	2.44	0.718	0.747	156	507	5611	7328	-0.276	2538	3073	3174	4154	0
4	9	6		GH07485	16780	24210	130	6561	7549	8033	167	220	412	100	100	1	7306	7253	2254	204	249	395	100	100	0	0.9	1.047	0.896	0.929	1.38	1.961	0.531	120	500	13496	14431	-0.152	6394	7102	7382	7049	0
4	10	6		GH07643	16980	24210	140	6421	5993	1588	167	233	432	99	99	0	7198	6780	1367	190	234	387	100	100	0	0.892	0.884	0.917	0.86	1.558	0.9	0.849	156	527	13262	12416	-0.164	6254	7008	5826	6590	0
4	11	6		GH10864	17180	24210	150	3612	3498	708	160	183	177	100	100	0	4323	3969	1083	183	193	63	99	98	0	0.834	0.882	0.848	0.938	1.765	0.84	0.842	156	507	7592	7124	-0.262	3452	4140	3338	3786	0
4	12	6		GH11008	17370	24210	150	4647	4387	925	157	164	63	100	100	0	4430	4071	1007	193	198	64	100	100	0	1.06	1.091	1.059	1.118	1.459	1.081	0.868	156	499	8727	8108	0.084	4490	4237	4230	3878	0
4	13	6		GH11193	17570	24210	140	3624	3540	718	160	172	135	100	100	0	4241	3929	1072	190	197	53	100	99	0	0.855	0.904	0.87	0.963	1.667	0.873	0.867	156	498	7515	7119	-0.226	3464	4051	3380	3739	0
4	14	6		GH11417	17770	24210	140	6154	6468	5580	155	179	236	100	100	0	6227	5888	1809	178	186	52	99	99	0	0.992	1.106	1.014	1.093	1.806	1.686	0.573	156	469	12048	12023	-0.012	5999	6049	6313	5710	0
4	15	6		GH12548	17960	24210	140	5533	5294	1095	150	160	70	100	100	0	4840	4645	890	177	183	51	100	100	0	1.154	1.151	1.15	1.15	1.303	1.164	0.907	156	454	10046	9612	0.207	5383	4663	5144	4468	0
4	16	6		GH01053	18150	24210	140	5487	5250	997	147	154	52	100	100	0	5990	5657	1009	186	190	47	100	100	0	0.92	0.933	0.932	0.93	1.277	0.933	0.899	156	469	11144	10574	-0.12	5340	5804	5103	5471	0
4	17	6		GH02837	18340	24210	140	2797	2716	514	151	169	119	100	100	0	2881	2751	579	187	194	54	99	99	0	0.982	1	0.97	1.014	1.515	0.997	0.842	156	505	5340	5129	-0.026	2646	2694	2565	2564	0
4	18	6		GH03003	18550	24210	140	6200	6077	1168	150	175	137	100	100	0	5932	5663	1170	185	193	59	100	99	0	1.053	1.082	1.075	1.121	1.58	1.067	0.911	156	505	11797	11405	0.074	6050	5747	5927	5478	0
4	19	6		GH03275	18740	24210	140	4186	4042	784	145	161	84	100	100	0	3794	3643	597	184	192	51	100	100	0	1.119	1.127	1.127	1.119	1.28	1.141	0.896	156	477	7651	7356	0.163	4041	3610	3897	3459	0
4	20	6		GH03629	18930	24210	140	5130	4740	1263	145	159	86	100	100	0	5668	5353	1215	182	189	47	99	99	0	0.909	0.889	0.914	0.865	1.374	0.9	0.885	156	498	10471	9766	-0.138	4985	5486	4595	5171	0
4	21	6		GH04057	19130	24210	140	4632	4430	1033	143	156	86	99	98	0	5565	5424	1012	180	192	61	100	100	0	0.834	0.818	0.837	0.78	1.609	0.815	0.892	156	535	9874	9531	-0.263	4489	5385	4287	5244	0
4	22	6		GH04831	19330	24210	140	6860	6306	1514	134	181	345	100	100	0	6871	6562	1299	172	206	307	99	99	0	1.004	0.966	0.975	0.957	1.589	0.973	0.884	156	711	13425	12562	0.006	6726	6699	6172	6390	0
4	1	7		GH05731	15230	24410	140	1204	1179	203	174	181	70	100	100	0	1502	1462	262	238	241	53	99	99	0	0.815	0.821	0.807	0.821	1.369	0.802	0.88	156	668	2294	2229	-0.295	1030	1264	1005	1224	0
4	2	7		GH06385	15430	24410	150	2181	2147	406	185	194	67	100	100	0	2406	2305	471	255	257	58	99	98	0	0.928	0.957	0.949	0.967	1.439	0.938	0.902	156	509	4147	4012	-0.108	1996	2151	1962	2050	0
4	3	7		GH06474	15620	24410	150	2496	2409	433	208	211	65	100	100	0	2075	2003	352	270	274	66	100	99	0	1.268	1.27	1.262	1.278	1.355	1.272	0.893	156	506	4093	3934	0.342	2288	1805	2201	1733	0
4	4	7		GH07145	15810	24410	140	3063	3001	483	223	232	81	100	100	0	3458	3357	412	297	305	79	100	100	0	0.898	0.908	0.909	0.9	1.205	0.917	0.932	156	600	6001	5838	-0.154	2840	3161	2778	3060	0
4	5	7		GH07384	16040	24420	90	5436	4811	2193	201	225	106	100	100	0	7426	6652	2254	268	292	109	100	100	0	0.731	0.722	0.748	0.657	1.584	0.767	0.893	52	355	12393	10994	-0.451	5235	7158	4610	6384	0
4	6	7		GH07575	16210	24410	140	2317	2244	372	201	216	114	100	99	0	2208	2157	366	262	280	123	100	100	0	1.087	1.078	1.073	1.073	1.23	1.077	0.936	156	552	4062	3938	0.121	2116	1946	2043	1895	0
4	7	7		GH09478	16400	24410	140	2556	2522	492	180	197	122	100	100	0	2748	2694	470	242	256	118	100	100	0	0.948	0.955	0.951	0.95	1.185	0.959	0.928	156	469	4882	4794	-0.077	2376	2506	2342	2452	0
4	8	7		GH09791	16590	24410	140	2767	2661	576	180	192	86	100	100	0	3584	3491	662	230	241	65	100	100	0	0.771	0.761	0.771	0.754	1.197	0.758	0.92	156	489	5941	5742	-0.375	2587	3354	2481	3261	0
4	9	7		GH10293	16790	24410	140	4249	4094	847	185	211	245	100	100	0	3658	3552	580	232	282	392	100	100	0	1.186	1.177	1.183	1.164	1.214	1.203	0.907	156	510	7490	7229	0.246	4064	3426	3909	3320	0
4	10	7		GH10361	16980	24410	140	3523	3391	789	184	216	270	100	99	0	4673	4448	891	228	272	365	100	100	0	0.751	0.76	0.758	0.748	1.259	0.763	0.918	156	502	7784	7427	-0.413	3339	4445	3207	4220	0
4	11	7		GH10427	17180	24410	140	3865	3665	747	182	201	170	100	100	0	4868	4689	807	236	242	84	100	100	0	0.795	0.782	0.78	0.774	1.212	0.783	0.917	156	505	8315	7936	-0.331	3683	4632	3483	4453	0
4	12	7		GH10517	17380	24410	140	4584	4369	1122	182	190	73	98	97	0	4989	4707	1263	238	241	78	97	97	0	0.927	0.937	0.917	0.933	1.338	0.924	0.933	156	487	9153	8656	-0.11	4402	4751	4187	4469	0
4	13	7		LP02734	17570	24410	140	5795	5282	2152	171	182	80	100	100	0	5534	5164	1914	213	222	63	100	100	0	1.057	1.032	1.033	1.003	1.426	1.059	0.913	156	494	10945	10062	0.08	5624	5321	5111	4951	0
4	14	7		LP02978	17770	24400	140	5106	4960	898	155	168	97	100	100	0	5038	4642	1263	193	199	51	98	96	0	1.022	1.08	1.051	1.136	1.788	1.037	0.892	156	487	9796	9254	0.031	4951	4845	4805	4449	0
4	15	7		LP03067	17960	24410	150	4130	3908	742	151	166	102	100	100	0	3687	3555	618	181	187	51	100	100	0	1.135	1.114	1.111	1.106	1.207	1.135	0.912	156	482	7485	7131	0.183	3979	3506	3757	3374	0
4	16	7		LP03126	18150	24410	150	9963	9294	2221	158	171	81	100	100	0	7594	7235	1315	189	197	60	100	100	0	1.324	1.297	1.336	1.268	1.292	1.336	0.921	156	491	17210	16182	0.405	9805	7405	9136	7046	0
4	17	7		LP03275	18350	24400	150	6287	6055	1068	166	181	87	100	100	0	6221	5863	1482	204	212	63	99	98	0	1.017	1.041	0.999	1.108	1.729	1.004	0.901	156	508	12138	11548	0.025	6121	6017	5889	5659	0
4	18	7		LP04958	18540	24410	150	5227	4830	1310	153	168	86	98	98	0	6223	5952	1045	190	198	60	100	100	0	0.841	0.812	0.831	0.776	1.544	0.837	0.877	156	507	11107	10439	-0.25	5074	6033	4677	5762	0
4	19	7		LP07727	18740	24400	140	5839	5644	1001	150	162	87	100	100	0	8596	8177	1556	186	195	56	100	100	0	0.676	0.688	0.675	0.692	1.275	0.671	0.91	156	490	14099	13485	-0.564	5689	8410	5494	7991	0
4	20	7		LP08456	18940	24400	150	5233	5048	864	154	164	87	100	100	0	5080	4783	995	191	199	53	99	99	0	1.039	1.066	1.026	1.071	1.332	1.047	0.9	156	499	9968	9486	0.055	5079	4889	4894	4592	0
4	21	7		LP09717	19130	24400	140	3422	3323	603	146	157	69	100	100	0	3741	3557	607	187	192	51	100	100	0	0.922	0.943	0.93	0.941	1.221	0.937	0.908	156	492	6830	6547	-0.118	3276	3554	3177	3370	0
4	22	7		LP09908	19310	24400	130	4575	4377	794	141	231	508	100	100	0	5531	5440	868	181	280	617	100	100	0	0.829	0.805	0.787	0.801	1.141	0.801	0.927	120	574	9784	9495	-0.271	4434	5350	4236	5259	0
4	1	8		LP10725	15240	24610	140	2459	2355	554	160	168	55	100	99	0	3380	3213	660	220	224	52	99	99	0	0.728	0.733	0.738	0.72	1.281	0.732	0.925	156	634	5459	5188	-0.459	2299	3160	2195	2993	0
4	2	8		LP10852	15420	24610	150	3309	3144	674	179	189	89	99	99	0	3503	3441	541	241	246	54	100	100	0	0.96	0.927	0.959	0.895	1.447	0.945	0.891	156	481	6392	6165	-0.06	3130	3262	2965	3200	0
4	3	8		SD02332	15620	24610	150	3031	2864	572	196	205	90	100	100	0	5435	5240	844	260	266	61	100	100	0	0.548	0.536	0.539	0.526	1.251	0.536	0.915	156	509	8010	7648	-0.868	2835	5175	2668	4980	0
4	4	8		SD03142	15820	24610	140	4335	4017	1043	204	210	72	100	100	0	4846	4581	893	276	281	65	100	100	0	0.904	0.886	0.909	0.858	1.336	0.923	0.891	156	589	8701	8118	-0.146	4131	4570	3813	4305	0
4	5	8		SD03462	16020	24600	90	3832	3971	1698	181	195	93	100	100	0	5108	5144	2036	251	256	57	100	100	0	0.752	0.775	0.782	0.776	1.622	0.764	0.841	52	363	8508	8683	-0.412	3651	4857	3790	4893	0
4	6	8		SD03793	16210	24600	140	3237	3183	626	192	205	97	100	100	0	3421	3305	648	254	260	52	100	100	0	0.961	0.98	0.975	0.987	1.318	0.965	0.915	156	544	6212	6042	-0.057	3045	3167	2991	3051	0
4	7	8		SD04586	16400	24600	150	3879	3714	727	178	190	85	100	100	0	4392	4121	904	237	237	56	100	100	0	0.891	0.91	0.888	0.93	1.465	0.888	0.888	156	472	7856	7420	-0.167	3701	4155	3536	3884	0
4	8	8		SD05240	16590	24600	150	3540	3404	722	179	193	129	100	100	0	3497	3380	635	225	235	66	100	100	0	1.027	1.022	1.029	1.017	1.207	1.032	0.901	156	499	6633	6380	0.039	3361	3272	3225	3155	0
4	9	8		SD09295	16790	24600	140	7595	6654	2493	186	202	130	100	100	0	7969	6931	2734	234	246	74	96	96	0	0.958	0.966	0.947	0.99	1.702	0.953	0.883	156	480	15144	13165	-0.062	7409	7735	6468	6697	0
4	10	8		SD09634	16980	24600	150	3607	3501	623	197	210	77	100	100	0	3601	3453	775	260	271	80	99	98	0	1.021	1.035	1.005	1.059	1.512	1.02	0.863	156	499	6751	6497	0.029	3410	3341	3304	3193	0
4	11	8		SD10560	17180	24600	140	4637	4539	970	205	214	66	100	100	0	6060	5753	1383	284	288	68	100	100	0	0.767	0.792	0.771	0.813	1.497	0.767	0.873	156	495	10208	9803	-0.382	4432	5776	4334	5469	0
4	12	8		GH01933	17370	24600	140	6443	6298	1050	202	213	78	100	100	0	6275	5899	1385	275	279	61	98	98	0	1.04	1.084	1.057	1.16	1.909	1.062	0.899	156	480	12241	11720	0.057	6241	6000	6096	5624	0
4	13	8		GH02020	17570	24600	140	3691	3551	745	184	198	91	100	100	0	3800	3658	639	247	251	69	100	100	0	0.987	0.987	0.987	0.979	1.198	0.989	0.888	156	476	7060	6778	-0.019	3507	3553	3367	3411	0
4	14	8		GH02880	17760	24600	140	4822	4538	1108	164	179	98	100	100	0	6281	5790	1489	210	217	57	100	100	0	0.767	0.784	0.764	0.806	1.636	0.767	0.882	156	479	10729	9954	-0.382	4658	6071	4374	5580	0
4	15	8		LD23856	17960	24600	140	7017	6783	1183	156	173	104	100	100	0	9466	9185	1466	202	208	58	100	100	0	0.741	0.738	0.74	0.735	1.16	0.729	0.92	156	490	16125	15610	-0.433	6861	9264	6627	8983	0
4	16	8		LD23884	18160	24600	140	5350	5239	916	164	179	100	100	100	0	7094	6845	1073	206	213	62	100	100	0	0.753	0.764	0.769	0.76	1.189	0.761	0.931	156	487	12074	11714	-0.409	5186	6888	5075	6639	0
4	17	8		LD23951	18350	24600	150	5844	5520	1185	169	186	106	100	100	0	5708	5442	948	202	215	98	100	100	0	1.031	1.021	1.035	1.008	1.26	1.046	0.902	156	499	11181	10591	0.044	5675	5506	5351	5240	0
4	18	8		LD23958	18550	24600	150	4632	4517	1141	151	163	83	100	100	0	4701	4492	1039	180	194	95	100	100	0	0.991	1.013	0.993	1	1.249	1.023	0.917	156	481	9002	8678	-0.013	4481	4521	4366	4312	0
4	19	8		LD23968	18740	24600	140	4843	4431	1697	149	159	83	98	98	0	6934	6525	1934	182	189	56	100	100	0	0.695	0.675	0.713	0.61	1.888	0.697	0.89	156	469	11446	10625	-0.524	4694	6752	4282	6343	0
4	20	8		LD24073	18930	24600	140	9007	8510	1942	155	172	171	100	100	0	10248	9872	1679	192	201	59	100	100	0	0.88	0.863	0.877	0.847	1.233	0.882	0.933	156	487	18908	18035	-0.184	8852	10056	8355	9680	0
4	21	8		LD24550	19130	24600	140	9265	8908	1498	149	166	157	100	100	0	9353	9120	1250	195	207	118	100	100	0	0.995	0.981	0.991	0.975	1.183	0.988	0.938	156	519	18274	17684	-0.007	9116	9158	8759	8925	0
4	22	8		LD24607	19330	24600	150	9253	8800	1605	142	184	352	100	100	0	9670	9323	1449	183	241	487	100	100	0	0.96	0.947	0.956	0.939	1.266	0.953	0.929	156	836	18598	17798	-0.058	9111	9487	8658	9140	0
4	1	9		LD24657	15230	24800	150	2439	2380	452	147	154	52	100	100	0	2761	2651	552	195	199	50	100	100	0	0.893	0.909	0.889	0.928	1.391	0.887	0.887	156	731	4858	4689	-0.163	2292	2566	2233	2456	0
4	2	9		LD24661	15430	24800	150	4807	4624	737	160	173	112	100	100	0	6788	6446	1136	219	222	51	100	100	0	0.707	0.717	0.708	0.728	1.378	0.692	0.901	156	490	11216	10691	-0.499	4647	6569	4464	6227	0
4	3	9		LD24671	15620	24800	140	3738	3564	693	171	181	88	100	100	0	4219	4032	704	231	238	54	100	100	0	0.894	0.893	0.891	0.889	1.202	0.893	0.937	156	506	7555	7194	-0.161	3567	3988	3393	3801	0
4	4	9		LD24726	15820	24800	140	3433	3220	721	181	196	82	100	100	0	3644	3441	635	259	269	97	100	100	0	0.961	0.955	0.958	0.945	1.191	0.957	0.91	156	501	6637	6221	-0.058	3252	3385	3039	3182	0
4	5	9		LD24919	16010	24800	150	3229	3217	643	188	199	98	100	100	0	4183	4079	755	267	272	56	100	100	0	0.777	0.795	0.796	0.793	1.164	0.788	0.904	156	566	6957	6841	-0.365	3041	3916	3029	3812	0
4	6	9		LD24980	16210	24800	140	4497	4313	855	177	192	91	100	100	0	5327	5165	833	259	263	55	100	100	0	0.852	0.843	0.846	0.836	1.183	0.846	0.917	156	523	9388	9042	-0.23	4320	5068	4136	4906	0
4	7	9		GH01059	16400	24800	140	5635	5695	2380	164	174	80	100	100	0	6415	6304	2502	226	230	51	100	100	0	0.884	0.91	0.911	0.896	1.351	0.918	0.896	156	488	11660	11609	-0.178	5471	6189	5531	6078	0
4	8	9		GH01087	16600	24800	150	5852	5595	1253	162	177	125	100	100	0	8877	8415	1649	214	220	54	100	100	0	0.657	0.662	0.68	0.657	1.277	0.655	0.9	156	538	14353	13634	-0.606	5690	8663	5433	8201	0
4	9	9		GH01161	16790	24800	140	5138	4788	1401	168	184	127	99	99	0	6749	6284	1545	213	219	60	100	100	0	0.76	0.761	0.784	0.758	1.55	0.756	0.877	156	565	11506	10691	-0.395	4970	6536	4620	6071	0
4	10	9		GH01188	16980	24800	140	5312	4999	1284	180	195	79	99	99	0	6654	6487	1175	231	244	70	100	100	0	0.799	0.77	0.783	0.75	1.441	0.783	0.883	156	513	11555	11075	-0.324	5132	6423	4819	6256	0
4	11	9		GH01576	17180	24800	150	6948	6382	2132	191	199	60	99	99	0	8408	8135	2272	261	266	61	100	100	0	0.829	0.786	0.799	0.772	1.351	0.796	0.899	156	499	14904	14065	-0.27	6757	8147	6191	7874	0
4	12	9		GH01616	17370	24800	150	4796	4521	1096	197	208	79	99	99	0	6168	5832	1105	262	270	59	100	100	0	0.779	0.776	0.795	0.767	1.254	0.79	0.895	156	499	10505	9894	-0.361	4599	5906	4324	5570	0
4	13	9		GH01709	17570	24790	140	4058	3930	726	198	212	92	100	100	0	5986	5612	1165	262	272	67	100	99	0	0.674	0.698	0.681	0.719	1.553	0.665	0.879	156	498	9584	9082	-0.568	3860	5724	3732	5350	0
4	14	9		GH01724	17770	24790	150	3967	3693	848	185	199	85	100	100	0	3904	3597	899	245	253	75	99	98	0	1.034	1.047	1.027	1.063	1.516	1.031	0.878	156	499	7441	6860	0.048	3782	3659	3508	3352	0
4	15	9		GH01773	17960	24800	150	3165	3068	558	174	210	410	100	100	0	3269	3181	462	234	240	71	100	100	0	0.986	0.982	0.986	0.975	1.177	1.021	0.808	156	498	6026	5841	-0.021	2991	3035	2894	2947	0
4	16	9		GH01794	18150	24800	150	6505	6113	1508	166	202	412	99	98	0	7166	6806	1178	221	228	57	100	100	0	0.913	0.903	0.92	0.889	1.34	0.939	0.848	156	499	13284	12532	-0.132	6339	6945	5947	6585	0
4	17	9		GH05885	18350	24790	140	4980	4929	2111	157	187	187	100	100	0	6175	6261	2898	193	205	109	99	99	0	0.806	0.786	0.751	0.794	1.54	0.755	0.858	156	506	10805	10840	-0.311	4823	5982	4772	6068	0
4	18	9		GH06154	18550	24790	140	5742	5572	1050	141	168	183	100	100	0	7109	6702	1549	161	174	109	99	99	0	0.806	0.83	0.819	0.837	1.38	0.803	0.906	156	505	12549	11972	-0.311	5601	6948	5431	6541	0
4	19	9		GH06357	18740	24790	140	5919	5609	1714	142	155	72	100	100	0	6652	6059	1975	167	174	57	99	99	0	0.891	0.928	0.901	0.935	1.468	0.909	0.845	156	493	12262	11359	-0.167	5777	6485	5467	5892	0
4	20	9		GH06740	18940	24790	150	7171	6899	1334	148	172	166	100	100	0	7745	7267	1661	186	199	69	100	100	0	0.929	0.953	0.932	0.978	1.482	0.938	0.906	156	526	14582	13832	-0.106	7023	7559	6751	7081	0
4	21	9		GH07092	19130	24790	140	3804	3850	1731	145	164	159	100	98	0	5158	5017	2100	190	200	64	99	99	0	0.737	0.768	0.749	0.74	1.793	0.764	0.833	156	585	8627	8532	-0.441	3659	4968	3705	4827	0
4	22	9		GH07238	19340	24800	100	970	901	319	138	145	55	98	97	0	1574	1513	494	179	183	44	100	100	0	0.596	0.572	0.6	0.545	1.934	0.558	0.814	80	444	2227	2097	-0.746	832	1395	763	1334	0
4	1	10		GH08387	15240	25000	150	3269	3172	600	136	145	58	100	100	0	3312	3180	491	172	181	46	100	100	0	0.998	1.009	1.013	0.999	1.185	1.013	0.916	156	705	6273	6044	-0.003	3133	3140	3036	3008	0
4	2	10		GH08833	15430	25000	140	4924	4612	1674	145	157	106	100	100	0	6192	5826	1754	189	194	49	100	100	0	0.796	0.792	0.794	0.768	1.418	0.815	0.87	156	495	10782	10104	-0.329	4779	6003	4467	5637	0
4	3	10		GH08896	15630	25000	150	4193	4046	808	156	180	127	100	100	0	4469	4354	789	209	237	137	100	100	0	0.948	0.938	0.934	0.935	1.24	0.939	0.914	156	575	8297	8035	-0.078	4037	4260	3890	4145	0
4	4	10		GH08941	15850	24980	130	2373	2770	2174	161	191	113	86	80	0	3240	3565	2793	224	262	159	82	80	0	0.733	0.781	0.754	0.819	2.495	0.77	0.899	120	452	5228	5950	-0.447	2212	3016	2609	3341	0
4	5	10		GH09088	16010	25000	150	3152	3037	557	174	197	169	100	100	0	3369	3283	459	250	259	87	100	100	0	0.955	0.944	0.946	0.934	1.192	0.967	0.894	156	487	6097	5896	-0.067	2978	3119	2863	3033	0
4	6	10		GH09241	16210	25000	150	5944	5459	1816	177	194	168	100	100	0	6772	6308	1851	250	255	53	100	100	0	0.884	0.872	0.862	0.857	1.303	0.883	0.893	156	499	12289	11340	-0.177	5767	6522	5282	6058	0
4	7	10		GH10215	16400	24990	150	4881	4629	1285	164	174	81	100	100	0	6360	6178	1600	230	233	47	100	100	0	0.769	0.751	0.756	0.747	1.336	0.734	0.856	156	499	10847	10413	-0.378	4717	6130	4465	5948	0
4	8	10		GH10478	16600	24990	150	5006	4945	939	162	172	78	100	100	0	5397	5075	1354	216	221	51	99	97	0	0.935	0.984	0.949	1.077	2.036	0.943	0.88	156	590	10025	9642	-0.097	4844	5181	4783	4859	0
4	9	10		GH10590	16800	25010	80	3700	3605	1563	158	174	132	100	100	0	5383	5131	2102	212	214	45	100	100	0	0.685	0.701	0.697	0.689	1.49	0.702	0.836	52	298	8713	8366	-0.546	3542	5171	3447	4919	0
4	10	10		GH10639	16990	24990	150	2778	2718	537	176	189	131	100	100	0	2987	2901	625	229	236	57	100	100	0	0.943	0.951	0.919	0.966	1.384	0.942	0.884	156	612	5360	5214	-0.084	2602	2758	2542	2672	0
4	11	10		GH10767	17180	24990	150	5435	5147	1147	180	192	107	100	100	0	6396	6110	1203	243	250	55	100	100	0	0.854	0.847	0.848	0.841	1.252	0.845	0.893	156	526	11408	10834	-0.228	5255	6153	4967	5867	0
4	12	10		GH10871	17380	24990	150	9685	9422	2186	188	198	77	100	100	0	11422	10512	2982	256	262	59	100	100	0	0.851	0.9	0.873	0.962	1.793	0.869	0.864	156	508	20663	19490	-0.234	9497	11166	9234	10256	0
4	13	10		GH12017	17570	24990	150	5269	5075	886	202	216	88	100	100	0	5621	5356	920	273	281	65	100	100	0	0.947	0.959	0.945	0.957	1.187	0.95	0.901	156	516	10415	9956	-0.078	5067	5348	4873	5083	0
4	14	10		GH12043	17760	24990	140	5928	5565	2008	190	201	78	100	100	0	6963	6304	2301	258	263	81	99	99	0	0.856	0.889	0.866	0.894	1.575	0.885	0.869	156	513	12443	11421	-0.225	5738	6705	5375	6046	0
4	15	10		GH12163	17960	24990	150	6248	6055	1259	166	200	407	100	100	0	7351	7006	1398	221	229	71	100	100	0	0.853	0.868	0.869	0.864	1.21	0.864	0.891	156	509	13212	12674	-0.229	6082	7130	5889	6785	0
4	16	10		GH12235	18160	24990	150	4274	4862	2537	166	201	417	100	100	0	5552	5831	2993	220	226	57	100	100	0	0.77	0.837	0.826	0.842	1.472	0.827	0.817	156	481	9440	10307	-0.376	4108	5332	4696	5611	0
4	17	10		GH12489	18350	24990	140	5395	5255	965	158	186	180	100	100	0	6725	6417	1246	200	210	85	100	100	0	0.803	0.82	0.802	0.829	1.343	0.806	0.904	156	469	11762	11314	-0.317	5237	6525	5097	6217	0
4	18	10		GH12677	18540	25000	150	3265	4653	4149	143	167	180	92	84	0	4955	5528	4648	167	173	84	99	98	0	0.652	0.841	0.863	0.818	1.907	0.858	0.872	156	515	7910	9871	-0.617	3122	4788	4510	5361	0
4	19	10		GH27401	18740	24990	140	7324	6943	1481	142	152	76	100	100	0	9339	8911	1609	169	175	68	100	100	0	0.783	0.778	0.778	0.772	1.327	0.777	0.925	156	520	16352	15543	-0.353	7182	9170	6801	8742	0
4	20	10		GH27419	18940	24990	140	7362	7075	1211	151	174	93	100	100	0	7609	7222	1310	195	215	90	100	100	0	0.973	0.985	0.986	0.996	1.257	0.977	0.939	156	567	14625	13951	-0.04	7211	7414	6924	7027	0
4	21	10		GH27568	19150	24980	110	2755	3010	1507	156	176	104	100	100	0	4142	4213	1947	204	223	97	100	100	0	0.66	0.712	0.716	0.688	1.586	0.704	0.805	80	413	6537	6863	-0.6	2599	3938	2854	4009	0
4	22	10		GH27691	19320	24990	140	5912	5533	2109	135	149	80	99	97	0	7114	6649	1933	173	179	56	100	100	0	0.832	0.834	0.839	0.771	1.694	0.863	0.905	156	789	12718	11874	-0.265	5777	6941	5398	6476	0
4	1	11		GH27756	15230	25190	150	3094	2974	584	127	144	177	100	100	0	3615	3365	818	164	170	40	99	98	0	0.86	0.889	0.859	0.924	1.661	0.856	0.877	156	736	6418	6048	-0.218	2967	3451	2847	3201	0
4	2	11		GH27792	15430	25190	140	3217	3072	535	132	151	208	100	100	0	3106	2943	648	168	175	43	99	99	0	1.05	1.059	1.031	1.07	1.339	1.045	0.884	156	512	6023	5715	0.07	3085	2938	2940	2775	0
4	3	11		GH28577	15630	25190	150	3494	3355	670	138	155	94	100	100	0	3416	3147	834	179	200	114	98	98	0	1.037	1.084	1.037	1.14	1.668	1.043	0.882	156	529	6593	6185	0.052	3356	3237	3217	2968	0
4	4	11		GH28722	15820	25190	140	5512	5195	1257	146	169	104	100	100	0	6661	6164	1439	189	217	135	100	100	0	0.829	0.845	0.832	0.851	1.404	0.838	0.905	156	496	11838	11024	-0.27	5366	6472	5049	5975	0
4	5	11		GH28730	16010	25190	150	3311	3175	650	153	170	159	100	100	0	3959	3786	692	208	218	80	100	100	0	0.842	0.845	0.837	0.844	1.216	0.844	0.92	156	491	6909	6600	-0.248	3158	3751	3022	3578	0
4	6	11		GH28857	16210	25190	150	3060	2995	649	166	177	155	100	100	0	3725	3618	775	230	231	52	100	100	0	0.828	0.835	0.833	0.836	1.203	0.826	0.9	156	498	6389	6217	-0.272	2894	3495	2829	3388	0
4	7	11		GM14163	16400	25190	150	2936	2830	486	163	179	113	100	100	0	3431	3234	685	215	223	61	100	100	0	0.862	0.883	0.86	0.906	1.441	0.863	0.876	156	499	5989	5686	-0.214	2773	3216	2667	3019	0
4	8	11		GM14682	16600	25190	140	3256	3171	612	165	192	299	100	100	0	3671	3521	598	213	223	62	100	100	0	0.894	0.909	0.914	0.903	1.176	0.905	0.92	156	513	6549	6314	-0.162	3091	3458	3006	3308	0
4	9	11		LD22902	16790	25190	140	4994	4803	917	177	201	289	100	100	0	4596	4418	750	230	236	53	100	100	0	1.103	1.105	1.106	1.101	1.194	1.112	0.922	156	571	9183	8814	0.142	4817	4366	4626	4188	0
4	10	11		LD23056	16980	25190	100	2712	2637	1577	185	192	67	93	90	0	4159	3868	2227	243	250	57	96	95	0	0.645	0.676	0.683	0.617	2.888	0.668	0.857	80	389	6443	6077	-0.632	2527	3916	2452	3625	0
4	11	11		LD23102	17180	25190	150	7306	7049	1431	190	205	142	100	100	0	7303	7059	1297	256	265	65	100	100	0	1.01	1.008	1.014	1.003	1.265	1.009	0.912	156	569	14163	13662	0.014	7116	7047	6859	6803	0
4	12	11		LD23140	17380	25190	140	6515	5861	2574	195	205	77	100	100	0	8423	7688	2981	265	271	64	100	100	0	0.775	0.763	0.785	0.729	1.677	0.773	0.84	156	487	14478	13089	-0.368	6320	8158	5666	7423	0
4	13	11		LD23445	17570	25190	140	7931	7598	1714	199	208	72	100	100	0	7756	7521	1321	268	273	67	100	100	0	1.033	1.02	1.06	1.003	1.384	1.042	0.894	156	480	15220	14652	0.046	7732	7488	7399	7253	0
4	14	11		LD24461	17770	25190	150	8431	8003	1656	182	193	71	100	100	0	8404	8078	1279	237	248	77	100	100	0	1.01	0.997	1.002	0.983	1.222	1.015	0.903	156	499	16416	15662	0.014	8249	8167	7821	7841	0
4	15	11		LD25466	17960	25190	140	7071	6636	1499	160	172	71	100	100	0	9884	9583	1462	202	210	59	100	100	0	0.714	0.69	0.715	0.673	1.363	0.693	0.883	156	494	16593	15857	-0.486	6911	9682	6476	9381	0
4	16	11		LD25526	18160	25180	150	6318	6103	1285	163	180	94	100	100	0	7340	6765	2019	216	224	68	99	98	0	0.864	0.907	0.87	1.005	2	0.855	0.885	156	499	13279	12489	-0.211	6155	7124	5940	6549	0
4	17	11		LD25626	18350	25180	140	4971	4860	821	170	593	4864	45	0	0	7748	7613	1243	218	329	2054	100	98	0	0.638	0.634	0.627	0.634	1.16	0.624	0.915	156	452	12331	12085	-0.649	4801	7530	4690	7395	0
4	18	11		LD25907	18540	25190	140	4167	4093	2146	157	563	4776	39	0	0	6532	6649	3248	187	294	2018	92	66	0	0.632	0.609	0.595	0.585	1.772	0.603	0.876	156	469	10355	10398	-0.662	4010	6345	3936	6462	0
4	19	11		LD25919	18740	25180	140	7056	6776	1257	151	164	83	100	100	0	8949	8635	1581	180	192	71	100	100	0	0.787	0.784	0.777	0.783	1.209	0.772	0.926	156	505	15674	15080	-0.345	6905	8769	6625	8455	0
4	20	11		LD26005	18940	25180	140	5524	5352	929	160	173	86	100	100	0	6695	6304	1473	192	210	81	100	99	0	0.825	0.849	0.824	0.894	1.634	0.815	0.881	156	513	11867	11304	-0.278	5364	6503	5192	6112	0
4	21	11		LD39460	19130	25180	140	8468	8118	1881	160	174	78	100	100	0	7029	6738	1467	194	209	81	100	100	0	1.216	1.216	1.209	1.212	1.214	1.228	0.934	156	611	15143	14502	0.282	8308	6835	7958	6544	0
4	22	11		LD39559	19360	25210	130	1218	1184	427	139	150	63	97	96	0	1879	1807	481	173	181	78	100	100	0	0.632	0.64	0.654	0.575	1.908	0.653	0.863	120	637	2785	2679	-0.661	1079	1706	1045	1634	0
4	1	12		LD39624	15230	25390	150	3484	3317	729	127	141	175	99	99	0	3620	3538	561	163	168	40	100	100	0	0.971	0.945	0.945	0.912	1.441	0.965	0.917	156	730	6814	6565	-0.042	3357	3457	3190	3375	0
4	2	12		LD39664	15430	25390	140	3189	2901	1128	126	146	218	100	100	0	4059	3747	1253	161	166	41	100	100	0	0.786	0.774	0.788	0.752	1.328	0.783	0.893	156	512	6961	6361	-0.348	3063	3898	2775	3586	0
4	3	12		LD39815	15630	25390	140	4943	4640	1249	129	142	101	100	100	0	5167	4853	1206	160	166	46	100	100	0	0.961	0.961	0.958	0.962	1.526	0.959	0.904	156	495	9821	9204	-0.057	4814	5007	4511	4693	0
4	4	12		LD39912	15820	25380	140	4700	4292	1514	134	145	66	100	100	0	6870	5993	2227	169	176	52	99	98	0	0.681	0.714	0.704	0.77	2.046	0.678	0.889	156	479	11267	9982	-0.553	4566	6701	4158	5824	0
4	5	12		LD40282	16010	25390	140	3570	3395	771	140	153	71	100	99	0	4865	4714	759	188	199	91	100	100	0	0.733	0.719	0.735	0.695	1.39	0.727	0.922	156	513	8107	7781	-0.447	3430	4677	3255	4526	0
4	6	12		LD40324	16210	25380	150	3991	3707	1190	145	161	79	100	100	0	4151	3802	1231	197	217	107	99	98	0	0.973	0.988	0.974	1.018	1.657	0.966	0.888	156	543	7800	7167	-0.04	3846	3954	3562	3605	0
4	7	12		LD40415	16410	25390	150	4543	4409	811	146	160	98	100	100	0	5468	5233	805	186	202	77	100	100	0	0.832	0.845	0.853	0.838	1.183	0.847	0.914	156	476	9679	9310	-0.265	4397	5282	4263	5047	0
4	8	12		LD40453	16590	25380	150	4004	3817	976	148	175	299	100	100	0	5376	4965	1393	196	210	69	98	97	0	0.744	0.769	0.74	0.818	1.938	0.755	0.86	156	498	9036	8438	-0.426	3856	5180	3669	4769	0
4	9	12		LD40489	16800	25380	140	4264	4107	1296	179	200	295	100	100	0	5064	4741	1547	236	241	61	100	100	0	0.846	0.872	0.873	0.896	1.577	0.857	0.867	156	512	8913	8433	-0.241	4085	4828	3928	4505	0
4	10	12		LD40589	16990	25380	150	5981	5761	1138	205	231	187	100	100	0	6232	5802	1512	265	273	79	100	98	0	0.968	1.003	0.975	1.095	2.047	0.965	0.862	156	529	11743	11093	-0.047	5776	5967	5556	5537	0
4	11	12		LD41072	17180	25380	150	6780	6164	1806	212	237	172	100	100	0	7361	6901	2211	283	294	84	100	100	0	0.928	0.899	0.901	0.932	1.59	0.869	0.853	156	538	13646	12570	-0.108	6568	7078	5952	6618	0
4	12	12		LD41209	17380	25380	150	6248	6109	1439	210	218	69	100	100	0	8131	7792	1614	284	290	67	100	100	0	0.769	0.786	0.767	0.783	1.255	0.771	0.88	156	499	13885	13407	-0.378	6038	7847	5899	7508	0
4	13	12		LD41224	17570	25380	150	6065	6117	2434	199	206	65	100	100	0	7452	7447	2928	269	277	63	100	100	0	0.817	0.824	0.81	0.822	1.404	0.81	0.816	156	491	13049	13096	-0.292	5866	7183	5918	7178	0
4	14	12		LD41311	17770	25380	150	4311	4008	1457	188	198	72	100	100	0	5791	5259	1840	249	259	69	100	100	0	0.744	0.762	0.763	0.756	1.314	0.752	0.895	156	481	9665	8830	-0.427	4123	5542	3820	5010	0
4	15	12		LD41392	17960	25380	150	6031	5798	1023	185	230	237	100	100	0	6297	6052	978	233	276	256	100	100	0	0.964	0.965	0.947	0.961	1.188	0.965	0.905	156	502	11910	11432	-0.053	5846	6064	5613	5819	0
4	16	12		LD41433	18160	25380	140	5586	5132	1602	187	288	436	100	100	0	6610	6024	1850	231	327	455	100	99	0	0.846	0.854	0.838	0.858	1.399	0.843	0.872	156	553	11778	10738	-0.241	5399	6379	4945	5793	0
4	17	12		LD41958	18350	25380	140	6358	6166	1274	174	592	4662	81	0	0	9163	8752	1698	220	323	1966	100	98	0	0.691	0.702	0.703	0.701	1.181	1.289	0.438	156	494	15127	14524	-0.532	6184	8943	5992	8532	0
4	18	12		LD41978	18550	25380	150	6512	6190	1279	161	560	4718	84	0	0	8673	8110	1589	199	303	1992	99	97	0	0.749	0.762	0.765	0.764	1.275	1.477	0.494	156	481	14825	13940	-0.416	6351	8474	6029	7911	0
4	19	12		LD42035	18740	25380	150	5972	5564	1207	153	166	75	100	100	0	6651	6351	1043	186	198	68	100	100	0	0.9	0.878	0.885	0.862	1.216	0.896	0.91	156	499	12284	11576	-0.152	5819	6465	5411	6165	0
4	20	12		LD42046	18940	25380	150	7608	7267	1403	161	179	98	100	100	0	7129	6806	1255	187	205	83	100	100	0	1.073	1.074	1.073	1.077	1.259	1.08	0.922	156	556	14389	13725	0.101	7447	6942	7106	6619	0
4	21	12		LD42063	19130	25380	150	5780	5464	1257	153	175	102	100	100	0	6047	5841	910	185	198	77	100	100	0	0.96	0.939	0.945	0.916	1.329	0.958	0.901	156	582	11489	10967	-0.059	5627	5862	5311	5656	0
4	22	12		LD42147	19320	25380	140	7270	6812	1994	134	147	66	99	99	0	6559	6424	1139	172	176	44	100	100	0	1.117	1.068	1.095	0.962	1.866	1.123	0.913	156	650	13523	12930	0.16	7136	6387	6678	6252	0
4	1	13		SD02536	15240	25580	150	3136	3121	1667	128	150	156	100	99	0	3543	3637	1891	167	182	135	99	99	0	0.891	0.863	0.86	0.84	1.495	0.857	0.889	156	713	6384	6463	-0.167	3008	3376	2993	3470	0
4	2	13		SD02611	15430	25580	140	6050	6157	2433	124	140	114	100	100	0	7120	6961	2931	159	177	160	98	98	0	0.851	0.887	0.886	0.955	1.941	0.87	0.871	156	495	12887	12835	-0.232	5926	6961	6033	6802	0
4	3	13		SD02658	15630	25580	140	3796	3462	1135	124	136	94	100	99	0	4386	4005	1263	155	160	46	100	100	0	0.868	0.867	0.859	0.861	1.512	0.867	0.919	156	480	7903	7188	-0.204	3672	4231	3338	3850	0
4	4	13		SD02805	15820	25590	140	4117	3806	1919	133	144	67	98	98	0	5754	5298	2317	168	176	62	100	100	0	0.713	0.716	0.74	0.678	1.699	0.742	0.826	156	472	9570	8803	-0.488	3984	5586	3673	5130	0
4	5	13		SD02833	16020	25580	140	5769	5702	1210	140	159	90	100	100	0	7147	7025	1479	184	209	135	100	100	0	0.808	0.813	0.809	0.817	1.329	0.797	0.908	156	525	12592	12403	-0.307	5629	6963	5562	6841	0
4	6	13		SD02883	16230	25580	130	5043	5032	2121	141	161	93	100	99	0	7170	6922	2837	187	218	152	100	100	0	0.702	0.726	0.719	0.71	1.498	0.717	0.896	120	494	11885	11626	-0.51	4902	6983	4891	6735	0
4	7	13		SD03340	16410	25580	140	4735	4115	2029	147	159	69	100	100	0	5760	4734	2194	183	201	90	100	99	0	0.823	0.872	0.873	0.853	1.586	0.883	0.889	156	547	10165	8519	-0.282	4588	5577	3968	4551	0
4	8	13		SD03374	16600	25580	140	4579	4304	1451	150	160	86	100	100	0	6213	5670	1790	192	199	55	100	100	0	0.736	0.758	0.757	0.749	1.286	0.762	0.921	156	497	10450	9632	-0.443	4429	6021	4154	5478	0
4	9	13		SD03428	16800	25580	140	6876	6312	1940	169	183	115	100	100	0	8364	7950	2132	226	231	59	100	100	0	0.824	0.795	0.78	0.782	1.336	0.794	0.898	156	476	14845	13867	-0.279	6707	8138	6143	7724	0
4	10	13		SD03546	16980	25580	140	6542	6290	1313	208	230	172	100	99	0	6194	5965	997	273	285	89	100	100	0	1.07	1.069	1.081	1.044	1.402	1.082	0.908	156	461	12255	11774	0.097	6334	5921	6082	5692	0
4	11	13		SD03580	17180	25580	140	7513	7304	1456	211	232	156	100	100	0	7890	7617	1298	284	292	90	100	100	0	0.96	0.967	0.968	0.958	1.181	0.975	0.916	156	497	14908	14426	-0.059	7302	7606	7093	7333	0
4	12	13		SD03610	17380	25580	150	5454	5502	2114	203	214	90	100	100	0	8358	7970	2633	282	288	76	100	100	0	0.65	0.689	0.709	0.668	1.348	0.691	0.869	156	508	13327	12987	-0.621	5251	8076	5299	7688	0
4	13	13		SD04216	17570	25580	150	6658	6518	2017	208	224	150	99	98	0	8652	8802	2182	295	307	80	100	100	0	0.772	0.742	0.731	0.7	1.617	0.753	0.873	156	499	14807	14817	-0.374	6450	8357	6310	8507	0
4	14	13		SD04329	17770	25570	150	4360	4294	696	204	224	158	100	100	0	6141	5809	1436	285	296	83	98	97	0	0.71	0.74	0.721	0.825	2.165	0.7	0.871	156	509	10012	9614	-0.495	4156	5856	4090	5524	0
4	15	13		SD04505	17970	25570	150	6923	7076	2675	202	291	343	100	100	0	7708	7755	2809	270	377	439	99	98	0	0.904	0.918	0.901	0.911	1.499	0.91	0.858	156	592	14159	14359	-0.146	6721	7438	6874	7485	0
4	16	13		SD04590	18180	25590	110	5918	5636	2843	191	347	527	96	91	0	8420	7807	3315	241	414	611	100	96	0	0.7	0.72	0.731	0.667	1.491	0.747	0.879	80	413	13906	13011	-0.514	5727	8179	5445	7566	0
4	17	13		SD04652	18350	25570	150	7251	7018	1270	168	242	399	100	100	0	8676	8176	1768	222	275	383	99	98	0	0.838	0.861	0.846	0.891	1.596	0.839	0.868	156	547	15537	14804	-0.255	7083	8454	6850	7954	0
4	18	13		SD04694	18550	25570	140	11342	11330	3983	159	177	148	100	100	0	12486	12166	4026	204	216	71	100	100	0	0.911	0.934	0.942	0.927	1.435	0.937	0.899	156	487	23465	23133	-0.135	11183	12282	11171	11962	0
4	19	13		SD05230	18740	25570	150	8317	8011	1465	161	171	84	100	100	0	7139	6655	1681	195	205	62	98	98	0	1.175	1.215	1.179	1.278	1.801	1.196	0.874	156	511	15100	14310	0.232	8156	6944	7850	6460	0
4	20	13		SD05329	18930	25580	150	7915	7677	2389	153	177	104	99	98	0	8850	8529	1859	189	208	92	100	100	0	0.896	0.902	0.912	0.84	1.826	0.937	0.856	156	616	16423	15864	-0.158	7762	8661	7524	8340	0
4	21	13		SD05379	19150	25580	110	5008	4883	2008	148	183	156	100	100	0	6023	6094	2302	178	204	105	100	100	0	0.831	0.8	0.784	0.774	1.495	0.808	0.867	80	426	10705	10651	-0.266	4860	5845	4735	5916	0
4	22	13		SD05424	19330	25570	140	7829	7912	1833	134	149	106	100	100	0	9571	9227	2658	162	169	47	100	100	0	0.818	0.858	0.831	0.962	2.098	0.829	0.907	156	760	17104	16843	-0.29	7695	9409	7778	9065	0
4	1	14		SD05480	15240	25780	150	2395	2312	459	137	160	163	100	99	0	2696	2615	406	179	193	135	100	100	0	0.897	0.893	0.897	0.878	1.254	0.896	0.888	156	732	4775	4611	-0.157	2258	2517	2175	2436	0
4	2	14		SD05564	15440	25780	150	3440	3248	759	136	153	104	100	99	0	4022	3862	608	171	191	160	100	100	0	0.858	0.843	0.86	0.811	1.41	0.852	0.896	156	499	7155	6803	-0.221	3304	3851	3112	3691	0
4	3	14		GM14109	15630	25780	150	4203	4007	783	131	141	58	100	100	0	4190	4048	596	166	172	49	100	100	0	1.012	0.998	1.011	0.982	1.248	1.01	0.926	156	463	8096	7758	0.017	4072	4024	3876	3882	0
4	4	14		GM14141	15820	25770	150	2874	2778	520	138	149	69	100	100	0	2930	2764	561	171	179	59	100	99	0	0.992	1.018	1.007	1.045	1.485	1.007	0.904	156	473	5495	5233	-0.012	2736	2759	2640	2593	0
4	5	14		GM14337	16020	25770	150	5376	5091	1025	143	156	73	100	100	0	5849	5573	1162	185	202	108	99	99	0	0.924	0.918	0.906	0.934	1.455	0.905	0.892	156	517	10897	10336	-0.114	5233	5664	4948	5388	0
4	6	14		GM14547	16210	25770	150	2790	2709	542	150	169	97	100	100	0	3147	3063	554	200	217	111	99	99	0	0.896	0.894	0.885	0.907	1.492	0.881	0.885	156	642	5587	5422	-0.159	2640	2947	2559	2863	0
4	7	14		GM14833	16420	25790	90	2742	2536	1067	155	169	71	100	100	0	3823	3497	1364	201	212	63	100	100	0	0.714	0.722	0.751	0.708	1.617	0.727	0.842	52	369	6209	5677	-0.486	2587	3622	2381	3296	0
4	8	14		HL07889	16600	25770	150	4800	4623	846	159	177	107	100	100	0	4775	4643	779	205	215	64	100	100	0	1.016	1.006	0.995	1.002	1.157	0.998	0.911	156	559	9211	8902	0.022	4641	4570	4464	4438	0
4	9	14		LD21637	16790	25770	150	4230	4115	770	177	196	113	100	100	0	4437	4157	1000	237	246	68	98	98	0	0.965	1.005	0.979	1.088	1.896	0.981	0.885	156	494	8253	7858	-0.051	4053	4200	3938	3920	0
4	10	14		LD21662	16990	25770	150	5079	4865	963	192	206	90	100	100	0	5485	5331	897	262	271	76	100	100	0	0.936	0.922	0.912	0.916	1.215	0.918	0.905	156	543	10110	9742	-0.096	4887	5223	4673	5069	0
4	11	14		LD21756	17180	25770	150	2827	2703	523	206	223	146	100	100	0	2767	2684	425	276	283	79	100	100	0	1.052	1.037	1.047	1.027	1.201	1.059	0.882	156	492	5112	4905	0.073	2621	2491	2497	2408	0
4	12	14		LD21941	17370	25770	140	5471	5256	1076	207	231	152	100	100	0	5024	4845	844	281	294	89	100	100	0	1.11	1.106	1.115	1.095	1.242	1.129	0.91	156	479	10007	9613	0.15	5264	4743	5049	4564	0
4	13	14		LD22255	17580	25770	150	3202	3126	684	214	232	154	100	100	0	4010	3888	759	297	311	90	100	100	0	0.805	0.811	0.822	0.806	1.228	0.809	0.891	156	503	6701	6503	-0.313	2988	3713	2912	3591	0
4	14	14		LD22310	17760	25770	140	3524	3416	659	204	219	150	100	100	0	3851	3703	666	286	292	86	100	100	0	0.931	0.94	0.935	0.94	1.203	0.954	0.911	156	550	6885	6629	-0.103	3320	3565	3212	3417	0
4	15	14		LD23533	17960	25770	150	5181	4985	1195	198	231	194	100	100	0	5944	5647	1115	271	309	280	100	100	0	0.878	0.89	0.896	0.878	1.233	0.907	0.911	156	594	10656	10163	-0.187	4983	5673	4787	5376	0
4	16	14		LD23569	18160	25770	150	6667	6478	1007	182	217	202	100	100	0	9144	8861	1189	244	294	304	100	100	0	0.729	0.731	0.736	0.728	1.136	0.73	0.915	156	596	15385	14913	-0.457	6485	8900	6296	8617	0
4	17	14		LD23655	18360	25750	100	3533	3273	1505	158	168	77	98	97	0	4986	4586	2119	214	223	67	100	100	0	0.707	0.712	0.68	0.731	1.965	0.695	0.877	80	375	8147	7487	-0.5	3375	4772	3115	4372	0
4	18	14		LD23686	18540	25770	150	6739	6386	1427	165	179	92	100	100	0	6628	6265	1063	210	221	69	100	100	0	1.024	1.027	1.042	1.001	1.339	1.055	0.902	156	543	12992	12276	0.035	6574	6418	6221	6055	0
4	19	14		LD23954	18740	25770	150	6145	5754	1303	164	177	83	100	100	0	6545	6293	1079	203	211	55	100	100	0	0.943	0.918	0.927	0.892	1.379	0.949	0.877	156	580	12323	11680	-0.085	5981	6342	5590	6090	0
4	20	14		LD24232	18960	25760	100	2327	2166	709	146	156	66	100	100	0	3074	2954	966	182	191	55	98	98	0	0.754	0.729	0.702	0.763	1.908	0.695	0.808	80	371	5073	4792	-0.407	2181	2892	2020	2772	0
4	21	14		LD26135	19130	25760	150	4752	4599	887	142	160	126	100	100	0	4576	4299	1067	176	191	77	97	96	0	1.048	1.081	1.048	1.084	1.582	1.045	0.886	156	707	9010	8580	0.067	4610	4400	4457	4123	0
4	22	14		LD26392	19320	25780	100	1409	1310	523	137	153	140	93	90	0	2119	1946	745	171	177	51	98	98	0	0.653	0.661	0.668	0.649	2.155	0.755	0.546	80	467	3220	2948	-0.615	1272	1948	1173	1775	0
4	1	15		LD26875	15240	25970	150	2666	2593	430	148	163	130	100	100	0	2728	2623	381	193	199	70	100	100	0	0.993	1.006	0.991	1.002	1.198	0.992	0.886	156	812	5053	4875	-0.01	2518	2535	2445	2430	0
4	2	15		LD26991	15440	25970	140	3648	3560	629	142	155	81	100	100	0	3582	3437	611	182	194	81	100	100	0	1.031	1.05	1.055	1.058	1.22	1.047	0.927	156	577	6906	6673	0.044	3506	3400	3418	3255	0
4	3	15		LD27030	15630	25970	140	4091	4005	577	131	141	56	100	100	0	4181	4048	553	175	183	50	100	100	0	0.989	1	0.991	0.999	1.132	0.994	0.912	156	564	7966	7747	-0.017	3960	4006	3874	3873	0
4	4	15		LD27069	15820	25970	150	3184	3020	650	133	141	56	100	100	0	3420	3250	609	176	183	50	100	100	0	0.941	0.939	0.945	0.929	1.154	0.943	0.927	156	641	6295	5961	-0.088	3051	3244	2887	3074	0
4	5	15		LD46935	16010	25970	140	4856	4821	1049	143	151	60	100	100	0	5209	4975	1109	188	194	52	99	99	0	0.939	0.977	0.968	0.979	1.332	0.973	0.918	156	609	9734	9465	-0.091	4713	5021	4678	4787	0
4	6	15		LD47639	16210	25970	150	5138	4990	1789	154	167	93	100	100	0	7034	6622	2293	203	207	49	100	100	0	0.73	0.753	0.76	0.752	1.321	0.746	0.907	156	721	11815	11255	-0.455	4984	6831	4836	6419	0
4	7	15		LD48048	16410	25970	90	2238	2313	1019	147	157	98	100	100	0	3298	3249	1230	182	188	44	100	100	0	0.671	0.706	0.714	0.679	1.498	0.718	0.842	52	376	5207	5233	-0.576	2091	3116	2166	3067	0
4	8	15		LP01562	16600	25970	140	5982	5835	1177	154	167	81	100	100	0	6023	5791	1115	200	210	60	100	100	0	1.001	1.016	1.021	1.014	1.177	1.028	0.93	156	653	11651	11272	0.001	5828	5823	5681	5591	0
4	9	15		LP02993	16790	25960	150	7004	6813	1077	184	197	87	100	100	0	8409	7886	1856	239	249	67	99	99	0	0.835	0.867	0.836	0.919	1.798	0.833	0.861	156	609	14990	14276	-0.261	6820	8170	6629	7647	0
4	10	15		LP03547	17010	25970	100	3046	2844	1276	178	189	75	100	100	0	4157	3770	1643	242	249	62	100	100	0	0.733	0.756	0.771	0.761	1.468	0.751	0.867	80	399	6783	6194	-0.449	2868	3915	2666	3528	0
4	11	15		SD04463	17190	25970	150	4646	4383	1353	199	217	138	100	100	0	5231	4717	1380	265	274	76	100	100	0	0.895	0.94	0.947	0.934	1.261	0.942	0.898	156	514	9413	8636	-0.159	4447	4966	4184	4452	0
4	12	15		SD04693	17380	25960	150	5726	5556	951	216	240	142	100	100	0	6447	6067	1124	282	299	86	100	100	0	0.894	0.923	0.911	0.932	1.293	0.913	0.906	156	490	11675	11125	-0.162	5510	6165	5340	5785	0
4	13	15		SD05512	17570	25970	150	8031	7833	2255	209	226	92	100	100	0	6910	6741	1601	274	285	78	100	100	0	1.179	1.179	1.21	1.15	1.423	1.208	0.877	156	511	14458	14091	0.237	7822	6636	7624	6467	0
4	14	15		SD05601	17740	25970	100	3538	3414	1943	178	188	84	95	92	0	4660	4536	2251	233	240	69	100	100	0	0.759	0.752	0.748	0.628	2.022	0.778	0.886	80	385	7787	7539	-0.398	3360	4427	3236	4303	0
4	15	15		SD06787	17960	25970	150	4796	4433	1223	184	198	82	100	100	0	5253	5021	1037	242	263	136	100	100	0	0.92	0.889	0.89	0.856	1.442	0.912	0.889	156	707	9623	9028	-0.12	4612	5011	4249	4779	0
4	16	15		SD07518	18160	25960	140	5827	5640	1152	171	185	85	100	100	0	6240	6049	1148	237	249	133	100	100	0	0.942	0.941	0.943	0.944	1.352	0.935	0.909	156	524	11659	11281	-0.086	5656	6003	5469	5812	0
4	17	15		LD29830	18350	25960	150	5098	4983	711	161	175	85	100	100	0	6904	6604	1331	222	232	72	100	99	0	0.739	0.756	0.74	0.793	1.667	0.724	0.882	156	566	11619	11204	-0.437	4937	6682	4822	6382	0
4	18	15		LD30157	18550	25960	150	7305	7152	1528	170	181	82	100	100	0	7624	7261	1938	223	230	64	100	99	0	0.964	0.992	0.963	1.077	1.916	0.954	0.89	156	526	14536	14020	-0.053	7135	7401	6982	7038	0
4	19	15		LP08815	18740	25960	150	12351	11758	2295	163	178	116	100	100	0	14367	13708	2556	209	219	63	100	100	0	0.861	0.859	0.86	0.854	1.209	0.853	0.916	156	538	26346	25094	-0.216	12188	14158	11595	13499	0
4	20	15		LP08921	18940	25960	150	5602	5337	993	150	168	110	100	100	0	6133	5742	1321	196	205	62	100	100	0	0.918	0.935	0.913	0.982	1.648	0.908	0.898	156	663	11389	10733	-0.123	5452	5937	5187	5546	0
4	21	15		LP09339	19150	25960	90	1776	1726	580	137	156	128	100	100	0	2525	2526	1028	181	189	49	100	100	0	0.699	0.678	0.677	0.704	1.487	0.62	0.839	52	382	3983	3934	-0.516	1639	2344	1589	2345	0
4	22	15		BLANK	19340	25970	100	1080	1071	413	135	148	115	93	93	0	1646	1613	555	169	172	43	98	98	0	0.64	0.648	0.638	0.637	1.689	0.655	0.756	80	469	2422	2380	-0.644	945	1477	936	1444	0
4	1	16		BLANK	15260	26170	100	2784	2661	1046	140	157	165	100	100	0	3465	3237	1147	179	184	45	100	100	0	0.805	0.824	0.818	0.811	1.421	0.824	0.876	80	480	5930	5579	-0.314	2644	3286	2521	3058	0
4	2	16		BLANK	15430	26170	90	3588	3421	1076	141	153	95	100	100	0	4473	4079	1074	181	184	40	100	100	0	0.803	0.841	0.839	0.82	1.299	0.855	0.935	52	360	7739	7178	-0.316	3447	4292	3280	3898	0
4	3	16		BLANK	15630	26170	90	3279	3069	846	134	145	83	100	100	0	3891	3655	905	178	188	68	100	100	0	0.847	0.844	0.852	0.832	1.271	0.834	0.894	52	397	6858	6412	-0.24	3145	3713	2935	3477	0
4	4	16		BLANK	15840	26180	90	3111	2991	876	134	141	49	100	100	0	3708	3586	1065	177	183	45	100	100	0	0.843	0.838	0.841	0.839	1.396	0.819	0.878	52	381	6508	6266	-0.246	2977	3531	2857	3409	0
4	5	16		BLANK	16040	26180	100	3142	2860	1042	143	162	107	100	98	0	4034	3578	1293	194	210	133	98	98	0	0.781	0.803	0.828	0.808	1.482	0.788	0.88	80	423	6839	6101	-0.357	2999	3840	2717	3384	0
4	6	16		BLANK	16200	26160	100	2864	2561	1413	151	164	82	97	96	0	3469	3238	1557	206	206	46	98	98	0	0.831	0.795	0.835	0.739	1.841	0.817	0.916	80	406	5976	5442	-0.266	2713	3263	2410	3032	0
4	7	16		LD31802	16430	26170	90	2694	2739	1164	150	159	62	100	100	0	3535	3477	1505	198	207	84	100	100	0	0.762	0.79	0.811	0.788	1.513	0.737	0.861	52	380	5881	5868	-0.391	2544	3337	2589	3279	0
4	8	16		LD32009	16610	26180	90	2532	2504	1160	153	160	53	100	100	0	3181	3215	1422	209	212	45	100	100	0	0.8	0.782	0.762	0.772	1.697	0.755	0.804	52	326	5351	5357	-0.321	2379	2972	2351	3006	0
4	9	16		LD32130	16790	26160	140	4869	4778	1669	183	195	111	100	100	0	7105	6686	2461	236	241	56	98	98	0	0.682	0.712	0.696	0.793	2.283	0.69	0.858	156	569	11555	11045	-0.552	4686	6869	4595	6450	0
4	10	16		LD32234	16990	26160	150	6980	6959	1686	185	199	119	100	100	0	9059	8973	2054	247	251	57	100	100	0	0.771	0.776	0.764	0.773	1.197	0.768	0.894	156	546	15607	15500	-0.375	6795	8812	6774	8726	0
4	11	16		LD32282	17180	26160	150	6711	6352	2004	192	206	101	100	100	0	9374	8775	2458	255	265	69	100	100	0	0.715	0.723	0.719	0.713	1.215	0.729	0.911	156	499	15638	14680	-0.484	6519	9119	6160	8520	0
4	12	16		LD32410	17380	26160	150	5879	5721	908	211	226	101	100	100	0	7553	7277	1019	274	286	76	100	100	0	0.779	0.787	0.791	0.784	1.152	0.788	0.923	156	491	12947	12513	-0.361	5668	7279	5510	7003	0
4	13	16		LD33695	17570	26160	140	6495	6135	1411	215	232	92	100	100	0	8840	8394	1707	276	285	65	100	100	0	0.733	0.729	0.746	0.723	1.206	0.729	0.92	156	463	14844	14038	-0.448	6280	8564	5920	8118	0
4	14	16		LD33976	17770	26160	150	5547	5150	2228	191	209	96	100	100	0	6469	5988	2398	244	259	89	100	100	0	0.86	0.863	0.853	0.845	1.363	0.875	0.894	156	591	11581	10703	-0.217	5356	6225	4959	5744	0
4	15	16		LD34142	17950	26180	90	5756	5702	1834	193	215	95	100	100	0	7109	6861	1968	241	272	115	100	100	0	0.81	0.832	0.841	0.82	1.417	0.822	0.849	52	327	12431	12129	-0.304	5563	6868	5509	6620	0
4	16	16		LD34250	18160	26160	150	5905	5710	1438	186	199	78	100	100	0	7608	7216	1608	243	265	139	100	100	0	0.777	0.792	0.809	0.782	1.262	0.786	0.887	156	576	13084	12497	-0.365	5719	7365	5524	6973	0
4	17	16		LD34385	18350	26160	140	9108	8732	1737	185	196	82	100	100	0	9472	9114	1557	244	250	61	100	100	0	0.967	0.964	0.977	0.953	1.255	0.967	0.914	156	469	18151	17417	-0.048	8923	9228	8547	8870	0
4	18	16		LD34564	18540	26160	150	8069	7625	2073	176	192	111	100	99	0	9915	9430	1913	232	241	63	100	100	0	0.815	0.81	0.837	0.775	1.516	0.826	0.891	156	499	17576	16647	-0.295	7893	9683	7449	9198	0
4	19	16		LD37765	18740	26160	150	4669	4663	1575	158	173	133	100	100	0	6346	5991	1767	209	219	63	100	100	0	0.735	0.779	0.774	0.762	1.365	0.797	0.881	156	517	10648	10287	-0.444	4511	6137	4505	5782	0
4	20	16		LD37985	18940	26150	150	6688	6129	2375	150	168	146	100	100	0	7725	7073	2927	194	202	59	98	97	0	0.868	0.869	0.855	0.916	1.89	0.827	0.831	156	556	14069	12858	-0.204	6538	7531	5979	6879	0
4	21	16		LD38375	19130	26160	140	7466	7202	1633	139	153	115	100	100	0	9291	9111	1560	175	179	51	100	100	0	0.804	0.79	0.807	0.769	1.382	0.801	0.898	156	599	16443	15999	-0.315	7327	9116	7063	8936	0
4	22	16		LD38452	19330	26160	150	5869	5470	1729	127	140	98	99	99	0	7066	6804	1693	157	162	47	100	100	0	0.831	0.804	0.837	0.777	1.433	0.82	0.878	156	822	12651	11990	-0.267	5742	6909	5343	6647	0
4	1	17		LD38872	15250	26360	90	1995	2055	1015	134	142	61	98	98	0	2950	2589	963	162	171	42	100	100	0	0.668	0.792	0.786	0.733	1.882	0.794	0.718	52	364	4649	4348	-0.583	1861	2788	1921	2427	0
4	2	17		LD39062	15430	26360	140	4699	4547	850	143	153	80	100	100	0	7627	7277	1293	185	199	107	100	100	0	0.612	0.621	0.615	0.622	1.256	0.611	0.918	156	634	11998	11496	-0.708	4556	7442	4404	7092	0
4	3	17		LD40782	15590	26350	100	3282	3334	1738	166	198	122	98	96	0	4128	3874	1890	224	262	157	98	97	0	0.798	0.868	0.859	0.859	1.614	0.867	0.835	80	410	7020	6818	-0.325	3116	3904	3168	3650	0
4	4	17		LD40824	15820	26360	150	5499	5036	1897	172	193	109	100	100	0	5779	5327	1664	216	242	135	100	100	0	0.958	0.952	0.947	0.922	1.323	0.981	0.884	156	682	10890	9975	-0.063	5327	5563	4864	5111	0
4	5	17		LD41760	15990	26350	120	3252	3103	2133	171	213	167	88	80	0	4124	4049	2813	215	265	223	86	81	0	0.788	0.765	0.778	0.79	1.802	0.743	0.886	120	470	6990	6766	-0.343	3081	3909	2932	3834	0
4	6	17		LD41918	16210	26350	150	5721	5562	1205	180	217	159	100	100	0	6925	6651	1464	231	277	305	99	99	0	0.828	0.838	0.843	0.856	1.562	0.806	0.861	156	679	12235	11802	-0.273	5541	6694	5382	6420	0
4	7	17		LD42374	16410	26350	150	4782	4321	2020	185	203	107	100	100	0	5947	5257	2413	242	263	258	98	96	0	0.806	0.825	0.807	0.832	2.01	0.799	0.825	156	656	10302	9151	-0.312	4597	5705	4136	5015	0
4	8	17		LD42724	16600	26350	140	3419	3676	1591	183	194	77	100	100	0	4423	4348	1846	241	248	63	98	98	0	0.774	0.85	0.834	0.844	1.426	0.844	0.882	156	536	7418	7600	-0.37	3236	4182	3493	4107	0
4	9	17		LD27988	16790	26360	150	4798	4588	1207	189	204	122	100	100	0	6071	5832	1115	247	251	52	100	100	0	0.791	0.788	0.81	0.762	1.388	0.798	0.889	156	515	10433	9984	-0.338	4609	5824	4399	5585	0
4	10	17		LD28101	16990	26350	150	6297	5956	1342	197	210	123	100	100	0	6698	6325	1275	261	265	56	100	100	0	0.948	0.95	0.953	0.944	1.268	0.963	0.896	156	521	12537	11823	-0.078	6100	6437	5759	6064	0
4	11	17		LD28571	17180	26350	150	6696	6566	1329	195	208	89	100	100	0	9467	9068	1679	272	279	71	100	100	0	0.707	0.724	0.731	0.721	1.207	0.711	0.902	156	568	15696	15167	-0.5	6501	9195	6371	8796	0
4	12	17		LD30834	17390	26360	140	10729	9581	3973	199	214	93	99	98	0	11922	10482	4253	272	281	74	98	98	0	0.904	0.919	0.907	0.888	1.795	0.923	0.898	156	525	22180	19592	-0.146	10530	11650	9382	10210	0
4	13	17		LD31228	17570	26350	140	8042	7749	1835	221	236	98	100	100	0	8420	8018	1906	281	294	71	100	100	0	0.961	0.973	0.955	0.979	1.574	0.969	0.881	156	523	15960	15265	-0.057	7821	8139	7528	7737	0
4	14	17		LD32549	17770	26350	150	7390	7439	2710	218	234	98	100	100	0	7900	7548	1621	275	288	78	100	100	0	0.941	0.993	0.971	0.971	1.281	1.045	0.872	156	593	14797	14494	-0.088	7172	7625	7221	7273	0
4	15	17		LD41783	17960	26350	150	11988	11265	2627	208	221	81	100	100	0	12830	12515	2338	261	279	95	100	100	0	0.937	0.902	0.903	0.881	1.308	0.915	0.893	156	626	24349	23311	-0.094	11780	12569	11057	12254	0
4	16	17		LD44376	18160	26350	150	6680	6360	1456	207	218	83	100	100	0	6558	6137	1535	261	273	89	100	100	0	1.028	1.047	1.037	1.062	1.413	1.034	0.893	156	573	12770	12029	0.04	6473	6297	6153	5876	0
4	17	17		LD45339	18350	26350	150	9168	8696	2324	202	216	92	100	100	0	9948	9306	2147	260	265	68	100	100	0	0.925	0.939	0.947	0.921	1.311	0.945	0.902	156	509	18654	17540	-0.112	8966	9688	8494	9046	0
4	18	17		LD45706	18550	26350	140	9258	8390	3149	194	212	132	100	100	0	11495	10538	3437	241	252	78	100	100	0	0.805	0.796	0.793	0.765	1.494	0.802	0.896	156	538	20318	18493	-0.312	9064	11254	8196	10297	0
4	19	17		LD46805	18740	26350	140	8500	8211	1916	164	178	94	100	100	0	10239	9978	1928	214	223	66	100	100	0	0.832	0.824	0.832	0.808	1.305	0.839	0.86	156	509	18361	17811	-0.266	8336	10025	8047	9764	0
4	20	17		LD47843	18940	26350	140	8644	7889	2495	151	164	108	100	100	0	8558	7730	2404	194	200	51	100	100	0	1.015	1.027	1.035	1.04	1.583	1.034	0.901	156	602	16857	15274	0.022	8493	8364	7738	7536	0
4	21	17		SD03117	19140	26350	120	6309	5722	2276	140	152	122	100	100	0	8116	7495	2498	177	178	61	100	100	0	0.777	0.763	0.756	0.728	1.562	0.781	0.885	120	518	14108	12900	-0.364	6169	7939	5582	7318	0
4	22	17		SD03467	19330	26350	130	9215	8820	2309	129	143	101	100	100	0	9285	8920	1982	164	165	64	100	100	0	0.996	0.993	0.995	0.974	1.343	1.008	0.921	120	667	18207	17447	-0.006	9086	9121	8691	8756	0
4	1	18		SD03723	15240	26560	140	7421	6405	2454	142	147	48	99	99	0	8580	7498	2753	183	189	50	100	100	0	0.867	0.856	0.857	0.821	1.755	0.855	0.9	156	799	15676	13578	-0.206	7279	8397	6263	7315	0
4	2	18		SD04735	15440	26560	140	7181	6522	2399	158	170	79	99	97	0	7037	6280	2106	200	212	65	100	100	0	1.027	1.047	1.055	0.95	2.097	1.064	0.907	156	483	13860	12444	0.039	7023	6837	6364	6080	0
4	3	18		SD05618	15630	26550	140	5855	5503	1161	204	226	114	100	100	0	6077	5740	1305	263	283	128	100	100	0	0.972	0.968	0.956	0.975	1.258	0.954	0.923	156	508	11465	10776	-0.041	5651	5814	5299	5477	0
4	4	18		SD06302	15820	26550	140	8816	8525	2017	212	223	91	100	100	0	9001	8512	1787	265	274	70	100	100	0	0.985	1.008	1.011	0.999	1.245	1.017	0.9	156	502	17340	16560	-0.022	8604	8736	8313	8247	0
4	5	18		SD10782	16020	26550	140	7413	7280	1980	204	222	126	100	100	0	7682	7389	1829	252	279	152	100	100	0	0.97	0.991	0.984	0.98	1.361	0.995	0.907	156	637	14639	14213	-0.044	7209	7430	7076	7137	0
4	6	18		SD10882	16210	26550	120	10378	10000	2997	207	220	104	100	100	0	11966	11141	3010	265	283	282	100	100	0	0.869	0.9	0.905	0.885	1.46	0.906	0.884	120	502	21872	20669	-0.202	10171	11701	9793	10876	0
4	7	18		GH01128	16400	26550	120	7373	6717	1881	205	238	229	100	99	0	7271	6545	2115	270	295	280	99	97	0	1.024	1.038	1.034	1.102	1.744	1.007	0.862	120	530	14169	12787	0.034	7168	7001	6512	6275	0
4	8	18		GH02457	16600	26550	140	8508	8158	2096	198	218	202	100	100	0	11363	10828	2460	260	271	74	100	100	0	0.748	0.753	0.76	0.742	1.356	0.748	0.91	156	629	19413	18528	-0.418	8310	11103	7960	10568	0
4	9	18		GH03188	16800	26550	150	3968	3915	829	186	194	74	100	100	0	4144	4126	931	248	257	94	100	100	0	0.971	0.962	0.942	0.969	1.242	0.944	0.881	156	649	7678	7607	-0.043	3782	3896	3729	3878	0
4	10	18		GH04075	16990	26540	130	9698	9592	3084	188	202	102	100	100	0	10117	10171	2889	255	271	195	100	100	0	0.964	0.948	0.941	0.936	1.325	0.954	0.873	120	591	19372	19320	-0.052	9510	9862	9404	9916	0
4	11	18		SD03094	17190	26540	110	8222	8559	2994	190	204	87	100	100	0	8493	8794	3543	264	277	134	98	98	0	0.976	0.981	0.929	1.048	1.955	0.896	0.684	80	494	16261	16899	-0.035	8032	8229	8369	8530	0
4	12	18		SD05389	17380	26550	120	8757	8098	3504	188	200	60	100	100	0	11295	10231	4877	253	257	61	99	98	0	0.776	0.793	0.799	0.879	2.398	0.758	0.845	120	546	19611	17888	-0.366	8569	11042	7910	9978	0
4	13	18		SD05785	17560	26540	110	8772	8841	3420	215	228	78	100	100	0	10050	9862	3341	272	286	80	100	100	0	0.875	0.899	0.85	0.885	1.487	0.902	0.83	80	459	18335	18216	-0.192	8557	9778	8626	9590	0
4	14	18		SD06557	17760	26550	110	9753	9663	3963	213	225	82	100	100	0	13981	13711	5142	266	278	78	100	100	0	0.696	0.703	0.726	0.692	1.571	0.7	0.798	80	489	23255	22895	-0.524	9540	13715	9450	13445	0
4	15	18		SD07655	17950	26540	110	6620	6604	3378	198	211	73	100	100	0	10144	9357	4673	254	269	102	100	98	0	0.649	0.704	0.708	0.725	2.066	0.676	0.786	80	499	16312	15509	-0.623	6422	9890	6406	9103	0
4	16	18		SD07723	18150	26520	90	5706	5673	1883	213	1479	3879	75	11	0	6780	6432	2563	261	1237	3181	88	51	0	0.843	0.885	0.85	0.963	2.11	0.83	0.705	52	353	12012	11631	-0.247	5493	6519	5460	6171	0
4	17	18		BLANK	18350	26540	150	400	1256	1812	213	1158	3323	10	1	0	290	1154	1454	262	1048	2729	12	0	0	6.679	1.169	0.988	1.137	3.254	1.228	0.724	156	641	215	1935	2.74	187	28	1043	892	-50
4	18	18		BLANK	18540	26550	80	4877	4691	2638	187	207	132	94	92	0	5287	4840	2618	225	229	65	96	94	0	0.927	0.976	0.992	0.968	2.302	0.982	0.803	52	300	9752	9119	-0.11	4690	5062	4504	4615	0
4	19	18		BLANK	18740	26540	150	186	1184	1586	180	216	227	37	36	0	202	1423	1960	216	237	169	38	38	0	-0.429	0.832	0.9	0.841	2.617	0.8	0.835	156	637	-8	2211	Error	6	-14	1004	1207	-50
4	20	18		BLANK	18920	26540	90	2140	2033	714	165	174	77	96	96	0	3032	2815	1010	197	202	51	98	98	0	0.697	0.714	0.724	0.724	1.606	0.69	0.814	52	348	4810	4486	-0.521	1975	2835	1868	2618	0
4	21	18		BLANK	19110	26540	80	1606	1688	824	142	155	82	94	92	0	2647	2500	1032	179	185	100	96	96	0	0.593	0.666	0.671	0.585	1.887	0.678	0.83	52	331	3932	3867	-0.753	1464	2468	1546	2321	0
4	22	18		BLANK	19310	26540	90	1534	1572	383	130	138	89	100	100	0	2247	2136	581	165	167	47	100	100	0	0.674	0.732	0.726	0.761	1.716	0.697	0.722	52	394	3486	3413	-0.568	1404	2082	1442	1971	0
4	1	19		BLANK	15230	26750	80	3147	2985	1270	149	160	62	98	96	0	3405	3168	1433	201	212	69	94	94	0	0.936	0.956	0.96	0.986	1.875	0.925	0.876	52	306	6202	5803	-0.096	2998	3204	2836	2967	0
4	2	19		BLANK	15430	26740	150	170	1084	1647	199	238	207	32	30	0	190	1123	1599	249	277	250	30	28	0	0.492	1.013	0.942	0.822	2.803	1.028	0.858	156	560	-88	1759	-1.025	-29	-59	885	874	-50
4	3	19		BLANK	15620	26740	150	207	1236	1768	247	271	136	35	34	0	222	1305	1891	298	302	76	33	32	0	0.526	0.982	0.928	0.854	2.654	0.937	0.823	156	496	-116	1996	-0.926	-40	-76	989	1007	-50
4	4	19		BLANK	15820	26740	150	210	1582	2403	246	263	104	37	34	0	235	1608	2342	303	312	77	33	32	0	0.529	1.024	0.946	0.851	2.684	1.027	0.88	156	575	-104	2641	-0.918	-36	-68	1336	1305	-50
4	5	19		BLANK	16000	26750	80	3331	3173	1613	203	209	86	94	94	0	3975	3656	1559	260	264	69	96	94	0	0.842	0.875	0.96	0.809	1.906	0.901	0.777	52	298	6843	6366	-0.248	3128	3715	2970	3396	0
4	6	19		BLANK	16210	26730	80	3190	2738	1220	201	208	69	94	94	0	3350	2961	1341	250	256	65	96	96	0	0.964	0.936	0.936	0.948	2.311	0.925	0.858	52	326	6089	5248	-0.053	2989	3100	2537	2711	0
4	7	19		BLANK	16390	26740	90	2526	2378	941	193	202	74	98	96	0	2867	2511	1202	242	249	72	92	92	0	0.889	0.963	0.943	1.032	2.268	0.879	0.832	52	386	4958	4454	-0.17	2333	2625	2185	2269	0
4	8	19		BLANK	16580	26740	80	2222	2183	862	174	197	260	98	94	0	2764	2596	1092	237	238	58	94	94	0	0.81	0.852	0.833	0.843	1.837	0.807	0.794	52	322	4575	4368	-0.303	2048	2527	2009	2359	0
4	9	19		BLANK	16790	26750	90	2323	2392	1035	185	192	73	100	100	0	2923	2911	1118	241	253	82	100	98	0	0.797	0.827	0.817	0.827	1.82	0.801	0.785	52	376	4820	4877	-0.327	2138	2682	2207	2670	0
4	10	19		BLANK	16970	26740	80	3424	3051	1220	164	174	76	96	96	0	3900	3518	1456	208	216	63	94	94	0	0.883	0.872	0.833	0.846	1.773	0.858	0.866	52	335	6952	6197	-0.18	3260	3692	2887	3310	0
4	11	19		BLANK	17180	26740	90	2420	2441	966	168	178	72	100	100	0	2784	2916	880	221	226	55	100	100	0	0.879	0.843	0.835	0.803	1.453	0.846	0.844	52	400	4815	4968	-0.187	2252	2563	2273	2695	0
4	12	19		BLANK	17360	26740	90	1709	1876	882	178	191	86	100	100	0	2143	2232	892	226	233	66	100	100	0	0.799	0.846	0.842	0.819	1.388	0.861	0.846	52	388	3448	3704	-0.324	1531	1917	1698	2006	0
4	13	19		ResGen_CK_1A2	17580	26740	150	4435	4377	758	221	234	85	100	100	0	5008	4816	1122	280	301	151	97	96	0	0.891	0.916	0.889	1.009	2.117	0.888	0.874	156	686	8942	8692	-0.166	4214	4728	4156	4536	0
4	14	19		ResGen_CK_1A4	17770	26740	150	4399	4398	589	239	248	85	100	100	0	3276	3246	561	298	310	89	99	99	0	1.397	1.411	1.385	1.419	1.302	1.414	0.897	156	583	7138	7107	0.482	4160	2978	4159	2948	0
4	15	19		ResGen_CK_1A6	17960	26740	150	5187	5092	956	203	220	96	100	100	0	4712	4549	846	242	263	116	100	100	0	1.115	1.135	1.126	1.138	1.246	1.136	0.896	156	603	9454	9196	0.157	4984	4470	4889	4307	0
4	16	19		ResGen_CK_1A8	18160	26730	150	9279	9293	1898	186	1290	3519	100	87	0	8489	8514	1695	214	1142	2913	100	93	0	1.099	1.097	1.091	1.096	1.184	1.132	0.885	156	628	17368	17407	0.136	9093	8275	9107	8300	0
4	17	19		ResGen_CK_1A10	18350	26740	140	9175	9265	1651	198	1448	3713	99	85	0	8005	7972	1596	232	1318	3142	98	90	0	1.155	1.171	1.165	1.194	1.37	1.165	0.911	156	524	16750	16807	0.208	8977	7773	9067	7740	0
4	18	19		ResGen_CK_1A12	18550	26740	140	4029	4055	911	188	231	186	100	100	0	3404	3410	631	230	270	229	100	100	0	1.21	1.216	1.21	1.206	1.234	1.246	0.885	156	541	7015	7047	0.275	3841	3174	3867	3180	0
4	19	19		ResGen_CK_1C2	18740	26740	150	3661	3620	734	184	235	269	100	100	0	3781	3726	674	221	255	214	100	100	0	0.977	0.98	0.973	0.977	1.212	0.983	0.905	156	532	7037	6941	-0.034	3477	3560	3436	3505	0
4	20	19		ResGen_CK_1C4	18940	26740	140	39271	38458	5142	198	245	270	100	100	0	27532	27070	3282	225	262	212	100	100	0	1.431	1.425	1.439	1.423	1.143	1.449	0.94	156	568	66380	65105	0.517	39073	27307	38260	26845	0
4	21	19		ResGen_CK_1C6	19130	26740	140	4476	4353	932	169	192	121	100	100	0	4829	4779	970	192	212	102	100	100	0	0.929	0.912	0.908	0.907	1.232	0.917	0.91	156	591	8944	8771	-0.107	4307	4637	4184	4587	0
4	22	19		ResGen_CK_1C8	19330	26740	150	4513	4403	837	137	153	157	100	100	0	4386	4316	594	160	168	71	100	100	0	1.035	1.026	1.044	1.011	1.239	1.046	0.918	156	835	8602	8422	0.05	4376	4226	4266	4156	0
4	1	20		ResGen_CK_1C10	15240	26950	150	1697	1730	487	248	274	183	100	100	0	1462	1451	223	309	334	227	100	100	0	1.257	1.298	1.283	1.27	1.264	1.386	0.702	156	786	2602	2624	0.33	1449	1153	1482	1142	0
4	2	20		ResGen_CK_1C12	15430	26940	150	7306	7062	1204	294	334	254	100	100	0	6730	6341	1287	346	382	281	100	99	0	1.098	1.129	1.107	1.154	1.354	1.104	0.916	156	553	13396	12763	0.135	7012	6384	6768	5995	0
4	3	20		ResGen_CK_1E2	15630	26950	150	3200	3117	598	287	324	217	100	99	0	2992	2932	393	336	354	139	100	100	0	1.097	1.09	1.119	1.069	1.32	1.118	0.889	156	561	5569	5426	0.133	2913	2656	2830	2596	0
4	4	20		ResGen_CK_1E4	15820	26940	150	10922	10651	2286	263	292	225	100	100	0	5883	5709	987	321	334	114	100	100	0	1.916	1.928	1.906	1.916	1.142	1.964	0.922	156	607	16221	15776	0.938	10659	5562	10388	5388	0
4	5	20		ResGen_CK_1E6	16020	26940	150	19836	18696	5123	249	276	198	100	100	0	20138	19102	4530	310	322	107	100	100	0	0.988	0.982	0.987	0.967	1.155	0.996	0.959	156	647	39415	37239	-0.018	19587	19828	18447	18792	0
4	6	20		ResGen_CK_1E8	16210	26940	150	11236	10799	1873	256	273	111	100	100	0	8652	8313	1369	307	321	125	100	100	0	1.316	1.317	1.318	1.318	1.159	1.323	0.949	156	685	19325	18549	0.396	10980	8345	10543	8006	0
4	7	20		ResGen_CK_1E10	16400	26940	150	1590	1590	309	242	259	107	100	100	0	1692	1675	304	291	312	129	100	99	0	0.962	0.974	0.976	0.978	1.311	0.957	0.881	156	648	2749	2732	-0.056	1348	1401	1348	1384	0
4	8	20		ResGen_CK_1E12	16600	26940	150	1858	1829	334	217	232	99	100	100	0	1736	1733	289	281	289	93	100	100	0	1.128	1.11	1.106	1.11	1.204	1.109	0.904	156	617	3096	3064	0.174	1641	1455	1612	1452	0
4	9	20		ResGen_CK_1G2	16790	26940	150	3946	3870	642	234	251	111	100	100	0	3830	3786	528	304	315	113	100	100	0	1.053	1.044	1.056	1.038	1.169	1.052	0.92	156	627	7238	7118	0.074	3712	3526	3636	3482	0
4	10	20		ResGen_CK_1G4	16990	26940	150	2693	2685	496	226	240	126	100	100	0	2718	2700	486	291	302	101	100	100	0	1.016	1.021	1.017	1.017	1.184	1.024	0.913	156	732	4894	4868	0.024	2467	2427	2459	2409	0
4	11	20		ResGen_CK_1G6	17180	26940	140	2328	2298	398	201	221	194	100	100	0	2174	2188	327	265	271	77	100	100	0	1.114	1.09	1.105	1.085	1.179	1.098	0.901	156	680	4036	4020	0.156	2127	1909	2097	1923	0
4	12	20		ResGen_CK_1G8	17380	26940	150	10766	10649	2282	213	233	188	100	100	0	10260	10151	1783	270	285	151	100	100	0	1.056	1.056	1.07	1.048	1.196	1.065	0.917	156	642	20543	20317	0.079	10553	9990	10436	9881	0
4	13	20		ResGen_CK_1G10	17570	26940	140	3668	3498	650	256	274	113	100	100	0	3792	3703	542	331	345	163	100	100	0	0.986	0.961	0.985	0.953	1.189	0.968	0.922	156	505	6873	6614	-0.021	3412	3461	3242	3372	0
4	14	20		ResGen_CK_1G12	17760	26940	140	2922	2862	479	263	276	91	100	100	0	2726	2690	373	331	336	75	100	100	0	1.11	1.102	1.099	1.092	1.267	1.116	0.922	156	457	5054	4958	0.151	2659	2395	2599	2359	0
4	15	20		HRB_9	17960	26930	150	3479	3351	748	223	830	2077	91	4	0	4513	4272	1126	280	895	2147	94	48	0	0.769	0.784	0.767	0.801	1.591	0.873	0.855	156	457	7489	7120	-0.379	3256	4233	3128	3992	-50
4	16	20		HRB_25	18150	26930	150	6082	6287	2397	185	966	2382	96	68	0	6157	6324	2255	210	987	2367	96	72	0	0.992	0.998	0.991	1.01	1.585	1.01	0.854	156	483	11844	12216	-0.012	5897	5947	6102	6114	-50
4	17	20		HRB_41	18350	26930	150	9417	8994	1840	178	391	1322	99	99	0	11709	11168	2611	207	391	1164	98	98	0	0.803	0.804	0.79	0.836	1.693	0.781	0.877	156	491	20741	19777	-0.316	9239	11502	8816	10961	0
4	18	20		Henikoff_13	18550	26930	150	2243	2348	794	176	188	80	100	100	0	2128	2129	339	209	220	65	100	100	0	1.077	1.131	1.091	1.116	1.268	1.222	0.823	156	464	3986	4092	0.107	2067	1919	2172	1920	0
4	19	20		Duke_1	18740	26930	150	8233	8044	1587	176	204	157	100	100	0	8041	7989	1632	208	235	159	100	100	0	1.029	1.011	1.008	1.015	1.263	1.001	0.885	156	446	15890	15649	0.041	8057	7833	7868	7781	0
4	20	20		Duke_27	18930	26930	150	8738	8915	2662	194	232	188	100	100	0	11637	11274	3373	220	259	204	99	98	0	0.748	0.789	0.727	0.838	1.986	0.759	0.813	156	464	19961	19775	-0.418	8544	11417	8721	11054	0
4	21	20		HRB_13	19130	26930	150	3914	3887	760	183	202	119	100	100	0	4146	3970	678	198	222	144	100	100	0	0.945	0.982	0.974	0.98	1.232	0.982	0.892	156	482	7679	7476	-0.082	3731	3948	3704	3772	0
4	22	20		HRB_29	19330	26930	150	5628	5505	907	146	161	133	100	100	0	5967	5659	1328	164	173	47	99	98	0	0.945	0.975	0.947	1.034	1.789	0.946	0.889	156	714	11285	10854	-0.082	5482	5803	5359	5495	0
4	1	21		Henikoff_1	15240	27140	150	2572	2526	393	217	238	102	100	100	0	1956	1971	249	277	297	114	100	100	0	1.403	1.363	1.368	1.354	1.2	1.4	0.853	156	898	4034	4003	0.488	2355	1679	2309	1694	0
4	2	21		Henikoff_17	15430	27140	140	15518	14894	2675	269	298	177	100	100	0	11502	11058	1810	335	352	154	100	100	0	1.366	1.364	1.382	1.359	1.184	1.383	0.931	156	670	26416	25348	0.449	15249	11167	14625	10723	0
4	3	21		Duke_5	15630	27140	150	4238	4116	1617	239	275	195	100	100	0	5237	5067	1654	297	319	134	100	100	0	0.81	0.813	0.8	0.79	1.351	0.843	0.79	156	788	8939	8647	-0.305	3999	4940	3877	4770	0
4	4	21		Riddiford_4	15810	27140	80	3396	3191	1045	206	243	276	96	96	0	4216	3879	1033	268	274	78	98	98	0	0.808	0.827	0.842	0.834	2.152	0.831	0.785	52	304	7138	6596	-0.308	3190	3948	2985	3611	0
4	5	21		Auld_1	16010	27130	150	2150	2124	419	214	261	410	100	98	0	2353	2240	492	270	296	154	96	96	0	0.929	0.97	0.931	0.929	1.359	1.064	0.683	156	880	4019	3880	-0.106	1936	2083	1910	1970	0
4	6	21		Auld_3	16220	27110	80	3742	3493	976	231	251	120	100	100	0	4364	3901	1403	284	318	157	96	94	0	0.861	0.902	0.871	1.048	2.177	0.834	0.812	52	293	7591	6879	-0.217	3511	4080	3262	3617	0
4	7	21		Auld_5	16410	27140	150	1875	1878	318	171	207	145	100	100	0	1753	1749	253	214	254	165	100	100	0	1.107	1.112	1.115	1.106	1.241	1.159	0.851	156	803	3243	3242	0.147	1704	1539	1707	1535	0
4	8	21		SP2	16600	27130	150	25099	24461	4943	207	230	153	100	100	0	18694	18057	4579	267	289	225	100	100	0	1.351	1.363	1.368	1.418	1.568	1.342	0.896	156	687	43319	42044	0.434	24892	18427	24254	17790	0
4	9	21		SP4	16790	27130	150	5377	5179	784	267	286	148	100	100	0	5051	4873	822	350	368	217	99	99	0	1.087	1.086	1.064	1.105	1.422	1.072	0.871	156	765	9811	9435	0.12	5110	4701	4912	4523	0
4	10	21		SP6	16980	27130	80	2968	2763	924	246	259	94	100	98	0	3877	3442	1178	317	323	81	98	98	0	0.765	0.805	0.821	0.869	1.957	0.775	0.781	52	312	6282	5642	-0.387	2722	3560	2517	3125	0
4	11	21		Human	17190	27130	80	2602	2417	831	179	200	112	100	100	0	3088	2948	939	235	244	65	100	98	0	0.849	0.825	0.808	0.823	1.461	0.772	0.758	52	312	5276	4951	-0.236	2423	2853	2238	2713	0
4	12	21		Lambda	17380	27130	150	1443	1481	357	188	218	189	100	99	0	1106	1123	235	245	261	84	100	100	0	1.458	1.473	1.499	1.466	1.405	1.636	0.684	156	783	2116	2171	0.544	1255	861	1293	878	0
4	13	21		Fly Genomic	17580	27140	150	2400	2304	531	209	225	109	100	100	0	2874	2732	507	258	274	85	100	100	0	0.838	0.847	0.863	0.836	1.323	0.861	0.868	156	731	4807	4569	-0.256	2191	2616	2095	2474	0
4	14	21		Fly Genomic-Digested	17770	27130	150	8641	8407	1206	187	204	119	100	100	0	9683	9410	1469	235	253	119	100	100	0	0.895	0.896	0.9	0.903	1.288	0.874	0.871	156	665	17902	17395	-0.16	8454	9448	8220	9175	0
4	15	21		Fly Genomic-Random Primed	17960	27120	170	1485	2076	1951	157	502	1583	45	20	0	2135	2762	2343	202	558	1636	58	30	0	0.687	0.75	0.713	0.732	2.097	0.863	0.794	208	830	3261	4479	-0.542	1328	1933	1919	2560	0
4	16	21		Blank	18160	27130	150	6856	6735	1061	159	554	1703	100	98	0	6250	6128	1096	196	599	1762	98	96	0	1.106	1.109	1.076	1.13	1.419	1.088	0.831	156	711	12751	12508	0.146	6697	6054	6576	5932	0
4	17	21		EMPTY	18350	27120	150	139	148	59	148	158	64	9	2	0	182	184	45	183	189	60	10	2	0	9	0	1.158	1.324	4.705	1.203	0.059	156	696	-10	1	3.17	-9	-1	0	1	-75
4	18	21		EMPTY	18540	27120	150	137	149	72	139	150	66	10	3	0	168	174	37	169	176	55	12	1	0	2	2	1.297	1.306	4.574	29.412	0.002	156	705	-3	15	1	-2	-1	10	5	-75
4	19	21		EMPTY	18740	27120	150	138	149	59	139	155	126	2	0	0	174	179	45	166	173	77	5	0	0	-0.125	0.769	1.116	1.102	4.305	1.355	0.082	156	696	7	23	Error	-1	8	10	13	-75
4	20	21		EMPTY	18930	27120	150	144	147	57	138	234	1649	0	0	0	167	175	49	165	185	206	0	0	0	3	0.9	1.04	1.172	4.357	10.76	0.613	156	705	8	19	1.585	6	2	9	10	-75
4	21	21		EMPTY	19130	27120	150	133	150	170	134	231	1639	0	0	0	160	164	35	158	178	196	0	0	0	-0.5	2.667	1.454	1.454	3.977	45.741	0.154	156	714	1	22	Error	-1	2	16	6	-75
4	22	21		EMPTY	19320	27120	150	125	129	46	129	145	134	1	0	0	151	158	41	152	158	44	13	4	0	4	0	1.321	1.285	4.285	2.767	0.037	156	889	-5	6	2	-4	-1	0	6	-75
5	1	1		LD11215	1810	27860	120	5568	5580	1132	127	134	53	100	100	0	6481	6483	1161	189	194	48	100	100	0	0.865	0.866	0.847	0.86	1.136	0.866	0.967	120	636	11733	11747	-0.21	5441	6292	5453	6294	0
5	2	1		LD11394	2000	27860	120	1946	1888	361	132	146	120	100	100	0	1968	1911	306	198	210	135	100	100	0	1.025	1.025	1.026	1.017	1.175	1.037	0.94	120	595	3584	3469	0.035	1814	1770	1756	1713	0
5	3	1		LD11885	2200	27860	120	3333	3249	542	131	152	119	100	100	0	4956	4854	771	203	224	154	100	100	0	0.674	0.67	0.671	0.669	1.108	0.666	0.961	120	609	7955	7769	-0.57	3202	4753	3118	4651	0
5	4	1		LD12084	2400	27850	130	2841	2786	405	131	153	131	100	100	0	3598	3536	459	207	218	100	100	100	0	0.799	0.798	0.8	0.795	1.126	0.797	0.965	120	681	6101	5984	-0.323	2710	3391	2655	3329	0
5	5	1		LD12611	2590	27860	120	4086	4010	643	138	151	79	100	100	0	7175	6867	992	216	221	60	100	100	0	0.567	0.582	0.581	0.581	1.089	0.578	0.974	120	595	10907	10523	-0.818	3948	6959	3872	6651	0
5	6	1		LD12690	2790	27850	130	3005	2947	440	143	154	69	100	100	0	3408	3360	461	219	225	63	100	100	0	0.897	0.893	0.895	0.891	1.124	0.895	0.97	120	663	6051	5945	-0.156	2862	3189	2804	3141	0
5	7	1		GM03767	2970	27850	130	2999	2964	362	140	159	147	100	100	0	3432	3393	313	222	234	102	100	100	0	0.891	0.891	0.896	0.887	1.109	0.896	0.965	120	632	6069	5995	-0.167	2859	3210	2824	3171	0
5	8	1		GM03811	3160	27850	120	2801	2792	389	142	158	100	100	100	0	3347	3264	427	225	245	136	100	100	0	0.852	0.872	0.873	0.871	1.118	0.865	0.97	120	606	5781	5689	-0.232	2659	3122	2650	3039	0
5	9	1		GM04011	3370	27850	120	2545	2530	460	142	159	96	100	100	0	2704	2639	445	225	241	116	100	100	0	0.969	0.989	0.975	0.988	1.14	0.996	0.96	120	608	4882	4802	-0.045	2403	2479	2388	2414	0
5	10	1		GM04037	3560	27850	120	3354	3271	541	138	147	57	100	100	0	3483	3338	539	214	223	59	100	100	0	0.984	1.003	0.999	1.002	1.14	0.995	0.967	120	580	6485	6257	-0.024	3216	3269	3133	3124	0
5	11	1		GM04269	3750	27850	120	2153	2135	376	133	141	50	100	100	0	1980	1933	300	216	224	62	100	100	0	1.145	1.166	1.176	1.163	1.157	1.175	0.954	120	591	3784	3719	0.196	2020	1764	2002	1717	0
5	12	1		GM04363	3960	27840	130	2553	3090	2277	130	139	58	100	100	0	2629	3254	2405	207	212	56	99	99	0	1	0.971	0.984	1.009	1.451	0.961	0.951	120	691	4845	6007	0.001	2423	2422	2960	3047	0
5	13	1		GM04951	4140	27840	130	3335	3312	673	132	142	63	100	100	0	3256	3166	428	207	213	59	100	100	0	1.051	1.075	1.054	1.068	1.177	1.08	0.93	120	660	6252	6139	0.071	3203	3049	3180	2959	0
5	14	1		GM04983	4340	27850	130	2158	2113	392	130	138	66	100	100	0	3200	3073	480	206	213	59	100	100	0	0.677	0.692	0.679	0.688	1.121	0.692	0.956	120	680	5022	4850	-0.562	2028	2994	1983	2867	0
5	15	1		GM05016	4550	27850	130	2461	2372	428	125	140	128	100	100	0	2397	2340	322	208	220	155	100	100	0	1.067	1.054	1.068	1.042	1.179	1.069	0.94	120	645	4525	4379	0.094	2336	2189	2247	2132	0
5	16	1		GM05554	4730	27840	130	4539	4509	872	122	136	128	100	100	0	5724	5600	1048	199	213	155	100	100	0	0.799	0.812	0.804	0.811	1.141	0.802	0.963	120	632	9942	9788	-0.323	4417	5525	4387	5401	0
5	17	1		GM05702	4920	27840	130	1870	1857	297	121	128	49	100	100	0	2524	2444	333	188	194	50	100	100	0	0.749	0.77	0.758	0.767	1.141	0.775	0.956	120	657	4085	3992	-0.418	1749	2336	1736	2256	0
5	18	1		GM05817	5120	27840	130	1922	1871	310	124	133	64	100	100	0	2476	2397	342	194	199	57	100	100	0	0.788	0.793	0.783	0.79	1.155	0.787	0.943	120	679	4080	3950	-0.344	1798	2282	1747	2203	0
5	19	1		GM07827	5310	27840	130	1624	1607	248	124	133	63	100	100	0	1616	1604	217	196	204	60	100	100	0	1.056	1.053	1.072	1.051	1.152	1.065	0.942	120	648	2920	2891	0.079	1500	1420	1483	1408	0
5	20	1		GM08320	5500	27840	130	2122	2051	399	125	141	114	100	100	0	2092	2030	361	193	207	97	100	100	0	1.052	1.048	1.025	1.048	1.194	1.042	0.946	120	652	3896	3763	0.073	1997	1899	1926	1837	0
5	21	1		GM08654	5700	27840	130	1713	1663	376	123	145	123	100	100	0	2013	1922	337	189	203	98	100	100	0	0.872	0.889	0.87	0.882	1.197	0.904	0.9	120	659	3414	3273	-0.198	1590	1824	1540	1733	0
5	22	1		GM08694	5890	27840	130	1222	1247	235	128	146	129	100	100	0	1157	1149	191	187	199	80	100	100	0	1.128	1.163	1.147	1.161	1.2	1.194	0.898	120	742	2064	2081	0.174	1094	970	1119	962	0
5	1	2		GM08821	1820	28050	130	3706	3702	673	132	154	160	100	100	0	3269	3254	438	192	219	223	100	100	0	1.162	1.166	1.165	1.159	1.162	1.166	0.939	120	660	6651	6632	0.216	3574	3077	3570	3062	0
5	2	2		GM08921	2020	28050	130	4031	3997	660	135	164	177	100	100	0	4743	4647	752	208	239	236	100	100	0	0.859	0.87	0.863	0.87	1.15	0.851	0.96	120	592	8431	8301	-0.219	3896	4535	3862	4439	0
5	3	2		LD14406	2210	28050	130	6934	6839	1485	131	153	122	100	100	0	8085	8178	1628	210	230	162	100	100	0	0.864	0.842	0.838	0.839	1.15	0.837	0.963	120	565	14678	14676	-0.211	6803	7875	6708	7968	0
5	4	2		LD14510	2410	28050	130	2808	2812	435	136	157	125	100	100	0	2640	2587	433	213	235	159	100	100	0	1.101	1.127	1.12	1.137	1.217	1.1	0.958	120	606	5099	5050	0.139	2672	2427	2676	2374	0
5	5	2		LD14687	2600	28050	130	10640	10112	1673	140	156	102	100	100	0	10203	9911	1346	218	235	154	100	100	0	1.052	1.029	1.031	1.023	1.097	1.035	0.965	120	542	20485	19665	0.073	10500	9985	9972	9693	0
5	6	2		LD14717	2790	28050	130	4319	4276	521	141	159	129	100	100	0	4549	4474	476	225	237	79	100	100	0	0.966	0.973	0.968	0.972	1.107	0.969	0.965	120	561	8502	8384	-0.05	4178	4324	4135	4249	0
5	7	2		LD14839	2990	28040	120	4954	4718	935	141	161	169	100	100	0	6538	6263	1169	221	236	86	100	100	0	0.762	0.758	0.757	0.754	1.154	0.753	0.965	120	511	11130	10619	-0.392	4813	6317	4577	6042	0
5	8	2		LD14901	3180	28040	130	5566	5527	816	140	152	125	100	100	0	6528	6477	923	226	236	84	100	100	0	0.861	0.862	0.868	0.862	1.101	0.857	0.968	120	548	11728	11638	-0.216	5426	6302	5387	6251	0
5	9	2		LD15349	3370	28040	130	2344	2318	362	134	145	62	100	100	0	2496	2468	291	217	227	61	100	100	0	0.97	0.97	0.967	0.961	1.195	0.979	0.953	120	545	4489	4435	-0.044	2210	2279	2184	2251	0
5	10	2		LD15362	3560	28040	130	3026	2968	515	130	145	90	100	100	0	3602	3517	502	214	226	68	100	100	0	0.855	0.859	0.865	0.852	1.172	0.864	0.963	120	544	6284	6141	-0.226	2896	3388	2838	3303	0
5	11	2		LD15403	3760	28040	140	3707	3480	756	128	140	85	99	99	0	3805	3568	784	211	218	61	100	99	0	0.996	0.999	1.012	1.008	1.422	0.995	0.953	156	717	7173	6709	-0.006	3579	3594	3352	3357	0
5	12	2		LD15411	3980	28020	80	3951	3837	1644	129	131	42	100	100	0	5638	5145	2233	207	208	50	98	98	0	0.704	0.751	0.738	0.777	1.782	0.74	0.96	52	304	9253	8646	-0.507	3822	5431	3708	4938	0
5	13	2		LD15481	4150	28040	130	5072	4931	813	132	140	66	100	100	0	5479	5341	693	211	216	62	100	100	0	0.938	0.935	0.945	0.926	1.191	0.933	0.96	120	600	10208	9929	-0.093	4940	5268	4799	5130	0
5	14	2		LD15505	4350	28030	130	3996	3920	733	130	137	52	100	100	0	5178	5097	902	211	216	58	100	100	0	0.778	0.776	0.784	0.775	1.126	0.769	0.968	120	566	8833	8676	-0.362	3866	4967	3790	4886	0
5	15	2		LD15939	4540	28030	130	2895	2831	410	125	141	135	100	100	0	3411	3336	423	209	224	162	100	100	0	0.865	0.865	0.861	0.863	1.114	0.856	0.958	120	601	5972	5833	-0.209	2770	3202	2706	3127	0
5	16	2		LD16074	4740	28030	130	3303	3159	548	125	141	139	100	100	0	3680	3528	607	207	223	167	100	100	0	0.915	0.914	0.917	0.915	1.174	0.909	0.958	120	555	6651	6355	-0.128	3178	3473	3034	3321	0
5	17	2		LD16147	4930	28040	140	2495	2375	552	125	134	55	99	98	0	3345	3213	573	199	205	54	100	100	0	0.753	0.747	0.756	0.716	1.366	0.754	0.956	156	624	5516	5264	-0.409	2370	3146	2250	3014	0
5	18	2		LD16340	5130	28040	130	2860	2749	468	127	135	65	100	100	0	2767	2676	361	200	209	59	100	100	0	1.065	1.059	1.073	1.046	1.213	1.075	0.954	120	578	5300	5098	0.09	2733	2567	2622	2476	0
5	19	2		LD16419	5330	28030	130	3990	3863	569	126	144	163	100	100	0	3783	3681	492	206	222	151	100	100	0	1.08	1.075	1.085	1.074	1.109	1.079	0.968	120	556	7441	7212	0.111	3864	3577	3737	3475	0
5	20	2		LD16579	5520	28040	140	2442	2263	609	124	149	174	97	95	0	3089	2870	695	209	228	161	98	98	0	0.805	0.804	0.815	0.789	1.351	0.803	0.955	156	614	5198	4800	-0.313	2318	2880	2139	2661	0
5	21	2		LD17530	5710	28030	130	2286	2230	331	128	139	70	100	100	0	2446	2403	312	203	210	54	100	100	0	0.962	0.955	0.955	0.952	1.136	0.953	0.945	120	543	4401	4302	-0.056	2158	2243	2102	2200	0
5	22	2		LD17594	5900	28030	130	3586	3500	616	132	160	209	100	100	0	3640	3508	601	203	218	112	100	100	0	1.005	1.019	1.02	1.023	1.145	1.029	0.959	120	645	6891	6673	0.007	3454	3437	3368	3305	0
5	1	3		LD17939	1820	28240	130	5903	5808	856	138	158	172	100	100	0	7821	7824	1157	205	214	65	100	100	0	0.757	0.744	0.745	0.744	1.122	0.738	0.961	120	737	13381	13289	-0.402	5765	7616	5670	7619	0
5	2	3		LD18077	2040	28230	90	3714	3519	1419	135	151	98	100	100	0	5720	5297	2047	215	223	58	100	100	0	0.65	0.666	0.676	0.666	1.351	0.659	0.912	52	356	9084	8466	-0.621	3579	5505	3384	5082	0
5	3	3		LD18233	2210	28240	130	6054	5991	769	138	151	72	100	100	0	7617	7428	904	218	227	65	100	100	0	0.8	0.812	0.817	0.811	1.106	0.803	0.967	120	664	13315	13063	-0.323	5916	7399	5853	7210	0
5	4	3		LD18356	2440	28230	90	4152	3987	1865	145	154	69	100	100	0	6005	5760	2602	227	237	65	100	100	0	0.693	0.694	0.681	0.686	1.333	0.697	0.932	52	334	9785	9375	-0.528	4007	5778	3842	5533	0
5	5	3		GM02310	2590	28240	130	3549	3507	431	140	157	111	100	100	0	4139	4022	497	228	244	156	100	100	0	0.872	0.887	0.88	0.888	1.103	0.88	0.963	120	553	7320	7161	-0.198	3409	3911	3367	3794	0
5	6	3		GM02347	2790	28240	140	5869	5641	1197	140	156	121	100	99	0	6048	5691	1267	229	245	157	99	99	0	0.985	1.007	1.008	1.023	1.236	1.003	0.967	156	586	11548	10963	-0.022	5729	5819	5501	5462	0
5	7	3		GM02466	2990	28240	140	5178	4983	1411	139	156	164	98	98	0	6765	6475	1614	231	241	79	99	98	0	0.771	0.776	0.782	0.758	1.294	0.782	0.968	156	587	11573	11088	-0.375	5039	6534	4844	6244	0
5	8	3		GM02553	3190	28240	140	7706	7312	2207	137	153	150	100	100	0	7224	6687	1899	231	241	78	100	100	0	1.082	1.111	1.105	1.088	1.397	1.119	0.96	156	595	14562	13631	0.114	7569	6993	7175	6456	0
5	9	3		GM02567	3380	28230	130	5026	4975	645	138	148	74	100	100	0	5870	5741	747	226	233	68	100	100	0	0.866	0.877	0.869	0.877	1.099	0.872	0.959	120	542	10532	10352	-0.207	4888	5644	4837	5515	0
5	10	3		GM02602	3570	28230	130	3196	3173	480	133	148	104	100	100	0	4707	4586	665	216	225	61	100	100	0	0.682	0.696	0.688	0.695	1.119	0.686	0.949	120	626	7554	7410	-0.552	3063	4491	3040	4370	0
5	11	3		LD01947	3780	28210	90	3760	3764	1580	131	141	77	98	98	0	5634	5084	1989	214	220	54	98	98	0	0.67	0.746	0.727	0.802	2.01	0.73	0.923	52	352	9049	8503	-0.579	3629	5420	3633	4870	0
5	12	3		LD02105	3960	28240	120	5980	6117	1157	131	139	54	100	100	0	6883	6670	1124	211	217	53	100	100	0	0.877	0.927	0.929	0.924	1.134	0.93	0.951	120	592	12521	12445	-0.19	5849	6672	5986	6459	0
5	13	3		LD02291	4160	28230	120	3950	3940	632	132	143	57	100	100	0	4607	4457	655	214	220	51	100	100	0	0.869	0.897	0.892	0.897	1.123	0.887	0.96	120	522	8211	8051	-0.202	3818	4393	3808	4243	0
5	14	3		LD17773	4350	28230	130	2526	2540	415	129	139	54	100	100	0	2615	2554	408	212	219	58	100	100	0	0.998	1.029	1.016	1.03	1.13	1.017	0.953	120	590	4800	4753	-0.004	2397	2403	2411	2342	0
5	15	3		LD17992	4530	28230	80	3627	3292	1627	129	135	55	100	96	0	4305	4261	1695	207	213	56	100	100	0	0.854	0.78	0.827	0.699	1.619	0.805	0.919	52	326	7596	7217	-0.228	3498	4098	3163	4054	0
5	16	3		LD18126	4740	28230	130	4894	4746	884	126	154	384	100	100	0	5423	5288	836	205	213	69	100	100	0	0.914	0.909	0.914	0.905	1.131	0.917	0.924	120	641	9986	9703	-0.13	4768	5218	4620	5083	0
5	17	3		LD20919	4940	28230	130	6090	5652	1461	123	153	388	100	100	0	6783	6363	1477	202	213	96	100	100	0	0.907	0.897	0.9	0.89	1.191	0.894	0.913	120	561	12548	11690	-0.141	5967	6581	5529	6161	0
5	18	3		LD16109	5140	28230	130	4687	4503	1400	128	142	133	100	100	0	5403	5343	1526	201	214	88	100	100	0	0.876	0.851	0.842	0.836	1.266	0.848	0.925	120	546	9761	9517	-0.19	4559	5202	4375	5142	0
5	19	3		LD16191	5310	28230	130	3725	3585	539	130	157	210	100	100	0	3972	3836	586	210	237	198	100	100	0	0.956	0.953	0.95	0.956	1.152	0.943	0.954	120	575	7357	7081	-0.066	3595	3762	3455	3626	0
5	20	3		LD16331	5530	28230	120	2831	2772	423	128	167	249	100	100	0	2802	2749	361	217	243	206	100	100	0	1.046	1.044	1.054	1.041	1.117	1.043	0.929	120	524	5288	5176	0.064	2703	2585	2644	2532	0
5	21	3		LD16544	5720	28230	130	2173	2139	356	135	150	138	100	100	0	2891	2851	378	217	220	47	100	100	0	0.762	0.761	0.753	0.756	1.117	0.769	0.916	120	545	4712	4638	-0.392	2038	2674	2004	2634	0
5	22	3		LD16982	5910	28230	140	2499	2396	617	130	155	185	98	98	0	2701	2618	492	201	215	109	100	99	0	0.948	0.938	0.932	0.901	1.366	0.958	0.938	156	762	4869	4683	-0.078	2369	2500	2266	2417	0
5	1	4		LD13366	1820	28440	130	6552	6445	1362	133	153	162	100	100	0	8615	8253	1572	198	207	67	100	100	0	0.763	0.784	0.784	0.781	1.185	0.777	0.953	120	730	14836	14367	-0.391	6419	8417	6312	8055	0
5	2	4		LD13640	2030	28410	90	2672	2862	1523	131	143	75	100	96	0	4263	4229	2349	204	217	146	94	90	0	0.626	0.679	0.661	0.763	1.983	0.645	0.922	52	393	6600	6756	-0.676	2541	4059	2731	4025	0
5	3	4		LD13649	2210	28440	130	4367	4332	640	132	161	210	100	100	0	5655	5511	816	209	220	127	100	100	0	0.778	0.792	0.78	0.797	1.217	0.789	0.919	120	589	9681	9502	-0.363	4235	5446	4200	5302	0
5	4	4		LD13887	2400	28430	130	7212	6960	1048	141	196	461	100	100	0	7105	6885	954	222	250	318	100	100	0	1.027	1.023	1.026	1.02	1.115	1.021	0.954	120	624	13954	13482	0.039	7071	6883	6819	6663	0
5	5	4		LD13945	2590	28440	130	5306	4997	1091	136	157	111	100	100	0	7910	7358	1611	223	233	83	100	100	0	0.673	0.681	0.678	0.686	1.311	0.673	0.939	120	549	12857	11996	-0.572	5170	7687	4861	7135	0
5	6	4		LD14121	2790	28440	140	3685	3615	781	135	153	100	100	100	0	4749	4566	880	221	233	91	100	100	0	0.784	0.801	0.804	0.798	1.305	0.802	0.957	156	571	8078	7825	-0.351	3550	4528	3480	4345	0
5	7	4		HL01706	2980	28430	130	6160	6510	1847	136	159	175	100	100	0	7976	8257	2146	221	239	170	100	100	0	0.777	0.793	0.778	0.789	1.18	0.784	0.952	120	537	13779	14410	-0.364	6024	7755	6374	8036	0
5	8	4		LD01950	3190	28430	120	7072	7027	2116	132	155	175	100	100	0	8568	8435	2553	222	239	175	100	100	0	0.832	0.84	0.842	0.857	1.367	0.834	0.951	120	510	15286	15108	-0.266	6940	8346	6895	8213	0
5	9	4		LD01992	3380	28430	130	3736	3737	648	132	144	73	100	100	0	4771	4571	829	221	228	65	100	100	0	0.792	0.829	0.827	0.831	1.118	0.822	0.959	120	540	8154	7955	-0.336	3604	4550	3605	4350	0
5	10	4		LD17962	3570	28430	130	6250	6076	1285	133	151	96	100	100	0	7300	7079	1428	217	225	62	100	100	0	0.864	0.866	0.872	0.864	1.13	0.855	0.958	120	554	13200	12805	-0.212	6117	7083	5943	6862	0
5	11	4		LD18960	3760	28430	130	6019	5828	2125	131	144	92	100	100	0	8198	7748	2541	217	224	62	100	100	0	0.738	0.756	0.758	0.749	1.278	0.757	0.94	120	654	13869	13228	-0.439	5888	7981	5697	7531	0
5	12	4		LD19434	3970	28420	130	5502	5198	2662	131	153	146	99	97	0	6770	6135	2940	214	238	168	99	99	0	0.819	0.856	0.831	0.835	1.559	0.856	0.938	120	592	11927	10988	-0.288	5371	6556	5067	5921	0
5	13	4		LD16058	4150	28410	100	7661	7074	2989	135	179	185	100	100	0	9012	8607	3159	216	266	236	100	100	0	0.856	0.827	0.828	0.799	1.312	0.841	0.952	80	403	16322	15330	-0.225	7526	8796	6939	8391	0
5	14	4		LD16208	4350	28430	140	6290	6081	1713	126	147	94	100	100	0	6982	6631	1650	210	230	118	100	100	0	0.91	0.927	0.927	0.913	1.258	0.931	0.951	156	666	12936	12376	-0.136	6164	6772	5955	6421	0
5	15	4		LD16337	4550	28410	80	3982	3440	1537	123	142	230	98	98	0	5261	4344	1845	199	210	58	100	100	0	0.762	0.8	0.786	0.795	1.649	0.786	0.913	52	335	8921	7462	-0.391	3859	5062	3317	4145	0
5	16	4		LD16921	4750	28420	130	2926	3096	1946	121	135	178	100	100	0	4005	4055	2431	196	203	52	100	100	0	0.736	0.771	0.743	0.77	1.448	0.772	0.901	120	602	6614	6834	-0.441	2805	3809	2975	3859	0
5	17	4		LD17208	4930	28420	130	6124	6120	2918	125	160	398	100	100	0	7467	7430	3259	204	222	144	100	100	0	0.826	0.83	0.804	0.81	1.243	0.838	0.948	120	566	13262	13221	-0.276	5999	7263	5995	7226	0
5	18	4		LD12965	5140	28430	130	4253	4380	2772	127	149	167	100	100	0	5379	4908	2685	203	222	136	100	100	0	0.797	0.904	0.894	0.867	1.327	0.953	0.928	120	558	9302	8958	-0.327	4126	5176	4253	4705	0
5	19	4		LD04710	5320	28420	130	4946	4931	1682	128	142	127	100	100	0	6190	5957	1833	202	218	124	100	100	0	0.805	0.835	0.822	0.824	1.227	0.831	0.932	120	542	10806	10558	-0.314	4818	5988	4803	5755	0
5	20	4		LD05703	5520	28420	130	5218	5211	2612	130	138	58	100	100	0	5194	4993	2204	203	209	55	100	100	0	1.019	1.061	1.022	1.029	1.251	1.089	0.949	120	579	10079	9871	0.028	5088	4991	5081	4790	0
5	21	4		LD07113	5720	28420	130	3902	4445	3014	134	152	139	100	100	0	5270	5420	3189	210	219	68	100	100	0	0.745	0.827	0.788	0.767	1.313	0.855	0.949	120	591	8828	9521	-0.425	3768	5060	4311	5210	0
5	22	4		LD07466	5910	28410	110	4442	4524	1636	136	153	101	100	100	0	5491	5430	1588	209	222	94	100	100	0	0.815	0.84	0.845	0.817	1.262	0.85	0.951	80	478	9588	9609	-0.295	4306	5282	4388	5221	0
5	1	5		LD07551	1840	28630	130	3201	3129	1267	128	134	46	100	100	0	5454	5130	1888	190	200	52	100	100	0	0.584	0.607	0.613	0.598	1.253	0.62	0.94	120	594	8337	7941	-0.777	3073	5264	3001	4940	0
5	2	5		LD08259	2020	28630	140	4979	5131	1998	130	140	62	100	100	0	9221	9424	3892	200	213	119	99	98	0	0.538	0.542	0.539	0.567	1.666	0.529	0.95	156	626	13870	14225	-0.896	4849	9021	5001	9224	0
5	3	5		LD10671	2210	28630	130	6504	5942	2135	137	153	149	100	100	0	9228	8465	3024	207	215	62	100	100	0	0.706	0.703	0.701	0.701	1.165	0.695	0.962	120	540	15388	14063	-0.503	6367	9021	5805	8258	0
5	4	5		LD10883	2390	28630	130	8233	8106	1842	141	246	676	100	100	0	9303	9233	1863	213	290	558	100	100	0	0.89	0.883	0.883	0.873	1.177	0.885	0.972	120	613	17182	16985	-0.168	8092	9090	7965	9020	0
5	5	5		LD10950	2610	28620	130	3093	3429	1812	137	252	700	99	89	0	4359	4770	2285	219	294	565	100	99	0	0.714	0.723	0.708	0.709	1.225	0.743	0.963	120	598	7096	7843	-0.486	2956	4140	3292	4551	0
5	6	5		LD11251	2790	28630	130	6191	6130	1063	137	161	172	100	100	0	8020	7869	1089	220	232	87	100	100	0	0.776	0.784	0.78	0.779	1.12	0.779	0.966	120	559	13854	13642	-0.366	6054	7800	5993	7649	0
5	7	5		LD11409	2990	28620	130	3221	3314	1519	132	151	115	100	100	0	4454	4387	1773	217	234	164	100	100	0	0.729	0.763	0.757	0.745	1.193	0.778	0.959	120	572	7326	7352	-0.456	3089	4237	3182	4170	0
5	8	5		LD11783	3190	28620	130	6949	7094	1419	129	146	110	100	100	0	8112	8151	1572	217	224	55	100	100	0	0.864	0.878	0.872	0.878	1.124	0.872	0.974	120	542	14715	14899	-0.211	6820	7895	6965	7934	0
5	9	5		GH08865	3390	28620	140	5090	5280	2177	131	143	67	100	99	0	6831	6838	2784	211	219	58	99	98	0	0.749	0.777	0.766	0.836	1.796	0.771	0.939	156	634	11579	11776	-0.417	4959	6620	5149	6627	0
5	10	5		GH09147	3580	28620	130	3999	4003	935	133	148	87	100	100	0	7093	6874	1402	212	221	68	100	100	0	0.562	0.581	0.576	0.578	1.137	0.579	0.959	120	550	10747	10532	-0.832	3866	6881	3870	6662	0
5	11	5		GH09358	3770	28620	130	3875	4152	1707	127	140	86	100	100	0	5404	5748	2101	212	222	60	100	100	0	0.722	0.727	0.713	0.715	1.209	0.732	0.948	120	547	8940	9561	-0.47	3748	5192	4025	5536	0
5	12	5		GH09945	3960	28620	130	2649	2608	470	126	141	88	100	100	0	3694	3605	518	210	226	106	100	100	0	0.724	0.731	0.743	0.725	1.156	0.735	0.956	120	580	6007	5877	-0.466	2523	3484	2482	3395	0
5	13	5		GH10229	4160	28610	120	5588	5345	1978	131	166	161	100	100	0	6276	6107	2402	213	253	212	97	96	0	0.9	0.885	0.874	0.965	1.681	0.867	0.952	120	557	11520	11108	-0.152	5457	6063	5214	5894	0
5	14	5		GH10333	4360	28620	140	926	1656	1597	124	136	109	98	85	0	1438	2383	2283	203	210	50	96	96	0	0.649	0.703	0.662	0.698	1.838	0.689	0.925	156	568	2037	3712	-0.623	802	1235	1532	2180	0
5	15	5		GH11690	4550	28620	140	3773	3688	710	118	125	46	100	100	0	4490	4214	1037	200	207	53	99	98	0	0.852	0.889	0.873	0.959	1.821	0.871	0.938	156	614	7945	7584	-0.231	3655	4290	3570	4014	0
5	16	5		GH12144	4740	28620	130	4826	5091	1612	121	130	52	100	100	0	6038	6190	1881	203	208	52	100	100	0	0.806	0.83	0.826	0.83	1.194	0.815	0.946	120	560	10540	10957	-0.311	4705	5835	4970	5987	0
5	17	5		GH12192	4940	28610	130	5363	5241	1213	129	148	184	100	100	0	6543	6301	1255	200	214	117	100	100	0	0.825	0.838	0.843	0.831	1.219	0.85	0.937	120	580	11577	11213	-0.277	5234	6343	5112	6101	0
5	18	5		GH12341	5140	28610	120	5269	5230	1526	127	147	187	100	100	0	5613	5563	1498	201	209	55	100	100	0	0.95	0.952	0.95	0.948	1.256	0.959	0.925	120	494	10554	10465	-0.074	5142	5412	5103	5362	0
5	19	5		GH12495	5330	28620	140	5864	5814	1460	124	134	61	100	100	0	9766	9660	2099	204	210	55	100	100	0	0.6	0.602	0.61	0.591	1.253	0.604	0.95	156	572	15302	15146	-0.736	5740	9562	5690	9456	0
5	20	5		GH12558	5520	28620	140	4267	4091	834	129	138	60	100	100	0	5716	5406	1051	208	214	55	100	100	0	0.751	0.762	0.764	0.761	1.321	0.759	0.949	156	596	9646	9160	-0.413	4138	5508	3962	5198	0
5	21	5		BLANK	5700	28620	120	4300	3469	2115	135	153	94	100	99	0	4422	3894	2299	208	224	96	100	100	0	0.988	0.905	0.873	0.861	1.515	0.91	0.938	120	475	8379	7020	-0.017	4165	4214	3334	3686	0
5	22	5		BLANK	5900	28610	150	226	965	1240	137	152	83	50	41	0	295	1225	1516	202	217	88	50	40	0	0.957	0.809	0.863	0.878	3.385	0.811	0.928	156	826	182	1851	-0.063	89	93	828	1023	-50
5	1	6		BLANK	1820	28820	130	4915	4716	1102	126	135	69	100	100	0	6525	6322	1189	191	200	68	100	100	0	0.756	0.749	0.753	0.737	1.165	0.761	0.968	120	626	11123	10721	-0.403	4789	6334	4590	6131	0
5	2	6		BLANK	2010	28820	150	169	1055	1617	131	144	81	39	32	0	231	1639	2572	204	213	80	39	32	0	1.407	0.644	0.653	0.743	2.768	0.627	0.965	156	621	65	2359	0.493	38	27	924	1435	-50
5	3	6		BLANK	2210	28810	80	4068	3632	1517	140	172	409	94	92	0	5956	5587	1956	207	220	110	98	98	0	0.683	0.649	0.651	0.617	1.749	0.677	0.876	52	320	9677	8872	-0.55	3928	5749	3492	5380	0
5	4	6		BLANK	2430	28800	90	4007	3396	1378	130	166	345	100	100	0	5550	5233	1709	205	240	374	100	100	0	0.725	0.65	0.64	0.629	1.31	0.665	0.937	52	390	9222	8294	-0.463	3877	5345	3266	5028	0
5	5	6		BLANK	2620	28820	90	4663	4184	1345	128	144	176	100	100	0	6145	5741	1700	209	213	57	100	100	0	0.764	0.733	0.726	0.727	1.262	0.728	0.963	52	401	10471	9588	-0.388	4535	5936	4056	5532	0
5	6	6		BLANK	2810	28810	90	3558	3568	1729	132	138	51	100	100	0	4816	4991	2047	211	220	66	100	100	0	0.744	0.719	0.71	0.683	1.238	0.738	0.955	52	356	8031	8216	-0.427	3426	4605	3436	4780	0
5	7	6		BLANK	2990	28820	140	4880	4751	1850	134	145	67	100	100	0	5596	5235	1975	218	231	81	100	99	0	0.882	0.92	0.921	0.928	1.296	0.922	0.975	156	601	10124	9634	-0.18	4746	5378	4617	5017	0
5	8	6		BLANK	3180	28810	150	198	1012	1378	130	144	101	45	39	0	286	1461	1874	214	222	61	52	44	0	0.944	0.707	0.678	0.746	2.916	0.725	0.941	156	642	140	2129	-0.082	68	72	882	1247	-50
5	9	6		BLANK	3360	28800	80	3279	2839	1328	128	138	50	98	96	0	4315	3779	1703	205	209	47	98	98	0	0.767	0.759	0.751	0.738	1.514	0.749	0.945	52	295	7261	6285	-0.383	3151	4110	2711	3574	0
5	10	6		BLANK	3590	28800	90	2620	2374	840	127	138	59	100	100	0	3776	3442	1059	205	212	70	100	100	0	0.698	0.694	0.701	0.663	1.419	0.699	0.94	52	349	6064	5484	-0.518	2493	3571	2247	3237	0
5	11	6		GH11902	3760	28820	140	1546	1490	290	126	138	60	100	100	0	1435	1422	222	212	221	64	100	100	0	1.161	1.127	1.152	1.119	1.23	1.138	0.935	156	578	2643	2574	0.215	1420	1223	1364	1210	0
5	12	6		GH12873	3960	28820	140	1856	1855	330	128	150	119	100	100	0	2026	1984	308	216	234	108	100	100	0	0.955	0.977	0.981	0.977	1.21	0.982	0.947	156	554	3538	3495	-0.067	1728	1810	1727	1768	0
[truncated: 5,422 more rows]

## Sheet: Hairy_Emb_2.gpr
ATF	1
27	43
Type=GenePix Results 1.4
DateTime=2003/06/03 12:31:53
Settings=C:\Program Files\Axon\GenePixPro3\comcen.gps
GalFile=F:\dnaarray\array.files\Fly_01-17-02.gal
Scanner=GenePix 4000A [47267]
Comment=
PixelSize=10
ImageName=635 nm 532 nm
FileName=F:\dnaarray\2003-06-03_Emb_h2-3.5.03.tif F:\dnaarray\2003-06-03_Emb_h2-3.5.03.tif
PMTVolts=720 540
ScanPower=100 100
FocusPosition=0
NormalizationFactor:RatioOfMedians=0.989052
NormalizationFactor:RatioOfMeans=0.978225
NormalizationFactor:MedianOfRatios=0.982017
NormalizationFactor:MeanOfRatios=0.979405
NormalizationFactor:RegressionRatio=0.971612
JpegImage=F:\dnaarray\2003-06-03_Emb_h2-3.5.03.jpg
RatioFormulation=W1/W2 (635 nm/532 nm)
Barcode=
ImageOrigin=990, 22830
JpegOrigin=1630, 23690
Creator=GenePix Pro 3.0.6.90
Temperature=38.51
LaserPower=1.5 1.58
LaserOnTime=17181 22775
Supplier=
Block	Column	Row	Name	ID	X	Y	Dia.	F635 Median	F635 Mean	F635 SD	B635 Median	B635 Mean	B635 SD	% > B635+1SD	% > B635+2SD	F635 % Sat.	F532 Median	F532 Mean	F532 SD	B532 Median	B532 Mean	B532 SD	% > B532+1SD	% > B532+2SD	F532 % Sat.	Ratio of Medians	Ratio of Means	Median of Ratios	Mean of Ratios	Ratios SD	Rgn Ratio	Rgn R≤	F Pixels	B Pixels	Sum of Medians	Sum of Means	Log Ratio	F635 Median - B635	F532 Median - B532	F635 Mean - B635	F532 Mean - B532	Flags
1	1	1		(CK00026)	1950	24160	120	4883	4965	1288	156	167	79	100	100	0	4722	4728	1028	173	182	55	100	100	0	1.039	1.056	1.039	1.044	1.157	1.078	0.967	120	698	9276	9364	0.055	4727	4549	4809	4555	0
1	2	1		(CK00390)	2140	24160	120	8335	8034	2122	153	170	104	100	100	0	8070	7708	1835	173	182	55	100	100	0	1.036	1.046	1.044	1.031	1.18	1.053	0.972	120	580	16079	15416	0.051	8182	7897	7881	7535	0
1	3	1		(CK00536)	2320	24170	120	3708	3723	659	155	175	106	100	100	0	3831	3858	630	181	190	59	100	100	0	0.973	0.97	0.958	0.972	1.178	0.979	0.964	120	557	7203	7245	-0.039	3553	3650	3568	3677	0
1	4	1		(CK01083)	2490	24160	110	2515	2493	513	159	256	431	100	97	0	2551	2543	381	186	261	399	100	100	0	0.996	0.99	0.989	0.974	1.228	0.983	0.951	80	519	4721	4691	-0.006	2356	2365	2334	2357	0
1	5	1		(CK02229)	2700	24170	120	4174	4045	872	158	245	410	99	98	0	4880	4677	966	182	248	366	98	98	0	0.855	0.865	0.873	0.86	1.164	0.87	0.958	120	641	8714	8382	-0.226	4016	4698	3887	4495	0
1	6	1		(GM01004)	2900	24160	120	4495	4483	797	153	169	89	100	100	0	5202	5133	934	181	190	60	100	100	0	0.865	0.874	0.871	0.889	1.277	0.871	0.969	120	623	9363	9282	-0.21	4342	5021	4330	4952	0
1	7	1		GM07659	3100	24160	120	4699	4403	916	158	180	202	100	100	0	4686	4408	949	178	189	72	99	99	0	1.007	1.004	1.007	1.034	1.372	1.001	0.964	120	614	9049	8475	0.011	4541	4508	4245	4230	0
1	8	1		(HL02234)	3280	24160	110	4261	4074	956	164	198	206	100	100	0	4494	4296	830	179	213	187	100	100	0	0.949	0.95	0.936	0.94	1.167	0.942	0.957	80	520	8412	8027	-0.075	4097	4315	3910	4117	0
1	9	1		HL02693	3480	24160	120	5909	5841	1290	176	208	197	100	100	0	5762	5517	1045	191	222	172	99	99	0	1.029	1.064	1.058	1.065	1.224	1.08	0.968	120	628	11304	10991	0.041	5733	5571	5665	5326	0
1	10	1		(HL03474)	3680	24160	120	3865	3762	727	188	209	131	100	100	0	3840	3746	705	207	220	78	100	100	0	1.012	1.01	1.012	1.014	1.152	1.009	0.965	120	614	7310	7113	0.017	3677	3633	3574	3539	0
1	11	1		HL05936	3870	24160	110	4245	4214	791	192	222	159	100	100	0	4808	4804	727	210	229	121	100	100	0	0.881	0.875	0.877	0.869	1.118	0.882	0.965	80	521	8651	8616	-0.182	4053	4598	4022	4594	0
1	12	1		LD02793	4070	24150	120	5420	5184	1121	188	223	176	98	98	0	5317	5075	1093	199	224	117	98	97	0	1.022	1.025	1.025	1.032	1.406	1.021	0.968	120	634	10350	9872	0.032	5232	5118	4996	4876	0
1	13	1		LD08534	4270	24160	120	3115	3055	605	191	217	142	100	100	0	3474	3359	744	197	218	84	100	100	0	0.892	0.906	0.908	0.919	1.232	0.894	0.952	120	595	6201	6026	-0.164	2924	3277	2864	3162	0
1	14	1		LD09009	4460	24160	120	7087	6995	1153	184	203	124	100	100	0	6552	6482	992	198	218	147	100	100	0	1.086	1.084	1.085	1.081	1.128	1.09	0.972	120	601	13257	13095	0.12	6903	6354	6811	6284	0
1	15	1		(LD09767)	4650	24150	110	4611	4629	736	200	261	350	100	100	0	4522	4366	784	209	268	320	100	100	0	1.023	1.065	1.088	1.075	1.185	1.064	0.956	80	522	8724	8586	0.032	4411	4313	4429	4157	0
1	16	1		LD09852	4840	24160	120	6816	6327	1724	192	240	307	100	99	0	7184	6859	1784	210	251	260	100	100	0	0.95	0.923	0.933	0.927	1.35	0.929	0.965	120	659	13598	12784	-0.074	6624	6974	6135	6649	0
1	17	1		(LD10161)	5040	24160	110	11906	11468	2599	213	235	175	100	100	0	13049	12542	2913	220	242	119	100	100	0	0.911	0.913	0.917	0.913	1.132	0.909	0.972	80	538	24522	23577	-0.134	11693	12829	11255	12322	0
1	18	1		(LD10516)	5230	24160	110	9134	8905	1507	229	279	278	100	100	0	9246	8940	1308	238	285	273	100	100	0	0.989	0.997	0.997	0.993	1.119	0.997	0.97	80	551	17913	17378	-0.017	8905	9008	8676	8702	0
1	19	1		LD14392	5440	24160	130	4495	4350	969	233	266	244	99	99	0	4468	4327	933	247	282	240	98	98	0	1.01	1.009	1.009	1.01	1.281	1.028	0.953	120	722	8483	8197	0.014	4262	4221	4117	4080	0
1	20	1		(LD16050)	5630	24160	110	4896	4733	878	216	247	166	100	100	0	4827	4669	780	233	264	125	100	100	0	1.019	1.018	1.004	1.015	1.119	1.008	0.956	80	521	9274	8953	0.027	4680	4594	4517	4436	0
1	21	1		(LD17449)	5830	24150	130	7492	7449	1487	208	235	149	100	100	0	7207	7290	1567	225	246	105	100	100	0	1.043	1.025	1.022	1.037	1.204	1.018	0.956	120	701	14266	14306	0.061	7284	6982	7241	7065	0
1	22	1		LD18931	6020	24160	120	7584	7449	1639	222	244	122	100	100	0	7443	7313	1372	236	251	77	100	100	0	1.022	1.021	1.029	1.009	1.295	1.035	0.965	120	660	14569	14304	0.031	7362	7207	7227	7077	0
1	1	2		LD19168	1920	24350	80	6918	6619	2489	144	149	66	100	100	0	7844	7380	2496	166	172	47	100	100	0	0.882	0.898	0.887	0.895	1.286	0.904	0.925	52	316	14452	13689	-0.181	6774	7678	6475	7214	0
1	2	2		LD19945	2120	24360	130	2192	2196	473	139	150	78	100	99	0	2164	2116	369	160	167	48	100	99	0	1.024	1.052	1.071	1.047	1.18	1.055	0.93	120	631	4057	4013	0.035	2053	2004	2057	1956	0
1	3	2		GM01069	2320	24360	120	2208	2160	465	142	165	138	99	99	0	2029	1987	432	163	176	113	98	97	0	1.107	1.106	1.09	1.131	1.301	1.097	0.937	120	514	3932	3842	0.147	2066	1866	2018	1824	0
1	4	2		GM01206	2510	24360	120	2359	2316	454	149	206	324	100	99	0	2179	2130	368	167	202	253	100	100	0	1.098	1.104	1.093	1.095	1.231	1.122	0.903	120	535	4222	4130	0.135	2210	2012	2167	1963	0
1	5	2		GM01456	2700	24360	120	2645	2538	636	148	181	206	100	99	0	1982	1903	353	170	180	62	100	100	0	1.378	1.379	1.377	1.359	1.273	1.407	0.931	120	575	4309	4123	0.463	2497	1812	2390	1733	0
1	6	2		GM01744	2930	24330	90	7691	7013	3209	156	173	85	100	100	0	7644	7374	2738	182	192	57	100	100	0	1.01	0.953	0.956	0.919	1.571	0.987	0.895	52	354	14997	14049	0.014	7535	7462	6857	7192	0
1	7	2		GM01879	3100	24360	120	5428	5255	1390	164	177	88	99	99	0	5616	5412	1338	174	189	81	100	100	0	0.967	0.972	0.957	0.953	1.305	0.971	0.951	120	528	10706	10329	-0.048	5264	5442	5091	5238	0
1	8	2		GM01975	3290	24360	120	6651	6629	966	159	186	172	100	100	0	6509	6330	765	170	195	146	100	100	0	1.024	1.05	1.055	1.046	1.122	1.05	0.963	120	549	12831	12630	0.034	6492	6339	6470	6160	0
1	9	2		HL01517	3490	24350	130	3488	3428	699	168	186	112	100	100	0	3323	3176	686	184	198	72	98	97	0	1.058	1.09	1.083	1.16	1.566	1.068	0.948	120	583	6459	6252	0.081	3320	3139	3260	2992	0
1	10	2		HL01677	3690	24350	120	3817	3808	850	182	203	134	100	100	0	3758	3598	838	193	209	84	99	98	0	1.02	1.065	1.064	1.1	1.429	1.055	0.951	120	514	7200	7031	0.028	3635	3565	3626	3405	0
1	11	2		HL01743	3880	24350	120	6344	6191	855	185	202	99	100	100	0	4543	4413	644	198	213	88	100	100	0	1.417	1.425	1.43	1.434	1.171	1.428	0.954	120	535	10504	10221	0.503	6159	4345	6006	4215	0
1	12	2		LD01372	4080	24350	120	6397	6203	1068	174	191	99	100	100	0	6005	5797	1048	189	206	83	100	99	0	1.07	1.075	1.08	1.096	1.281	1.073	0.959	120	539	12039	11637	0.098	6223	5816	6029	5608	0
1	13	2		LD01463	4270	24350	120	8550	8148	2049	171	188	95	100	100	0	7540	7490	1747	183	198	78	100	100	0	1.139	1.092	1.077	1.078	1.204	1.099	0.949	120	500	15736	15284	0.188	8379	7357	7977	7307	0
1	14	2		LD01482	4460	24350	120	4378	4158	872	176	184	76	100	100	0	3766	3643	655	186	197	62	100	100	0	1.174	1.152	1.162	1.138	1.188	1.17	0.953	120	500	7782	7439	0.231	4202	3580	3982	3457	0
1	15	2		LD02616	4650	24350	120	2507	2416	531	177	213	273	100	99	0	2682	2581	437	186	224	278	100	100	0	0.933	0.935	0.933	0.917	1.267	0.948	0.918	120	592	4826	4634	-0.099	2330	2496	2239	2395	0
1	16	2		LD02979	4860	24340	80	10227	9212	3680	178	182	80	100	100	0	10503	9868	3240	187	197	59	100	100	0	0.974	0.933	0.94	0.907	1.434	0.963	0.918	52	313	20365	18715	-0.038	10049	10316	9034	9681	0
1	17	2		LD03170	5040	24350	120	5520	5240	1106	191	226	201	100	100	0	5232	5010	854	210	234	135	100	100	0	1.061	1.052	1.058	1.037	1.189	1.067	0.955	120	547	10351	9849	0.086	5329	5022	5049	4800	0
1	18	2		LD03185	5240	24350	120	5981	5816	1037	207	247	252	100	100	0	6147	6058	907	218	253	259	100	100	0	0.974	0.96	0.96	0.95	1.211	0.965	0.952	120	536	11703	11449	-0.038	5774	5929	5609	5840	0
1	19	2		LD03255	5440	24350	130	5500	5346	968	211	232	127	99	99	0	5445	5317	753	225	241	95	100	100	0	1.013	1.008	1.021	0.972	1.406	1.017	0.955	120	578	10509	10227	0.019	5289	5220	5135	5092	0
1	20	2		LD03322	5640	24350	130	6395	6035	1292	206	224	130	99	99	0	6510	6278	1073	219	236	97	100	100	0	0.984	0.962	0.978	0.926	1.366	0.971	0.946	120	588	12480	11888	-0.024	6189	6291	5829	6059	0
1	21	2		LD04071	5830	24350	130	8035	7676	1596	196	221	201	100	99	0	7107	6825	1152	211	224	85	100	100	0	1.137	1.131	1.132	1.11	1.226	1.138	0.955	120	580	14735	14094	0.185	7839	6896	7480	6614	0
1	22	2		LD04190	6030	24350	130	6723	6610	1477	212	246	217	100	99	0	5596	5498	960	221	235	89	100	100	0	1.211	1.212	1.222	1.183	1.266	1.228	0.953	120	664	11886	11675	0.277	6511	5375	6398	5277	0
1	1	3		LD04449	1930	24550	130	2121	2066	388	147	161	76	100	100	0	1895	1870	319	171	177	50	100	100	0	1.145	1.129	1.13	1.128	1.205	1.15	0.882	120	698	3698	3618	0.195	1974	1724	1919	1699	0
1	2	3		LD04530	2120	24550	120	3127	3036	501	145	169	138	100	100	0	2802	2770	396	166	180	113	100	100	0	1.131	1.11	1.116	1.106	1.167	1.113	0.926	120	543	5618	5495	0.178	2982	2636	2891	2604	0
1	3	3		LD04613	2330	24550	120	4553	4468	930	148	179	161	100	100	0	4056	3877	858	167	186	128	99	98	0	1.133	1.164	1.148	1.21	1.495	1.169	0.934	120	510	8294	8030	0.18	4405	3889	4320	3710	0
1	4	3		LD04782	2520	24550	120	5725	5702	902	149	165	106	100	100	0	5491	5377	892	165	178	72	100	100	0	1.047	1.065	1.054	1.07	1.194	1.062	0.941	120	514	10902	10765	0.066	5576	5326	5553	5212	0
1	5	3		GM04690	2710	24550	120	3667	3699	717	149	168	117	100	100	0	3988	3940	598	170	180	55	100	100	0	0.921	0.942	0.943	0.935	1.183	0.941	0.909	120	514	7336	7320	-0.118	3518	3818	3550	3770	0
1	6	3		GM04716	2910	24550	130	1686	1700	333	157	174	99	99	99	0	1643	1636	273	176	190	81	100	100	0	1.042	1.057	1.072	1.043	1.227	1.073	0.907	120	656	2996	3003	0.06	1529	1467	1543	1460	0
1	7	3		GM04742	3110	24550	120	3324	3296	861	160	182	112	99	99	0	3295	3169	634	172	188	89	100	100	0	1.013	1.046	1.039	1.003	1.404	1.069	0.924	120	514	6287	6133	0.019	3164	3123	3136	2997	0
1	8	3		GM04934	3300	24550	130	4216	4348	1981	153	169	92	99	98	0	4435	4604	2018	165	178	63	100	99	0	0.952	0.945	0.919	0.932	1.44	0.947	0.888	120	566	8333	8634	-0.072	4063	4270	4195	4439	0
1	9	3		GM05133	3500	24540	130	3883	3712	1474	161	174	90	100	100	0	3785	3544	1320	176	193	77	99	99	0	1.031	1.054	1.055	1.078	1.456	1.061	0.911	120	583	7331	6919	0.044	3722	3609	3551	3368	0
1	10	3		GM05221	3690	24540	120	3355	3283	511	169	189	102	100	100	0	3161	3117	522	186	203	80	100	100	0	1.071	1.062	1.075	1.072	1.18	1.065	0.923	120	529	6161	6045	0.099	3186	2975	3114	2931	0
1	11	3		GM06077	3890	24540	130	3138	3083	596	177	200	153	100	100	0	3426	3282	687	189	204	91	99	98	0	0.915	0.94	0.913	0.989	1.681	0.928	0.908	120	634	6198	5999	-0.129	2961	3237	2906	3093	0
1	12	3		GM06087	4090	24520	80	6584	6542	3742	170	184	78	100	100	0	8261	7712	3905	189	202	68	100	100	0	0.795	0.847	0.887	0.795	1.958	0.871	0.853	52	303	14486	13895	-0.332	6414	8072	6372	7523	0
1	13	3		GM06264	4270	24540	130	3037	2945	619	170	192	186	100	99	0	2972	2898	480	189	200	71	100	100	0	1.03	1.024	1.024	1.012	1.355	1.041	0.9	120	613	5650	5484	0.043	2867	2783	2775	2709	0
1	14	3		GM06310	4470	24540	120	4756	4440	1529	179	205	202	100	100	0	4190	4055	1315	190	201	70	100	100	0	1.144	1.102	1.086	1.091	1.285	1.119	0.902	120	510	8577	8126	0.194	4577	4000	4261	3865	0
1	15	3		GM06505	4670	24540	130	4521	4527	1017	177	194	92	100	100	0	5090	4902	1125	187	201	73	100	100	0	0.886	0.923	0.916	0.951	1.393	0.916	0.929	120	542	9247	9065	-0.175	4344	4903	4350	4715	0
1	16	3		GM06533	4860	24540	120	3858	3883	636	181	208	128	100	100	0	3290	3278	502	198	222	119	100	100	0	1.189	1.202	1.199	1.201	1.199	1.214	0.921	120	570	6769	6782	0.25	3677	3092	3702	3080	0
1	17	3		GM07040	5080	24530	130	2761	6805	7031	202	238	171	86	75	0	4074	6817	6859	216	251	186	85	79	0	0.663	1	0.991	1.025	2.349	1.016	0.905	120	549	6417	13204	-0.592	2559	3858	6603	6601	0
1	18	3		GM07077	5260	24540	120	5787	5677	1107	213	233	118	100	100	0	5574	5242	1125	219	244	167	100	99	0	1.041	1.088	1.084	1.119	1.417	1.086	0.929	120	507	10929	10487	0.058	5574	5355	5464	5023	0
1	19	3		GM07526	5450	24540	120	3684	3632	619	201	218	104	100	100	0	3299	3243	488	211	227	79	100	100	0	1.128	1.132	1.125	1.121	1.28	1.143	0.933	120	524	6571	6463	0.174	3483	3088	3431	3032	0
1	20	3		GM07606	5640	24540	120	3898	3791	589	194	214	150	100	100	0	3002	2941	357	204	219	88	100	100	0	1.324	1.314	1.327	1.306	1.187	1.337	0.924	120	482	6502	6334	0.405	3704	2798	3597	2737	0
1	21	3		GM07762	5830	24540	130	7652	7639	1377	187	218	232	100	100	0	5595	5579	887	193	208	89	100	100	0	1.382	1.384	1.41	1.377	1.168	1.41	0.927	120	524	12867	12838	0.467	7465	5402	7452	5386	0
1	22	3		GM07807	6020	24540	120	2734	2769	594	208	240	233	100	100	0	2004	1979	353	204	220	93	100	100	0	1.403	1.443	1.462	1.434	1.189	1.494	0.893	120	562	4326	4336	0.489	2526	1800	2561	1775	0
1	1	4		GM08365	1930	24740	120	5796	5501	1186	150	166	85	100	99	0	5875	5498	1250	174	180	52	99	98	0	0.99	1.005	1.005	1.034	1.273	0.998	0.982	120	607	11347	10675	-0.014	5646	5701	5351	5324	0
1	2	4		GM08440	2130	24750	120	3241	3210	490	144	157	73	100	100	0	2974	2938	415	170	173	49	100	100	0	1.104	1.108	1.105	1.108	1.146	1.109	0.964	120	524	5901	5834	0.143	3097	2804	3066	2768	0
1	3	4		GM08530	2320	24740	150	240	2090	3192	153	172	131	44	38	0	239	2427	3663	169	179	68	50	39	0	1.243	0.858	0.897	0.999	2.62	0.866	0.959	156	697	157	4195	0.314	87	70	1937	2258	-50
1	4	4		GM08606	2520	24750	130	3706	3688	618	148	163	87	100	100	0	3889	3779	575	168	177	57	100	100	0	0.956	0.98	0.972	0.985	1.198	0.986	0.97	120	581	7279	7151	-0.065	3558	3721	3540	3611	0
1	5	4		GM08676	2710	24740	120	2340	2349	493	150	163	66	100	100	0	2271	2221	452	168	177	53	98	98	0	1.041	1.071	1.061	1.074	1.175	1.073	0.962	120	496	4293	4252	0.058	2190	2103	2199	2053	0
1	6	4		GM08688	2910	24740	120	3831	3825	892	157	174	95	100	100	0	4244	4097	716	171	187	77	100	100	0	0.902	0.934	0.912	0.927	1.155	0.946	0.966	120	510	7747	7594	-0.149	3674	4073	3668	3926	0
1	7	4		LD11455	3110	24740	120	2739	2707	561	159	179	110	100	100	0	2719	2619	487	170	185	76	100	100	0	1.012	1.04	1.041	1.036	1.2	1.043	0.96	120	496	5129	4997	0.017	2580	2549	2548	2449	0
1	8	4		LD11580	3300	24740	120	4088	4650	2831	155	170	83	100	100	0	5235	5355	2985	164	174	54	100	100	0	0.776	0.866	0.857	0.832	1.209	0.89	0.969	120	524	9004	9686	-0.367	3933	5071	4495	5191	0
1	9	4		LD11648	3490	24740	130	3170	3133	524	163	250	1283	99	75	0	3140	3087	485	178	194	110	100	100	0	1.015	1.021	1.022	1.018	1.116	1.674	0.508	120	598	5969	5879	0.022	3007	2962	2970	2909	0
1	10	4		LD11871	3700	24740	120	7261	6912	1792	169	272	1368	99	99	0	7571	6943	1774	184	204	116	100	100	0	0.96	0.998	0.993	0.992	1.189	0.995	0.977	120	525	14479	13502	-0.059	7092	7387	6743	6759	0
1	11	4		LD11958	3890	24740	120	5677	5548	2230	174	197	155	100	100	0	6482	6031	2108	191	203	85	100	100	0	0.875	0.92	0.929	0.895	1.227	0.937	0.969	120	588	11794	11214	-0.193	5503	6291	5374	5840	0
1	12	4		LD12230	4120	24720	80	9435	8758	3699	177	190	79	98	98	0	10223	9392	3433	191	201	63	98	98	0	0.923	0.933	0.923	0.907	1.462	0.951	0.965	52	334	19290	17782	-0.116	9258	10032	8581	9201	0
1	13	4		BLANK	4290	24720	80	9123	8574	4299	160	176	89	100	100	0	10665	9301	4447	178	188	64	100	98	0	0.855	0.922	0.933	0.973	1.62	0.929	0.949	52	297	19450	17537	-0.227	8963	10487	8414	9123	0
1	14	4		BLANK	4470	24730	150	239	2877	4591	172	196	216	36	33	0	222	3158	4955	183	194	68	47	35	0	1.718	0.909	0.997	1.03	2.662	0.921	0.949	156	651	106	5680	0.781	67	39	2705	2975	-50
1	15	4		BLANK	4660	24730	150	255	2831	4673	178	192	100	48	36	0	230	3023	4837	186	205	200	34	32	0	1.75	0.935	1.087	1.262	3.105	0.959	0.965	156	600	121	5490	0.807	77	44	2653	2837	-50
1	16	4		BLANK	4860	24730	150	221	2758	4448	186	205	107	38	35	0	230	2719	4252	192	208	78	42	35	0	0.921	1.018	1.001	1.042	2.44	1.041	0.958	156	640	73	5099	-0.119	35	38	2572	2527	-50
1	17	4		BLANK	5050	24730	150	247	3083	5027	197	222	125	42	36	0	221	3130	4981	204	226	106	35	35	0	2.941	0.986	1.022	1.304	3.153	1.005	0.95	156	705	67	5812	1.556	50	17	2886	2926	-50
1	18	4		BLANK	5260	24720	80	10656	9556	4548	196	204	81	100	100	0	10502	9621	3897	195	211	78	100	100	0	1.015	0.993	0.983	0.884	1.471	1.032	0.964	52	326	20767	18786	0.021	10460	10307	9360	9426	0
1	19	4		BLANK	5470	24720	80	12301	10431	4291	182	199	95	100	100	0	11961	10430	3438	191	202	64	100	100	0	1.03	1.001	0.999	0.941	1.279	1.041	0.967	52	292	23889	20488	0.042	12119	11770	10249	10239	0
1	20	4		BLANK	5640	24730	150	239	2931	4478	185	238	337	35	34	0	222	2945	4359	191	233	277	37	36	0	1.742	0.997	1.034	1.13	2.867	1.021	0.959	156	660	85	5500	0.801	54	31	2746	2754	-50
1	21	4		BLANK	5830	24730	150	219	2618	4285	182	217	188	33	32	0	224	2694	4364	188	213	151	35	32	0	1.028	0.972	1.066	1.152	2.758	0.98	0.96	156	602	73	4942	0.04	37	36	2436	2506	-50
1	22	4		BLANK	6030	24730	150	227	3193	4964	211	229	121	41	38	0	250	3217	4854	215	230	92	43	38	0	0.457	0.993	1.059	1.02	3.001	1.016	0.96	156	790	51	5984	-1.129	16	35	2982	3002	-50
1	1	5		BLANK	1940	24920	80	7581	7117	2684	144	179	299	98	98	0	8131	7880	2783	170	182	133	100	98	0	0.934	0.904	0.887	0.9	1.332	0.912	0.954	52	326	15398	14683	-0.098	7437	7961	6973	7710	0
1	2	5		BLANK	2150	24920	80	7972	8156	2678	142	148	57	100	100	0	8919	8560	2066	163	168	46	100	100	0	0.894	0.954	0.917	0.931	1.215	0.979	0.936	52	317	16586	16411	-0.161	7830	8756	8014	8397	0
1	3	5		BLANK	2340	24930	80	8717	7996	2999	151	161	86	100	100	0	9682	8926	2393	167	174	51	100	100	0	0.9	0.896	0.893	0.84	1.318	0.939	0.952	52	327	18081	16604	-0.152	8566	9515	7845	8759	0
1	4	5		BLANK	2540	24930	90	11147	10382	3845	145	191	386	100	100	0	12250	10913	3032	164	183	146	100	100	0	0.91	0.952	0.944	0.903	1.341	0.978	0.945	52	343	23088	20986	-0.136	11002	12086	10237	10749	0
1	5	5		BLANK	2710	24930	150	216	3216	4700	151	169	93	48	41	0	212	3347	4750	163	179	79	42	38	0	1.327	0.963	0.958	0.934	3.034	0.983	0.963	156	653	114	6249	0.408	65	49	3065	3184	-50
1	6	5		BLANK	2910	24930	150	244	3030	4635	151	169	109	48	37	0	203	3181	4744	165	184	91	43	38	0	2.447	0.955	1.022	1.295	2.956	0.972	0.962	156	601	131	5895	1.291	93	38	2879	3016	-50
1	7	5		BLANK	3100	24930	150	220	2593	4200	154	171	117	41	36	0	198	2747	4366	164	180	80	41	35	0	1.941	0.944	0.972	1.098	3.361	0.958	0.968	156	683	100	5022	0.957	66	34	2439	2583	-50
1	8	5		BLANK	3320	24920	80	9723	8702	3821	164	177	102	100	100	0	10964	9084	3621	172	183	63	100	100	0	0.886	0.958	0.968	0.932	1.433	0.978	0.964	52	313	20351	17450	-0.175	9559	10792	8538	8912	0
1	9	5		(GH01660)	3500	24930	130	1944	1918	302	169	258	1311	93	0	0	1742	1723	298	178	193	108	98	98	0	1.135	1.132	1.123	1.164	1.361	3.545	0.3	120	574	3339	3294	0.183	1775	1564	1749	1545	0
1	10	5		GH07762	3690	24930	150	220	1289	2478	169	251	1244	19	16	0	221	1454	2714	183	198	105	31	25	0	1.342	0.881	0.922	1.109	3.19	0.908	0.957	156	636	89	2391	0.424	51	38	1120	1271	-50
1	11	5		(GH09688)	3880	24930	130	3559	3363	860	174	190	103	100	100	0	3660	3424	876	183	196	78	100	100	0	0.974	0.984	0.979	0.993	1.299	0.988	0.949	120	574	6862	6430	-0.039	3385	3477	3189	3241	0
1	12	5		(GH12215)	4090	24930	130	4649	4483	1972	173	194	133	100	100	0	5156	5099	2259	184	200	102	99	99	0	0.9	0.877	0.841	0.868	1.39	0.853	0.921	120	664	9448	9225	-0.152	4476	4972	4310	4915	0
1	13	5		(GH13704)	4280	24930	130	5892	5684	1522	171	188	147	100	100	0	6368	5932	1563	179	195	85	100	100	0	0.924	0.958	0.932	0.959	1.212	0.95	0.948	120	645	11910	11266	-0.113	5721	6189	5513	5753	0
1	14	5		GH01073	4480	24930	130	5229	5238	2011	172	194	181	100	100	0	5977	5734	2157	183	206	210	98	98	0	0.873	0.913	0.895	0.943	1.534	0.899	0.93	120	576	10851	10617	-0.196	5057	5794	5066	5551	0
1	15	5		(LD22017)	4670	24930	120	3614	3758	2639	174	188	113	99	97	0	4330	4503	2928	184	206	207	99	95	0	0.83	0.83	0.789	0.783	1.697	0.85	0.915	120	569	7586	7903	-0.269	3440	4146	3584	4319	0
1	16	5		(LD24220)	4880	24920	80	8849	8334	4843	184	199	84	94	92	0	9412	8408	4352	194	208	75	98	96	0	0.94	0.992	0.956	0.94	1.734	1.03	0.935	52	303	17883	16364	-0.089	8665	9218	8150	8214	0
[truncated: 7,288 more rows]

## Sheet: Hairy_Emb_3.gpr
ATF	1
27	43
Type=GenePix Results 1.4
DateTime=2003/06/03 12:40:17
Settings=C:\Program Files\Axon\GenePixPro3\comcen.gps
[truncated: 7,417 more rows]

## Sheet: Hairy_Emb_rev.gpr
ATF	1
27	43
[truncated: 7,420 more rows]
