# Supplementary material for: Hairy Transcriptional Repression Targets and Cofactor Recruitment in Drosophila
Source: PLoS Biol. 2004 Jul 13;2(7):e178. doi: 10.1371/journal.pbio.0020178 (PMC449821; doi:10.1371/journal.pbio.0020178)
Supplement: Dataset S4 — (11.8 MB XLS). [file pbio.0020178.sd004.xls]

## Sheet: Gro_Kc_1.gpr
ATF	1
27	43
Type=GenePix Results 1.4
DateTime=2003/03/18 12:24:53
Settings=C:\Program Files\Axon\GenePixPro3\comcen.gps
GalFile=H:\dnaarray\array.files\Fly_01-17-02.gal
Scanner=GenePix 4000B [83966]
Comment=
PixelSize=10
ImageName=635 nm 532 nm
FileName=H:\dnaarray\2003-03-18_GroDamKc_17.3.03.tif H:\dnaarray\2003-03-18_GroDamKc_17.3.03.tif
PMTVolts=510 460
ScanPower=100 100
FocusPosition=0
NormalizationFactor:RatioOfMedians=1.18196
NormalizationFactor:RatioOfMeans=1.17292
NormalizationFactor:MedianOfRatios=1.17549
NormalizationFactor:MeanOfRatios=1.16504
NormalizationFactor:RegressionRatio=1.17917
JpegImage=H:\dnaarray\2003-03-18_GroDamKc_0017.jpg
RatioFormulation=W1/W2 (635 nm/532 nm)
Barcode=
ImageOrigin=960, 21320
JpegOrigin=1740, 22170
Creator=GenePix Pro 3.0.6.90
Temperature=33.62
LaserPower=3.64 3.62
LaserOnTime=79532 8871
Supplier=
Block	Column	Row	Name	ID	X	Y	Dia.	F635 Median	F635 Mean	F635 SD	B635 Median	B635 Mean	B635 SD	% > B635+1SD	% > B635+2SD	F635 % Sat.	F532 Median	F532 Mean	F532 SD	B532 Median	B532 Mean	B532 SD	% > B532+1SD	% > B532+2SD	F532 % Sat.	Ratio of Medians	Ratio of Means	Median of Ratios	Mean of Ratios	Ratios SD	Rgn Ratio	Rgn R≤	F Pixels	B Pixels	Sum of Medians	Sum of Means	Log Ratio	F635 Median - B635	F532 Median - B532	F635 Mean - B635	F532 Mean - B532	Flags
1	1	1		(CK00026)	2060	22520	150	1194	1161	349	63	66	23	100	100	0	1307	1234	380	107	109	20	100	99	0	0.942	0.974	0.968	0.999	1.191	0.961	0.985	156	965	2331	2225	-0.085	1131	1200	1098	1127	0
1	2	1		(CK00390)	2250	22530	130	3377	3193	652	61	62	16	100	100	0	2937	2802	601	102	104	16	100	100	0	1.17	1.16	1.163	1.165	1.064	1.153	0.995	120	620	6151	5832	0.226	3316	2835	3132	2700	0
1	3	1		(CK00536)	2460	22530	140	877	846	301	60	62	17	100	100	0	1122	1051	363	102	104	18	100	100	0	0.801	0.828	0.827	0.831	1.141	0.827	0.982	156	736	1837	1735	-0.32	817	1020	786	949	0
1	4	1		(CK01083)	2650	22530	140	930	839	263	59	62	22	100	99	0	954	870	282	98	101	20	99	98	0	1.018	1.01	1.006	1.048	1.269	0.997	0.977	156	721	1727	1552	0.025	871	856	780	772	0
1	5	1		(CK02229)	2840	22540	140	1171	1077	307	59	63	27	100	99	0	1559	1452	402	98	101	21	100	99	0	0.761	0.752	0.744	0.753	1.157	0.751	0.983	156	750	2573	2372	-0.394	1112	1461	1018	1354	0
1	6	1		(GM01004)	3050	22540	140	1014	981	290	61	63	26	100	100	0	1820	1751	501	99	102	24	100	100	0	0.554	0.557	0.553	0.551	1.145	0.557	0.978	156	749	2674	2572	-0.853	953	1721	920	1652	0
1	7	1		GM07659	3220	22530	130	1109	1068	314	60	63	29	100	100	0	1556	1477	434	98	102	36	100	100	0	0.719	0.731	0.733	0.732	1.132	0.724	0.981	120	645	2507	2387	-0.475	1049	1458	1008	1379	0
1	8	1		(HL02234)	3420	22540	120	1022	958	398	60	62	17	99	99	0	1306	1207	487	97	99	20	100	99	0	0.796	0.809	0.806	0.801	1.182	0.809	0.979	120	609	2171	2008	-0.33	962	1209	898	1110	0
1	9	1		HL02693	3620	22540	130	1002	966	301	61	63	20	100	100	0	1308	1264	367	100	102	17	100	100	0	0.779	0.777	0.777	0.773	1.138	0.786	0.981	120	710	2149	2069	-0.36	941	1208	905	1164	0
1	10	1		(HL03474)	3820	22540	110	1042	1019	268	61	64	22	100	100	0	1243	1210	328	103	105	19	100	100	0	0.861	0.865	0.861	0.873	1.128	0.854	0.981	80	526	2121	2065	-0.217	981	1140	958	1107	0
1	11	1		HL05936	4010	22540	120	781	742	208	60	62	18	100	100	0	1113	1047	280	99	100	15	100	100	0	0.711	0.719	0.727	0.719	1.141	0.722	0.979	120	612	1735	1630	-0.492	721	1014	682	948	0
1	12	1		LD02793	4210	22540	140	764	740	211	61	63	24	100	100	0	1152	1112	305	96	100	27	100	100	0	0.666	0.668	0.671	0.664	1.131	0.67	0.982	156	785	1759	1695	-0.587	703	1056	679	1016	0
1	13	1		LD08534	4410	22540	140	747	750	263	61	68	51	100	100	0	1131	1143	368	97	103	43	100	100	0	0.663	0.659	0.655	0.651	1.18	0.663	0.975	156	797	1720	1735	-0.592	686	1034	689	1046	0
1	14	1		LD09009	4610	22540	120	1281	1255	225	60	64	27	100	100	0	1630	1565	248	100	101	16	100	100	0	0.798	0.816	0.816	0.813	1.098	0.816	0.985	120	599	2751	2660	-0.325	1221	1530	1195	1465	0
1	15	1		(LD09767)	4800	22550	130	985	956	191	60	62	18	100	100	0	1243	1182	223	99	101	19	100	100	0	0.809	0.827	0.834	0.825	1.127	0.831	0.98	120	658	2069	1979	-0.307	925	1144	896	1083	0
1	16	1		LD09852	4990	22540	120	933	907	192	59	61	24	100	100	0	1174	1126	263	98	100	25	100	100	0	0.812	0.825	0.825	0.833	1.119	0.809	0.981	120	585	1950	1876	-0.3	874	1076	848	1028	0
1	17	1		(LD10161)	5180	22540	130	1167	1137	269	59	61	13	100	100	0	1296	1259	277	101	101	13	100	100	0	0.927	0.931	0.924	0.929	1.1	0.927	0.985	120	642	2303	2236	-0.109	1108	1195	1078	1158	0
1	18	1		(LD10516)	5380	22540	120	713	682	234	60	63	15	100	100	0	968	934	328	99	100	16	100	99	0	0.751	0.745	0.749	0.76	1.186	0.736	0.973	120	581	1522	1457	-0.412	653	869	622	835	0
1	19	1		LD14392	5570	22550	140	872	840	230	62	64	21	100	100	0	1117	1066	270	99	101	19	100	100	0	0.796	0.805	0.809	0.8	1.147	0.806	0.979	156	761	1828	1745	-0.33	810	1018	778	967	0
1	20	1		(LD16050)	5760	22550	130	824	828	189	61	62	16	100	100	0	871	865	231	98	99	15	100	100	0	0.987	1	0.987	1.015	1.165	0.977	0.97	120	643	1536	1534	-0.019	763	773	767	767	0
1	21	1		(LD17449)	5960	22550	120	921	865	260	61	64	27	100	100	0	1216	1143	346	99	100	16	100	100	0	0.77	0.77	0.77	0.78	1.187	0.763	0.98	120	623	1977	1848	-0.377	860	1117	804	1044	0
1	22	1		LD18931	6160	22550	130	789	773	176	62	63	14	100	100	0	1086	1041	223	102	103	14	100	100	0	0.739	0.757	0.753	0.754	1.135	0.752	0.977	120	760	1711	1650	-0.437	727	984	711	939	0
1	1	2		LD19168	2060	22720	120	963	871	344	62	63	17	100	99	0	1217	1103	447	104	106	16	100	100	0	0.81	0.81	0.804	0.822	1.259	0.801	0.983	120	576	2014	1808	-0.305	901	1113	809	999	0
1	2	2		LD19945	2260	22720	140	1336	1231	393	59	65	53	100	100	0	1530	1432	452	99	105	62	100	100	0	0.892	0.879	0.874	0.881	1.145	0.876	0.985	156	620	2708	2505	-0.164	1277	1431	1172	1333	0
1	3	2		GM01069	2450	22720	120	1247	1161	310	58	71	69	97	96	0	1702	1571	403	98	110	76	97	97	0	0.741	0.749	0.746	0.755	1.158	0.747	0.99	120	532	2793	2576	-0.432	1189	1604	1103	1473	0
1	4	2		GM01206	2650	22720	110	1060	1013	203	57	64	36	100	100	0	1276	1194	241	97	104	38	100	100	0	0.851	0.871	0.866	0.875	1.122	0.86	0.984	80	484	2182	2053	-0.233	1003	1179	956	1097	0
1	5	2		GM01456	2850	22730	110	861	871	162	57	65	35	100	100	0	871	848	147	97	104	36	100	100	0	1.039	1.084	1.091	1.085	1.113	1.088	0.98	80	463	1578	1565	0.055	804	774	814	751	0
1	6	2		GM01744	3030	22730	100	717	688	217	58	61	17	100	100	0	895	835	300	98	99	16	100	100	0	0.827	0.855	0.856	0.897	1.245	0.83	0.973	80	430	1456	1367	-0.274	659	797	630	737	0
1	7	2		GM01879	3230	22730	110	998	951	161	58	64	25	100	100	0	1600	1516	277	97	104	44	100	100	0	0.625	0.629	0.629	0.632	1.094	0.624	0.986	80	512	2443	2312	-0.677	940	1503	893	1419	0
1	8	2		GM01975	3430	22730	130	1112	1072	237	58	63	26	100	100	0	1413	1369	306	97	102	39	100	100	0	0.801	0.797	0.798	0.8	1.105	0.791	0.984	120	611	2370	2286	-0.32	1054	1316	1014	1272	0
1	9	2		HL01517	3620	22720	110	1174	1173	244	61	68	52	100	100	0	1460	1406	292	98	106	65	100	100	0	0.817	0.85	0.852	0.856	1.128	0.841	0.985	80	493	2475	2420	-0.291	1113	1362	1112	1308	0
1	10	2		HL01677	3830	22720	110	1023	980	141	60	70	58	100	100	0	1526	1487	219	100	113	94	100	100	0	0.675	0.663	0.664	0.664	1.102	0.659	0.985	80	512	2389	2307	-0.566	963	1426	920	1387	0
1	11	2		HL01743	4010	22740	120	770	740	191	61	66	40	100	100	0	945	904	200	100	108	61	100	100	0	0.839	0.845	0.839	0.833	1.161	0.854	0.976	120	540	1554	1483	-0.253	709	845	679	804	0
1	12	2		LD01372	4210	22730	110	1107	1113	206	61	66	29	100	100	0	1322	1295	215	100	106	40	100	100	0	0.856	0.88	0.878	0.877	1.084	0.875	0.988	80	492	2268	2247	-0.224	1046	1222	1052	1195	0
1	13	2		LD01463	4400	22740	110	2254	2213	611	62	75	68	100	100	0	2349	2197	569	99	110	62	100	100	0	0.974	1.025	1.035	1.021	1.089	1.035	0.991	80	504	4442	4249	-0.038	2192	2250	2151	2098	0
1	14	2		LD01482	4600	22730	110	1009	1006	204	62	76	71	100	100	0	1100	1066	223	100	114	72	100	100	0	0.947	0.977	0.977	0.98	1.113	0.966	0.983	80	527	1947	1910	-0.079	947	1000	944	966	0
1	15	2		LD02616	4800	22730	110	771	748	151	61	70	48	100	100	0	1377	1360	278	100	114	75	100	100	0	0.556	0.545	0.544	0.546	1.112	0.536	0.978	80	498	1987	1947	-0.847	710	1277	687	1260	0
1	16	2		LD02979	5000	22740	120	413	449	235	61	90	105	86	73	0	521	570	304	103	137	121	84	75	0	0.842	0.831	0.842	0.904	1.618	0.808	0.963	120	514	770	855	-0.248	352	418	388	467	0
1	17	2		LD03170	5180	22730	150	879	792	411	61	87	103	87	81	0	1205	1065	545	103	131	111	87	82	0	0.742	0.76	0.775	0.798	1.394	0.76	0.98	156	620	1920	1693	-0.43	818	1102	731	962	-50
1	18	2		LD03185	5370	22740	120	942	901	369	61	65	28	95	95	0	1194	1152	472	99	103	31	95	95	0	0.805	0.798	0.793	0.812	1.189	0.791	0.988	120	546	1976	1893	-0.314	881	1095	840	1053	0
1	19	2		LD03255	5570	22740	110	1207	1167	263	62	69	39	100	100	0	1549	1465	351	99	108	48	100	100	0	0.79	0.809	0.811	0.813	1.107	0.799	0.983	80	484	2595	2471	-0.341	1145	1450	1105	1366	0
1	20	2		LD03322	5770	22740	130	1256	1172	273	62	67	39	100	100	0	1551	1471	366	98	104	38	100	100	0	0.822	0.808	0.803	0.825	1.288	0.796	0.977	120	620	2647	2483	-0.283	1194	1453	1110	1373	0
1	21	2		LD04071	5970	22750	120	1302	1281	250	61	64	29	100	100	0	1310	1264	226	98	100	17	100	100	0	1.024	1.046	1.053	1.043	1.118	1.046	0.983	120	530	2453	2386	0.034	1241	1212	1220	1166	0
1	22	2		LD04190	6160	22740	130	999	966	192	60	62	16	100	100	0	1080	1024	204	98	100	16	100	100	0	0.956	0.978	0.972	0.982	1.138	0.962	0.98	120	664	1921	1832	-0.065	939	982	906	926	0
1	1	3		LD04449	2070	22910	120	1073	1018	254	61	65	35	100	100	0	1149	1085	283	106	109	36	100	100	0	0.97	0.978	0.977	0.994	1.138	0.966	0.987	120	600	2055	1936	-0.044	1012	1043	957	979	0
1	2	3		LD04530	2260	22910	110	1923	1860	279	60	71	73	100	100	0	1817	1763	275	98	109	77	100	100	0	1.084	1.081	1.08	1.083	1.079	1.078	0.991	80	460	3582	3465	0.116	1863	1719	1800	1665	0
1	3	3		LD04613	2450	22920	110	1693	1633	373	60	78	82	100	100	0	2052	1940	457	98	115	85	100	100	0	0.836	0.854	0.859	0.858	1.085	0.847	0.99	80	520	3587	3415	-0.259	1633	1954	1573	1842	0
1	4	3		LD04782	2650	22910	120	1916	1788	482	58	67	51	100	100	0	2084	1921	550	98	108	55	100	100	0	0.936	0.949	0.957	0.968	1.161	0.939	0.99	120	568	3844	3553	-0.096	1858	1986	1730	1823	0
1	5	3		GM04690	2840	22910	130	927	972	286	58	68	73	100	100	0	1345	1404	418	97	110	106	100	100	0	0.696	0.699	0.698	0.702	1.102	0.691	0.982	120	576	2117	2221	-0.522	869	1248	914	1307	0
1	6	3		GM04716	3030	22920	120	515	495	130	59	71	79	100	97	0	647	625	159	98	113	111	99	95	0	0.831	0.827	0.83	0.83	1.157	0.828	0.959	120	535	1005	963	-0.268	456	549	436	527	0
1	7	3		GM04742	3230	22920	130	873	835	190	58	64	31	100	100	0	798	770	165	97	102	33	100	100	0	1.163	1.155	1.155	1.156	1.122	1.168	0.977	120	601	1516	1450	0.217	815	701	777	673	0
1	8	3		GM04934	3430	22920	130	1457	1379	332	58	60	17	100	100	0	1677	1625	420	96	97	17	100	100	0	0.885	0.864	0.863	0.877	1.141	0.852	0.989	120	604	2980	2850	-0.176	1399	1581	1321	1529	0
1	9	3		GM05133	3630	22920	120	1181	1158	202	58	65	47	100	100	0	1282	1225	224	96	103	61	100	100	0	0.947	0.974	0.979	0.98	1.107	0.969	0.986	120	563	2309	2229	-0.079	1123	1186	1100	1129	0
1	10	3		GM05221	3820	22930	120	938	872	206	60	67	55	100	100	0	1282	1224	283	97	109	91	100	100	0	0.741	0.72	0.714	0.721	1.107	0.719	0.983	120	546	2063	1939	-0.433	878	1185	812	1127	0
1	11	3		GM06077	4010	22920	130	1018	965	192	59	61	15	100	100	0	1584	1484	289	100	101	16	100	100	0	0.646	0.655	0.658	0.654	1.085	0.65	0.987	120	587	2443	2290	-0.63	959	1484	906	1384	0
1	12	3		GM06087	4210	22920	100	739	745	300	60	63	19	100	100	0	1073	1055	413	103	104	26	100	100	0	0.7	0.72	0.712	0.718	1.17	0.718	0.982	80	466	1649	1637	-0.515	679	970	685	952	0
1	13	3		GM06264	4410	22930	120	861	834	134	62	65	31	100	100	0	1248	1208	191	101	103	26	100	100	0	0.697	0.697	0.704	0.697	1.105	0.694	0.983	120	591	1946	1879	-0.522	799	1147	772	1107	0
1	14	3		GM06310	4610	22930	120	1330	1334	241	60	66	44	100	100	0	1140	1148	198	99	104	47	100	100	0	1.22	1.214	1.221	1.216	1.096	1.21	0.987	120	582	2311	2323	0.287	1270	1041	1274	1049	0
1	15	3		GM06505	4800	22930	120	1154	1154	295	59	64	32	100	100	0	1946	1910	419	98	106	60	100	100	0	0.593	0.604	0.603	0.594	1.168	0.61	0.983	120	556	2943	2907	-0.755	1095	1848	1095	1812	0
1	16	3		GM06533	4990	22930	120	1052	1035	241	60	74	59	100	100	0	992	971	221	102	118	67	100	100	0	1.115	1.122	1.129	1.124	1.113	1.115	0.984	120	560	1882	1844	0.157	992	890	975	869	0
1	17	3		GM07040	5190	22930	130	1351	1358	223	62	87	102	100	100	0	1465	1500	239	105	133	110	100	100	0	0.948	0.929	0.919	0.929	1.094	0.93	0.987	120	612	2649	2691	-0.077	1289	1360	1296	1395	0
1	18	3		GM07077	5380	22940	130	915	870	181	61	64	24	100	100	0	1199	1167	233	100	102	24	100	100	0	0.777	0.758	0.757	0.757	1.109	0.76	0.982	120	622	1953	1876	-0.364	854	1099	809	1067	0
1	19	3		GM07526	5580	22940	130	933	891	186	61	65	30	100	100	0	993	942	192	99	103	37	100	100	0	0.975	0.985	0.976	0.985	1.1	0.982	0.982	120	626	1766	1673	-0.036	872	894	830	843	0
1	20	3		GM07606	5770	22940	120	650	639	138	60	63	35	100	100	0	594	573	110	99	100	16	100	100	0	1.192	1.222	1.237	1.216	1.137	1.237	0.965	120	548	1085	1053	0.253	590	495	579	474	0
1	21	3		GM07762	5960	22940	120	932	966	216	61	64	37	100	100	0	1266	1278	298	99	101	19	100	100	0	0.746	0.768	0.772	0.772	1.13	0.763	0.981	120	510	2038	2084	-0.422	871	1167	905	1179	0
1	22	3		GM07807	6170	22940	120	510	536	192	61	62	16	100	100	0	588	634	247	100	102	18	100	99	0	0.92	0.89	0.902	0.914	1.218	0.863	0.972	120	647	937	1009	-0.12	449	488	475	534	0
1	1	4		GM08365	2070	23100	130	1509	1435	458	61	62	14	100	100	0	1901	1857	575	108	109	17	100	100	0	0.808	0.786	0.782	0.786	1.112	0.783	0.985	120	626	3241	3123	-0.308	1448	1793	1374	1749	0
1	2	4		GM08440	2260	23100	130	838	813	148	59	142	646	75	0	0	1026	993	183	99	240	1207	2	0	0	0.84	0.843	0.834	0.845	1.122	0.838	0.981	120	662	1706	1648	-0.251	779	927	754	894	0
1	3	4		GM08530	2460	23110	110	1190	1107	429	60	195	860	66	3	0	1391	1264	472	100	337	1583	22	0	0	0.875	0.899	0.894	0.905	1.16	0.585	0.912	80	489	2421	2211	-0.192	1130	1291	1047	1164	0
1	4	4		GM08606	2650	23110	120	1111	1083	218	58	60	21	100	100	0	1556	1495	299	98	99	15	100	100	0	0.722	0.734	0.737	0.734	1.108	0.729	0.985	120	568	2511	2422	-0.469	1053	1458	1025	1397	0
1	5	4		GM08676	2850	23110	120	1393	1323	254	58	67	72	100	100	0	1176	1110	227	98	109	105	100	100	0	1.238	1.25	1.232	1.261	1.12	1.239	0.986	120	573	2413	2277	0.308	1335	1078	1265	1012	0
1	6	4		GM08688	3050	23110	120	1057	990	335	58	63	32	100	100	0	1765	1644	513	99	101	24	100	100	0	0.6	0.603	0.606	0.591	1.163	0.607	0.984	120	482	2665	2477	-0.738	999	1666	932	1545	0
1	7	4		LD11455	3230	23110	130	1003	971	194	58	64	37	100	100	0	1026	994	181	98	102	33	100	100	0	1.018	1.019	1.012	1.017	1.103	1.014	0.983	120	608	1873	1809	0.026	945	928	913	896	0
1	8	4		LD11580	3420	23110	110	1205	1064	350	60	65	34	100	100	0	1687	1504	502	96	102	41	100	100	0	0.72	0.713	0.718	0.714	1.158	0.704	0.985	80	499	2736	2412	-0.475	1145	1591	1004	1408	0
1	9	4		LD11648	3620	23120	120	1067	1051	205	59	62	21	100	100	0	1070	1039	196	96	98	24	100	100	0	1.035	1.052	1.053	1.052	1.11	1.061	0.979	120	563	1982	1935	0.05	1008	974	992	943	0
1	10	4		LD11871	3820	23120	120	1820	1761	375	59	61	17	100	100	0	2670	2550	524	96	98	13	100	100	0	0.684	0.694	0.696	0.693	1.092	0.691	0.988	120	514	4335	4156	-0.548	1761	2574	1702	2454	0
1	11	4		LD11958	4010	23120	120	1419	1371	344	59	60	14	100	100	0	2122	1989	487	97	98	17	100	100	0	0.672	0.693	0.689	0.693	1.103	0.691	0.989	120	528	3385	3204	-0.574	1360	2025	1312	1892	0
1	12	4		LD12230	4210	23120	120	965	962	222	60	62	15	100	100	0	1716	1707	372	99	100	15	100	100	0	0.56	0.561	0.566	0.558	1.1	0.56	0.988	120	614	2522	2510	-0.837	905	1617	902	1608	0
1	13	4		BLANK	4410	23110	90	712	637	260	59	61	13	100	100	0	949	858	365	98	100	13	100	100	0	0.767	0.761	0.762	0.781	1.282	0.743	0.98	52	390	1504	1338	-0.382	653	851	578	760	0
1	14	4		BLANK	4600	23120	90	691	636	255	57	59	15	100	100	0	993	892	357	98	98	12	100	100	0	0.708	0.729	0.74	0.768	1.269	0.716	0.971	52	392	1529	1373	-0.497	634	895	579	794	0
1	15	4		BLANK	4810	23110	80	688	659	272	57	59	13	100	100	0	969	866	367	98	99	12	100	100	0	0.724	0.784	0.773	0.813	1.329	0.755	0.974	52	326	1502	1370	-0.465	631	871	602	768	0
1	16	4		BLANK	4990	23130	80	661	647	254	59	60	14	100	96	0	952	910	378	99	100	13	96	96	0	0.706	0.725	0.737	0.819	1.676	0.706	0.97	52	340	1455	1399	-0.503	602	853	588	811	0
1	17	4		BLANK	5190	23130	80	830	758	334	59	61	15	100	98	0	1115	1083	472	101	103	16	98	96	0	0.76	0.712	0.703	0.75	1.457	0.709	0.968	52	334	1785	1681	-0.395	771	1014	699	982	0
1	18	4		BLANK	5380	23130	90	908	800	388	61	62	17	100	94	0	1291	1149	546	101	102	15	98	96	0	0.712	0.705	0.711	0.747	1.481	0.696	0.963	52	386	2037	1787	-0.491	847	1190	739	1048	0
1	19	4		BLANK	5570	23130	110	926	900	327	61	62	15	100	100	0	1333	1264	463	100	100	14	100	100	0	0.702	0.721	0.723	0.743	1.316	0.72	0.972	80	521	2098	2003	-0.511	865	1233	839	1164	0
1	20	4		BLANK	5770	23130	90	962	909	323	61	63	14	100	100	0	1382	1247	455	99	100	14	100	100	0	0.702	0.739	0.732	0.758	1.28	0.727	0.976	52	382	2184	1996	-0.51	901	1283	848	1148	0
1	21	4		BLANK	5960	23130	150	75	261	368	61	64	41	32	27	0	106	371	529	99	101	18	36	32	0	2	0.735	0.793	0.955	2.718	0.7	0.972	156	770	21	472	1	14	7	200	272	-50
1	22	4		BLANK	6160	23130	80	747	697	317	60	61	13	98	98	0	1046	959	442	100	101	14	98	96	0	0.726	0.742	0.738	0.745	1.389	0.731	0.969	52	328	1633	1496	-0.462	687	946	637	859	0
1	1	5		BLANK	2060	23290	150	68	314	429	60	61	14	44	37	0	112	439	576	105	106	15	41	35	0	1.143	0.76	0.765	0.877	2.594	0.746	0.984	156	872	15	588	0.193	8	7	254	334	-50
1	2	5		BLANK	2250	23300	90	985	913	430	57	58	13	98	98	0	1289	1202	574	97	98	12	98	98	0	0.779	0.775	0.765	0.806	1.2	0.758	0.989	52	370	2120	1961	-0.361	928	1192	856	1105	0
1	3	5		BLANK	2450	23300	120	1008	944	374	60	166	769	69	0	0	1313	1249	512	99	285	1414	36	0	0	0.781	0.769	0.766	0.793	1.24	0.568	0.964	120	615	2162	2034	-0.357	948	1214	884	1150	0
1	4	5		BLANK	2650	23300	100	808	742	284	58	60	21	100	100	0	1108	986	401	97	99	14	100	100	0	0.742	0.769	0.774	0.801	1.242	0.755	0.977	80	470	1761	1573	-0.431	750	1011	684	889	0
1	5	5		BLANK	2850	23300	90	889	823	364	59	60	13	98	98	0	1193	1090	477	99	99	13	100	98	0	0.759	0.771	0.772	0.792	1.242	0.758	0.974	52	364	1924	1755	-0.398	830	1094	764	991	0
1	6	5		BLANK	3030	23300	150	70	222	312	58	60	22	39	32	0	106	315	415	99	100	17	35	32	0	1.714	0.759	0.806	1.078	2.694	0.751	0.976	156	731	19	380	0.778	12	7	164	216	-50
1	7	5		BLANK	3230	23310	80	670	634	301	58	60	16	100	96	0	1033	871	414	97	99	15	94	92	0	0.654	0.744	0.765	0.835	1.588	0.738	0.981	52	334	1548	1350	-0.613	612	936	576	774	0
1	8	5		BLANK	3430	23300	90	788	709	301	60	61	13	100	98	0	1113	982	412	97	97	13	100	100	0	0.717	0.733	0.736	0.73	1.186	0.73	0.982	52	394	1744	1534	-0.481	728	1016	649	885	0
1	9	5		(GH01660)	3620	23310	120	534	518	107	58	60	16	100	100	0	597	570	102	98	98	13	100	100	0	0.954	0.975	0.966	0.971	1.16	0.968	0.965	120	563	975	932	-0.068	476	499	460	472	0
1	10	5		GH07762	3820	23310	120	784	773	152	59	61	18	100	100	0	848	823	146	98	99	14	100	100	0	0.967	0.985	0.989	0.985	1.145	0.987	0.978	120	549	1475	1439	-0.049	725	750	714	725	0
1	11	5		(GH09688)	4020	23310	130	946	900	205	60	62	15	100	100	0	1296	1236	283	97	98	15	100	100	0	0.739	0.737	0.74	0.746	1.17	0.735	0.984	120	589	2085	1979	-0.436	886	1199	840	1139	0
1	12	5		(GH12215)	4210	23310	110	1233	1199	228	61	63	19	100	100	0	1410	1387	260	99	102	20	100	100	0	0.894	0.884	0.876	0.885	1.103	0.871	0.987	80	484	2483	2426	-0.162	1172	1311	1138	1288	0
1	13	5		(GH13704)	4410	23320	120	937	920	262	60	63	17	100	99	0	1186	1176	324	101	103	18	100	100	0	0.808	0.8	0.796	0.79	1.153	0.798	0.981	120	590	1962	1935	-0.307	877	1085	860	1075	0
1	14	5		GH01073	4600	23310	130	958	945	177	59	62	21	100	100	0	1669	1641	299	101	102	18	100	100	0	0.573	0.575	0.568	0.574	1.102	0.568	0.984	120	623	2467	2426	-0.803	899	1568	886	1540	0
1	15	5		(LD22017)	4800	23320	120	958	977	255	58	61	24	100	100	0	1038	1041	254	99	101	18	100	100	0	0.958	0.976	0.964	0.973	1.106	0.973	0.986	120	592	1839	1861	-0.061	900	939	919	942	0
1	16	5		(LD24220)	4990	23320	110	145	402	456	59	61	14	98	93	0	202	539	595	99	99	13	100	98	0	0.835	0.78	0.784	0.788	1.497	0.768	0.98	80	499	189	783	-0.26	86	103	343	440	0
1	17	5		LD24440	5190	23320	120	817	784	155	61	62	13	100	100	0	870	846	162	100	101	15	100	100	0	0.982	0.969	0.967	0.97	1.112	0.969	0.981	120	583	1526	1469	-0.026	756	770	723	746	0
1	18	5		LD24485	5380	23320	120	861	836	232	61	62	14	100	100	0	1293	1218	380	100	101	14	100	100	0	0.671	0.693	0.69	0.721	1.24	0.677	0.983	120	534	1993	1893	-0.577	800	1193	775	1118	0
1	19	5		(LD24527)	5570	23320	130	1209	1151	244	61	63	15	100	100	0	1535	1433	326	99	100	15	100	100	0	0.799	0.817	0.813	0.825	1.122	0.81	0.989	120	612	2584	2424	-0.323	1148	1436	1090	1334	0
1	20	5		LD24793	5760	23330	80	496	482	283	62	63	14	96	90	0	640	671	401	98	99	13	96	96	0	0.801	0.733	0.73	0.71	1.478	0.72	0.973	52	334	976	993	-0.321	434	542	420	573	0
1	21	5		(LP07553)	5970	23330	120	710	685	158	61	63	34	100	100	0	1182	1116	233	98	100	14	100	100	0	0.599	0.613	0.615	0.609	1.16	0.615	0.971	120	554	1733	1642	-0.74	649	1084	624	1018	0
1	22	5		GH02250	6160	23330	120	572	552	93	61	64	34	100	100	0	1234	1173	186	101	102	13	100	100	0	0.451	0.458	0.456	0.457	1.141	0.456	0.954	120	626	1644	1563	-1.149	511	1133	491	1072	0
1	1	6		GH02340	2060	23490	120	1758	1641	423	60	61	15	100	100	0	3079	2854	746	104	106	18	100	100	0	0.571	0.575	0.57	0.578	1.123	0.569	0.99	120	606	4673	4331	-0.809	1698	2975	1581	2750	0
1	2	6		GH02396	2260	23490	130	1149	1122	192	60	61	17	100	100	0	1669	1606	267	99	101	17	100	100	0	0.694	0.705	0.705	0.704	1.086	0.699	0.988	120	621	2659	2569	-0.528	1089	1570	1062	1507	0
1	3	6		GH02431	2450	23500	130	1494	1418	275	60	62	18	100	100	0	1381	1310	240	98	100	20	100	100	0	1.118	1.12	1.115	1.12	1.101	1.122	0.987	120	591	2717	2570	0.161	1434	1283	1358	1212	0
1	4	6		GH02439	2650	23500	120	1298	1221	320	59	61	14	100	100	0	1340	1255	309	98	99	15	100	100	0	0.998	1.004	1.011	1.003	1.113	1.006	0.987	120	562	2481	2319	-0.003	1239	1242	1162	1157	0
1	5	6		GH03163	2850	23500	120	1394	1365	255	59	61	23	100	100	0	1965	1870	366	99	101	17	100	100	0	0.715	0.737	0.734	0.74	1.117	0.733	0.986	120	606	3201	3077	-0.483	1335	1866	1306	1771	0
1	6	6		GH03377	3040	23500	130	764	747	138	59	62	29	100	100	0	1060	1014	188	98	101	28	100	100	0	0.733	0.751	0.741	0.752	1.123	0.749	0.977	120	584	1667	1604	-0.448	705	962	688	916	0
1	7	6		GH03502	3240	23500	110	1189	1179	191	58	65	38	100	100	0	1170	1121	174	99	104	43	100	100	0	1.056	1.097	1.087	1.098	1.109	1.081	0.982	80	512	2202	2143	0.079	1131	1071	1121	1022	0
1	8	6		GH03683	3430	23500	120	1187	1140	348	59	63	32	100	100	0	1890	1771	570	99	101	33	100	100	0	0.63	0.647	0.642	0.66	1.168	0.638	0.987	120	595	2919	2753	-0.667	1128	1791	1081	1672	0
1	9	6		GH03694	3630	23510	120	990	978	351	59	61	17	100	100	0	1126	1115	392	99	99	14	100	100	0	0.907	0.905	0.901	0.913	1.205	0.899	0.979	120	537	1958	1935	-0.142	931	1027	919	1016	0
1	10	6		GH03937	3810	23500	110	557	653	418	60	63	20	100	100	0	725	862	533	101	102	17	98	98	0	0.796	0.779	0.775	0.796	1.346	0.777	0.978	80	484	1121	1354	-0.328	497	624	593	761	0
1	11	6		LD24618	4020	23500	130	1577	1500	272	61	64	24	100	100	0	2327	2207	392	98	101	22	100	100	0	0.68	0.682	0.686	0.683	1.103	0.673	0.985	120	639	3745	3548	-0.556	1516	2229	1439	2109	0
1	12	6		LD24633	4210	23510	120	982	943	165	61	63	18	100	100	0	1593	1520	257	99	101	19	100	100	0	0.616	0.621	0.622	0.62	1.112	0.618	0.982	120	548	2415	2303	-0.698	921	1494	882	1421	0
1	13	6		LD24677	4410	23510	120	1493	1433	251	61	62	13	100	100	0	1736	1664	277	101	101	14	100	100	0	0.876	0.878	0.876	0.877	1.103	0.876	0.986	120	542	3067	2935	-0.191	1432	1635	1372	1563	0
1	14	6		LD24696	4610	23510	130	937	901	160	61	63	24	100	100	0	1198	1149	200	102	103	19	100	100	0	0.799	0.802	0.797	0.803	1.11	0.792	0.974	120	581	1972	1887	-0.323	876	1096	840	1047	0
1	15	6		LD24780	4800	23510	120	761	728	249	61	65	37	100	100	0	1011	991	343	101	103	29	100	99	0	0.769	0.749	0.753	0.76	1.206	0.741	0.975	120	560	1610	1557	-0.379	700	910	667	890	0
1	16	6		LD24904	5000	23510	120	752	734	253	60	62	14	100	100	0	1060	1007	356	100	100	14	100	100	0	0.721	0.743	0.739	0.759	1.22	0.732	0.974	120	534	1652	1581	-0.472	692	960	674	907	0
1	17	6		GH03475	5180	23520	130	633	613	130	61	63	23	100	100	0	1157	1089	205	103	105	20	100	100	0	0.543	0.56	0.557	0.557	1.135	0.559	0.977	120	567	1626	1538	-0.882	572	1054	552	986	0
1	18	6		GH03795	5380	23510	130	1058	1007	202	61	63	14	100	100	0	1898	1812	403	101	102	14	100	100	0	0.555	0.553	0.554	0.558	1.137	0.542	0.981	120	581	2794	2657	-0.85	997	1797	946	1711	0
1	19	6		GH03980	5570	23510	130	847	856	202	62	63	14	100	100	0	1142	1128	267	99	101	16	100	100	0	0.753	0.772	0.774	0.773	1.104	0.764	0.984	120	605	1828	1823	-0.41	785	1043	794	1029	0
1	20	6		GH04025	5760	23520	90	860	772	320	62	63	14	100	100	0	1112	1013	415	100	102	15	100	100	0	0.789	0.778	0.784	0.801	1.262	0.782	0.971	52	394	1810	1623	-0.343	798	1012	710	913	0
1	21	6		GH04125	5960	23520	120	1123	1089	229	62	64	19	100	100	0	1981	1906	409	100	102	15	100	100	0	0.564	0.569	0.57	0.569	1.115	0.564	0.984	120	560	2942	2833	-0.826	1061	1881	1027	1806	0
1	22	6		GH04238	6160	23520	120	692	674	138	62	64	20	100	100	0	830	834	162	100	102	17	100	100	0	0.863	0.834	0.83	0.833	1.135	0.83	0.976	120	608	1360	1346	-0.213	630	730	612	734	0
1	1	7		GH05321	2060	23690	130	951	923	235	61	64	44	100	100	0	1106	1072	256	104	106	26	100	100	0	0.888	0.89	0.892	0.891	1.14	0.888	0.981	120	694	1892	1830	-0.171	890	1002	862	968	0
1	2	7		GH05615	2260	23690	120	826	794	190	60	64	26	100	100	0	1538	1460	344	100	106	40	100	100	0	0.533	0.54	0.541	0.538	1.127	0.537	0.984	120	576	2204	2094	-0.909	766	1438	734	1360	0
1	3	7		GH05668	2460	23680	110	770	765	131	60	66	28	100	100	0	1123	1087	194	100	108	43	100	100	0	0.694	0.714	0.702	0.717	1.117	0.706	0.98	80	472	1733	1692	-0.527	710	1023	705	987	0
1	4	7		GH06023	2650	23690	120	831	821	211	58	61	18	100	100	0	891	873	215	99	101	21	100	100	0	0.976	0.986	0.99	0.985	1.157	0.975	0.974	120	569	1565	1537	-0.035	773	792	763	774	0
1	5	7		GH06338	2840	23700	80	891	837	405	59	60	12	98	98	0	1219	1115	556	97	98	13	100	98	0	0.742	0.764	0.749	0.772	1.446	0.753	0.979	52	328	1954	1796	-0.431	832	1122	778	1018	0
1	6	7		GH06679	3040	23690	130	835	797	165	59	60	13	100	100	0	854	814	187	97	99	14	100	100	0	1.025	1.029	1.009	1.042	1.184	1.013	0.973	120	618	1533	1455	0.036	776	757	738	717	0
1	7	7		GH08205	3230	23700	120	1171	1087	453	58	63	37	100	100	0	1524	1395	572	98	103	41	100	100	0	0.781	0.793	0.797	0.803	1.197	0.791	0.979	120	548	2539	2326	-0.358	1113	1426	1029	1297	0
1	8	7		GH08303	3430	23700	130	1253	1144	347	59	59	13	100	100	0	1920	1776	495	98	98	12	100	100	0	0.655	0.647	0.652	0.636	1.136	0.653	0.986	120	580	3016	2763	-0.61	1194	1822	1085	1678	0
1	9	7		GH08548	3620	23700	120	493	491	89	60	62	17	100	100	0	685	679	131	99	99	16	100	100	0	0.739	0.743	0.737	0.751	1.202	0.73	0.966	120	514	1019	1011	-0.437	433	586	431	580	0
1	10	7		GH08782	3820	23700	120	629	572	182	61	64	25	100	100	0	815	766	239	100	103	28	100	100	0	0.794	0.767	0.754	0.766	1.179	0.762	0.966	120	582	1283	1177	-0.332	568	715	511	666	0
1	11	7		GH08974	4020	23700	100	1151	1137	203	61	65	29	100	100	0	1602	1568	264	100	104	35	100	100	0	0.726	0.733	0.74	0.732	1.084	0.728	0.98	80	452	2592	2544	-0.463	1090	1502	1076	1468	0
1	12	7		GH09173	4210	23700	130	1075	1055	204	61	63	22	100	100	0	1406	1364	271	99	103	44	100	100	0	0.776	0.786	0.789	0.789	1.128	0.78	0.974	120	605	2321	2259	-0.366	1014	1307	994	1265	0
1	13	7		LD35637	4410	23710	120	1091	1011	422	61	63	21	100	99	0	1183	1121	456	99	102	44	99	98	0	0.95	0.93	0.909	0.924	1.289	0.923	0.964	120	544	2114	1972	-0.074	1030	1084	950	1022	0
1	14	7		LD35705	4610	23700	130	790	761	152	62	64	16	100	100	0	1444	1372	278	100	101	15	100	100	0	0.542	0.55	0.541	0.553	1.228	0.537	0.961	120	607	2072	1971	-0.885	728	1344	699	1272	0
1	15	7		LD36016	4800	23720	100	906	812	325	61	65	37	100	100	0	1108	1001	386	101	103	30	100	100	0	0.839	0.834	0.815	0.836	1.279	0.836	0.965	80	411	1852	1651	-0.253	845	1007	751	900	0
1	16	7		LD36173	4990	23710	120	695	664	193	61	65	34	100	100	0	1167	1107	296	103	106	30	100	100	0	0.596	0.601	0.598	0.594	1.174	0.601	0.971	120	536	1698	1607	-0.747	634	1064	603	1004	0
1	17	7		LD36566	5180	23710	130	652	625	118	62	66	26	100	100	0	880	849	158	106	108	22	100	100	0	0.762	0.758	0.75	0.759	1.146	0.751	0.969	120	564	1364	1306	-0.392	590	774	563	743	0
1	18	7		LD36817	5380	23710	120	826	791	152	63	67	29	100	100	0	1058	1030	187	103	105	33	100	100	0	0.799	0.785	0.784	0.783	1.11	0.781	0.98	120	556	1718	1655	-0.324	763	955	728	927	0
1	19	7		LD40063	5580	23710	120	1093	1043	223	63	65	16	100	100	0	1620	1548	317	101	102	16	100	100	0	0.678	0.677	0.669	0.675	1.099	0.675	0.988	120	529	2549	2427	-0.56	1030	1519	980	1447	0
1	20	7		LD40224	5770	23720	130	678	704	174	63	65	18	100	100	0	881	892	210	101	102	14	100	100	0	0.788	0.81	0.811	0.809	1.158	0.807	0.971	120	599	1395	1432	-0.343	615	780	641	791	0
1	21	7		LD40493	5960	23710	120	850	795	193	63	64	18	100	100	0	1197	1103	292	100	101	14	100	100	0	0.717	0.73	0.734	0.746	1.242	0.72	0.974	120	529	1884	1735	-0.479	787	1097	732	1003	0
1	22	7		LD40776	6160	23720	120	744	720	153	63	64	15	100	100	0	1024	988	195	101	102	14	100	100	0	0.738	0.741	0.732	0.737	1.151	0.741	0.974	120	609	1604	1544	-0.439	681	923	657	887	0
1	1	8		LD40977	2060	23890	120	958	977	292	61	64	47	100	100	0	1028	995	285	102	104	28	100	100	0	0.969	1.026	1.027	1.025	1.105	1.028	0.983	120	608	1823	1809	-0.046	897	926	916	893	0
1	2	8		LD41276	2260	23890	130	1547	1454	314	60	69	43	100	100	0	2636	2473	544	100	110	56	100	100	0	0.586	0.587	0.586	0.59	1.109	0.581	0.991	120	619	4023	3767	-0.77	1487	2536	1394	2373	0
1	3	8		LD43688	2450	23880	130	981	907	290	59	63	25	100	100	0	1283	1196	383	100	105	36	100	99	0	0.779	0.774	0.781	0.781	1.132	0.768	0.986	120	620	2105	1944	-0.36	922	1183	848	1096	0
1	4	8		LD43876	2650	23890	120	1185	1154	337	59	60	14	100	100	0	1598	1527	426	99	100	14	100	100	0	0.751	0.767	0.766	0.762	1.117	0.768	0.989	120	529	2625	2523	-0.413	1126	1499	1095	1428	0
1	5	8		LD44179	2840	23890	120	446	443	128	59	61	13	100	100	0	496	490	111	98	99	13	100	100	0	0.972	0.98	0.971	0.975	1.184	0.997	0.953	120	534	785	776	-0.04	387	398	384	392	0
1	6	8		LD44370	3030	23890	130	914	876	184	59	61	21	100	100	0	1243	1204	256	99	101	17	100	100	0	0.747	0.739	0.737	0.741	1.128	0.728	0.981	120	582	1999	1922	-0.42	855	1144	817	1105	0
1	7	8		LD44733	3230	23890	130	666	643	135	59	63	32	100	100	0	827	798	160	99	101	24	100	100	0	0.834	0.835	0.82	0.842	1.227	0.826	0.966	120	604	1335	1283	-0.262	607	728	584	699	0
1	8	8		LD45244	3430	23890	120	872	851	193	60	61	20	100	100	0	1325	1306	280	98	100	16	100	100	0	0.662	0.655	0.66	0.653	1.119	0.653	0.974	120	528	2039	1999	-0.596	812	1227	791	1208	0
1	9	8		LD46418	3620	23890	130	1436	1383	292	59	61	21	100	100	0	2077	1984	457	98	100	17	100	100	0	0.696	0.702	0.702	0.71	1.135	0.691	0.985	120	564	3356	3210	-0.523	1377	1979	1324	1886	0
1	10	8		LD46678	3810	23890	130	750	756	149	60	62	20	100	100	0	1236	1254	225	99	101	24	100	100	0	0.607	0.603	0.608	0.6	1.12	0.6	0.979	120	583	1827	1851	-0.721	690	1137	696	1155	0
1	11	8		LD46744	4010	23900	130	769	768	159	60	63	23	100	100	0	1163	1129	225	100	104	32	100	100	0	0.667	0.688	0.684	0.687	1.108	0.69	0.979	120	643	1772	1737	-0.584	709	1063	708	1029	0
1	12	8		LD47064	4210	23900	130	659	649	111	60	62	17	100	100	0	604	605	104	100	102	15	100	100	0	1.188	1.166	1.165	1.173	1.134	1.158	0.974	120	596	1103	1094	0.249	599	504	589	505	0
1	13	8		LD47455	4410	23900	120	602	608	143	60	62	18	100	100	0	996	957	211	100	102	16	100	100	0	0.605	0.639	0.635	0.636	1.122	0.638	0.976	120	534	1438	1405	-0.725	542	896	548	857	0
1	14	8		LD47508	4600	23900	130	721	717	156	62	64	18	100	100	0	786	777	179	102	104	21	100	100	0	0.963	0.97	0.966	0.986	1.196	0.954	0.977	120	587	1343	1330	-0.054	659	684	655	675	0
1	15	8		GM13045	4800	23900	140	1947	1866	446	61	65	23	100	100	0	1555	1477	354	103	105	24	99	99	0	1.299	1.314	1.314	1.342	1.285	1.308	0.988	156	602	3338	3179	0.377	1886	1452	1805	1374	0
1	16	8		GM13207	4980	23900	130	700	659	135	62	67	30	100	100	0	1171	1105	224	107	110	42	100	100	0	0.6	0.598	0.593	0.598	1.129	0.59	0.975	120	527	1702	1595	-0.738	638	1064	597	998	0
1	17	8		GM13274	5180	23900	130	1327	1254	282	64	70	35	100	100	0	1733	1681	372	105	112	49	100	100	0	0.776	0.755	0.752	0.757	1.109	0.746	0.984	120	598	2891	2766	-0.366	1263	1628	1190	1576	0
1	18	8		GM13388	5380	23910	130	1336	1328	288	64	66	22	100	100	0	2133	2116	439	101	104	30	100	100	0	0.626	0.627	0.635	0.625	1.119	0.629	0.986	120	578	3304	3279	-0.676	1272	2032	1264	2015	0
1	19	8		GM13788	5580	23900	130	1205	1128	269	61	63	16	100	100	0	1725	1596	394	99	100	13	100	100	0	0.704	0.713	0.71	0.725	1.203	0.704	0.987	120	615	2770	2564	-0.507	1144	1626	1067	1497	0
1	20	8		GM14102	5770	23910	130	1557	1504	260	62	63	13	100	100	0	1958	1885	315	101	101	13	100	100	0	0.805	0.808	0.811	0.809	1.097	0.81	0.987	120	550	3352	3226	-0.313	1495	1857	1442	1784	0
1	21	8		HL08157	5960	23910	130	1265	1206	243	63	64	15	100	100	0	1511	1436	251	101	102	19	100	100	0	0.852	0.856	0.86	0.852	1.122	0.863	0.979	120	580	2612	2478	-0.23	1202	1410	1143	1335	0
1	22	8		LD21116	6160	23910	120	1016	991	164	63	65	15	100	100	0	1111	1055	185	101	103	19	100	100	0	0.944	0.973	0.981	0.978	1.107	0.966	0.983	120	594	1963	1882	-0.084	953	1010	928	954	0
1	1	9		LD21241	2060	24080	120	1081	1007	324	60	64	24	100	100	0	1667	1537	481	102	106	32	100	100	0	0.652	0.66	0.66	0.658	1.115	0.658	0.988	120	635	2586	2382	-0.616	1021	1565	947	1435	0
1	2	9		LD21269	2250	24090	110	1151	1083	247	61	72	49	100	100	0	1619	1523	335	101	114	65	100	100	0	0.718	0.719	0.716	0.718	1.123	0.721	0.985	80	472	2608	2444	-0.478	1090	1518	1022	1422	0
1	3	9		LD21294	2450	24080	120	1845	1787	341	59	66	41	100	100	0	3255	3112	567	100	109	53	100	100	0	0.566	0.574	0.573	0.573	1.077	0.572	0.992	120	548	4941	4740	-0.821	1786	3155	1728	3012	0
1	4	9		LD21311	2640	24080	130	884	862	196	59	61	15	100	100	0	1046	1016	224	99	100	15	100	100	0	0.871	0.876	0.88	0.877	1.12	0.872	0.981	120	566	1772	1720	-0.199	825	947	803	917	0
1	5	9		LD21748	2840	24080	130	1132	1055	255	59	61	17	100	100	0	1474	1406	335	98	100	20	100	100	0	0.78	0.761	0.755	0.763	1.1	0.756	0.984	120	593	2449	2304	-0.359	1073	1376	996	1308	0
1	6	9		LD21785	3040	24080	120	1741	1667	333	59	66	52	100	100	0	2408	2271	466	100	107	63	100	100	0	0.729	0.741	0.743	0.743	1.089	0.733	0.987	120	530	3990	3779	-0.456	1682	2308	1608	2171	0
1	7	9		LD21953	3240	24080	100	1768	1756	236	60	68	59	100	100	0	2118	2087	269	100	110	77	100	100	0	0.846	0.854	0.856	0.853	1.073	0.844	0.988	80	440	3726	3683	-0.241	1708	2018	1696	1987	0
1	8	9		LD22034	3430	24090	120	757	754	312	59	64	33	100	100	0	1190	1155	462	99	103	40	100	100	0	0.64	0.658	0.667	0.652	1.188	0.657	0.979	120	549	1789	1751	-0.644	698	1091	695	1056	0
1	9	9		LD22201	3620	24090	120	1590	1451	468	59	62	23	100	100	0	2561	2252	771	99	100	18	100	100	0	0.622	0.647	0.648	0.659	1.15	0.638	0.99	120	528	3993	3545	-0.685	1531	2462	1392	2153	0
1	10	9		LD22381	3820	24090	120	1341	1287	224	60	63	19	100	100	0	1684	1578	277	99	102	25	100	100	0	0.808	0.83	0.829	0.832	1.1	0.826	0.988	120	549	2866	2706	-0.307	1281	1585	1227	1479	0
1	11	9		LD22829	4000	24090	110	1363	1219	430	61	62	17	100	100	0	1768	1606	584	100	101	17	100	100	0	0.781	0.769	0.765	0.776	1.154	0.762	0.981	80	455	2970	2664	-0.357	1302	1668	1158	1506	0
1	12	9		LD22957	4210	24090	120	1182	1141	224	60	61	15	100	100	0	2383	2236	492	100	101	14	100	100	0	0.491	0.506	0.501	0.512	1.153	0.498	0.984	120	594	3405	3217	-1.025	1122	2283	1081	2136	0
1	13	9		LD23345	4410	24090	110	829	895	639	61	64	19	100	100	0	1134	1132	796	103	106	21	100	100	0	0.745	0.81	0.808	0.822	1.248	0.807	0.988	80	490	1799	1863	-0.425	768	1031	834	1029	0
1	14	9		LD23509	4590	24090	110	1208	1101	343	63	69	27	100	100	0	1885	1715	548	105	114	45	100	100	0	0.643	0.645	0.648	0.654	1.147	0.638	0.986	80	503	2925	2648	-0.637	1145	1780	1038	1610	0
1	15	9		LD23532	4800	24100	120	626	600	145	64	69	31	100	100	0	909	850	182	105	113	45	100	100	0	0.699	0.719	0.72	0.71	1.179	0.722	0.972	120	538	1366	1281	-0.517	562	804	536	745	0
1	16	9		LD23602	4980	24090	130	747	716	133	63	69	36	100	100	0	1401	1325	274	106	111	48	100	100	0	0.528	0.536	0.533	0.54	1.137	0.524	0.977	120	552	1979	1872	-0.921	684	1295	653	1219	0
1	17	9		GH14143	5190	24100	130	590	595	186	65	69	26	100	100	0	753	724	166	105	108	33	100	100	0	0.81	0.856	0.84	0.851	1.182	0.871	0.925	120	560	1173	1149	-0.304	525	648	530	619	0
1	18	9		GH14252	5370	24100	150	103	448	573	64	66	20	69	49	0	148	591	728	102	104	28	62	41	0	0.848	0.785	0.826	0.895	2.251	0.785	0.98	156	656	85	873	-0.238	39	46	384	489	-50
1	19	9		GH14288	5560	24110	110	382	590	516	61	62	15	98	97	0	458	816	710	101	101	13	100	100	0	0.899	0.74	0.739	0.765	1.45	0.735	0.973	80	470	678	1244	-0.153	321	357	529	715	0
1	20	9		GH14326	5760	24100	130	1273	1210	272	61	63	16	100	100	0	1418	1323	308	100	101	17	100	100	0	0.92	0.939	0.943	0.945	1.114	0.935	0.986	120	600	2530	2372	-0.121	1212	1318	1149	1223	0
1	21	9		GH14368	5960	24100	120	1356	1299	255	63	64	16	100	100	0	1936	1834	374	100	102	23	100	100	0	0.704	0.713	0.71	0.715	1.112	0.707	0.987	120	542	3129	2970	-0.506	1293	1836	1236	1734	0
1	22	9		GH14384	6160	24100	130	1018	987	194	65	66	15	100	100	0	1608	1522	334	104	106	19	100	100	0	0.634	0.65	0.643	0.658	1.168	0.642	0.98	120	678	2457	2340	-0.658	953	1504	922	1418	0
1	1	10		GH14707	2050	24270	90	1291	1164	536	61	64	18	100	100	0	1726	1576	730	102	104	18	100	96	0	0.757	0.748	0.74	0.775	1.282	0.737	0.985	52	392	2854	2577	-0.401	1230	1624	1103	1474	0
1	2	10		GH14720	2260	24270	120	1274	1212	299	61	64	22	100	100	0	1694	1565	393	101	104	25	100	100	0	0.761	0.786	0.78	0.788	1.106	0.782	0.989	120	563	2806	2615	-0.393	1213	1593	1151	1464	0
1	3	10		GH14803	2450	24270	130	640	617	104	59	62	17	100	100	0	831	797	145	100	101	17	100	100	0	0.795	0.801	0.801	0.808	1.151	0.79	0.976	120	616	1312	1255	-0.331	581	731	558	697	0
1	4	10		GH14910	2650	24270	120	1564	1495	286	60	61	15	100	100	0	2311	2172	444	99	100	13	100	100	0	0.68	0.692	0.686	0.698	1.132	0.686	0.989	120	543	3716	3508	-0.557	1504	2212	1435	2073	0
1	5	10		GH01039	2850	24280	120	1438	1349	328	59	61	17	100	100	0	1866	1697	410	98	100	21	100	100	0	0.78	0.807	0.812	0.809	1.117	0.805	0.988	120	495	3147	2889	-0.358	1379	1768	1290	1599	0
1	6	10		GH01083	3030	24270	150	74	338	544	59	63	39	33	25	0	114	453	718	101	105	54	26	23	0	1.154	0.793	0.856	0.942	2.706	0.761	0.987	156	640	28	631	0.206	15	13	279	352	-50
1	7	10		GH01729	3230	24280	120	1416	1320	330	58	65	48	100	100	0	1843	1688	436	100	107	67	100	100	0	0.779	0.795	0.795	0.8	1.11	0.788	0.988	120	547	3101	2850	-0.36	1358	1743	1262	1588	0
1	8	10		GH01827	3430	24290	120	991	922	231	59	62	18	100	100	0	1121	1051	250	99	101	18	100	100	0	0.912	0.907	0.914	0.909	1.147	0.905	0.978	120	529	1954	1815	-0.133	932	1022	863	952	0
1	9	10		GH02025	3620	24280	130	1151	1063	311	59	62	18	100	100	0	1532	1441	421	100	100	16	100	100	0	0.763	0.749	0.744	0.763	1.211	0.744	0.986	120	618	2524	2345	-0.391	1092	1432	1004	1341	0
1	10	10		GH02310	3820	24290	120	1056	1047	241	59	62	15	100	100	0	1295	1222	282	101	102	17	100	100	0	0.835	0.881	0.885	0.888	1.118	0.878	0.986	120	511	2191	2109	-0.26	997	1194	988	1121	0
1	11	10		GH02424	4010	24280	150	72	197	359	61	64	25	32	24	0	112	275	460	100	104	31	25	20	0	0.917	0.777	0.91	1.035	3.052	0.778	0.978	156	703	23	311	-0.126	11	12	136	175	-50
1	12	10		GH02649	4210	24290	120	1213	1160	226	61	63	23	100	100	0	1314	1254	248	101	103	24	100	100	0	0.95	0.953	0.947	0.957	1.115	0.948	0.988	120	526	2365	2252	-0.074	1152	1213	1099	1153	0
1	13	10		GH03273	4410	24290	120	1025	993	180	63	65	16	100	100	0	1130	1078	209	104	106	16	100	100	0	0.938	0.955	0.955	0.964	1.127	0.951	0.981	120	558	1988	1904	-0.093	962	1026	930	974	0
1	14	10		GH03617	4600	24290	130	1242	1186	260	65	69	25	100	100	0	1901	1795	387	106	112	39	100	100	0	0.656	0.664	0.661	0.665	1.102	0.657	0.986	120	583	2972	2810	-0.609	1177	1795	1121	1689	0
1	15	10		GH03781	4800	24300	130	1258	1286	453	65	68	20	100	100	0	1354	1379	440	106	108	19	100	100	0	0.956	0.959	0.943	0.948	1.157	0.968	0.985	120	544	2441	2494	-0.065	1193	1248	1221	1273	0
1	16	10		GH03947	4980	24290	150	74	396	652	65	68	23	35	26	0	119	497	772	105	108	29	32	25	0	0.643	0.844	0.89	1.007	2.325	0.842	0.973	156	644	23	723	-0.637	9	14	331	392	-50
1	17	10		GH04054	5180	24290	130	1140	1148	250	66	69	23	100	100	0	1334	1338	293	104	107	31	100	100	0	0.873	0.877	0.882	0.878	1.107	0.871	0.984	120	576	2304	2316	-0.196	1074	1230	1082	1234	0
1	18	10		GH04281	5380	24300	120	1272	1229	274	64	66	20	100	100	0	2104	2047	480	103	106	30	100	100	0	0.604	0.599	0.604	0.601	1.119	0.594	0.98	120	549	3209	3109	-0.728	1208	2001	1165	1944	0
1	19	10		GH22740	5580	24290	130	807	780	179	62	65	30	100	100	0	954	914	196	100	102	25	100	100	0	0.872	0.882	0.877	0.887	1.202	0.879	0.973	120	574	1599	1532	-0.197	745	854	718	814	0
1	20	10		GH22837	5760	24290	130	401	422	142	62	65	31	100	100	0	598	634	209	100	102	28	100	100	0	0.681	0.674	0.663	0.674	1.21	0.661	0.954	120	565	837	894	-0.555	339	498	360	534	0
1	21	10		GH22839	5960	24300	120	1950	1758	527	62	63	14	100	100	0	2260	2096	552	102	102	15	100	100	0	0.875	0.851	0.854	0.837	1.142	0.859	0.987	120	558	4046	3690	-0.193	1888	2158	1696	1994	0
1	22	10		GH22843	6160	24300	120	1300	1245	247	66	67	15	100	100	0	1199	1153	220	108	109	15	100	100	0	1.131	1.128	1.127	1.129	1.09	1.128	0.988	120	623	2325	2224	0.178	1234	1091	1179	1045	0
1	1	11		GH22929	2060	24470	130	1745	1731	388	61	63	16	100	100	0	1690	1659	371	101	102	15	100	100	0	1.06	1.072	1.069	1.074	1.077	1.065	0.991	120	715	3273	3228	0.084	1684	1589	1670	1558	0
1	2	11		GH22991	2260	24460	130	1894	1814	390	60	61	15	100	100	0	2692	2568	567	100	101	15	100	100	0	0.708	0.711	0.71	0.713	1.068	0.707	0.993	120	609	4426	4222	-0.499	1834	2592	1754	2468	0
1	3	11		GH23604	2440	24470	90	1434	1237	530	59	61	15	100	100	0	1905	1660	751	101	103	16	100	100	0	0.762	0.756	0.759	0.788	1.181	0.746	0.982	52	385	3179	2737	-0.392	1375	1804	1178	1559	0
1	4	11		GH23708	2650	24470	120	2147	2108	401	59	61	17	100	100	0	2899	2745	492	100	102	21	100	100	0	0.746	0.775	0.781	0.773	1.086	0.774	0.991	120	598	4887	4694	-0.423	2088	2799	2049	2645	0
1	5	11		GH23743	2850	24470	120	1756	1628	472	59	60	13	100	100	0	1732	1596	470	101	101	15	100	100	0	1.04	1.049	1.042	1.064	1.156	1.043	0.991	120	529	3328	3064	0.057	1697	1631	1569	1495	0
1	6	11		GH23839	3040	24470	130	917	862	181	59	61	13	100	100	0	1091	1017	231	101	101	14	100	100	0	0.867	0.877	0.866	0.889	1.134	0.863	0.986	120	562	1848	1719	-0.206	858	990	803	916	0
1	7	11		GH23934	3230	24470	130	805	801	174	61	64	19	100	100	0	1129	1078	229	99	102	20	100	100	0	0.722	0.756	0.751	0.758	1.121	0.754	0.98	120	597	1774	1719	-0.469	744	1030	740	979	0
1	8	11		GH24077	3430	24480	130	1236	1204	222	61	62	17	100	100	0	1850	1784	335	99	101	19	100	100	0	0.671	0.678	0.674	0.679	1.083	0.677	0.989	120	594	2926	2828	-0.576	1175	1751	1143	1685	0
1	9	11		GH24653	3610	24480	80	1519	1268	559	60	63	17	100	100	0	2017	1687	712	100	101	15	100	100	0	0.761	0.761	0.754	0.759	1.197	0.763	0.989	52	320	3376	2795	-0.394	1459	1917	1208	1587	0
1	10	11		GH24674	3820	24480	120	949	925	184	60	63	21	100	100	0	1145	1108	228	101	104	23	100	100	0	0.852	0.859	0.854	0.862	1.109	0.852	0.985	120	590	1933	1872	-0.232	889	1044	865	1007	0
1	11	11		GH24787	4010	24480	100	1456	1404	362	63	66	29	100	100	0	2013	1878	509	105	112	41	100	100	0	0.73	0.756	0.752	0.775	1.155	0.748	0.989	80	440	3301	3114	-0.454	1393	1908	1341	1773	0
1	12	11		GH25177	4210	24480	130	1692	1684	338	63	67	25	100	100	0	2301	2214	452	105	110	35	100	100	0	0.742	0.769	0.761	0.771	1.101	0.762	0.989	120	619	3825	3730	-0.431	1629	2196	1621	2109	0
1	13	11		GH25257	4410	24490	130	874	862	183	64	66	16	100	100	0	1029	979	207	106	108	16	100	100	0	0.878	0.914	0.919	0.926	1.215	0.915	0.982	120	544	1733	1671	-0.188	810	923	798	873	0
1	14	11		GH25505	4590	24480	150	93	452	648	66	68	16	59	46	0	129	540	739	107	109	16	54	41	0	1.227	0.891	0.93	1.09	2.412	0.879	0.99	156	630	49	819	0.295	27	22	386	433	-50
1	15	11		GH26186	4790	24490	130	1182	1156	252	65	69	34	100	100	0	1173	1126	239	107	110	27	100	100	0	1.048	1.071	1.083	1.073	1.101	1.073	0.985	120	564	2183	2110	0.067	1117	1066	1091	1019	0
1	16	11		GH26358	4990	24490	130	1259	1208	263	64	68	35	100	100	0	1807	1742	369	104	106	28	100	100	0	0.702	0.698	0.699	0.697	1.086	0.697	0.989	120	560	2898	2782	-0.511	1195	1703	1144	1638	0
1	17	11		GH26447	5180	24490	120	1614	1554	393	64	67	18	100	100	0	1544	1491	371	100	102	18	100	100	0	1.073	1.071	1.078	1.07	1.108	1.069	0.989	120	534	2994	2881	0.102	1550	1444	1490	1391	0
1	18	11		GH26553	5370	24490	100	1719	1645	458	64	67	23	100	100	0	2346	2263	627	101	103	23	100	100	0	0.737	0.731	0.736	0.733	1.113	0.728	0.989	80	428	3900	3743	-0.44	1655	2245	1581	2162	0
1	19	11		GH26622	5570	24490	120	1621	1549	473	63	67	34	100	100	0	1996	1864	526	102	105	30	100	100	0	0.823	0.843	0.842	0.835	1.119	0.848	0.987	120	563	3452	3248	-0.282	1558	1894	1486	1762	0
1	20	11		GH26634	5760	24490	120	995	953	175	62	65	31	100	100	0	1518	1448	273	102	104	26	100	100	0	0.659	0.662	0.659	0.664	1.104	0.657	0.985	120	558	2349	2237	-0.602	933	1416	891	1346	0
1	21	11		LD35087	5970	24500	120	1245	1153	343	63	64	14	100	100	0	1530	1411	388	103	105	14	100	99	0	0.828	0.833	0.835	0.834	1.201	0.84	0.981	120	524	2609	2398	-0.272	1182	1427	1090	1308	0
1	22	11		LD35155	6150	24500	120	852	820	157	64	65	14	100	100	0	932	925	162	106	107	14	100	100	0	0.954	0.923	0.934	0.919	1.142	0.92	0.97	120	561	1614	1575	-0.068	788	826	756	819	0
1	1	12		LD35215	2060	24660	130	1046	1007	207	61	63	17	100	100	0	1268	1205	250	102	103	18	100	100	0	0.845	0.858	0.864	0.86	1.099	0.848	0.987	120	678	2151	2049	-0.243	985	1166	946	1103	0
1	2	12		LD35237	2260	24660	120	1889	1752	452	60	63	21	100	100	0	2242	2045	551	101	104	24	100	100	0	0.854	0.87	0.875	0.881	1.098	0.863	0.992	120	558	3970	3636	-0.227	1829	2141	1692	1944	0
1	3	12		LD35257	2460	24670	120	1642	1564	409	60	64	22	100	100	0	2306	2156	555	101	107	31	100	100	0	0.717	0.732	0.734	0.731	1.091	0.732	0.991	120	562	3787	3559	-0.479	1582	2205	1504	2055	0
1	4	12		LD35285	2650	24670	120	1331	1305	281	60	62	18	100	100	0	2065	2053	433	101	104	26	100	100	0	0.647	0.638	0.637	0.638	1.083	0.638	0.988	120	514	3235	3197	-0.628	1271	1964	1245	1952	0
1	5	12		LD36161	2840	24670	130	1287	1219	298	60	62	14	100	100	0	2413	2258	519	100	101	16	100	100	0	0.53	0.537	0.537	0.535	1.104	0.537	0.988	120	561	3540	3317	-0.915	1227	2313	1159	2158	0
1	6	12		LD36294	3040	24670	120	1662	1583	414	61	63	18	100	100	0	2061	1939	495	100	102	19	100	100	0	0.816	0.828	0.83	0.829	1.113	0.828	0.99	120	528	3562	3361	-0.293	1601	1961	1522	1839	0
1	7	12		LD36375	3230	24680	130	1043	1009	228	60	63	20	100	100	0	1743	1659	352	99	100	18	100	100	0	0.598	0.608	0.608	0.606	1.131	0.607	0.984	120	566	2627	2509	-0.742	983	1644	949	1560	0
1	8	12		LD36412	3420	24670	130	1068	1034	216	60	62	17	100	100	0	1179	1111	230	99	101	18	100	100	0	0.933	0.962	0.961	0.966	1.11	0.957	0.984	120	582	2088	1986	-0.1	1008	1080	974	1012	0
1	9	12		LD36454	3620	24670	130	686	665	123	60	63	19	100	100	0	853	818	153	100	102	23	100	100	0	0.831	0.843	0.84	0.849	1.136	0.831	0.977	120	637	1379	1323	-0.266	626	753	605	718	0
1	10	12		LD36546	3820	24680	120	775	788	349	61	64	23	100	100	0	794	854	386	101	103	23	100	97	0	1.03	0.965	0.966	1	1.239	0.949	0.981	120	529	1407	1480	0.043	714	693	727	753	0
1	11	12		LD37025	4010	24680	120	1178	1158	241	62	65	21	100	100	0	1941	1874	358	103	108	27	100	100	0	0.607	0.619	0.619	0.617	1.099	0.621	0.987	120	548	2954	2867	-0.72	1116	1838	1096	1771	0
1	12	12		LD37158	4210	24680	120	1187	1181	205	64	66	16	100	100	0	1275	1236	210	105	108	20	100	100	0	0.96	0.988	0.973	0.989	1.106	0.986	0.985	120	528	2293	2248	-0.059	1123	1170	1117	1131	0
1	13	12		LD37189	4400	24680	120	1262	1282	244	65	66	15	100	100	0	1660	1635	304	106	107	15	100	100	0	0.77	0.796	0.796	0.796	1.094	0.794	0.989	120	548	2751	2746	-0.377	1197	1554	1217	1529	0
1	14	12		LD37221	4600	24680	120	677	684	154	66	68	16	100	100	0	834	846	185	106	108	18	100	100	0	0.839	0.835	0.824	0.837	1.128	0.831	0.979	120	526	1339	1358	-0.253	611	728	618	740	0
1	15	12		LD37276	4800	24680	130	1232	1223	248	66	70	45	100	100	0	1431	1404	295	105	108	33	100	100	0	0.879	0.891	0.883	0.899	1.133	0.882	0.985	120	543	2492	2456	-0.186	1166	1326	1157	1299	0
1	16	12		LD37409	4990	24690	150	1817	1704	419	63	66	33	100	100	0	2328	2184	507	102	104	25	100	100	0	0.788	0.788	0.785	0.783	1.11	0.791	0.988	156	599	3980	3723	-0.344	1754	2226	1641	2082	0
1	17	12		LD38109	5180	24680	120	1200	1194	293	63	65	16	100	100	0	1578	1519	386	101	102	13	100	100	0	0.77	0.798	0.796	0.813	1.229	0.787	0.984	120	496	2614	2549	-0.377	1137	1477	1131	1418	0
1	18	12		LD38241	5380	24680	120	1172	1103	266	63	65	18	100	100	0	1768	1662	401	103	105	18	100	100	0	0.666	0.667	0.671	0.67	1.119	0.661	0.987	120	535	2774	2599	-0.586	1109	1665	1040	1559	0
1	19	12		LD38352	5570	24690	120	1227	1175	355	63	64	15	100	100	0	1581	1488	418	104	104	14	100	100	0	0.788	0.803	0.798	0.798	1.133	0.806	0.986	120	528	2641	2496	-0.344	1164	1477	1112	1384	0
1	20	12		LD38433	5770	24690	120	1563	1457	392	63	63	14	100	100	0	2098	1964	481	103	104	14	100	100	0	0.752	0.749	0.755	0.741	1.136	0.753	0.984	120	529	3495	3255	-0.411	1500	1995	1394	1861	0
1	21	12		LD38554	5960	24690	120	1209	1198	330	63	64	15	100	100	0	1307	1223	293	103	104	13	100	100	0	0.952	1.013	1.009	0.999	1.156	1.024	0.981	120	482	2350	2255	-0.071	1146	1204	1135	1120	0
1	22	12		LD38592	6150	24690	140	1355	1287	252	63	64	15	100	100	0	1662	1563	286	103	104	13	100	100	0	0.829	0.838	0.841	0.836	1.108	0.84	0.985	156	712	2851	2684	-0.271	1292	1559	1224	1460	0
1	1	13		LP03255	2060	24860	130	1028	973	204	61	63	18	100	100	0	1471	1393	297	103	103	18	100	100	0	0.707	0.707	0.704	0.709	1.094	0.699	0.988	120	642	2335	2202	-0.5	967	1368	912	1290	0
1	2	13		LP03320	2250	24860	120	1409	1365	258	59	61	17	100	100	0	1636	1564	277	101	102	18	100	100	0	0.879	0.893	0.896	0.891	1.097	0.892	0.988	120	529	2885	2769	-0.185	1350	1535	1306	1463	0
1	3	13		LP03571	2450	24860	120	1954	1861	349	60	62	16	100	100	0	3144	2994	556	100	102	17	100	100	0	0.622	0.622	0.619	0.623	1.077	0.62	0.993	120	514	4938	4695	-0.685	1894	3044	1801	2894	0
1	4	13		LP03706	2640	24860	120	578	561	141	61	62	17	100	100	0	900	854	204	100	103	19	100	100	0	0.646	0.663	0.657	0.664	1.135	0.667	0.975	120	498	1317	1254	-0.63	517	800	500	754	0
1	5	13		LP04345	2840	24860	150	60	63	16	62	63	22	10	1	0	104	103	14	100	102	22	7	0	0	-0.5	0.333	1.2	1.189	3.658	1.297	0.18	156	621	2	4	Error	-2	4	1	3	-50
1	6	13		LP04889	3030	24860	130	968	911	199	62	65	25	100	100	0	1181	1103	224	101	104	25	100	100	0	0.839	0.847	0.838	0.846	1.097	0.847	0.987	120	561	1986	1851	-0.253	906	1080	849	1002	0
1	7	13		LP07116	3230	24860	130	2150	2042	467	61	65	24	100	100	0	2213	2132	506	100	104	26	100	100	0	0.989	0.975	0.969	0.982	1.106	0.968	0.991	120	565	4202	4013	-0.016	2089	2113	1981	2032	0
1	8	13		LP07441	3420	24870	120	894	861	174	60	64	27	100	100	0	785	758	148	101	105	34	100	100	0	1.219	1.219	1.218	1.229	1.168	1.218	0.98	120	528	1518	1458	0.286	834	684	801	657	0
1	9	13		LP07813	3620	24870	130	1240	1209	202	60	61	15	100	100	0	1865	1797	294	100	102	18	100	100	0	0.669	0.677	0.683	0.677	1.097	0.676	0.988	120	580	2945	2846	-0.581	1180	1765	1149	1697	0
1	10	13		LP07955	3810	24870	120	1154	1163	193	61	63	15	100	100	0	1080	1065	166	102	103	14	100	100	0	1.118	1.144	1.148	1.144	1.087	1.142	0.988	120	514	2071	2065	0.16	1093	978	1102	963	0
1	11	13		LP08352	4010	24870	130	776	771	158	62	68	66	100	100	0	1008	973	190	101	110	84	100	100	0	0.787	0.813	0.807	0.813	1.107	0.808	0.981	120	580	1621	1581	-0.345	714	907	709	872	0
1	12	13		LP08566	4210	24870	120	1334	1296	260	63	70	68	100	100	0	3039	2894	587	100	110	86	100	100	0	0.432	0.441	0.444	0.441	1.082	0.439	0.991	120	550	4210	4027	-1.209	1271	2939	1233	2794	0
1	13	13		LP10161	4390	24870	90	1518	1279	598	65	65	14	100	100	0	2011	1640	773	102	104	16	100	100	0	0.761	0.789	0.784	0.8	1.165	0.786	0.992	52	368	3362	2752	-0.394	1453	1909	1214	1538	0
1	14	13		LP10580	4600	24870	130	1013	906	511	66	69	25	99	94	0	1204	1131	639	103	106	33	98	93	0	0.86	0.817	0.817	0.833	1.299	0.804	0.985	120	628	2048	1868	-0.217	947	1101	840	1028	0
1	15	13		LP10936	4790	24870	130	1763	1727	262	66	70	37	100	100	0	1333	1279	201	103	106	25	100	100	0	1.38	1.412	1.412	1.417	1.09	1.396	0.987	120	561	2927	2837	0.464	1697	1230	1661	1176	0
1	16	13		LP11145	4980	24870	130	885	886	170	64	66	24	100	100	0	848	823	147	102	103	18	100	100	0	1.101	1.14	1.133	1.14	1.107	1.133	0.981	120	523	1567	1543	0.138	821	746	822	721	0
1	17	13		LP12301	5180	24870	130	1077	1045	230	63	65	20	100	100	0	1192	1171	263	102	104	18	100	100	0	0.93	0.919	0.919	0.923	1.121	0.91	0.984	120	569	2104	2051	-0.104	1014	1090	982	1069	0
1	18	13		SD01079	5370	24870	120	1706	1643	435	63	65	20	100	100	0	2403	2293	648	103	104	16	100	100	0	0.714	0.721	0.724	0.74	1.195	0.715	0.992	120	529	3943	3770	-0.485	1643	2300	1580	2190	0
1	19	13		SD01621	5570	24880	130	1940	1802	513	63	66	20	100	100	0	2668	2534	714	104	105	16	100	100	0	0.732	0.716	0.719	0.716	1.099	0.717	0.989	120	581	4441	4169	-0.45	1877	2564	1739	2430	0
1	20	13		SD01679	5760	24880	120	828	820	219	63	64	15	100	100	0	1075	1032	266	104	106	52	100	100	0	0.788	0.816	0.817	0.816	1.124	0.816	0.978	120	514	1736	1685	-0.344	765	971	757	928	0
1	21	13		SD01790	5960	24880	120	1262	1253	265	63	64	14	100	100	0	1663	1662	348	104	108	61	100	100	0	0.769	0.764	0.758	0.764	1.095	0.762	0.988	120	528	2758	2748	-0.379	1199	1559	1190	1558	0
1	22	13		SD01848	6160	24880	130	1515	1489	306	63	65	18	100	100	0	1690	1651	349	105	105	14	100	100	0	0.916	0.922	0.926	0.926	1.088	0.916	0.99	120	659	3037	2972	-0.126	1452	1585	1426	1546	0
1	1	14		SD02108	2060	25050	140	1438	1329	468	61	63	16	100	100	0	2050	1849	676	102	103	15	100	99	0	0.707	0.726	0.724	0.751	1.248	0.718	0.991	156	747	3325	3015	-0.5	1377	1948	1268	1747	0
1	2	14		SD02150	2250	25050	120	1196	1187	278	61	62	15	100	100	0	2013	1934	440	100	101	15	100	100	0	0.593	0.614	0.614	0.613	1.111	0.614	0.985	120	496	3048	2960	-0.753	1135	1913	1126	1834	0
1	3	14		GH14048	2450	25050	120	1072	1015	198	59	61	14	100	100	0	1511	1421	301	101	102	14	100	100	0	0.718	0.724	0.721	0.728	1.092	0.713	0.989	120	514	2423	2276	-0.477	1013	1410	956	1320	0
1	4	14		GH14121	2640	25050	130	810	776	225	60	61	17	100	100	0	1005	921	229	100	102	17	100	100	0	0.829	0.872	0.862	0.871	1.146	0.879	0.957	120	565	1655	1537	-0.271	750	905	716	821	0
1	5	14		GH14667	2830	25050	130	644	630	174	61	63	28	100	100	0	890	848	219	100	103	30	100	100	0	0.738	0.761	0.76	0.76	1.127	0.76	0.979	120	562	1373	1317	-0.438	583	790	569	748	0
1	6	14		GH14845	3030	25060	130	778	752	184	61	64	28	100	100	0	1000	978	235	101	105	31	100	100	0	0.798	0.788	0.789	0.789	1.109	0.791	0.984	120	597	1616	1568	-0.326	717	899	691	877	0
1	7	14		GH15479	3230	25060	130	1500	1463	291	61	65	28	100	100	0	2782	2686	548	104	108	33	100	100	0	0.537	0.543	0.542	0.544	1.087	0.541	0.991	120	581	4117	3984	-0.896	1439	2678	1402	2582	0
1	8	14		GH16063	3420	25060	130	1457	1379	303	60	63	24	100	100	0	2061	1944	434	104	107	30	100	100	0	0.714	0.717	0.711	0.719	1.086	0.714	0.989	120	565	3354	3159	-0.486	1397	1957	1319	1840	0
1	9	14		GH18255	3620	25060	130	1237	1210	235	60	62	17	100	100	0	1688	1642	312	104	106	20	100	100	0	0.743	0.748	0.749	0.748	1.073	0.744	0.991	120	581	2761	2688	-0.428	1177	1584	1150	1538	0
1	10	14		GH19262	3810	25060	130	973	960	234	61	63	15	100	100	0	1064	1008	237	104	105	16	100	100	0	0.95	0.994	0.995	1	1.123	0.989	0.984	120	564	1872	1803	-0.074	912	960	899	904	0
1	11	14		GH19382	4010	25060	120	1068	1019	241	64	74	78	100	99	0	1603	1507	338	103	117	103	100	99	0	0.669	0.68	0.679	0.68	1.105	0.678	0.985	120	543	2504	2359	-0.579	1004	1500	955	1404	0
1	12	14		GH19593	4210	25070	130	809	801	189	63	70	40	100	100	0	927	914	210	100	109	59	100	100	0	0.902	0.907	0.911	0.91	1.132	0.902	0.978	120	583	1573	1552	-0.149	746	827	738	814	0
1	13	14		GH19637	4400	25060	130	711	717	159	64	66	16	100	100	0	899	892	196	102	103	16	100	100	0	0.812	0.827	0.822	0.829	1.141	0.811	0.978	120	622	1444	1443	-0.301	647	797	653	790	0
1	14	14		GH19680	4600	25070	120	1219	1180	256	65	68	27	100	100	0	1840	1825	398	103	107	37	100	100	0	0.664	0.648	0.648	0.649	1.091	0.643	0.988	120	511	2891	2837	-0.59	1154	1737	1115	1722	0
1	15	14		GH23506	4790	25070	130	1719	1731	428	65	67	24	100	100	0	2258	2297	567	102	104	18	100	100	0	0.767	0.759	0.751	0.76	1.094	0.755	0.986	120	561	3810	3861	-0.382	1654	2156	1666	2195	0
1	16	14		GH24002	4980	25060	130	1095	1033	307	64	66	24	100	100	0	1325	1271	386	102	104	20	100	100	0	0.843	0.829	0.828	0.84	1.144	0.822	0.987	120	598	2254	2138	-0.246	1031	1223	969	1169	0
1	17	14		GH24458	5180	25070	130	923	958	204	64	66	20	100	100	0	1037	1069	228	103	105	20	100	100	0	0.92	0.925	0.922	0.928	1.114	0.916	0.98	120	581	1793	1860	-0.121	859	934	894	966	0
1	18	14		GH25012	5370	25070	130	1233	1175	294	64	68	22	100	100	0	1332	1268	328	103	105	17	100	100	0	0.951	0.954	0.954	0.963	1.116	0.941	0.987	120	581	2398	2276	-0.072	1169	1229	1111	1165	0
1	19	14		GH25405	5570	25080	120	1510	1459	313	63	67	22	100	100	0	1674	1640	346	103	105	18	100	100	0	0.921	0.908	0.915	0.908	1.12	0.91	0.985	120	529	3018	2933	-0.119	1447	1571	1396	1537	0
1	20	14		GH25591	5760	25070	130	1475	1475	331	62	64	23	100	100	0	1691	1790	404	103	108	65	100	100	0	0.89	0.838	0.841	0.841	1.099	0.826	0.988	120	581	3001	3100	-0.168	1413	1588	1413	1687	0
1	21	14		GH26238	5960	25070	120	1090	1029	251	64	65	18	100	100	0	1505	1412	377	104	109	62	99	98	0	0.732	0.738	0.739	0.765	1.27	0.723	0.974	120	528	2427	2273	-0.449	1026	1401	965	1308	0
1	22	14		GH26459	6150	25080	130	962	906	171	64	65	15	100	100	0	1341	1268	238	105	105	14	100	100	0	0.727	0.724	0.73	0.724	1.099	0.723	0.986	120	664	2134	2005	-0.461	898	1236	842	1163	0
1	1	15		GH27072	2040	25240	100	544	774	676	61	64	17	92	88	0	683	1051	947	100	103	17	95	90	0	0.828	0.75	0.766	0.858	1.937	0.726	0.992	80	462	1066	1664	-0.271	483	583	713	951	0
1	2	15		GH27315	2250	25240	130	1131	1075	232	61	62	17	100	100	0	2190	2065	431	100	101	16	100	100	0	0.512	0.516	0.513	0.515	1.098	0.511	0.986	120	628	3160	2979	-0.966	1070	2090	1014	1965	0
1	3	15		GH27892	2450	25240	120	1001	963	189	59	61	17	100	100	0	1308	1226	239	101	102	17	100	100	0	0.78	0.804	0.806	0.805	1.1	0.794	0.983	120	527	2149	2029	-0.358	942	1207	904	1125	0
1	4	15		GH28550	2650	25250	120	212	704	707	59	61	19	97	91	0	336	976	966	102	104	28	99	90	0	0.654	0.738	0.731	0.713	1.433	0.732	0.988	120	544	387	1519	-0.613	153	234	645	874	0
1	5	15		LD44824	2840	25250	130	1850	1774	360	60	63	23	100	100	0	2664	2522	539	101	104	27	100	100	0	0.698	0.708	0.708	0.711	1.091	0.702	0.989	120	565	4353	4135	-0.518	1790	2563	1714	2421	0
1	6	15		GH01718	3030	25250	130	949	932	160	60	63	32	100	100	0	1162	1133	205	100	102	17	100	100	0	0.837	0.844	0.847	0.848	1.119	0.836	0.976	120	565	1951	1905	-0.257	889	1062	872	1033	0
1	7	15		GH03958	3220	25250	130	1304	1244	293	60	63	21	100	100	0	1821	1767	436	103	105	24	100	100	0	0.724	0.712	0.715	0.715	1.089	0.699	0.986	120	598	2962	2848	-0.466	1244	1718	1184	1664	0
1	8	15		GH05994	3430	25250	120	294	299	124	61	65	24	99	99	0	400	423	171	107	112	30	99	99	0	0.795	0.753	0.759	0.769	1.318	0.745	0.945	120	543	526	554	-0.331	233	293	238	316	0
1	9	15		GH06691	3630	25260	130	851	836	169	62	65	20	100	100	0	1356	1296	261	108	111	21	100	100	0	0.632	0.652	0.647	0.653	1.12	0.651	0.983	120	565	2037	1962	-0.662	789	1248	774	1188	0
1	10	15		GH07816	3810	25250	130	1107	1036	226	62	65	19	100	100	0	1252	1173	237	103	106	22	100	100	0	0.909	0.91	0.907	0.909	1.103	0.909	0.987	120	566	2194	2044	-0.137	1045	1149	974	1070	0
1	11	15		GH14210	4010	25260	120	1493	1441	306	64	69	26	100	100	0	1807	1724	361	99	105	31	100	100	0	0.837	0.847	0.84	0.847	1.114	0.845	0.984	120	529	3137	3002	-0.257	1429	1708	1377	1625	0
1	12	15		GH14272	4200	25260	130	881	853	186	64	71	44	100	100	0	1063	1011	218	101	109	62	100	100	0	0.849	0.867	0.871	0.868	1.121	0.861	0.981	120	582	1779	1699	-0.236	817	962	789	910	0
1	13	15		GH15894	4400	25260	130	1024	997	209	65	68	20	100	100	0	1592	1521	316	105	107	20	100	100	0	0.645	0.658	0.665	0.66	1.101	0.653	0.987	120	595	2446	2348	-0.633	959	1487	932	1416	0
1	14	15		GH20378	4600	25260	140	791	759	197	65	68	21	100	100	0	1291	1192	332	108	111	21	99	99	0	0.614	0.64	0.644	0.657	1.22	0.634	0.985	156	616	1909	1778	-0.704	726	1183	694	1084	0
1	15	15		GH20987	4790	25260	130	723	718	169	63	67	23	100	100	0	724	726	169	105	108	22	100	100	0	1.066	1.055	1.033	1.066	1.169	1.047	0.973	120	561	1279	1276	0.093	660	619	655	621	0
1	16	15		GH21176	4990	25270	130	1141	1119	253	63	66	20	100	100	0	1631	1611	370	103	105	19	100	100	0	0.705	0.7	0.696	0.701	1.111	0.699	0.986	120	598	2606	2564	-0.503	1078	1528	1056	1508	0
1	17	15		GH27708	5180	25260	120	2098	2050	422	65	67	19	100	100	0	2428	2349	494	104	105	17	100	100	0	0.875	0.884	0.884	0.889	1.098	0.873	0.99	120	514	4357	4230	-0.193	2033	2324	1985	2245	0
1	18	15		GH28017	5370	25260	130	4098	4109	989	64	69	36	100	100	0	3503	3558	930	103	108	35	100	100	0	1.186	1.171	1.164	1.185	1.111	1.155	0.993	120	565	7434	7500	0.247	4034	3400	4045	3455	0
1	19	15		GH28769	5560	25270	130	1132	1050	242	62	68	39	100	100	0	1313	1219	263	103	107	43	100	100	0	0.884	0.885	0.884	0.883	1.139	0.889	0.979	120	567	2280	2104	-0.177	1070	1210	988	1116	0
1	20	15		LD21722	5760	25270	130	705	708	213	63	67	27	100	100	0	779	792	230	104	107	33	100	100	0	0.951	0.938	0.926	0.944	1.225	0.943	0.971	120	612	1317	1333	-0.072	642	675	645	688	0
1	21	15		LD22509	5960	25270	130	2550	2421	491	65	66	18	100	100	0	2650	2495	524	105	105	17	100	100	0	0.976	0.986	0.987	0.99	1.072	0.98	0.989	120	581	5030	4746	-0.034	2485	2545	2356	2390	0
1	22	15		LD23434	6150	25270	130	1059	1008	187	65	66	15	100	100	0	1219	1143	239	105	106	15	100	100	0	0.892	0.908	0.909	0.925	1.19	0.891	0.985	120	663	2108	1981	-0.164	994	1114	943	1038	0
1	1	16		LD30182	2040	25440	100	1510	1381	540	62	65	19	100	100	0	2043	1808	699	102	104	18	100	100	0	0.746	0.773	0.775	0.777	1.138	0.774	0.99	80	486	3389	3025	-0.423	1448	1941	1319	1706	0
1	2	16		LD31163	2250	25440	130	895	864	184	61	63	18	100	100	0	1081	1022	219	101	103	19	100	100	0	0.851	0.872	0.873	0.875	1.107	0.868	0.985	120	630	1814	1724	-0.233	834	980	803	921	0
1	3	16		LD32381	2450	25440	140	917	875	242	60	63	21	100	99	0	1232	1141	328	101	104	28	98	98	0	0.758	0.784	0.784	0.807	1.261	0.773	0.982	156	667	1988	1855	-0.4	857	1131	815	1040	0
1	4	16		LD33046	2650	25450	120	1016	1016	376	60	64	23	100	100	0	1523	1470	502	101	106	32	100	100	0	0.672	0.698	0.705	0.688	1.178	0.7	0.983	120	512	2378	2325	-0.573	956	1422	956	1369	0
1	5	16		LD34980	2840	25440	130	1368	1296	294	60	65	24	100	100	0	1880	1740	407	102	106	28	100	100	0	0.736	0.755	0.756	0.759	1.098	0.746	0.987	120	582	3086	2874	-0.443	1308	1778	1236	1638	0
1	6	16		LD36009	3040	25450	120	1543	1422	391	61	65	37	100	100	0	2102	1933	538	102	105	28	100	100	0	0.741	0.743	0.745	0.746	1.118	0.739	0.985	120	530	3482	3192	-0.432	1482	2000	1361	1831	0
1	7	16		GH24302	3230	25450	130	1675	1634	348	61	63	19	100	100	0	2366	2271	471	103	105	23	100	100	0	0.713	0.726	0.723	0.725	1.087	0.727	0.987	120	566	3877	3741	-0.488	1614	2263	1573	2168	0
1	8	16		GH25051	3420	25440	120	179	573	626	63	64	15	94	90	0	247	748	805	106	108	15	95	89	0	0.823	0.794	0.819	0.86	1.835	0.781	0.98	120	529	257	1152	-0.282	116	141	510	642	0
1	9	16		GH25761	3620	25450	130	1007	1068	492	65	67	19	100	100	0	1004	1119	522	108	111	21	100	100	0	1.051	0.992	1.015	1.011	1.149	0.982	0.98	120	582	1838	2014	0.072	942	896	1003	1011	0
1	10	16		GH26019	3810	25450	130	1664	1642	272	63	67	26	100	100	0	2112	2067	334	101	104	19	100	100	0	0.796	0.803	0.801	0.804	1.099	0.805	0.989	120	577	3612	3545	-0.329	1601	2011	1579	1966	0
1	11	16		GH26152	4010	25450	120	909	898	296	63	67	28	100	100	0	1259	1250	399	99	103	32	100	99	0	0.729	0.725	0.719	0.727	1.156	0.724	0.985	120	529	2006	1986	-0.455	846	1160	835	1151	0
1	12	16		GH26463	4210	25460	120	1529	1473	308	64	69	32	100	100	0	2069	1999	411	102	107	35	100	100	0	0.745	0.743	0.738	0.743	1.094	0.742	0.991	120	544	3432	3306	-0.425	1465	1967	1409	1897	0
1	13	16		GH28553	4410	25460	120	1487	1436	333	64	68	20	100	100	0	1777	1711	386	106	108	22	100	100	0	0.852	0.855	0.849	0.852	1.105	0.853	0.989	120	513	3094	2977	-0.232	1423	1671	1372	1605	0
1	14	16		GH28686	4590	25460	130	1943	1908	422	65	69	28	100	100	0	2209	2128	454	107	110	25	100	100	0	0.893	0.912	0.911	0.914	1.103	0.911	0.991	120	547	3980	3864	-0.163	1878	2102	1843	2021	0
1	15	16		GH28883	4790	25460	120	1585	1534	328	63	69	32	100	100	0	2509	2435	493	105	107	23	100	100	0	0.633	0.631	0.624	0.631	1.141	0.63	0.978	120	556	3926	3801	-0.659	1522	2404	1471	2330	0
1	16	16		LD21844	4990	25460	120	1207	1197	314	62	65	20	100	100	0	1444	1454	365	102	103	14	100	100	0	0.853	0.839	0.843	0.837	1.112	0.839	0.985	120	514	2487	2487	-0.229	1145	1342	1135	1352	0
1	17	16		LD22682	5180	25460	120	1392	1335	308	65	69	30	100	100	0	1526	1458	313	104	107	31	100	100	0	0.933	0.938	0.936	0.933	1.102	0.942	0.986	120	528	2749	2624	-0.1	1327	1422	1270	1354	0
1	18	16		LD23009	5370	25460	130	2429	2399	519	65	73	57	100	100	0	2152	2045	423	104	110	43	100	100	0	1.154	1.202	1.199	1.204	1.091	1.202	0.991	120	596	4412	4275	0.207	2364	2048	2334	1941	0
1	19	16		LD27356	5570	25460	120	1192	1164	264	64	69	38	100	100	0	1902	1767	413	103	107	29	100	100	0	0.627	0.661	0.663	0.665	1.114	0.649	0.984	120	528	2927	2764	-0.673	1128	1799	1100	1664	0
1	20	16		LD27836	5760	25470	130	1599	1500	381	64	68	34	100	100	0	1989	1923	428	104	106	27	100	100	0	0.814	0.789	0.794	0.781	1.134	0.8	0.983	120	566	3420	3255	-0.296	1535	1885	1436	1819	0
1	21	16		LD28359	5950	25460	130	1422	1332	286	65	67	17	100	100	0	1747	1636	349	105	106	17	100	100	0	0.826	0.828	0.828	0.83	1.131	0.818	0.98	120	599	2999	2798	-0.275	1357	1642	1267	1531	0
1	22	16		LD28410	6160	25470	120	1336	1267	291	64	68	62	100	100	0	1747	1640	397	105	107	22	100	100	0	0.775	0.784	0.782	0.793	1.157	0.778	0.986	120	624	2914	2738	-0.368	1272	1642	1203	1535	0
1	1	17		LD28757	2060	25640	120	1566	1519	748	63	64	16	100	100	0	1932	1902	926	102	104	16	100	100	0	0.821	0.809	0.803	0.811	1.143	0.807	0.991	120	615	3333	3256	-0.284	1503	1830	1456	1800	0
1	2	17		LD28893	2250	25640	120	1418	1367	255	59	61	15	100	100	0	2343	2253	396	101	102	14	100	100	0	0.606	0.608	0.608	0.606	1.085	0.61	0.989	120	528	3601	3460	-0.722	1359	2242	1308	2152	0
1	3	17		LD29569	2450	25640	120	1614	1562	279	60	62	17	100	100	0	1830	1759	324	102	103	17	100	100	0	0.899	0.906	0.901	0.91	1.107	0.902	0.987	120	526	3282	3159	-0.153	1554	1728	1502	1657	0
1	4	17		LD29807	2650	25640	130	1362	1300	291	61	64	20	100	100	0	1949	1879	429	102	105	19	100	100	0	0.704	0.697	0.7	0.701	1.113	0.69	0.989	120	581	3148	3016	-0.506	1301	1847	1239	1777	0
1	5	17		LD29902	2840	25640	120	1364	1309	273	60	64	24	100	100	0	1734	1612	376	102	106	28	100	100	0	0.799	0.827	0.835	0.841	1.177	0.816	0.985	120	528	2936	2759	-0.324	1304	1632	1249	1510	0
1	6	17		LD29995	3040	25640	130	1447	1379	309	61	63	16	100	100	0	2468	2370	560	103	104	19	100	100	0	0.586	0.581	0.577	0.586	1.113	0.574	0.989	120	581	3751	3585	-0.771	1386	2365	1318	2267	0
1	7	17		LD30050	3230	25640	120	1249	1265	412	62	65	19	100	100	0	1464	1487	477	103	105	20	100	100	0	0.872	0.869	0.869	0.875	1.13	0.868	0.988	120	515	2548	2587	-0.197	1187	1361	1203	1384	0
1	8	17		LD30416	3420	25640	120	1763	1739	385	64	67	20	100	100	0	2396	2335	527	103	107	24	100	100	0	0.741	0.75	0.739	0.755	1.118	0.744	0.99	120	543	3992	3907	-0.433	1699	2293	1675	2232	0
1	9	17		GH07804	3620	25650	130	1457	1408	296	64	66	17	100	100	0	2266	2178	494	102	105	21	100	100	0	0.644	0.647	0.648	0.652	1.132	0.643	0.987	120	582	3557	3420	-0.636	1393	2164	1344	2076	0
1	10	17		GH07964	3810	25640	130	2228	2111	448	63	65	24	100	100	0	2507	2387	515	99	102	19	100	100	0	0.899	0.895	0.898	0.897	1.073	0.884	0.986	120	597	4573	4336	-0.153	2165	2408	2048	2288	0
1	11	17		GH08340	4010	25640	130	1624	1545	381	63	67	43	100	100	0	2420	2275	565	100	104	42	100	100	0	0.673	0.681	0.684	0.687	1.16	0.671	0.98	120	581	3881	3657	-0.572	1561	2320	1482	2175	0
1	12	17		GH08916	4200	25650	120	1103	1091	250	63	66	20	100	100	0	1466	1378	334	101	103	16	100	100	0	0.762	0.805	0.806	0.814	1.186	0.794	0.974	120	529	2405	2305	-0.392	1040	1365	1028	1277	0
1	13	17		GH09429	4400	25650	130	1542	1487	324	64	67	19	100	100	0	1633	1527	324	106	107	20	100	100	0	0.968	1.001	0.984	1.004	1.119	0.993	0.985	120	597	3005	2844	-0.047	1478	1527	1423	1421	0
1	14	17		GH09840	4600	25650	130	2116	2079	407	65	68	26	100	100	0	3304	3202	660	106	108	21	100	100	0	0.641	0.651	0.648	0.652	1.106	0.641	0.98	120	566	5249	5110	-0.641	2051	3198	2014	3096	0
1	15	17		GH12584	4790	25660	130	1731	1668	351	64	68	27	100	100	0	1520	1448	271	104	105	17	100	100	0	1.177	1.193	1.212	1.187	1.138	1.198	0.982	120	563	3083	2948	0.235	1667	1416	1604	1344	0
1	16	17		GH12953	4980	25650	130	2460	2493	633	64	70	33	100	100	0	1901	1898	470	102	107	33	100	100	0	1.332	1.352	1.363	1.36	1.125	1.348	0.985	120	583	4195	4225	0.413	2396	1799	2429	1796	0
1	17	17		GH13883	5180	25660	130	1402	1393	257	67	74	53	100	100	0	1997	1929	358	102	109	42	100	100	0	0.704	0.726	0.722	0.727	1.145	0.725	0.981	120	581	3230	3153	-0.505	1335	1895	1326	1827	0
1	18	17		GH14216	5370	25660	130	1834	1790	413	65	71	48	100	100	0	1639	1566	350	104	107	31	100	100	0	1.152	1.18	1.19	1.183	1.11	1.183	0.985	120	597	3304	3187	0.205	1769	1535	1725	1462	0
1	19	17		GH14769	5570	25660	120	1832	1731	350	64	70	38	100	100	0	1857	1800	336	104	107	29	100	100	0	1.009	0.983	0.981	0.979	1.115	0.991	0.984	120	550	3521	3363	0.012	1768	1753	1667	1696	0
1	20	17		GH15539	5760	25660	120	1407	1354	305	64	66	19	100	100	0	1962	1865	428	104	106	18	100	100	0	0.723	0.733	0.724	0.736	1.116	0.728	0.988	120	535	3201	3051	-0.468	1343	1858	1290	1761	0
1	21	17		GH23382	5960	25660	130	1767	1714	375	64	66	16	100	100	0	1582	1541	324	103	105	16	100	100	0	1.151	1.147	1.144	1.148	1.105	1.146	0.985	120	582	3182	3088	0.203	1703	1479	1650	1438	0
1	22	17		GH24511	6150	25660	130	1755	1711	331	65	66	16	100	100	0	2746	2618	522	105	106	16	100	100	0	0.64	0.655	0.652	0.66	1.12	0.645	0.988	120	647	4331	4159	-0.644	1690	2641	1646	2513	0
1	1	18		GH25238	2060	25830	120	1523	1504	410	63	65	15	100	100	0	1887	1812	478	103	104	14	100	100	0	0.818	0.843	0.845	0.844	1.106	0.843	0.989	120	580	3244	3150	-0.289	1460	1784	1441	1709	0
1	2	18		GH25720	2250	25830	130	1668	1562	410	60	62	15	100	100	0	1659	1537	410	101	102	16	100	100	0	1.032	1.046	1.047	1.057	1.105	1.041	0.989	120	564	3166	2938	0.046	1608	1558	1502	1436	0
1	3	18		GH25973	2440	25830	130	1830	1748	361	60	61	14	100	100	0	2661	2503	520	101	102	16	100	100	0	0.691	0.703	0.703	0.706	1.119	0.698	0.988	120	604	4330	4090	-0.532	1770	2560	1688	2402	0
1	4	18		GH26644	2640	25840	130	1897	1768	461	60	62	14	100	100	0	3076	2837	743	101	102	14	100	100	0	0.617	0.624	0.624	0.625	1.104	0.624	0.99	120	609	4812	4444	-0.696	1837	2975	1708	2736	0
1	5	18		LD22190	2840	25830	130	741	734	174	60	62	17	100	100	0	760	761	187	101	101	15	100	100	0	1.033	1.021	1.02	1.035	1.165	1.003	0.982	120	598	1340	1334	0.047	681	659	674	660	0
1	6	18		LD22279	3030	25840	120	1745	1663	364	60	63	18	100	100	0	2206	2048	475	101	103	19	100	100	0	0.8	0.823	0.827	0.832	1.118	0.816	0.99	120	515	3790	3550	-0.321	1685	2105	1603	1947	0
1	7	18		LD22456	3220	25840	120	1126	1082	251	62	66	23	100	100	0	1500	1448	343	99	104	26	100	100	0	0.759	0.756	0.763	0.759	1.121	0.749	0.982	120	544	2465	2369	-0.397	1064	1401	1020	1349	0
1	8	18		LD22666	3420	25840	130	1202	1129	251	62	66	23	100	100	0	1759	1692	368	99	103	26	100	100	0	0.687	0.67	0.665	0.67	1.109	0.67	0.985	120	613	2800	2660	-0.542	1140	1660	1067	1593	0
1	9	18		LD22858	3620	25840	120	1567	1467	317	61	63	16	100	100	0	2334	2166	432	99	101	19	100	100	0	0.674	0.68	0.681	0.675	1.124	0.683	0.986	120	535	3741	3473	-0.57	1506	2235	1406	2067	0
1	10	18		LD23217	3810	25850	130	1604	1500	323	63	64	37	100	100	0	2569	2435	458	101	104	39	100	100	0	0.624	0.616	0.624	0.609	1.132	0.621	0.986	120	622	4009	3771	-0.679	1541	2468	1437	2334	0
1	11	18		LD38533	4010	25840	120	1736	1698	558	63	66	39	100	100	0	2116	2061	701	100	104	42	100	100	0	0.83	0.834	0.823	0.849	1.257	0.827	0.981	120	558	3689	3596	-0.269	1673	2016	1635	1961	0
1	12	18		LD38760	4210	25850	120	843	891	429	63	66	19	100	99	0	1232	1234	535	102	103	15	100	100	0	0.69	0.731	0.736	0.715	1.216	0.751	0.967	120	495	1910	1960	-0.535	780	1130	828	1132	0
1	13	18		LD39167	4400	25850	120	1076	1112	495	64	67	19	100	100	0	1406	1440	594	105	107	17	100	100	0	0.778	0.785	0.785	0.774	1.15	0.803	0.974	120	550	2313	2383	-0.362	1012	1301	1048	1335	0
1	14	18		LD40094	4600	25840	120	466	723	567	64	67	18	99	98	0	633	942	720	106	107	16	96	95	0	0.763	0.788	0.779	0.831	1.498	0.784	0.979	120	543	929	1495	-0.391	402	527	659	836	0
1	15	18		LD40380	4790	25850	120	351	586	456	65	68	17	100	99	0	445	739	567	106	107	17	99	99	0	0.844	0.823	0.824	0.855	1.308	0.809	0.984	120	515	625	1154	-0.245	286	339	521	633	0
1	16	18		LD42550	4980	25850	120	733	865	463	65	69	19	99	99	0	747	875	485	104	106	21	100	99	0	1.039	1.038	1.055	1.078	1.212	1.009	0.976	120	543	1311	1571	0.055	668	643	800	771	0
1	17	18		LD45234	5180	25850	120	504	763	583	67	72	29	100	100	0	660	899	635	104	108	29	100	99	0	0.786	0.875	0.845	0.849	1.277	0.894	0.98	120	563	993	1491	-0.347	437	556	696	795	0
1	18	18		LD45430	5380	25860	120	449	830	691	65	72	34	99	98	0	604	961	725	104	108	25	99	99	0	0.768	0.893	0.835	0.827	1.452	0.921	0.978	120	523	884	1622	-0.381	384	500	765	857	0
1	19	18		LD46661	5550	25850	100	791	766	394	64	69	25	100	100	0	879	880	449	104	109	29	100	97	0	0.938	0.905	0.916	0.943	1.311	0.891	0.972	80	436	1502	1478	-0.092	727	775	702	776	0
1	20	18		LD47350	5750	25850	110	419	609	449	65	69	24	98	91	0	500	715	551	104	108	27	97	88	0	0.894	0.89	0.873	0.976	1.448	0.85	0.964	80	527	750	1155	-0.162	354	396	544	611	0
1	21	18		LD47780	5950	25850	130	700	750	410	65	66	16	100	99	0	801	922	528	104	106	17	100	99	0	0.911	0.837	0.818	0.867	1.329	0.809	0.958	120	636	1332	1503	-0.134	635	697	685	818	0
1	22	18		LP05745	6150	25850	120	381	593	486	66	67	18	97	95	0	443	715	591	106	107	19	90	86	0	0.935	0.865	0.898	1.023	1.728	0.841	0.971	120	623	652	1136	-0.097	315	337	527	609	0
1	1	19		SD04244	2050	26020	120	777	1137	920	63	66	17	100	100	0	728	1190	967	104	105	15	99	98	0	1.144	0.989	0.996	1.065	1.317	0.968	0.991	120	600	1338	2160	0.194	714	624	1074	1086	0
1	2	19		SD04853	2250	26030	120	1676	1642	494	64	70	41	100	100	0	2196	2081	590	105	109	34	100	100	0	0.771	0.799	0.794	0.795	1.114	0.8	0.989	120	555	3703	3554	-0.375	1612	2091	1578	1976	0
1	3	19		SD05937	2430	26030	100	1250	1213	954	62	68	31	100	92	0	1344	1239	959	103	106	25	100	93	0	0.957	1.013	1.026	1.08	1.351	1.002	0.991	80	452	2429	2287	-0.063	1188	1241	1151	1136	0
1	4	19		SD07967	2630	26020	100	891	968	788	62	65	20	100	93	0	877	1075	865	102	104	19	97	92	0	1.07	0.931	0.951	1.064	1.543	0.919	0.989	80	461	1604	1879	0.097	829	775	906	973	0
1	5	19		SD09011	2840	26040	120	894	882	416	61	64	18	100	100	0	1097	1110	490	101	102	16	100	100	0	0.836	0.814	0.796	0.802	1.17	0.819	0.981	120	559	1829	1830	-0.258	833	996	821	1009	0
1	6	19		SD09360	3030	26030	120	291	566	541	62	64	15	97	96	0	377	700	643	101	101	14	95	93	0	0.83	0.841	0.848	0.863	1.521	0.84	0.982	120	530	505	1103	-0.269	229	276	504	599	0
1	7	19		GH21171	3230	26040	120	620	803	509	63	67	27	100	100	0	894	1125	679	100	103	25	100	100	0	0.702	0.722	0.7	0.716	1.21	0.729	0.978	120	565	1351	1765	-0.511	557	794	740	1025	0
1	8	19		GH23184	3430	26040	120	547	680	375	62	65	21	100	100	0	627	768	452	101	105	24	99	99	0	0.922	0.927	0.944	0.992	1.299	0.888	0.973	120	557	1011	1285	-0.117	485	526	618	667	0
1	9	19		GH25458	3610	26030	110	784	765	431	64	71	44	100	98	0	784	844	504	105	110	34	97	95	0	1.06	0.949	1.005	1.083	1.449	0.915	0.962	80	488	1399	1440	0.085	720	679	701	739	0
1	10	19		GH27092	3800	26040	110	625	668	444	65	71	43	96	91	0	790	833	528	107	113	36	97	96	0	0.82	0.831	0.826	0.833	1.26	0.834	0.977	80	508	1243	1329	-0.286	560	683	603	726	0
1	11	19		LD21322	4010	26040	120	1479	1406	501	63	66	20	100	100	0	1986	1991	682	104	107	22	100	100	0	0.752	0.712	0.711	0.705	1.145	0.711	0.981	120	556	3298	3230	-0.41	1416	1882	1343	1887	0
1	12	19		LD22609	4200	26030	150	86	443	657	66	72	30	43	36	0	131	486	680	106	110	24	51	39	0	0.8	0.992	0.94	0.896	2.772	0.971	0.973	156	697	45	757	-0.322	20	25	377	380	-50
1	13	19		ResGen_CK_1A1	4410	26040	110	823	820	185	68	72	22	100	100	0	1150	1098	257	108	113	27	100	100	0	0.725	0.76	0.761	0.762	1.13	0.748	0.98	80	486	1797	1742	-0.465	755	1042	752	990	0
1	14	19		ResGen_CK_1A3	4600	26050	120	642	624	173	69	74	27	99	99	0	1027	978	272	108	114	32	100	100	0	0.624	0.638	0.632	0.641	1.213	0.636	0.976	120	575	1492	1425	-0.682	573	919	555	870	0
1	15	19		ResGen_CK_1A5	4800	26050	120	797	763	256	70	75	26	99	99	0	1250	1158	393	112	117	32	100	98	0	0.639	0.663	0.656	0.68	1.25	0.66	0.985	120	495	1865	1739	-0.646	727	1138	693	1046	0
1	16	19		ResGen_CK_1A7	4990	26050	120	808	771	229	70	76	24	100	100	0	1195	1141	322	110	116	32	100	100	0	0.68	0.68	0.685	0.675	1.128	0.68	0.983	120	555	1823	1732	-0.556	738	1085	701	1031	0
1	17	19		ResGen_CK_1A9	5180	26050	110	829	842	216	73	82	40	100	100	0	962	974	243	110	119	39	100	100	0	0.887	0.89	0.893	0.892	1.108	0.887	0.982	80	498	1608	1633	-0.172	756	852	769	864	0
1	18	19		ResGen_CK_1A11	5380	26050	120	4045	3947	2422	71	78	36	100	100	0	1857	1856	1126	109	114	27	100	99	0	2.273	2.219	2.252	2.337	1.231	2.198	0.992	120	568	5722	5623	1.185	3974	1748	3876	1747	0
1	19	19		ResGen_CK_1C1	5570	26050	110	765	723	162	69	74	25	100	100	0	861	825	195	108	114	25	100	100	0	0.924	0.912	0.915	0.919	1.124	0.892	0.977	80	517	1449	1371	-0.114	696	753	654	717	0
1	20	19		ResGen_CK_1C3	5760	26050	110	959	933	150	67	71	23	100	100	0	882	863	132	107	110	20	100	100	0	1.151	1.146	1.127	1.146	1.108	1.143	0.98	80	566	1667	1622	0.203	892	775	866	756	0
1	21	19		ResGen_CK_1C5	5970	26060	120	524	501	189	67	69	20	100	100	0	751	702	254	107	109	19	100	100	0	0.71	0.729	0.725	0.727	1.24	0.728	0.964	120	541	1101	1029	-0.495	457	644	434	595	0
1	22	19		ResGen_CK_1C7	6160	26060	120	641	623	111	67	69	19	100	100	0	971	928	144	109	111	20	100	100	0	0.666	0.679	0.679	0.675	1.158	0.682	0.974	120	629	1436	1375	-0.587	574	862	556	819	0
1	1	20		ResGen_CK_1C9	2060	26220	120	793	754	213	67	80	63	99	98	0	1393	1299	379	108	118	54	99	99	0	0.565	0.577	0.583	0.587	1.185	0.572	0.983	120	649	2011	1878	-0.824	726	1285	687	1191	0
1	2	20		ResGen_CK_1C11	2250	26220	110	5117	4665	1913	74	99	89	100	100	0	3960	3549	1416	113	131	71	100	100	0	1.311	1.336	1.33	1.332	1.072	1.324	0.993	80	498	8890	8027	0.391	5043	3847	4591	3436	0
1	3	20		ResGen_CK_1E1	2450	26220	110	3783	3552	1065	72	93	91	100	100	0	2516	2368	715	110	124	75	100	100	0	1.542	1.541	1.544	1.549	1.08	1.523	0.992	80	530	6117	5738	0.625	3711	2406	3480	2258	0
1	4	20		ResGen_CK_1E3	2650	26220	120	590	555	150	67	76	68	99	98	0	575	549	148	107	113	59	99	96	0	1.118	1.104	1.119	1.127	1.197	1.086	0.974	120	611	991	930	0.16	523	468	488	442	0
1	5	20		ResGen_CK_1E5	2840	26220	120	5639	5660	1223	67	70	18	100	100	0	5176	5049	1169	105	107	18	100	100	0	1.099	1.131	1.123	1.144	1.154	1.116	0.988	120	481	10643	10537	0.136	5572	5071	5593	4944	0
1	6	20		ResGen_CK_1E7	3040	26230	120	469	457	141	68	72	23	100	100	0	526	518	156	105	107	19	99	99	0	0.952	0.942	0.953	0.953	1.29	0.936	0.958	120	588	822	802	-0.07	401	421	389	413	0
1	7	20		ResGen_CK_1E9	3220	26230	110	1313	1238	362	67	74	33	100	100	0	1050	984	274	104	111	28	100	100	0	1.317	1.331	1.329	1.331	1.113	1.33	0.986	80	473	2192	2051	0.397	1246	946	1171	880	0
1	8	20		ResGen_CK_1E11	3440	26230	110	531	521	147	70	80	53	100	100	0	640	644	155	111	120	45	100	100	0	0.871	0.846	0.845	0.836	1.181	0.854	0.965	80	520	990	984	-0.199	461	529	451	533	0
1	9	20		ResGen_CK_1G1	3630	26240	120	861	760	326	72	90	76	95	93	0	1174	1029	439	117	132	65	98	97	0	0.746	0.754	0.753	0.752	1.203	0.748	0.983	120	590	1846	1600	-0.422	789	1057	688	912	0
1	10	20		ResGen_CK_1G3	3820	26220	110	1015	939	344	72	100	122	100	92	0	1002	928	324	119	145	122	100	92	0	1.068	1.072	1.074	1.074	1.117	1.062	0.982	80	493	1826	1676	0.095	943	883	867	809	0
1	11	20		ResGen_CK_1G5	4010	26240	130	473	471	104	70	83	83	99	97	0	677	661	133	114	124	85	99	99	0	0.716	0.733	0.721	0.731	1.169	0.737	0.958	120	606	966	948	-0.482	403	563	401	547	0
1	12	20		ResGen_CK_1G7	4210	26240	120	3502	3638	1986	70	77	39	100	100	0	2442	2456	1295	111	118	32	100	100	0	1.472	1.522	1.515	1.511	1.121	1.526	0.994	120	562	5763	5913	0.558	3432	2331	3568	2345	0
1	13	20		ResGen_CK_1G9	4410	26240	120	1126	1062	271	72	83	48	100	100	0	1615	1500	389	114	123	44	100	100	0	0.702	0.714	0.719	0.72	1.125	0.711	0.985	120	602	2555	2376	-0.51	1054	1501	990	1386	0
1	14	20		ResGen_CK_1G11	4610	26240	110	384	384	79	72	77	29	100	100	0	461	450	76	113	120	39	100	100	0	0.897	0.926	0.931	0.92	1.201	0.93	0.933	80	439	660	649	-0.158	312	348	312	337	0
1	15	20		HRB_1	4780	26230	150	82	189	281	73	87	130	17	14	0	124	243	324	115	123	70	18	16	0	1	0.906	0.955	0.923	2.942	0.869	0.966	156	681	18	244	0	9	9	116	128	-50
1	16	20		HRB_17	4990	26240	110	970	934	203	76	95	155	100	100	0	1090	1041	234	114	125	79	100	100	0	0.916	0.926	0.928	0.931	1.122	0.924	0.981	80	498	1870	1785	-0.127	894	976	858	927	0
1	17	20		HRB_33	5190	26250	120	4525	4252	1160	74	83	37	100	100	0	2933	2766	705	111	119	36	100	100	0	1.577	1.574	1.583	1.563	1.109	1.591	0.985	120	525	7273	6833	0.657	4451	2822	4178	2655	0
1	18	20		Henikoff_5	5380	26250	120	2471	2285	1352	72	77	26	100	100	0	1486	1414	795	111	115	24	100	100	0	1.745	1.698	1.682	1.715	1.159	1.703	0.989	120	484	3774	3516	0.803	2399	1375	2213	1303	0
1	19	20		Duke_11	5580	26250	120	3129	3001	882	70	75	24	100	100	0	2621	2440	701	111	115	25	100	100	0	1.219	1.258	1.265	1.27	1.133	1.263	0.986	120	539	5569	5260	0.285	3059	2510	2931	2329	0
1	20	20		Duke_13	5780	26260	100	416	527	388	68	70	18	100	97	0	371	551	401	109	109	14	100	96	0	1.328	1.038	1.096	1.141	1.347	0.998	0.959	80	392	610	901	0.41	348	262	459	442	0
1	21	20		HRB_5	5960	26240	150	74	149	196	67	71	20	32	20	0	113	204	246	109	112	19	29	21	0	1.75	0.863	0.824	0.894	3.28	0.798	0.922	156	633	11	177	0.807	7	4	82	95	-50
1	22	20		HRB_21	6160	26250	110	662	625	148	67	71	22	100	100	0	774	733	173	109	113	21	100	100	0	0.895	0.894	0.9	0.898	1.129	0.883	0.975	80	493	1260	1182	-0.16	595	665	558	624	0
1	1	21		HRB_37	2060	26420	110	1419	1366	507	65	70	24	100	100	0	1501	1436	535	107	111	23	100	100	0	0.971	0.979	0.985	0.986	1.116	0.974	0.99	80	584	2748	2630	-0.042	1354	1394	1301	1329	0
1	2	21		Henikoff_9	2260	26420	120	3636	3719	1360	69	82	62	100	100	0	2347	2446	816	111	122	56	100	100	0	1.595	1.563	1.556	1.558	1.095	1.595	0.987	120	662	5803	5985	0.674	3567	2236	3650	2335	0
1	3	21		Duke_20	2460	26420	120	2396	2311	637	71	86	80	100	99	0	2107	1953	552	111	122	66	99	99	0	1.165	1.216	1.188	1.236	1.155	1.216	0.987	120	662	4321	4082	0.22	2325	1996	2240	1842	0
1	4	21		Duke_19	2660	26430	110	735	1030	767	67	70	18	100	100	0	615	948	750	107	108	16	98	98	0	1.315	1.145	1.213	1.235	1.211	1.088	0.982	80	501	1176	1804	0.395	668	508	963	841	0
1	5	21		Eisenman_4	2830	26410	150	74	173	253	68	71	22	27	22	0	113	213	261	106	108	18	32	22	0	0.857	0.981	1.007	1.101	2.692	0.969	0.969	156	852	13	212	-0.222	6	7	105	107	-50
1	6	21		Auld_2	3040	26450	110	1063	1386	856	68	73	24	100	100	0	787	1050	727	108	109	18	100	100	0	1.465	1.399	1.49	1.504	1.182	1.307	0.981	80	512	1674	2260	0.551	995	679	1318	942	0
1	7	21		Auld_4	3220	26420	150	72	187	326	70	88	84	16	14	0	107	233	359	108	121	63	15	14	0	-2	0.936	1.09	1.125	2.906	0.94	0.964	156	907	1	242	Error	2	-1	117	125	-50
1	8	21		SP1	3430	26420	110	4565	4343	1351	73	118	159	100	100	0	3214	3024	960	112	143	119	100	100	0	1.448	1.466	1.458	1.477	1.094	1.459	0.992	80	539	7594	7182	0.534	4492	3102	4270	2912	0
1	9	21		SP3	3620	26430	130	6871	6654	1356	72	98	132	100	100	0	3866	3793	742	113	129	91	100	100	0	1.812	1.789	1.782	1.789	1.076	1.772	0.985	120	687	10552	10262	0.857	6799	3753	6582	3680	0
1	10	21		SP5	3820	26430	120	9327	10313	6210	71	101	129	100	100	0	4772	5101	2972	116	140	115	100	100	0	1.988	2.055	2.026	2.059	1.126	2.042	0.99	120	624	13912	15227	0.991	9256	4656	10242	4985	0
1	11	21		Human	4000	26430	130	4673	3809	2149	69	76	37	100	100	0	2485	2125	1149	112	117	35	99	99	0	1.94	1.858	1.851	1.841	1.155	1.874	0.984	120	683	6977	5753	0.956	4604	2373	3740	2013	0
1	12	21		Lambda	4210	26430	110	2016	2004	280	70	93	82	100	100	0	1801	1746	258	110	129	68	100	100	0	1.151	1.182	1.182	1.187	1.092	1.204	0.987	80	560	3637	3570	0.203	1946	1691	1934	1636	0
1	13	21		Fly Genomic	4410	26430	110	5276	5058	1025	73	114	207	100	100	0	3447	3339	629	113	148	158	100	100	0	1.561	1.545	1.538	1.542	1.06	1.563	0.992	80	548	8537	8211	0.642	5203	3334	4985	3226	0
1	14	21		Fly Genomic-Digested	4610	26440	120	3627	3252	2085	72	95	180	94	89	0	4838	4352	2790	114	135	138	98	95	0	0.753	0.75	0.755	0.757	1.16	0.749	0.995	120	638	8279	7418	-0.41	3555	4724	3180	4238	0
1	15	21		Fly Genomic-Random Primed	4800	26440	120	4277	4135	964	71	88	146	99	99	0	2769	2685	684	115	122	74	99	98	0	1.585	1.581	1.555	1.64	1.274	1.568	0.986	120	585	6860	6634	0.664	4206	2654	4064	2570	0
1	16	21		Blank	4990	26440	130	12570	14109	6486	70	84	136	100	100	0	6569	7131	3004	111	118	68	100	100	0	1.936	2	1.963	1.977	1.092	2.087	0.986	120	646	18958	21059	0.953	12500	6458	14039	7020	0
1	17	21		EMPTY	5170	26430	150	71	74	18	70	75	29	6	0	0	109	110	16	108	115	29	4	0	0	1	2	1.274	1.122	3.195	0.837	0.294	156	758	2	6	0	1	1	4	2	-75
1	18	21		EMPTY	5370	26430	150	70	74	41	69	74	23	7	2	0	110	113	26	109	114	27	6	3	0	1	1.25	0.9	0.857	3.199	1.198	0.324	156	723	2	9	0	1	1	5	4	-75
1	19	21		EMPTY	5560	26430	150	69	73	21	69	74	26	11	2	0	110	115	24	109	115	29	11	3	0	0	0.667	0.93	1.005	3.359	0.724	0.297	156	736	1	10	Error	0	1	4	6	-75
1	20	21		EMPTY	5760	26430	150	70	77	39	68	72	23	17	5	0	109	112	24	110	114	26	9	3	0	-2	4.5	1	0.856	3.427	1.484	0.188	156	750	1	11	Error	2	-1	9	2	-75
1	21	21		EMPTY	5960	26440	150	71	75	24	67	73	25	14	4	0	109	117	32	109	115	29	12	7	0	100000	1	0.785	0.686	3.349	0.777	0.359	156	755	4	16	16.61	4	0	8	8	-75
1	22	21		EMPTY	6150	26440	150	73	74	23	68	74	26	13	3	0	108	113	23	108	115	31	10	2	0	100000	1.2	1.429	1.171	3.485	0.866	0.348	156	954	5	11	16.61	5	0	6	5	-75
2	1	1		GM01045	6570	22470	140	564	559	102	61	63	16	100	100	0	649	632	107	101	102	13	100	100	0	0.918	0.938	0.946	0.937	1.18	0.935	0.97	156	846	1051	1029	-0.124	503	548	498	531	0
2	2	1		GM01181	6760	22480	120	477	478	79	59	62	17	100	100	0	691	680	108	100	102	19	100	100	0	0.707	0.722	0.721	0.724	1.139	0.714	0.973	120	557	1009	999	-0.5	418	591	419	580	0
2	3	1		GM01267	6960	22480	130	654	643	121	61	63	16	100	100	0	837	824	148	101	101	15	100	100	0	0.806	0.805	0.802	0.805	1.136	0.796	0.971	120	678	1329	1305	-0.312	593	736	582	723	0
2	4	1		GM01527	7160	22480	130	631	610	119	61	63	16	100	100	0	677	656	125	100	101	16	100	100	0	0.988	0.987	0.992	0.99	1.133	0.997	0.968	120	642	1147	1105	-0.018	570	577	549	556	0
2	5	1		GM01846	7350	22480	140	819	797	143	61	62	14	100	100	0	1243	1201	205	100	101	15	100	100	0	0.663	0.668	0.669	0.668	1.108	0.664	0.98	156	720	1901	1837	-0.593	758	1143	736	1101	0
2	6	1		LD01705	7550	22480	150	699	695	109	61	63	15	100	100	0	951	939	142	100	101	15	100	100	0	0.75	0.756	0.752	0.755	1.105	0.751	0.98	156	772	1489	1473	-0.416	638	851	634	839	0
2	7	1		LD05267	7740	22480	130	549	541	89	61	63	18	100	100	0	869	847	122	100	101	16	100	100	0	0.635	0.643	0.652	0.64	1.148	0.64	0.962	120	626	1257	1227	-0.656	488	769	480	747	0
2	8	1		LD05344	7930	22480	120	668	654	113	61	64	17	100	100	0	731	717	111	101	102	14	100	100	0	0.963	0.963	0.965	0.963	1.127	0.96	0.975	120	576	1237	1209	-0.054	607	630	593	616	0
2	9	1		LD05512	8130	22480	130	913	882	141	61	64	17	100	100	0	1176	1145	181	101	103	20	100	100	0	0.793	0.786	0.779	0.788	1.128	0.783	0.982	120	673	1927	1865	-0.335	852	1075	821	1044	0
2	10	1		LD05816	8330	22490	140	1207	1142	278	61	66	89	98	98	0	1287	1231	283	101	104	62	100	98	0	0.966	0.957	0.951	0.95	1.279	0.965	0.973	156	696	2332	2211	-0.049	1146	1186	1081	1130	0
2	11	1		LD05893	8520	22490	140	524	507	110	61	67	92	100	100	0	968	933	191	100	104	64	100	100	0	0.533	0.535	0.534	0.534	1.152	0.563	0.897	156	653	1331	1279	-0.907	463	868	446	833	0
2	12	1		LD06317	8720	22490	160	1555	1507	380	63	65	19	100	100	0	1925	1854	422	100	102	16	100	100	0	0.818	0.823	0.822	0.813	1.202	0.828	0.983	208	856	3317	3198	-0.291	1492	1825	1444	1754	0
2	13	1		LD09559	8910	22490	120	767	765	176	63	68	32	100	100	0	918	897	227	100	104	29	100	100	0	0.861	0.881	0.871	0.903	1.294	0.859	0.966	120	549	1522	1499	-0.217	704	818	702	797	0
2	14	1		LD10028	9110	22490	130	852	833	151	63	66	23	100	100	0	954	932	162	99	102	25	100	100	0	0.923	0.924	0.913	0.928	1.167	0.918	0.971	120	662	1644	1603	-0.116	789	855	770	833	0
2	15	1		LD10274	9300	22490	130	749	713	183	63	67	28	100	100	0	1019	965	227	99	103	36	100	100	0	0.746	0.751	0.754	0.744	1.139	0.754	0.975	120	663	1606	1516	-0.423	686	920	650	866	0
2	16	1		LD10416	9500	22500	130	774	752	143	63	67	24	100	100	0	1114	1094	196	101	103	24	100	100	0	0.702	0.694	0.698	0.692	1.152	0.69	0.971	120	642	1724	1682	-0.511	711	1013	689	993	0
2	17	1		LD13706	9700	22490	140	849	837	156	64	66	21	100	100	0	1102	1085	194	101	102	16	100	100	0	0.784	0.786	0.775	0.784	1.155	0.782	0.975	156	701	1786	1757	-0.351	785	1001	773	984	0
2	18	1		LD14049	9880	22490	150	393	400	98	64	66	18	100	100	0	548	547	94	100	103	20	100	100	0	0.734	0.752	0.743	0.745	1.189	0.77	0.935	156	785	777	783	-0.445	329	448	336	447	0
2	19	1		LD16810	10090	22500	130	609	594	111	64	67	18	100	100	0	706	688	124	101	104	22	100	100	0	0.901	0.903	0.899	0.904	1.15	0.898	0.957	120	642	1150	1117	-0.151	545	605	530	587	0
2	20	1		LD17730	10280	22500	120	654	647	108	63	65	14	100	100	0	846	842	125	101	102	17	100	100	0	0.793	0.788	0.787	0.786	1.135	0.789	0.967	120	579	1336	1325	-0.334	591	745	584	741	0
2	21	1		LD18683	10480	22490	130	554	575	142	62	64	16	100	100	0	736	738	177	100	102	17	100	100	0	0.774	0.804	0.803	0.81	1.196	0.808	0.963	120	659	1128	1151	-0.37	492	636	513	638	0
2	22	1		LD18740	10670	22500	140	635	611	172	62	63	14	100	100	0	891	853	234	101	102	13	99	99	0	0.725	0.73	0.726	0.742	1.395	0.726	0.965	156	841	1363	1301	-0.463	573	790	549	752	0
2	1	2		LD18769	6580	22660	120	631	638	120	59	61	20	100	100	0	1075	1028	163	100	100	16	100	100	0	0.587	0.624	0.617	0.621	1.136	0.622	0.971	120	557	1547	1507	-0.769	572	975	579	928	0
2	2	2		LD19034	6760	22660	130	880	843	210	59	67	56	100	100	0	1163	1103	268	99	109	86	100	100	0	0.772	0.781	0.782	0.782	1.132	0.77	0.977	120	547	1885	1788	-0.374	821	1064	784	1004	0
2	3	2		LD05405	6960	22670	120	871	843	197	61	69	58	100	100	0	1121	1079	235	100	110	88	100	100	0	0.793	0.799	0.793	0.798	1.141	0.804	0.977	120	529	1831	1761	-0.334	810	1021	782	979	0
2	4	2		LD05535	7160	22670	120	821	809	191	60	62	16	100	100	0	1038	989	244	99	100	19	100	100	0	0.81	0.842	0.853	0.854	1.162	0.836	0.977	120	528	1700	1639	-0.303	761	939	749	890	0
2	5	2		LD05574	7360	22670	120	1111	1079	197	60	62	15	100	100	0	1569	1483	287	99	101	18	100	100	0	0.715	0.736	0.724	0.742	1.159	0.726	0.975	120	496	2521	2403	-0.484	1051	1470	1019	1384	0
2	6	2		LD05592	7550	22670	120	862	832	262	61	64	18	100	100	0	1317	1252	358	98	101	22	100	100	0	0.657	0.668	0.666	0.659	1.124	0.672	0.979	120	497	2020	1925	-0.606	801	1219	771	1154	0
2	7	2		LD05671	7740	22670	130	466	457	99	61	65	24	100	100	0	748	726	159	99	103	32	100	100	0	0.624	0.632	0.625	0.633	1.166	0.619	0.96	120	559	1054	1023	-0.68	405	649	396	627	0
2	8	2		LD05707	7940	22670	140	568	577	213	62	66	24	100	98	0	635	609	205	100	105	33	98	97	0	0.946	1.012	1.007	1.028	1.505	1.018	0.954	156	633	1041	1024	-0.08	506	535	515	509	0
2	9	2		LD07278	8140	22680	130	658	640	145	62	64	18	100	100	0	1149	1096	254	100	103	23	100	100	0	0.568	0.58	0.587	0.583	1.142	0.575	0.963	120	576	1645	1574	-0.816	596	1049	578	996	0
2	10	2		LD07457	8340	22670	130	1176	1156	229	61	67	104	100	100	0	1641	1594	347	99	104	72	100	100	0	0.723	0.732	0.728	0.739	1.145	0.718	0.979	120	510	2657	2590	-0.468	1115	1542	1095	1495	0
2	11	2		LD07615	8520	22680	120	440	444	122	62	69	106	100	90	0	540	544	130	98	103	73	100	100	0	0.855	0.857	0.853	0.849	1.177	0.87	0.953	120	493	820	828	-0.226	378	442	382	446	0
2	12	2		LD07688	8730	22670	130	1256	1220	248	61	63	17	100	100	0	1300	1263	280	98	99	15	100	100	0	0.994	0.995	0.979	1.004	1.174	0.963	0.972	120	507	2397	2324	-0.008	1195	1202	1159	1165	0
2	13	2		LD07878	8910	22680	130	699	675	234	63	68	35	100	100	0	841	839	283	100	104	39	100	100	0	0.858	0.828	0.83	0.831	1.197	0.825	0.973	120	549	1377	1351	-0.22	636	741	612	739	0
2	14	2		LD07939	9110	22680	120	770	763	210	63	68	29	100	100	0	1131	1083	292	99	103	41	100	100	0	0.685	0.711	0.703	0.711	1.113	0.709	0.974	120	514	1739	1684	-0.546	707	1032	700	984	0
2	15	2		LD09078	9300	22680	130	478	476	131	64	70	38	100	100	0	731	725	196	99	107	55	100	100	0	0.655	0.658	0.662	0.659	1.2	0.647	0.944	120	562	1046	1038	-0.61	414	632	412	626	0
2	16	2		LD09511	9500	22680	130	1358	1292	259	64	70	35	100	100	0	1694	1620	318	101	107	48	100	100	0	0.812	0.808	0.811	0.81	1.128	0.807	0.981	120	565	2887	2747	-0.3	1294	1593	1228	1519	0
2	17	2		LD09689	9690	22680	130	611	638	280	65	75	73	100	99	0	727	773	307	102	113	86	100	100	0	0.874	0.854	0.867	0.842	1.181	0.868	0.971	120	538	1171	1244	-0.195	546	625	573	671	0
2	18	2		LD09836	9890	22680	130	766	729	170	65	75	72	100	100	0	916	883	205	102	116	96	100	100	0	0.861	0.85	0.855	0.852	1.113	0.844	0.977	120	572	1515	1445	-0.216	701	814	664	781	0
2	19	2		LD09936	10090	22680	130	543	548	149	64	67	21	100	100	0	520	521	137	101	104	27	100	99	0	1.143	1.152	1.145	1.169	1.238	1.137	0.955	120	561	898	904	0.193	479	419	484	420	0
2	20	2		LD09950	10280	22680	130	1115	1075	224	63	66	26	100	100	0	1786	1714	371	100	105	44	100	100	0	0.624	0.627	0.623	0.629	1.113	0.618	0.976	120	562	2738	2626	-0.68	1052	1686	1012	1614	0
2	21	2		LD10908	10480	22690	130	568	557	178	62	65	26	100	100	0	862	858	264	99	104	45	100	100	0	0.663	0.652	0.649	0.652	1.163	0.648	0.958	120	558	1269	1254	-0.593	506	763	495	759	0
2	22	2		LD11036	10670	22690	140	719	679	238	63	64	15	100	100	0	912	831	283	100	102	14	99	98	0	0.808	0.843	0.826	0.883	1.662	0.838	0.923	156	725	1468	1347	-0.308	656	812	616	731	0
2	1	3		LD13195	6580	22860	130	963	980	207	60	63	24	100	100	0	1020	1037	212	101	102	19	100	100	0	0.983	0.983	0.988	0.984	1.121	0.976	0.977	120	694	1822	1856	-0.025	903	919	920	936	0
2	2	3		LD13390	6780	22860	130	1068	1053	191	60	66	55	100	100	0	1122	1129	197	100	108	83	100	100	0	0.986	0.965	0.974	0.964	1.112	0.962	0.979	120	561	2030	2022	-0.02	1008	1022	993	1029	0
2	3	3		LD13436	6960	22860	120	725	728	189	61	64	28	100	100	0	1106	1108	286	99	103	42	100	100	0	0.659	0.661	0.654	0.661	1.143	0.665	0.976	120	498	1671	1676	-0.601	664	1007	667	1009	0
2	4	3		LD13525	7160	22860	120	1063	1067	230	61	64	27	100	100	0	1009	984	216	99	103	41	100	100	0	1.101	1.137	1.143	1.141	1.14	1.134	0.975	120	542	1912	1891	0.139	1002	910	1006	885	0
2	5	3		GM09415	7360	22860	130	980	964	194	61	63	15	100	100	0	1472	1440	314	99	102	18	100	100	0	0.669	0.673	0.665	0.684	1.196	0.665	0.978	120	597	2292	2244	-0.579	919	1373	903	1341	0
2	6	3		GM09620	7560	22870	130	1014	981	203	61	64	17	100	100	0	1795	1711	332	99	101	22	100	100	0	0.562	0.571	0.576	0.568	1.148	0.571	0.98	120	583	2649	2532	-0.832	953	1696	920	1612	0
2	7	3		GM09915	7750	22870	130	1094	1120	222	61	65	25	100	100	0	1160	1164	225	100	103	30	100	100	0	0.975	0.995	1	0.997	1.097	0.998	0.982	120	566	2093	2123	-0.037	1033	1060	1059	1064	0
2	8	3		GM10003	7940	22870	120	930	885	332	61	64	21	100	100	0	1233	1172	424	101	104	19	100	100	0	0.768	0.769	0.769	0.767	1.201	0.765	0.97	120	546	2001	1895	-0.381	869	1132	824	1071	0
2	9	3		GM10183	8140	22870	130	721	683	152	61	63	14	100	100	0	930	879	197	100	102	17	100	100	0	0.795	0.798	0.786	0.813	1.256	0.795	0.965	120	604	1490	1401	-0.331	660	830	622	779	0
2	10	3		GM10308	8330	22870	130	916	882	214	62	64	16	100	100	0	1020	1004	224	99	101	16	100	100	0	0.927	0.906	0.915	0.906	1.133	0.912	0.976	120	565	1775	1725	-0.109	854	921	820	905	0
2	11	3		HL02140	8520	22870	120	1381	1337	241	63	65	18	100	100	0	1818	1785	326	99	101	17	100	100	0	0.767	0.756	0.761	0.756	1.098	0.75	0.984	120	528	3037	2960	-0.383	1318	1719	1274	1686	0
2	12	3		HL02309	8730	22870	120	1221	1184	213	62	65	21	100	100	0	1706	1640	299	100	102	18	100	100	0	0.722	0.729	0.725	0.729	1.092	0.724	0.986	120	557	2765	2662	-0.471	1159	1606	1122	1540	0
2	13	3		HL02418	8930	22880	130	610	603	111	63	67	25	100	100	0	731	715	116	101	104	31	100	100	0	0.868	0.879	0.867	0.875	1.166	0.883	0.965	120	585	1177	1154	-0.204	547	630	540	614	0
2	14	3		HL02677	9120	22870	130	686	677	141	63	66	21	100	100	0	932	899	183	99	102	20	100	100	0	0.748	0.767	0.762	0.769	1.133	0.757	0.969	120	563	1456	1414	-0.419	623	833	614	800	0
2	15	3		HL02756	9310	22870	130	1070	1062	174	65	68	27	100	100	0	1321	1283	216	101	106	40	100	100	0	0.824	0.843	0.846	0.845	1.103	0.836	0.981	120	582	2225	2179	-0.28	1005	1220	997	1182	0
2	16	3		HL02815	9510	22880	130	855	838	169	65	67	19	100	100	0	1012	975	191	102	105	35	100	100	0	0.868	0.885	0.884	0.885	1.12	0.881	0.973	120	583	1700	1646	-0.204	790	910	773	873	0
2	17	3		HL04357	9700	22870	130	1295	1299	212	64	73	70	100	100	0	1810	1778	303	102	114	89	100	100	0	0.721	0.737	0.732	0.739	1.106	0.725	0.98	120	567	2939	2911	-0.472	1231	1708	1235	1676	0
2	18	3		HL04393	9890	22880	130	414	406	73	63	66	24	100	100	0	530	526	102	102	107	50	100	100	0	0.82	0.809	0.781	0.818	1.214	0.786	0.93	120	582	779	767	-0.286	351	428	343	424	0
2	19	3		HL04910	10090	22880	130	842	826	123	65	67	22	100	100	0	974	953	142	102	106	47	100	100	0	0.891	0.894	0.893	0.896	1.111	0.88	0.97	120	580	1649	1612	-0.166	777	872	761	851	0
2	20	3		HL05328	10280	22880	130	639	616	118	63	66	25	100	100	0	841	808	139	102	105	42	100	100	0	0.779	0.783	0.78	0.78	1.147	0.768	0.963	120	581	1315	1259	-0.36	576	739	553	706	0
2	21	3		HL05577	10470	22880	130	689	678	151	63	66	29	100	100	0	849	810	165	101	105	32	100	100	0	0.837	0.867	0.866	0.867	1.129	0.862	0.973	120	598	1374	1324	-0.257	626	748	615	709	0
2	22	3		HL05730	10680	22890	130	1133	1099	219	65	67	25	100	100	0	1736	1675	327	103	105	28	100	100	0	0.654	0.658	0.66	0.657	1.101	0.655	0.98	120	700	2701	2606	-0.613	1068	1633	1034	1572	0
2	1	4		GM01209	6580	23060	120	1176	1111	269	62	63	21	100	99	0	1464	1391	292	102	103	18	100	100	0	0.818	0.814	0.816	0.792	1.181	0.819	0.983	120	594	2476	2338	-0.29	1114	1362	1049	1289	0
2	2	4		GM01240	6770	23050	130	1060	1045	191	61	63	16	100	100	0	1975	1944	362	101	103	21	100	100	0	0.533	0.534	0.535	0.535	1.112	0.525	0.98	120	566	2873	2827	-0.908	999	1874	984	1843	0
2	3	4		GM01305	6960	23050	120	890	870	173	62	65	30	100	100	0	1191	1150	231	101	106	43	100	100	0	0.76	0.77	0.774	0.771	1.099	0.762	0.983	120	549	1918	1857	-0.397	828	1090	808	1049	0
2	4	4		GM01318	7160	23060	130	593	601	139	63	65	19	100	100	0	697	676	125	100	102	16	100	100	0	0.888	0.934	0.943	0.929	1.166	0.948	0.957	120	637	1127	1114	-0.172	530	597	538	576	0
2	5	4		GM01569	7360	23060	120	919	902	211	63	65	15	100	100	0	1467	1453	342	100	101	16	100	100	0	0.626	0.62	0.625	0.621	1.137	0.617	0.983	120	528	2223	2192	-0.675	856	1367	839	1353	0
2	6	4		GM01605	7550	23060	130	901	898	212	63	64	15	100	100	0	1558	1519	347	100	101	16	100	100	0	0.575	0.588	0.597	0.588	1.116	0.587	0.979	120	582	2296	2254	-0.799	838	1458	835	1419	0
2	7	4		GM01721	7760	23060	120	858	826	276	62	65	22	100	100	0	1323	1267	421	100	102	17	100	100	0	0.651	0.655	0.639	0.658	1.218	0.648	0.969	120	550	2019	1931	-0.62	796	1223	764	1167	0
2	8	4		HL01250	7940	23060	80	1119	1095	382	63	63	14	100	100	0	1493	1417	535	100	102	14	100	100	0	0.758	0.784	0.767	0.813	1.4	0.764	0.958	52	320	2449	2349	-0.4	1056	1393	1032	1317	0
2	9	4		HL01663	8130	23060	90	1380	1319	363	64	64	15	100	100	0	1912	1788	465	102	102	15	100	100	0	0.727	0.744	0.745	0.742	1.259	0.742	0.974	52	394	3126	2941	-0.46	1316	1810	1255	1686	0
2	10	4		LD02310	8330	23060	120	937	932	274	63	66	25	100	100	0	1301	1323	356	101	104	37	100	100	0	0.728	0.711	0.724	0.701	1.172	0.712	0.976	120	574	2074	2091	-0.457	874	1200	869	1222	0
2	11	4		LD03441	8530	23060	120	1051	1041	359	62	64	17	100	100	0	1385	1372	486	99	101	18	100	100	0	0.769	0.769	0.766	0.786	1.25	0.759	0.97	120	528	2275	2252	-0.379	989	1286	979	1273	0
2	12	4		LD03595	8720	23060	120	1775	1798	392	61	63	13	100	100	0	2080	2098	480	100	101	13	100	100	0	0.866	0.869	0.862	0.874	1.107	0.862	0.983	120	549	3694	3735	-0.208	1714	1980	1737	1998	0
2	13	4		LD08432	8920	23070	120	1139	1131	334	63	64	14	100	100	0	1243	1192	328	100	101	14	100	100	0	0.941	0.978	0.984	0.97	1.156	0.979	0.977	120	529	2219	2160	-0.087	1076	1143	1068	1092	0
2	14	4		LD09675	9120	23070	120	1090	1074	241	62	65	17	100	100	0	1509	1493	320	102	103	16	100	100	0	0.731	0.728	0.734	0.726	1.12	0.724	0.981	120	542	2435	2403	-0.453	1028	1407	1012	1391	0
2	15	4		LD09783	9310	23070	120	946	951	241	63	65	15	100	100	0	1305	1284	305	103	104	17	100	100	0	0.735	0.752	0.758	0.748	1.13	0.752	0.982	120	528	2085	2069	-0.445	883	1202	888	1181	0
2	16	4		LD10780	9510	23070	120	1291	1267	235	63	65	16	100	100	0	1423	1374	256	102	104	15	100	100	0	0.93	0.947	0.948	0.951	1.134	0.946	0.984	120	514	2549	2476	-0.105	1228	1321	1204	1272	0
2	17	4		LD13191	9700	23070	120	1306	1318	325	63	65	17	100	100	0	1656	1644	383	102	105	35	100	100	0	0.8	0.814	0.813	0.813	1.116	0.812	0.983	120	542	2797	2797	-0.322	1243	1554	1255	1542	0
2	18	4		LD13642	9900	23070	120	530	703	491	64	65	15	100	100	0	647	864	620	102	104	13	100	99	0	0.855	0.839	0.837	0.89	1.37	0.815	0.98	120	528	1011	1401	-0.226	466	545	639	762	0
2	19	4		LD16361	10090	23070	120	970	971	205	63	65	15	100	100	0	1379	1357	230	101	103	14	100	100	0	0.71	0.723	0.719	0.716	1.139	0.728	0.977	120	529	2185	2164	-0.495	907	1278	908	1256	0
2	20	4		LD18261	10290	23080	130	671	719	329	62	64	14	100	100	0	951	997	412	102	103	15	100	100	0	0.717	0.734	0.732	0.722	1.231	0.749	0.963	120	583	1458	1552	-0.479	609	849	657	895	0
2	21	4		LD18468	10480	23080	120	622	676	342	63	66	26	100	100	0	902	945	421	102	105	30	100	100	0	0.699	0.727	0.711	0.702	1.248	0.747	0.96	120	549	1359	1456	-0.517	559	800	613	843	0
2	22	4		LD18775	10670	23080	110	933	911	362	64	66	13	100	100	0	1202	1209	426	104	104	14	100	100	0	0.791	0.767	0.762	0.751	1.164	0.77	0.955	80	521	1967	1952	-0.337	869	1098	847	1105	0
2	1	5		LD18978	6580	23250	120	1589	1593	656	62	63	14	100	100	0	1728	1754	692	102	102	13	100	100	0	0.939	0.927	0.909	0.924	1.163	0.929	0.98	120	576	3153	3183	-0.091	1527	1626	1531	1652	0
2	2	5		LD19191	6770	23250	120	430	748	612	62	64	15	98	98	0	453	898	744	101	102	19	100	97	0	1.045	0.861	0.864	0.894	1.362	0.837	0.98	120	530	720	1483	0.064	368	352	686	797	0
2	3	5		GM04985	6960	23240	90	1085	998	409	64	65	16	100	100	0	1445	1300	580	104	105	16	100	100	0	0.761	0.781	0.787	0.823	1.297	0.768	0.974	52	386	2362	2130	-0.393	1021	1341	934	1196	0
2	4	5		GM05638	7160	23250	80	901	868	422	63	63	13	94	94	0	1305	1192	572	102	103	13	96	90	0	0.697	0.739	0.745	0.748	1.512	0.736	0.984	52	334	2041	1895	-0.522	838	1203	805	1090	0
2	5	5		GM06026	7360	23250	120	1073	1036	340	64	65	14	100	100	0	1607	1563	470	101	102	13	100	100	0	0.67	0.665	0.671	0.656	1.153	0.669	0.982	120	574	2515	2434	-0.578	1009	1506	972	1462	0
2	6	5		GM09828	7560	23250	120	1165	1185	273	65	66	19	100	100	0	1475	1409	305	101	107	81	100	100	0	0.801	0.856	0.848	0.855	1.114	0.851	0.969	120	528	2474	2428	-0.321	1100	1374	1120	1308	0
2	7	5		HL01913	7750	23250	130	754	752	271	63	64	16	100	100	0	876	838	335	101	101	14	100	99	0	0.892	0.935	0.939	0.992	1.333	0.904	0.972	120	566	1466	1426	-0.166	691	775	689	737	0
2	8	5		HL02049	7940	23260	130	1198	1134	368	63	64	17	100	100	0	1669	1608	468	100	102	16	100	100	0	0.723	0.71	0.718	0.698	1.221	0.714	0.975	120	617	2704	2579	-0.467	1135	1569	1071	1508	0
2	9	5		GH08925	8140	23260	130	865	842	174	63	66	26	100	100	0	1059	1017	205	101	105	37	100	100	0	0.837	0.85	0.85	0.86	1.187	0.85	0.966	120	616	1760	1695	-0.256	802	958	779	916	0
2	10	5		LD23181	8330	23260	130	1477	1431	288	63	66	26	100	100	0	1869	1846	328	101	104	37	100	100	0	0.8	0.784	0.787	0.778	1.155	0.79	0.978	120	581	3182	3113	-0.322	1414	1768	1368	1745	0
2	11	5		LD28247	8530	23260	130	697	691	136	62	64	16	100	100	0	1025	994	193	99	101	16	100	100	0	0.686	0.703	0.693	0.712	1.236	0.699	0.953	120	604	1561	1524	-0.544	635	926	629	895	0
2	12	5		LD28657	8720	23260	110	156	520	546	62	62	13	98	93	0	211	702	743	100	101	13	98	93	0	0.847	0.761	0.751	0.869	1.719	0.742	0.973	80	484	205	1060	-0.24	94	111	458	602	0
2	13	5		LD32148	8920	23260	130	873	876	154	63	64	16	100	100	0	758	749	133	101	103	16	100	100	0	1.233	1.255	1.256	1.257	1.135	1.257	0.972	120	619	1467	1461	0.302	810	657	813	648	0
2	14	5		LD34343	9120	23270	120	1299	1251	406	62	66	26	100	99	0	1770	1705	481	103	105	37	100	100	0	0.742	0.742	0.74	0.722	1.22	0.751	0.973	120	529	2904	2791	-0.43	1237	1667	1189	1602	0
2	15	5		LD21504	9310	23260	130	1516	1465	267	62	64	15	100	100	0	2437	2315	441	102	104	20	100	100	0	0.623	0.634	0.621	0.635	1.12	0.626	0.98	120	561	3789	3616	-0.683	1454	2335	1403	2213	0
2	16	5		LD21537	9500	23260	130	1107	1075	188	63	65	19	100	100	0	1631	1539	282	103	106	27	100	100	0	0.683	0.705	0.698	0.708	1.131	0.696	0.979	120	546	2572	2448	-0.55	1044	1528	1012	1436	0
2	17	5		LD21623	9700	23270	130	848	826	218	64	66	18	100	100	0	1381	1327	319	103	105	22	100	100	0	0.613	0.623	0.616	0.617	1.134	0.628	0.979	120	578	2062	1986	-0.705	784	1278	762	1224	0
2	18	5		LD21675	9900	23270	120	1117	1099	312	63	65	15	100	100	0	1609	1574	411	102	103	13	100	100	0	0.699	0.704	0.694	0.696	1.135	0.707	0.984	120	528	2561	2508	-0.516	1054	1507	1036	1472	0
2	19	5		LD21719	10090	23270	120	1116	1128	226	61	64	18	100	100	0	1187	1152	218	102	103	15	100	100	0	0.972	1.016	1.01	1.016	1.107	1.013	0.984	120	514	2140	2117	-0.04	1055	1085	1067	1050	0
2	20	5		LD21723	10280	23270	120	1246	1164	315	62	64	19	100	100	0	1920	1800	484	102	104	15	100	100	0	0.651	0.649	0.645	0.649	1.15	0.647	0.983	120	497	3002	2800	-0.619	1184	1818	1102	1698	0
2	21	5		LD22548	10480	23280	120	1189	1125	423	63	64	14	100	99	0	1592	1503	496	103	104	14	100	100	0	0.756	0.759	0.765	0.728	1.228	0.772	0.978	120	529	2615	2462	-0.403	1126	1489	1062	1400	0
2	22	5		LD22679	10670	23280	130	1128	1105	206	63	66	15	100	100	0	1562	1530	241	104	105	15	100	100	0	0.73	0.731	0.73	0.724	1.139	0.734	0.975	120	684	2523	2468	-0.453	1065	1458	1042	1426	0
2	1	6		LD22910	6580	23440	120	561	751	467	63	65	16	98	97	0	868	1099	626	101	102	14	100	100	0	0.649	0.689	0.673	0.638	1.53	0.706	0.978	120	559	1265	1686	-0.623	498	767	688	998	0
2	2	6		LD23194	6760	23440	150	78	242	351	63	65	16	48	34	0	116	334	474	100	101	15	51	33	0	0.938	0.765	0.875	1.061	2.483	0.744	0.978	156	646	31	413	-0.093	15	16	179	234	-50
2	3	6		LD23371	6970	23440	130	1098	1049	228	64	66	17	100	100	0	1729	1631	374	102	104	17	100	100	0	0.636	0.644	0.643	0.651	1.191	0.632	0.975	120	647	2661	2514	-0.654	1034	1627	985	1529	0
2	4	6		LD23634	7170	23450	130	1307	1240	306	63	65	16	100	100	0	1761	1661	377	102	103	15	100	100	0	0.75	0.755	0.76	0.751	1.211	0.759	0.976	120	617	2903	2736	-0.415	1244	1659	1177	1559	0
2	5	6		GH06717	7360	23450	130	1338	1254	356	63	65	15	100	100	0	1752	1632	437	101	103	15	100	100	0	0.772	0.778	0.784	0.786	1.281	0.782	0.979	120	620	2926	2722	-0.373	1275	1651	1191	1531	0
2	6	6		GH07188	7560	23450	120	1403	1344	328	64	67	20	100	100	0	1658	1584	379	101	108	81	100	100	0	0.86	0.863	0.868	0.865	1.117	0.857	0.972	120	528	2896	2763	-0.218	1339	1557	1280	1483	0
2	7	6		GH07283	7750	23450	120	786	768	160	62	64	16	100	100	0	858	813	163	99	101	15	100	100	0	0.954	0.989	0.982	0.99	1.134	0.987	0.979	120	514	1483	1420	-0.068	724	759	706	714	0
2	8	6		GH07312	7940	23450	120	1281	1231	385	62	64	15	100	100	0	1513	1412	427	99	100	13	100	100	0	0.862	0.89	0.898	0.898	1.227	0.891	0.981	120	514	2633	2482	-0.214	1219	1414	1169	1313	0
2	9	6		GH07466	8140	23450	130	1400	1364	292	64	67	21	100	100	0	2062	1963	458	104	106	18	100	100	0	0.682	0.699	0.692	0.708	1.16	0.688	0.979	120	604	3294	3159	-0.551	1336	1958	1300	1859	0
2	10	6		GH07626	8340	23450	120	1027	1009	235	64	66	16	100	100	0	1897	1800	409	102	104	15	100	100	0	0.536	0.557	0.555	0.554	1.163	0.553	0.976	120	514	2758	2643	-0.898	963	1795	945	1698	0
2	11	6		GH10833	8530	23450	120	731	712	102	63	64	15	100	100	0	1484	1417	209	100	102	15	100	100	0	0.483	0.493	0.49	0.493	1.106	0.489	0.981	120	514	2052	1966	-1.051	668	1384	649	1317	0
2	12	6		GH10876	8720	23450	130	1018	967	197	63	67	39	100	100	0	1281	1193	244	100	104	25	100	100	0	0.809	0.827	0.818	0.833	1.172	0.813	0.971	120	606	2136	1997	-0.306	955	1181	904	1093	0
2	13	6		GH11174	8920	23460	130	881	835	167	63	67	38	100	100	0	1269	1207	202	101	104	23	100	100	0	0.7	0.698	0.713	0.69	1.21	0.705	0.964	120	558	1986	1878	-0.514	818	1168	772	1106	0
2	14	6		GH11368	9110	23460	120	1457	1404	238	62	70	51	100	100	0	2603	2482	387	103	112	88	100	100	0	0.558	0.564	0.562	0.563	1.085	0.562	0.984	120	514	3895	3721	-0.842	1395	2500	1342	2379	0
2	15	6		GH12037	9310	23460	130	1087	1058	211	63	70	47	100	100	0	1218	1153	209	103	112	84	100	100	0	0.918	0.948	0.945	0.946	1.125	0.939	0.969	120	560	2139	2045	-0.123	1024	1115	995	1050	0
2	16	6		GH12636	9500	23450	140	826	782	222	63	66	23	99	99	0	1112	1043	296	103	105	27	98	98	0	0.756	0.765	0.759	0.788	1.413	0.758	0.966	156	582	1772	1659	-0.403	763	1009	719	940	0
2	17	6		GH02484	9690	23450	130	878	867	178	62	70	61	100	100	0	1014	968	203	103	111	76	100	100	0	0.896	0.931	0.921	0.938	1.193	0.916	0.971	120	562	1727	1670	-0.159	816	911	805	865	0
2	18	6		GH02982	9900	23460	120	666	662	250	62	66	23	100	100	0	892	865	315	103	106	25	100	100	0	0.766	0.787	0.792	0.792	1.223	0.782	0.969	120	543	1393	1362	-0.385	604	789	600	762	0
2	19	6		GH03263	10090	23460	130	880	861	205	62	64	19	100	100	0	1462	1399	325	102	103	14	100	100	0	0.601	0.616	0.615	0.617	1.166	0.605	0.967	120	552	2178	2096	-0.733	818	1360	799	1297	0
2	20	6		GH03581	10280	23460	140	621	600	204	62	64	18	99	99	0	683	672	211	103	104	15	99	99	0	0.964	0.946	0.941	0.959	1.374	0.946	0.963	156	619	1139	1107	-0.053	559	580	538	569	0
2	21	6		GH03773	10480	23470	120	1135	1100	289	62	64	14	100	100	0	1655	1614	374	102	103	13	100	100	0	0.691	0.687	0.685	0.68	1.151	0.688	0.97	120	498	2626	2550	-0.533	1073	1553	1038	1512	0
2	22	6		GH04692	10670	23470	120	1010	896	363	63	64	14	100	100	0	1415	1286	470	103	103	14	100	100	0	0.722	0.704	0.696	0.68	1.236	0.712	0.967	120	580	2259	2016	-0.47	947	1312	833	1183	0
2	1	7		GH05725	6570	23640	130	886	842	313	62	64	16	100	100	0	1145	1065	371	101	102	14	100	100	0	0.789	0.809	0.811	0.802	1.162	0.815	0.975	120	680	1868	1744	-0.341	824	1044	780	964	0
2	2	7		GH05933	6770	23630	130	762	760	151	62	64	16	100	100	0	891	844	186	101	102	16	100	100	0	0.886	0.939	0.931	0.966	1.297	0.92	0.965	120	578	1490	1441	-0.174	700	790	698	743	0
2	3	7		GH06388	6970	23640	130	846	832	143	64	66	17	100	100	0	929	905	163	102	104	18	100	100	0	0.946	0.956	0.965	0.96	1.173	0.948	0.966	120	598	1609	1571	-0.081	782	827	768	803	0
2	4	7		GH06596	7170	23640	130	750	742	148	63	65	16	100	100	0	864	866	171	102	104	16	100	100	0	0.902	0.889	0.885	0.89	1.136	0.889	0.966	120	605	1449	1443	-0.149	687	762	679	764	0
2	5	7		GH07367	7360	23640	90	1442	1384	297	62	65	20	100	100	0	1808	1740	366	101	102	14	100	100	0	0.808	0.807	0.81	0.807	1.129	0.784	0.962	52	372	3087	2961	-0.307	1380	1707	1322	1639	0
2	6	7		GH07464	7550	23640	120	1094	1045	204	63	66	20	100	100	0	1364	1287	242	101	102	17	100	100	0	0.816	0.828	0.833	0.83	1.147	0.827	0.972	120	568	2294	2168	-0.293	1031	1263	982	1186	0
2	7	7		GH08867	7740	23640	130	832	802	153	64	67	22	100	100	0	1024	958	208	101	104	27	100	100	0	0.832	0.861	0.852	0.871	1.215	0.845	0.953	120	578	1691	1595	-0.265	768	923	738	857	0
2	8	7		GH09541	7940	23640	130	952	929	183	64	66	20	100	100	0	1031	1015	215	103	105	25	100	100	0	0.957	0.948	0.947	0.958	1.174	0.93	0.966	120	604	1816	1777	-0.064	888	928	865	912	0
2	9	7		GH10149	8130	23640	110	957	879	299	65	73	55	100	100	0	1368	1191	414	106	117	84	100	100	0	0.707	0.75	0.736	0.759	1.269	0.73	0.959	80	497	2154	1899	-0.501	892	1262	814	1085	0
2	10	7		GH10306	8340	23640	130	780	742	138	64	71	50	100	100	0	1064	1023	184	103	113	76	100	100	0	0.745	0.737	0.734	0.737	1.125	0.724	0.968	120	619	1677	1598	-0.425	716	961	678	920	0
2	11	7		GH10365	8530	23650	120	783	760	126	64	63	14	100	100	0	1241	1216	176	102	104	15	100	100	0	0.631	0.625	0.624	0.621	1.126	0.625	0.974	120	498	1858	1810	-0.664	719	1139	696	1114	0
2	12	7		GH10486	8710	23650	120	830	806	198	65	69	36	100	100	0	864	825	197	103	108	39	100	100	0	1.005	1.026	1.034	1.029	1.165	1.023	0.968	120	513	1526	1463	0.008	765	761	741	722	0
2	13	7		LP02728	8920	23650	140	666	623	132	63	67	35	100	100	0	974	922	178	102	106	37	100	100	0	0.692	0.683	0.684	0.679	1.274	0.684	0.956	156	599	1475	1380	-0.532	603	872	560	820	0
2	14	7		LP02909	9100	23650	130	681	664	148	63	74	66	100	100	0	865	818	169	102	118	101	100	100	0	0.81	0.839	0.827	0.836	1.156	0.83	0.965	120	554	1381	1317	-0.304	618	763	601	716	0
2	15	7		LP02988	9310	23650	130	671	656	124	64	79	96	100	100	0	756	740	132	104	120	107	100	100	0	0.931	0.931	0.942	0.932	1.162	0.922	0.961	120	578	1259	1228	-0.103	607	652	592	636	0
2	16	7		LP03104	9500	23650	120	1160	1143	168	63	65	22	100	100	0	1149	1133	165	103	103	16	100	100	0	1.049	1.049	1.05	1.049	1.096	1.048	0.975	120	480	2143	2110	0.069	1097	1046	1080	1030	0
2	17	7		LP03146	9680	23650	130	822	808	151	64	86	106	100	100	0	1297	1236	218	105	136	163	100	100	0	0.636	0.658	0.649	0.657	1.118	0.653	0.973	120	592	1950	1875	-0.653	758	1192	744	1131	0
2	18	7		LP04475	9900	23660	130	734	712	157	65	86	105	100	99	0	865	837	174	107	138	161	100	99	0	0.883	0.886	0.888	0.884	1.161	0.889	0.961	120	597	1427	1377	-0.18	669	758	647	730	0
2	19	7		LP07553	10080	23650	110	894	862	191	63	66	31	100	100	0	1339	1270	259	103	109	51	100	100	0	0.672	0.685	0.677	0.681	1.153	0.678	0.969	80	472	2067	1966	-0.573	831	1236	799	1167	0
2	20	7		LP07759	10280	23660	130	748	730	138	63	67	28	100	100	0	988	967	178	103	108	45	100	100	0	0.774	0.772	0.784	0.772	1.138	0.762	0.963	120	598	1570	1531	-0.37	685	885	667	864	0
2	21	7		LP08709	10480	23660	130	1332	1301	261	63	65	15	100	100	0	1354	1317	246	103	103	13	100	100	0	1.014	1.02	1.014	1.018	1.117	1.028	0.97	120	565	2520	2452	0.021	1269	1251	1238	1214	0
2	22	7		LP09837	10670	23660	130	1155	1129	306	63	65	16	100	100	0	1319	1306	374	102	103	14	100	100	0	0.897	0.885	0.884	0.9	1.198	0.873	0.972	120	662	2309	2270	-0.156	1092	1217	1066	1204	0
2	1	8		LP10445	6570	23830	130	780	738	168	64	66	16	100	100	0	771	721	149	103	104	14	100	100	0	1.072	1.091	1.086	1.088	1.154	1.097	0.969	120	662	1384	1292	0.1	716	668	674	618	0
2	2	8		LP10803	6770	23830	120	691	667	135	64	67	19	100	100	0	1062	1014	200	103	106	27	100	100	0	0.654	0.662	0.664	0.664	1.143	0.658	0.977	120	542	1586	1514	-0.613	627	959	603	911	0
2	3	8		SD02225	6960	23830	120	1057	995	216	64	67	20	100	100	0	1926	1778	431	103	107	36	100	100	0	0.545	0.556	0.549	0.561	1.15	0.546	0.979	120	528	2816	2606	-0.876	993	1823	931	1675	0
2	4	8		SD03001	7160	23830	130	816	777	159	62	64	16	100	100	0	1084	1037	229	103	105	28	100	100	0	0.769	0.766	0.755	0.776	1.173	0.756	0.971	120	583	1735	1649	-0.38	754	981	715	934	0
2	5	8		SD03319	7350	23840	120	791	752	152	62	64	16	100	100	0	965	906	174	102	104	19	100	100	0	0.845	0.858	0.861	0.856	1.154	0.854	0.972	120	580	1592	1494	-0.243	729	863	690	804	0
2	6	8		SD03570	7540	23830	90	1323	1168	558	64	66	17	100	100	0	1752	1498	755	102	104	19	100	100	0	0.763	0.791	0.787	0.865	1.459	0.772	0.981	52	380	2909	2500	-0.39	1259	1650	1104	1396	0
2	7	8		SD03837	7740	23840	120	738	704	151	65	67	17	100	100	0	1105	1036	214	103	106	20	100	100	0	0.672	0.685	0.682	0.683	1.152	0.682	0.972	120	574	1675	1572	-0.574	673	1002	639	933	0
2	8	8		SD05212	7940	23840	120	1441	1397	195	64	67	21	100	100	0	1452	1389	195	106	108	25	100	100	0	1.023	1.039	1.043	1.04	1.086	1.031	0.987	120	528	2723	2616	0.033	1377	1346	1333	1283	0
2	9	8		SD09294	8130	23840	130	1193	1152	295	63	69	44	100	100	0	1518	1484	364	104	113	71	100	100	0	0.799	0.789	0.795	0.788	1.113	0.786	0.979	120	603	2544	2469	-0.323	1130	1414	1089	1380	0
2	10	8		SD09607	8320	23840	130	1047	1015	210	63	66	23	100	100	0	1215	1152	241	102	105	29	100	100	0	0.884	0.907	0.898	0.913	1.13	0.902	0.98	120	623	2097	2002	-0.178	984	1113	952	1050	0
2	11	8		SD10511	8520	23840	130	615	590	119	63	66	22	100	100	0	1005	948	196	104	107	29	100	100	0	0.613	0.624	0.624	0.629	1.171	0.612	0.958	120	597	1453	1371	-0.707	552	901	527	844	0
2	12	8		GH01619	8720	23840	130	716	680	157	63	66	31	100	100	0	1001	933	219	103	107	36	100	100	0	0.727	0.743	0.745	0.752	1.17	0.733	0.972	120	597	1551	1447	-0.46	653	898	617	830	0
2	13	8		GH01991	8920	23840	130	828	812	136	63	65	20	100	100	0	901	852	145	103	105	24	100	100	0	0.959	1	1.003	1.003	1.139	0.989	0.966	120	558	1563	1498	-0.061	765	798	749	749	0
2	14	8		GH02075	9110	23850	120	605	582	112	63	68	45	100	100	0	887	851	163	104	109	56	100	100	0	0.692	0.695	0.686	0.695	1.174	0.685	0.949	120	499	1325	1266	-0.531	542	783	519	747	0
2	15	8		LD23816	9290	23840	130	1270	1252	258	64	104	201	100	100	0	1428	1386	326	104	151	238	99	97	0	0.911	0.927	0.907	0.944	1.303	0.901	0.959	120	550	2530	2470	-0.135	1206	1324	1188	1282	0
2	16	8		LD23868	9490	23850	140	1268	1223	243	64	97	189	100	99	0	1538	1455	279	104	143	223	100	98	0	0.84	0.858	0.857	0.857	1.171	0.86	0.968	156	622	2638	2510	-0.252	1204	1434	1159	1351	0
2	17	8		LD23922	9690	23840	130	604	599	113	64	76	75	100	100	0	539	535	99	105	124	125	100	96	0	1.244	1.244	1.253	1.252	1.223	1.225	0.946	120	561	974	965	0.315	540	434	535	430	0
2	18	8		LD23953	9890	23850	140	718	692	301	64	71	52	97	94	0	882	868	383	105	118	89	97	91	0	0.842	0.823	0.825	0.826	1.4	0.811	0.955	156	614	1431	1391	-0.249	654	777	628	763	0
2	19	8		LD23965	10080	23850	130	1248	1212	230	63	66	29	100	100	0	2005	1943	386	103	109	48	100	100	0	0.623	0.624	0.619	0.626	1.111	0.616	0.977	120	577	3087	2989	-0.683	1185	1902	1149	1840	0
2	20	8		LD24014	10280	23860	140	1272	1222	365	63	65	16	99	99	0	2008	1884	547	102	104	21	100	100	0	0.634	0.65	0.654	0.64	1.212	0.649	0.97	156	626	3115	2941	-0.657	1209	1906	1159	1782	0
2	21	8		LD24540	10470	23850	130	1260	1227	231	62	65	17	100	100	0	1985	1890	353	102	103	17	100	100	0	0.636	0.652	0.651	0.652	1.104	0.65	0.983	120	562	3081	2953	-0.652	1198	1883	1165	1788	0
2	22	8		LD24566	10670	23860	130	904	881	171	63	68	28	100	100	0	1064	1040	199	103	105	18	100	100	0	0.875	0.873	0.874	0.878	1.175	0.866	0.972	120	695	1802	1755	-0.192	841	961	818	937	0
2	1	9		LD24627	6570	24020	130	1149	1104	197	68	69	17	100	100	0	1414	1330	252	110	111	20	100	100	0	0.829	0.849	0.845	0.857	1.136	0.839	0.981	120	679	2385	2256	-0.271	1081	1304	1036	1220	0
2	2	9		LD24658	6770	24030	130	871	831	173	65	67	17	100	100	0	1692	1627	358	106	108	21	100	100	0	0.508	0.504	0.505	0.507	1.127	0.497	0.973	120	581	2392	2287	-0.977	806	1586	766	1521	0
2	3	9		LD24662	6960	24030	120	606	585	120	64	66	19	100	100	0	928	884	176	103	107	35	100	100	0	0.657	0.667	0.661	0.666	1.145	0.662	0.972	120	514	1367	1302	-0.606	542	825	521	781	0
2	4	9		LD24704	7150	24030	120	882	855	174	63	68	67	100	100	0	1291	1250	245	103	106	27	100	100	0	0.689	0.69	0.686	0.69	1.116	0.688	0.984	120	558	2007	1939	-0.537	819	1188	792	1147	0
2	5	9		LD24903	7360	24030	120	1287	1232	275	62	64	15	100	100	0	1919	1816	460	102	104	18	100	100	0	0.674	0.683	0.679	0.693	1.197	0.669	0.978	120	528	3042	2884	-0.569	1225	1817	1170	1714	0
2	6	9		LD24944	7550	24030	120	1524	1502	287	62	64	19	100	100	0	1450	1404	292	103	104	15	100	100	0	1.085	1.107	1.11	1.119	1.161	1.097	0.981	120	574	2809	2741	0.118	1462	1347	1440	1301	0
2	7	9		LD24983	7750	24030	120	1004	983	196	62	65	21	100	100	0	1507	1429	272	103	105	18	100	100	0	0.671	0.695	0.69	0.694	1.104	0.69	0.98	120	529	2346	2247	-0.576	942	1404	921	1326	0
2	8	9		GH01066	7940	24030	120	962	940	171	62	64	16	100	100	0	1611	1532	281	103	104	15	100	100	0	0.597	0.614	0.614	0.615	1.16	0.606	0.973	120	530	2408	2307	-0.745	900	1508	878	1429	0
2	9	9		GH01088	8140	24040	120	1149	1085	323	64	65	18	100	100	0	1465	1400	382	103	105	19	100	100	0	0.797	0.787	0.791	0.776	1.162	0.792	0.982	120	576	2447	2318	-0.328	1085	1362	1021	1297	0
2	10	9		GH01163	8340	24030	80	1274	1199	363	63	65	17	100	100	0	1765	1629	475	104	105	15	100	100	0	0.729	0.745	0.761	0.756	1.273	0.747	0.974	52	321	2872	2661	-0.456	1211	1661	1136	1525	0
2	11	9		GH01546	8520	24040	130	948	900	208	63	65	17	100	100	0	1384	1270	305	103	105	19	100	100	0	0.691	0.717	0.713	0.721	1.118	0.71	0.972	120	608	2166	2004	-0.534	885	1281	837	1167	0
2	12	9		GH01592	8720	24040	120	991	946	203	62	66	25	100	100	0	1400	1341	285	102	105	24	100	100	0	0.716	0.713	0.709	0.713	1.158	0.709	0.976	120	542	2227	2123	-0.483	929	1298	884	1239	0
2	13	9		GH01635	8920	24040	120	1085	1041	243	63	65	18	100	100	0	1786	1665	396	103	105	23	100	100	0	0.607	0.626	0.628	0.631	1.159	0.618	0.98	120	548	2705	2540	-0.72	1022	1683	978	1562	0
2	14	9		GH01721	9110	24040	130	930	905	174	63	65	20	100	100	0	977	938	195	103	105	18	100	100	0	0.992	1.008	0.997	1.018	1.185	0.991	0.967	120	564	1741	1677	-0.012	867	874	842	835	0
2	15	9		GH01760	9300	24040	130	543	530	123	64	87	156	99	88	0	682	677	152	103	132	193	99	90	0	0.827	0.812	0.814	0.812	1.168	0.799	0.964	120	578	1058	1040	-0.274	479	579	466	574	0
2	16	9		GH01788	9490	24040	130	796	779	176	63	68	39	100	100	0	987	936	197	104	111	59	100	100	0	0.83	0.861	0.858	0.859	1.137	0.851	0.966	120	560	1616	1548	-0.269	733	883	716	832	0
2	17	9		GH05823	9690	24040	130	1032	982	217	63	68	34	100	100	0	889	837	186	103	108	38	100	100	0	1.233	1.252	1.242	1.264	1.168	1.232	0.975	120	595	1755	1653	0.302	969	786	919	734	0
2	18	9		GH05991	9890	24050	140	703	678	201	62	65	28	100	100	0	599	574	157	102	105	26	98	97	0	1.29	1.305	1.296	1.346	1.399	1.304	0.964	156	606	1138	1088	0.367	641	497	616	472	0
2	19	9		GH06343	10080	24050	120	340	533	397	62	64	15	99	99	0	448	684	463	102	104	19	100	100	0	0.803	0.809	0.801	0.753	1.371	0.83	0.968	120	510	624	1053	-0.316	278	346	471	582	0
2	20	9		GH06479	10280	24050	130	682	682	126	62	63	15	100	100	0	842	816	160	102	103	17	100	100	0	0.838	0.868	0.858	0.873	1.183	0.862	0.962	120	545	1360	1334	-0.255	620	740	620	714	0
2	21	9		GH07076	10470	24050	120	1071	1026	215	62	63	19	100	100	0	1197	1156	246	102	103	17	100	100	0	0.921	0.915	0.902	0.918	1.136	0.906	0.972	120	543	2104	2018	-0.118	1009	1095	964	1054	0
2	22	9		GH07105	10670	24060	120	1190	1161	288	63	69	37	100	100	0	1220	1212	243	104	108	30	100	100	0	1.01	0.991	1.006	0.966	1.207	1.008	0.971	120	609	2243	2206	0.014	1127	1116	1098	1108	0
2	1	10		GH08353	6570	24220	120	1507	1501	230	66	68	27	100	100	0	1791	1746	298	108	109	20	100	100	0	0.856	0.876	0.879	0.882	1.132	0.868	0.982	120	612	3124	3073	-0.224	1441	1683	1435	1638	0
2	2	10		GH08630	6770	24220	120	675	871	500	63	65	24	100	100	0	827	1087	611	104	105	15	100	100	0	0.846	0.822	0.821	0.828	1.201	0.819	0.981	120	514	1335	1791	-0.24	612	723	808	983	0
2	3	10		GH08880	6960	24220	130	1175	1151	225	62	64	16	100	100	0	1358	1319	276	103	104	17	100	100	0	0.887	0.896	0.893	0.904	1.166	0.875	0.978	120	565	2368	2305	-0.173	1113	1255	1089	1216	0
2	4	10		GH08923	7160	24230	130	857	845	169	62	66	66	100	100	0	912	902	154	103	105	26	100	100	0	0.983	0.98	0.984	0.974	1.145	0.999	0.952	120	583	1604	1582	-0.025	795	809	783	799	0
2	5	10		GH08948	7360	24220	130	1458	1425	315	61	66	65	100	100	0	1343	1312	303	103	105	26	100	100	0	1.127	1.128	1.121	1.141	1.175	1.116	0.98	120	583	2637	2573	0.172	1397	1240	1364	1209	0
2	6	10		GH09153	7550	24230	120	1389	1344	321	62	64	20	100	100	0	1684	1621	383	103	104	17	100	100	0	0.839	0.845	0.841	0.844	1.149	0.841	0.98	120	514	2908	2800	-0.253	1327	1581	1282	1518	0
2	7	10		GH10201	7740	24230	130	1471	1390	342	62	64	20	100	100	0	1931	1865	435	102	103	15	100	100	0	0.77	0.753	0.752	0.751	1.114	0.752	0.976	120	565	3238	3091	-0.376	1409	1829	1328	1763	0
2	8	10		GH10346	7930	24230	130	980	935	219	63	65	17	100	100	0	942	959	242	103	105	17	100	100	0	1.093	1.019	1.009	1.037	1.201	1.002	0.977	120	598	1756	1728	0.128	917	839	872	856	0
2	9	10		GH10492	8140	24230	120	848	970	448	64	66	17	100	100	0	1047	1211	580	104	105	16	100	99	0	0.831	0.818	0.802	0.864	1.45	0.804	0.967	120	528	1727	2013	-0.266	784	943	906	1107	0
2	10	10		GH10637	8330	24230	130	957	944	223	64	66	17	100	100	0	1196	1162	277	103	105	16	100	100	0	0.817	0.831	0.81	0.837	1.176	0.822	0.972	120	616	1986	1939	-0.292	893	1093	880	1059	0
2	11	10		GH10745	8520	24230	130	1354	1328	253	63	66	20	100	100	0	1925	1831	373	102	105	23	100	100	0	0.708	0.732	0.73	0.737	1.15	0.717	0.982	120	565	3114	2994	-0.498	1291	1823	1265	1729	0
2	12	10		GH10778	8720	24230	130	1287	1218	254	63	67	23	100	100	0	1389	1316	297	102	106	27	100	100	0	0.951	0.951	0.941	0.963	1.155	0.936	0.977	120	619	2511	2369	-0.072	1224	1287	1155	1214	0
2	13	10		GH12014	8920	24230	110	869	776	514	63	65	15	100	100	0	1148	1029	721	102	103	15	97	93	0	0.771	0.769	0.773	0.926	1.798	0.742	0.974	80	485	1852	1640	-0.376	806	1046	713	927	0
2	14	10		GH12023	9110	24240	130	1078	1032	203	63	66	17	100	100	0	1250	1220	231	102	104	16	100	100	0	0.884	0.867	0.865	0.868	1.11	0.859	0.983	120	604	2163	2087	-0.178	1015	1148	969	1118	0
2	15	10		GH12078	9310	24240	120	1652	1567	368	63	67	30	100	100	0	1811	1748	436	103	106	28	100	100	0	0.93	0.914	0.904	0.923	1.155	0.908	0.98	120	513	3297	3149	-0.104	1589	1708	1504	1645	0
2	16	10		GH12222	9490	24240	120	1383	1361	251	63	68	27	100	100	0	1919	1845	361	105	108	28	100	100	0	0.728	0.746	0.738	0.75	1.126	0.739	0.979	120	542	3134	3038	-0.459	1320	1814	1298	1740	0
2	17	10		GH12331	9700	24240	130	1212	1165	272	63	66	24	100	100	0	1109	1072	260	103	105	23	100	100	0	1.142	1.137	1.123	1.152	1.189	1.12	0.978	120	595	2155	2071	0.192	1149	1006	1102	969	0
2	18	10		GH12537	9890	24250	130	1248	1243	311	62	64	14	100	100	0	1330	1333	270	102	103	19	100	100	0	0.966	0.959	0.963	0.946	1.135	0.981	0.972	120	548	2414	2412	-0.05	1186	1228	1181	1231	0
2	19	10		GH27383	10080	24240	130	854	893	218	63	64	14	100	100	0	815	818	179	101	103	19	100	100	0	1.108	1.158	1.146	1.154	1.115	1.168	0.969	120	562	1505	1547	0.148	791	714	830	717	0
2	20	10		GH27411	10270	24240	130	1382	1326	258	63	66	23	100	100	0	1940	1886	387	102	105	34	100	100	0	0.718	0.708	0.713	0.711	1.107	0.697	0.983	120	564	3157	3047	-0.479	1319	1838	1263	1784	0
2	21	10		GH27496	10470	24250	130	1107	1053	215	63	66	27	100	100	0	1227	1158	237	103	106	35	100	100	0	0.929	0.938	0.942	0.941	1.105	0.934	0.978	120	551	2168	2045	-0.107	1044	1124	990	1055	0
2	22	10		GH27640	10670	24250	120	1281	1237	192	63	67	33	100	100	0	1273	1245	177	103	107	31	100	100	0	1.041	1.028	1.035	1.027	1.101	1.031	0.983	120	626	2388	2316	0.058	1218	1170	1174	1142	0
2	1	11		GH27720	6570	24420	120	1312	1251	281	62	66	28	100	100	0	1261	1206	273	103	105	19	100	100	0	1.079	1.078	1.081	1.085	1.122	1.069	0.985	120	599	2408	2292	0.11	1250	1158	1189	1103	0
2	2	11		GH27759	6770	24410	130	1514	1444	375	61	63	27	100	100	0	1318	1259	346	101	102	16	100	100	0	1.194	1.194	1.167	1.233	1.287	1.177	0.979	120	559	2670	2541	0.256	1453	1217	1383	1158	0
2	3	11		GH28569	6960	24410	130	1128	1079	267	62	68	48	100	100	0	1122	1060	259	102	108	56	100	100	0	1.045	1.062	1.066	1.071	1.14	1.052	0.978	120	562	2086	1975	0.064	1066	1020	1017	958	0
2	4	11		GH28654	7160	24410	130	1239	1184	279	63	66	31	100	100	0	1329	1228	281	103	107	36	100	100	0	0.959	0.996	0.992	1.002	1.171	0.993	0.98	120	566	2402	2246	-0.06	1176	1226	1121	1125	0
2	5	11		GH28728	7350	24420	120	1132	1123	242	62	66	22	100	100	0	1797	1775	397	104	109	30	100	100	0	0.632	0.635	0.638	0.638	1.118	0.633	0.985	120	544	2763	2732	-0.662	1070	1693	1061	1671	0
2	6	11		GH28826	7550	24420	130	1318	1278	288	63	68	27	100	100	0	2040	1945	450	104	111	37	100	100	0	0.648	0.66	0.654	0.664	1.149	0.653	0.981	120	564	3191	3056	-0.625	1255	1936	1215	1841	0
2	7	11		GM13904	7740	24420	120	985	972	202	63	67	24	100	100	0	918	904	195	103	108	31	100	100	0	1.131	1.135	1.126	1.149	1.161	1.123	0.981	120	528	1737	1710	0.178	922	815	909	801	0
2	8	11		GM14215	7940	24420	130	827	808	181	63	66	21	100	100	0	1076	1009	255	104	106	18	100	100	0	0.786	0.823	0.826	0.841	1.22	0.805	0.968	120	581	1736	1650	-0.347	764	972	745	905	0
2	9	11		LD22812	8130	24420	120	1899	1828	453	64	67	22	100	100	0	2087	2008	502	104	106	21	100	100	0	0.925	0.926	0.921	0.93	1.124	0.921	0.986	120	529	3818	3668	-0.112	1835	1983	1764	1904	0
2	10	11		LD23052	8330	24430	130	1257	1196	237	63	67	29	100	100	0	1856	1760	361	103	108	31	100	100	0	0.681	0.684	0.68	0.688	1.135	0.678	0.981	120	595	2947	2790	-0.554	1194	1753	1133	1657	0
2	11	11		LD23072	8530	24420	130	1284	1242	244	63	66	19	100	100	0	1622	1535	313	103	107	25	100	100	0	0.804	0.823	0.819	0.828	1.124	0.81	0.979	120	581	2740	2611	-0.315	1221	1519	1179	1432	0
2	12	11		LD23129	8730	24430	130	909	873	193	63	67	20	100	100	0	1314	1274	298	103	107	26	100	100	0	0.699	0.692	0.688	0.699	1.161	0.684	0.972	120	580	2057	1981	-0.517	846	1211	810	1171	0
2	13	11		LD23405	8910	24430	120	827	788	159	63	66	19	100	100	0	1217	1133	243	101	104	20	100	100	0	0.685	0.703	0.694	0.712	1.202	0.693	0.978	120	532	1880	1757	-0.547	764	1116	725	1032	0
2	14	11		LD24267	9110	24430	130	1022	992	229	63	68	24	100	100	0	1425	1332	332	103	107	26	100	100	0	0.725	0.756	0.751	0.766	1.165	0.744	0.978	120	581	2281	2158	-0.463	959	1322	929	1229	0
2	15	11		LD25464	9300	24430	130	1701	1601	378	63	69	32	100	100	0	2162	2049	517	104	109	34	100	100	0	0.796	0.791	0.792	0.797	1.142	0.774	0.977	120	613	3696	3483	-0.329	1638	2058	1538	1945	0
2	16	11		LD25514	9510	24440	130	1193	1174	236	63	69	40	100	100	0	1539	1476	301	104	111	48	100	100	0	0.787	0.81	0.805	0.813	1.13	0.805	0.98	120	582	2565	2483	-0.345	1130	1435	1111	1372	0
2	17	11		LD25575	9690	24430	130	1290	1201	276	62	64	17	100	100	0	2213	2050	468	103	106	29	100	100	0	0.582	0.585	0.58	0.586	1.113	0.583	0.984	120	567	3338	3086	-0.781	1228	2110	1139	1947	0
2	18	11		LD25827	9890	24440	130	945	929	187	63	65	17	100	100	0	1195	1202	225	103	105	28	100	100	0	0.808	0.788	0.784	0.785	1.116	0.782	0.979	120	581	1974	1965	-0.308	882	1092	866	1099	0
2	19	11		LD25913	10090	24440	130	1001	979	205	64	65	14	100	100	0	1346	1316	275	103	103	12	100	100	0	0.754	0.754	0.765	0.756	1.118	0.753	0.973	120	564	2180	2128	-0.408	937	1243	915	1213	0
2	20	11		LD25952	10270	24430	130	858	845	190	64	70	37	100	100	0	949	927	230	103	109	49	100	100	0	0.939	0.948	0.937	0.962	1.171	0.921	0.975	120	523	1640	1605	-0.092	794	846	781	824	0
2	21	11		LD39445	10470	24440	160	1277	1214	252	64	71	35	100	100	0	1522	1440	280	104	111	46	100	100	0	0.855	0.861	0.863	0.855	1.153	0.858	0.98	208	699	2631	2486	-0.225	1213	1418	1150	1336	0
2	22	11		LD39545	10680	24450	110	1012	917	309	64	68	20	100	100	0	1218	1098	381	103	107	25	100	100	0	0.85	0.857	0.859	0.875	1.197	0.838	0.968	80	488	2063	1848	-0.234	948	1115	853	995	0
2	1	12		LD39612	6580	24610	120	1621	1593	347	64	66	18	100	100	0	2239	2142	466	104	106	20	100	100	0	0.729	0.75	0.749	0.753	1.102	0.741	0.988	120	562	3692	3567	-0.455	1557	2135	1529	2038	0
2	2	12		LD39658	6770	24610	140	1246	1198	236	62	64	15	100	100	0	1558	1478	295	103	104	15	100	100	0	0.814	0.826	0.823	0.829	1.128	0.822	0.981	156	552	2639	2511	-0.297	1184	1455	1136	1375	0
2	3	12		LD39811	6950	24610	150	1147	1078	222	63	76	79	100	100	0	1415	1323	275	103	119	96	100	100	0	0.826	0.832	0.833	0.838	1.134	0.826	0.979	156	600	2396	2235	-0.275	1084	1312	1015	1220	0
2	4	12		LD39850	7150	24610	130	1259	1192	236	65	82	88	100	100	0	1918	1817	328	105	128	122	100	100	0	0.659	0.658	0.658	0.656	1.097	0.651	0.982	120	595	3007	2839	-0.603	1194	1813	1127	1712	0
2	5	12		LD40271	7360	24620	130	1087	1063	254	65	74	45	100	100	0	1186	1165	283	105	117	81	100	100	0	0.945	0.942	0.939	0.953	1.146	0.941	0.981	120	598	2103	2058	-0.081	1022	1081	998	1060	0
2	6	12		LD40292	7550	24610	130	1985	1914	435	64	69	27	100	100	0	2617	2487	592	104	111	35	100	100	0	0.764	0.776	0.772	0.79	1.186	0.765	0.986	120	566	4434	4233	-0.388	1921	2513	1850	2383	0
2	7	12		LD40326	7740	24620	120	1110	1059	246	65	69	27	100	100	0	1544	1413	349	104	109	35	100	100	0	0.726	0.759	0.755	0.777	1.197	0.75	0.982	120	528	2485	2303	-0.463	1045	1440	994	1309	0
2	8	12		LD40450	7940	24620	120	1159	1112	253	65	69	26	100	100	0	1726	1616	379	104	108	25	100	100	0	0.674	0.692	0.69	0.699	1.142	0.686	0.983	120	528	2716	2559	-0.568	1094	1622	1047	1512	0
2	9	12		LD40460	8130	24620	120	1149	1112	250	66	82	90	100	100	0	1413	1343	305	104	119	78	100	100	0	0.827	0.844	0.839	0.851	1.116	0.838	0.985	120	542	2392	2285	-0.273	1083	1309	1046	1239	0
2	10	12		LD40565	8340	24620	130	1451	1402	239	66	78	70	100	100	0	1525	1494	235	107	120	74	100	100	0	0.977	0.963	0.959	0.961	1.092	0.957	0.982	120	527	2803	2723	-0.034	1385	1418	1336	1387	0
2	11	12		LD41062	8520	24620	140	968	931	311	65	68	17	100	100	0	1267	1192	413	108	111	21	99	99	0	0.779	0.799	0.786	0.829	1.374	0.788	0.979	156	570	2062	1950	-0.36	903	1159	866	1084	0
2	12	12		LD41207	8720	24630	130	1002	926	253	64	67	18	100	100	0	1583	1476	372	106	109	22	100	100	0	0.635	0.629	0.625	0.625	1.192	0.632	0.978	120	549	2415	2232	-0.655	938	1477	862	1370	0
2	13	12		LD41216	8910	24620	130	718	712	162	63	68	24	100	100	0	1061	1055	246	104	109	29	100	100	0	0.684	0.682	0.677	0.691	1.191	0.675	0.973	120	594	1612	1600	-0.547	655	957	649	951	0
2	14	12		LD41235	9120	24630	130	758	753	145	64	69	25	100	100	0	1340	1309	248	105	110	27	100	100	0	0.562	0.572	0.571	0.572	1.131	0.567	0.971	120	608	1929	1893	-0.832	694	1235	689	1204	0
2	15	12		LD41384	9300	24640	130	1077	1021	228	64	69	27	100	100	0	1217	1181	240	104	110	38	100	100	0	0.91	0.889	0.892	0.883	1.134	0.89	0.972	120	547	2126	2034	-0.136	1013	1113	957	1077	0
2	16	12		LD41427	9490	24630	130	1502	1402	291	63	73	64	100	100	0	2482	2284	468	104	121	124	100	100	0	0.605	0.614	0.617	0.615	1.086	0.61	0.981	120	567	3817	3519	-0.725	1439	2378	1339	2180	0
2	17	12		LD41932	9690	24630	130	977	960	162	64	73	63	100	100	0	1183	1146	208	103	119	121	100	100	0	0.845	0.859	0.852	0.863	1.138	0.838	0.974	120	593	1993	1939	-0.242	913	1080	896	1043	0
2	18	12		LD41963	9890	24630	120	1565	1568	380	64	66	15	100	100	0	2184	2142	537	103	104	13	100	100	0	0.721	0.738	0.732	0.747	1.169	0.726	0.982	120	514	3582	3543	-0.471	1501	2081	1504	2039	0
2	19	12		LD42024	10080	24630	130	1119	1081	213	64	67	30	100	100	0	1300	1282	240	104	106	22	100	100	0	0.882	0.863	0.856	0.861	1.108	0.856	0.98	120	549	2251	2195	-0.181	1055	1196	1017	1178	0
2	20	12		LD42037	10270	24630	120	1432	1369	265	66	72	45	100	100	0	1893	1803	337	105	111	44	100	100	0	0.764	0.767	0.766	0.766	1.104	0.764	0.985	120	541	3154	3001	-0.388	1366	1788	1303	1698	0
2	21	12		LD42056	10470	24630	130	1125	1113	189	64	68	27	100	100	0	1504	1461	248	104	108	33	100	100	0	0.758	0.773	0.767	0.774	1.111	0.763	0.981	120	516	2461	2406	-0.4	1061	1400	1049	1357	0
2	22	12		LD42146	10670	24630	140	1288	1215	232	64	68	26	100	100	0	2311	2164	483	105	108	40	98	98	0	0.555	0.559	0.549	0.595	1.538	0.55	0.98	156	756	3430	3210	-0.85	1224	2206	1151	2059	0
2	1	13		SD02533	6570	24800	130	1002	981	233	64	67	18	100	100	0	1335	1311	314	104	107	21	100	100	0	0.762	0.76	0.762	0.766	1.159	0.75	0.978	120	647	2169	2124	-0.392	938	1231	917	1207	0
2	2	13		SD02572	6760	24800	130	2281	2224	420	64	66	17	100	100	0	2967	2845	566	103	106	22	100	100	0	0.774	0.788	0.78	0.793	1.108	0.779	0.99	120	537	5081	4902	-0.369	2217	2864	2160	2742	0
2	3	13		SD02622	6960	24800	120	1186	1111	273	64	71	62	100	100	0	1692	1579	402	104	113	75	100	99	0	0.707	0.71	0.707	0.718	1.158	0.705	0.983	120	496	2710	2522	-0.501	1122	1588	1047	1475	0
2	4	13		SD02661	7150	24800	130	1068	1053	266	66	80	74	100	100	0	1837	1817	475	105	129	133	100	100	0	0.579	0.577	0.579	0.58	1.115	0.57	0.981	120	596	2734	2699	-0.79	1002	1732	987	1712	0
2	5	13		SD02824	7360	24810	130	715	719	168	66	75	53	100	100	0	1091	1065	257	105	119	103	100	100	0	0.658	0.68	0.683	0.685	1.13	0.676	0.977	120	579	1635	1613	-0.603	649	986	653	960	0
2	6	13		SD02875	7550	24810	120	1285	1249	509	64	67	18	100	100	0	1742	1701	676	103	106	25	100	100	0	0.745	0.742	0.73	0.736	1.145	0.74	0.981	120	514	2860	2783	-0.425	1221	1639	1185	1598	0
2	7	13		SD03289	7740	24810	120	1435	1378	296	66	69	21	100	100	0	1841	1739	391	104	108	26	100	100	0	0.788	0.802	0.803	0.812	1.138	0.797	0.988	120	528	3106	2947	-0.343	1369	1737	1312	1635	0
2	8	13		SD03358	7940	24810	120	1873	1754	450	67	73	61	100	100	0	2633	2427	644	105	110	33	100	100	0	0.714	0.727	0.726	0.739	1.165	0.722	0.99	120	514	4334	4009	-0.485	1806	2528	1687	2322	0
2	9	13		SD03412	8130	24810	130	1934	1922	423	67	72	59	100	100	0	2927	2813	645	106	110	29	100	100	0	0.662	0.685	0.684	0.693	1.116	0.68	0.985	120	548	4688	4562	-0.595	1867	2821	1855	2707	0
2	10	13		SD03430	8320	24810	130	1163	1103	258	67	75	61	100	100	0	1421	1370	312	107	115	65	100	100	0	0.834	0.82	0.817	0.82	1.095	0.812	0.983	120	546	2410	2299	-0.262	1096	1314	1036	1263	0
2	11	13		SD03555	8510	24810	140	606	604	158	65	68	17	99	99	0	712	684	193	107	109	19	98	98	0	0.894	0.934	0.933	0.977	1.443	0.919	0.959	156	578	1146	1116	-0.161	541	605	539	577	0
2	12	13		SD03592	8710	24810	130	1263	1226	333	66	70	25	100	100	0	2273	2146	630	106	111	42	100	100	0	0.552	0.569	0.565	0.578	1.18	0.562	0.984	120	560	3364	3200	-0.856	1197	2167	1160	2040	0
2	13	13		SD04201	8910	24820	130	1460	1397	326	65	70	27	100	100	0	2090	1963	436	105	110	41	100	100	0	0.703	0.717	0.711	0.72	1.149	0.72	0.983	120	622	3380	3190	-0.509	1395	1985	1332	1858	0
2	14	13		SD04308	9100	24810	90	735	690	449	65	68	22	98	96	0	845	909	597	105	108	19	98	94	0	0.905	0.777	0.763	0.837	1.758	0.762	0.97	52	377	1410	1429	-0.143	670	740	625	804	0
2	15	13		SD04448	9300	24820	130	1685	1609	399	65	69	24	100	100	0	2094	2005	501	106	111	31	100	100	0	0.815	0.813	0.809	0.819	1.13	0.811	0.982	120	598	3608	3443	-0.295	1620	1988	1544	1899	0
2	16	13		SD04526	9490	24820	120	1302	1208	279	65	73	59	100	100	0	1932	1818	429	107	121	121	100	100	0	0.678	0.668	0.669	0.67	1.122	0.661	0.98	120	514	3062	2854	-0.561	1237	1825	1143	1711	0
2	17	13		SD04624	9690	24820	120	843	831	226	66	69	20	100	100	0	1076	1041	295	106	109	26	100	100	0	0.801	0.818	0.81	0.83	1.179	0.81	0.979	120	543	1747	1700	-0.32	777	970	765	935	0
2	18	13		SD04658	9890	24820	130	1162	1137	222	66	68	21	100	100	0	1124	1095	203	105	107	20	100	100	0	1.076	1.082	1.081	1.082	1.096	1.077	0.985	120	580	2115	2061	0.105	1096	1019	1071	990	0
2	19	13		SD05207	10080	24820	120	1266	1202	254	65	70	36	100	100	0	1925	1827	386	105	109	28	100	100	0	0.66	0.66	0.66	0.662	1.132	0.656	0.983	120	529	3021	2859	-0.6	1201	1820	1137	1722	0
2	20	13		SD05282	10280	24830	120	4397	4155	821	66	72	39	100	100	0	3415	3211	644	105	109	35	100	100	0	1.308	1.316	1.313	1.321	1.089	1.313	0.991	120	530	7641	7195	0.388	4331	3310	4089	3106	0
2	21	13		SD05339	10470	24820	130	1163	1219	307	66	69	28	100	100	0	991	1030	270	103	107	32	100	100	0	1.235	1.244	1.256	1.254	1.115	1.225	0.977	120	582	1985	2080	0.305	1097	888	1153	927	0
2	22	13		SD05403	10670	24830	120	314	537	485	66	67	18	96	94	0	422	681	566	105	107	21	97	96	0	0.782	0.818	0.787	0.769	1.469	0.839	0.971	120	614	565	1047	-0.354	248	317	471	576	0
2	1	14		SD05444	6570	24990	130	744	700	165	64	67	17	100	100	0	817	782	193	105	107	21	100	100	0	0.955	0.939	0.931	0.959	1.204	0.923	0.975	120	644	1392	1313	-0.066	680	712	636	677	0
2	2	14		SD05495	6760	24990	120	846	809	181	65	68	33	100	100	0	1173	1125	260	104	108	22	100	100	0	0.731	0.729	0.734	0.737	1.169	0.724	0.982	120	514	1850	1765	-0.453	781	1069	744	1021	0
2	3	14		GM13868	6950	24990	130	794	752	190	66	72	49	100	100	0	1187	1147	320	106	113	60	100	99	0	0.673	0.659	0.665	0.678	1.237	0.648	0.978	120	598	1809	1727	-0.57	728	1081	686	1041	0
2	4	14		GM14138	7150	25000	120	1172	1126	254	66	77	60	100	100	0	1410	1337	315	106	121	104	99	98	0	0.848	0.861	0.862	0.873	1.142	0.854	0.983	120	544	2410	2291	-0.238	1106	1304	1060	1231	0
2	5	14		GM14286	7340	25000	130	830	822	218	65	71	31	100	100	0	1286	1298	325	105	112	40	100	100	0	0.648	0.635	0.633	0.631	1.139	0.628	0.979	120	584	1946	1950	-0.626	765	1181	757	1193	0
2	6	14		GM14349	7540	25000	130	831	820	162	66	69	19	100	100	0	1266	1215	261	104	109	27	100	100	0	0.658	0.679	0.68	0.687	1.145	0.666	0.978	120	596	1927	1865	-0.603	765	1162	754	1111	0
2	7	14		GM14559	7740	25010	130	1236	1214	231	66	69	20	100	100	0	1991	1932	348	104	108	24	100	100	0	0.62	0.628	0.637	0.626	1.163	0.629	0.98	120	582	3057	2976	-0.69	1170	1887	1148	1828	0
2	8	14		HL07802	7930	25000	120	679	633	145	67	69	19	100	100	0	766	711	172	105	109	21	98	98	0	0.926	0.934	0.923	0.979	1.429	0.925	0.967	120	529	1273	1172	-0.111	612	661	566	606	0
2	9	14		LD21616	8130	25000	130	1598	1591	434	68	71	21	100	100	0	2070	2024	532	108	112	26	100	100	0	0.78	0.795	0.783	0.793	1.136	0.791	0.986	120	581	3492	3439	-0.359	1530	1962	1523	1916	0
2	10	14		LD21659	8320	25010	130	1788	1643	432	67	71	22	100	100	0	2868	2703	695	107	110	28	100	100	0	0.623	0.607	0.608	0.609	1.199	0.609	0.986	120	581	4482	4172	-0.682	1721	2761	1576	2596	0
2	11	14		LD21711	8520	25010	130	829	846	165	66	68	17	100	100	0	942	955	183	104	107	22	100	100	0	0.911	0.917	0.928	0.916	1.107	0.911	0.979	120	562	1601	1631	-0.135	763	838	780	851	0
2	12	14		LD21931	8710	25010	120	992	980	257	67	71	24	100	100	0	1492	1478	394	104	110	32	100	100	0	0.666	0.664	0.664	0.674	1.181	0.661	0.985	120	542	2313	2287	-0.585	925	1388	913	1374	0
2	13	14		LD22081	8920	25010	120	1230	1166	276	67	69	20	100	100	0	1472	1401	337	105	109	24	100	100	0	0.851	0.848	0.848	0.854	1.142	0.841	0.984	120	543	2530	2395	-0.233	1163	1367	1099	1296	0
2	14	14		LD22256	9110	25020	130	1098	1066	301	67	68	16	100	100	0	1586	1552	423	105	108	19	100	100	0	0.696	0.69	0.688	0.69	1.149	0.694	0.984	120	629	2512	2446	-0.523	1031	1481	999	1447	0
2	15	14		LD23326	9310	25020	130	1239	1189	282	65	68	20	100	100	0	1599	1547	366	109	112	24	100	100	0	0.788	0.782	0.778	0.786	1.15	0.78	0.986	120	582	2664	2562	-0.344	1174	1490	1124	1438	0
2	16	14		LD23562	9500	25010	120	892	883	132	64	67	19	100	100	0	1223	1205	194	110	114	25	100	100	0	0.744	0.748	0.747	0.75	1.1	0.742	0.987	120	529	1941	1914	-0.427	828	1113	819	1095	0
2	17	14		LD23644	9700	25020	130	480	482	113	65	68	18	100	100	0	557	548	120	110	112	19	100	99	0	0.928	0.952	0.95	0.963	1.239	0.946	0.966	120	571	862	855	-0.107	415	447	417	438	0
2	18	14		LD23656	9890	25020	130	925	915	216	66	68	21	100	100	0	1310	1298	303	107	109	21	100	100	0	0.714	0.713	0.707	0.712	1.136	0.713	0.981	120	544	2062	2040	-0.486	859	1203	849	1191	0
2	19	14		LD23875	10080	25020	130	1082	1049	247	66	68	22	100	100	0	1543	1453	387	105	108	23	100	100	0	0.707	0.729	0.717	0.752	1.263	0.713	0.976	120	580	2454	2331	-0.501	1016	1438	983	1348	0
2	20	14		LD24213	10270	25020	130	1046	998	238	65	69	21	100	100	0	1101	1077	237	105	107	20	100	100	0	0.985	0.96	0.963	0.958	1.123	0.966	0.978	120	565	1977	1905	-0.022	981	996	933	972	0
2	21	14		LD25781	10470	25020	120	2073	2027	430	66	68	18	100	100	0	1847	1826	377	103	105	18	100	100	0	1.151	1.138	1.143	1.138	1.092	1.137	0.987	120	546	3751	3684	0.203	2007	1744	1961	1723	0
2	22	14		LD26301	10660	25020	100	480	611	467	66	67	14	100	100	0	600	711	545	104	105	13	97	96	0	0.835	0.898	0.955	0.979	1.448	0.874	0.954	80	482	910	1152	-0.261	414	496	545	607	0
2	1	15		LD26791	6570	25190	150	86	374	531	65	67	15	57	45	0	127	449	622	106	107	16	54	34	0	1	0.901	0.969	1.216	2.454	0.861	0.98	156	766	42	652	0	21	21	309	343	-50
2	2	15		LD26982	6760	25190	130	1399	1417	313	65	68	32	100	100	0	1588	1616	351	105	108	21	100	100	0	0.9	0.895	0.893	0.895	1.11	0.885	0.985	120	537	2817	2863	-0.153	1334	1483	1352	1511	0
2	3	15		LD27021	6960	25200	120	1543	1579	340	66	71	46	100	100	0	1947	1946	393	106	111	47	100	100	0	0.802	0.822	0.822	0.819	1.105	0.822	0.986	120	540	3318	3353	-0.318	1477	1841	1513	1840	0
2	4	15		LD27045	7160	25200	130	999	1024	292	65	69	31	100	100	0	1502	1481	419	105	108	31	100	100	0	0.669	0.697	0.697	0.7	1.178	0.698	0.981	120	573	2331	2335	-0.581	934	1397	959	1376	0
2	5	15		LD46336	7360	25200	130	987	927	208	65	68	19	100	100	0	1244	1184	278	105	108	24	100	100	0	0.809	0.799	0.796	0.814	1.202	0.793	0.979	120	551	2061	1941	-0.305	922	1139	862	1079	0
2	6	15		LD47413	7550	25200	130	1234	1239	328	66	68	18	100	100	0	1945	1940	470	105	107	20	100	100	0	0.635	0.639	0.64	0.636	1.128	0.643	0.986	120	545	3008	3008	-0.656	1168	1840	1173	1835	0
2	7	15		LD48007	7740	25200	130	1408	1349	373	65	67	16	100	100	0	1693	1639	427	104	106	18	100	100	0	0.845	0.836	0.834	0.836	1.119	0.842	0.985	120	564	2932	2819	-0.243	1343	1589	1284	1535	0
2	8	15		LD48056	7940	25200	130	1477	1435	330	66	68	17	100	100	0	2546	2404	600	106	108	20	100	100	0	0.578	0.596	0.592	0.605	1.149	0.588	0.986	120	581	3851	3667	-0.79	1411	2440	1369	2298	0
2	9	15		LP02603	8130	25200	130	1040	997	233	68	71	24	100	100	0	1382	1335	315	107	114	57	100	100	0	0.762	0.757	0.764	0.759	1.131	0.748	0.977	120	564	2247	2157	-0.391	972	1275	929	1228	0
2	10	15		LP03268	8320	25200	120	1168	1139	327	67	70	22	100	100	0	1550	1500	426	106	110	30	100	99	0	0.762	0.769	0.764	0.787	1.269	0.763	0.984	120	528	2545	2466	-0.391	1101	1444	1072	1394	0
2	11	15		SD03917	8520	25200	120	1252	1217	264	67	69	18	100	100	0	1644	1608	359	105	108	18	100	100	0	0.77	0.765	0.768	0.775	1.172	0.762	0.983	120	542	2724	2653	-0.377	1185	1539	1150	1503	0
2	12	15		SD04477	8720	25200	130	2803	2736	733	67	70	20	100	100	0	2065	1998	575	104	107	21	100	100	0	1.395	1.409	1.407	1.448	1.203	1.392	0.985	120	582	4697	4563	0.48	2736	1961	2669	1894	0
2	13	15		SD04868	8910	25210	130	1444	1438	521	66	69	24	100	99	0	1852	1799	609	103	106	26	100	100	0	0.788	0.809	0.818	0.791	1.22	0.814	0.979	120	582	3127	3068	-0.344	1378	1749	1372	1696	0
2	14	15		SD05527	9110	25210	120	1016	1031	288	65	68	23	100	100	0	1284	1290	357	106	109	28	100	100	0	0.807	0.816	0.819	0.822	1.135	0.813	0.981	120	528	2129	2150	-0.309	951	1178	966	1184	0
2	15	15		SD06594	9310	25210	120	940	916	273	65	68	23	100	100	0	1197	1189	327	110	113	18	100	100	0	0.805	0.789	0.779	0.786	1.168	0.794	0.979	120	514	1962	1930	-0.313	875	1087	851	1079	0
2	16	15		SD06977	9500	25210	120	1373	1382	270	63	66	16	100	100	0	1500	1529	303	115	117	19	100	100	0	0.946	0.933	0.939	0.935	1.122	0.927	0.985	120	528	2695	2733	-0.08	1310	1385	1319	1414	0
2	17	15		LD29665	9700	25210	120	1145	1100	268	64	66	14	100	100	0	1702	1620	429	113	115	17	100	100	0	0.68	0.687	0.685	0.697	1.159	0.675	0.98	120	493	2670	2543	-0.556	1081	1589	1036	1507	0
2	18	15		LD29979	9880	25210	150	87	311	457	65	68	18	55	41	0	133	417	570	109	111	22	52	39	0	0.917	0.799	0.798	0.762	2.74	0.797	0.972	156	615	46	554	-0.126	22	24	246	308	-50
2	19	15		LD30319	10080	25220	130	1017	999	210	67	69	20	100	100	0	1607	1548	321	105	108	20	100	100	0	0.632	0.646	0.642	0.645	1.125	0.647	0.98	120	547	2452	2375	-0.661	950	1502	932	1443	0
2	20	15		LP08894	10270	25210	130	985	957	203	67	69	22	100	100	0	1094	1052	223	105	107	20	100	100	0	0.928	0.94	0.938	0.949	1.169	0.924	0.976	120	564	1907	1837	-0.107	918	989	890	947	0
2	21	15		LP09309	10470	25220	140	814	786	272	65	68	18	100	100	0	889	867	294	103	106	18	99	98	0	0.953	0.944	0.934	0.952	1.338	0.94	0.972	156	667	1535	1485	-0.07	749	786	721	764	0
2	22	15		BLANK	10650	25220	80	861	907	553	67	68	15	98	96	0	948	1010	634	104	105	13	94	94	0	0.941	0.927	0.918	1.07	1.786	0.905	0.973	52	316	1638	1746	-0.088	794	844	840	906	0
2	1	16		BLANK	6570	25380	150	78	499	764	65	66	18	44	38	0	109	562	825	107	107	19	37	33	0	6.5	0.954	0.931	0.968	2.855	0.93	0.985	156	768	15	889	2.7	13	2	434	455	-50
2	2	16		BLANK	6760	25380	150	71	421	728	63	65	16	41	32	0	107	489	806	104	105	19	29	25	0	2.667	0.93	0.954	1.213	3.129	0.906	0.985	156	587	11	743	1.415	8	3	358	385	-50
2	3	16		BLANK	6960	25390	150	72	344	587	65	68	26	29	25	0	108	415	673	105	106	19	29	24	0	2.333	0.9	0.945	1.116	2.813	0.875	0.98	156	608	10	589	1.222	7	3	279	310	-50
2	4	16		BLANK	7150	25390	150	72	344	598	64	68	26	32	27	0	108	413	683	104	105	16	31	23	0	2	0.906	0.938	1.159	2.692	0.88	0.982	156	608	12	589	1	8	4	280	309	-50
2	5	16		BLANK	7350	25390	150	74	304	479	65	68	22	37	28	0	109	371	555	104	106	19	31	25	0	1.8	0.895	0.919	0.998	2.475	0.866	0.973	156	595	14	506	0.848	9	5	239	267	-50
2	6	16		BLANK	7540	25390	150	71	306	514	66	69	21	33	26	0	106	358	560	104	106	19	29	23	0	2.5	0.945	0.97	1.183	2.347	0.92	0.981	156	604	7	494	1.322	5	2	240	254	-50
2	7	16		LD31543	7740	25390	120	997	949	258	65	67	15	100	100	0	1175	1073	284	104	104	15	100	100	0	0.87	0.912	0.899	0.921	1.178	0.908	0.979	120	526	2003	1853	-0.201	932	1071	884	969	0
2	8	16		LD32008	7940	25390	120	1434	1363	294	64	67	17	100	100	0	1675	1597	359	105	106	17	100	100	0	0.873	0.871	0.869	0.877	1.122	0.862	0.987	120	529	2940	2791	-0.197	1370	1570	1299	1492	0
2	9	16		LD32019	8130	25390	130	1588	1554	361	66	70	22	100	100	0	1617	1586	395	104	110	56	100	100	0	1.006	1.004	1.005	1.019	1.156	0.989	0.976	120	547	3035	2970	0.009	1522	1513	1488	1482	0
2	10	16		LD32155	8320	25400	120	1532	1435	359	67	71	33	100	100	0	2352	2185	592	105	112	57	100	100	0	0.652	0.658	0.657	0.666	1.177	0.65	0.983	120	528	3712	3448	-0.617	1465	2247	1368	2080	0
2	11	16		LD32258	8520	25400	130	1511	1445	292	67	69	17	100	100	0	2119	2014	417	106	108	18	100	100	0	0.717	0.722	0.721	0.724	1.111	0.722	0.983	120	596	3457	3286	-0.479	1444	2013	1378	1908	0
2	12	16		LD32311	8720	25400	130	1517	1502	401	66	67	16	100	100	0	1816	1795	523	104	106	16	100	100	0	0.848	0.849	0.845	0.878	1.341	0.837	0.977	120	580	3163	3127	-0.239	1451	1712	1436	1691	0
2	13	16		LD33689	8910	25400	130	1516	1540	448	66	69	22	100	100	0	1814	1869	564	104	107	27	100	100	0	0.848	0.835	0.83	0.843	1.162	0.824	0.983	120	580	3160	3239	-0.238	1450	1710	1474	1765	0
2	14	16		LD33804	9110	25400	130	1750	1730	465	66	70	23	100	100	0	2053	1974	566	106	110	29	100	100	0	0.865	0.891	0.881	0.92	1.264	0.879	0.982	120	581	3631	3532	-0.209	1684	1947	1664	1868	0
2	15	16		LD34072	9300	25400	130	1147	1091	285	65	68	22	100	100	0	1436	1367	351	108	110	17	100	100	0	0.815	0.815	0.821	0.817	1.138	0.811	0.98	120	581	2410	2285	-0.296	1082	1328	1026	1259	0
2	16	16		LD34181	9500	25400	120	1364	1258	452	63	65	16	100	100	0	2138	1940	742	111	113	19	100	100	0	0.642	0.653	0.645	0.677	1.252	0.643	0.983	120	528	3328	3024	-0.64	1301	2027	1195	1829	0
2	17	16		LD34308	9690	25410	120	1438	1374	368	64	68	19	100	100	0	1651	1605	415	110	114	23	100	100	0	0.892	0.876	0.876	0.881	1.139	0.876	0.984	120	543	2915	2805	-0.165	1374	1541	1310	1495	0
2	18	16		LD34536	9890	25410	130	1570	1502	434	66	69	20	100	100	0	2372	2256	651	109	111	21	100	100	0	0.665	0.669	0.668	0.668	1.152	0.666	0.982	120	563	3767	3583	-0.589	1504	2263	1436	2147	0
2	19	16		LD37466	10080	25400	120	1118	1072	263	66	68	18	100	100	0	1347	1288	364	107	108	16	100	100	0	0.848	0.852	0.843	0.88	1.215	0.832	0.98	120	513	2292	2187	-0.237	1052	1240	1006	1181	0
2	20	16		LD37956	10280	25410	120	1007	937	222	66	68	18	100	100	0	1221	1155	277	105	107	16	100	100	0	0.843	0.83	0.824	0.835	1.184	0.826	0.98	120	530	2057	1921	-0.246	941	1116	871	1050	0
2	21	16		LD37992	10470	25410	130	1333	1331	226	63	66	17	100	100	0	1584	1530	260	104	107	16	100	100	0	0.858	0.889	0.89	0.891	1.093	0.878	0.979	120	561	2750	2694	-0.221	1270	1480	1268	1426	0
2	22	16		LD38414	10670	25420	120	1810	1631	542	66	69	15	100	100	0	1872	1737	527	107	109	16	100	100	0	0.988	0.96	0.96	0.94	1.194	0.97	0.985	120	642	3509	3195	-0.017	1744	1765	1565	1630	0
2	1	17		LD38495	6570	25590	130	1242	1241	347	65	66	19	100	100	0	1394	1368	369	106	107	15	100	100	0	0.914	0.932	0.927	0.939	1.197	0.936	0.98	120	702	2465	2438	-0.13	1177	1288	1176	1262	0
2	2	17		LD38919	6760	25580	130	1417	1384	284	65	65	15	100	100	0	1792	1734	390	104	105	15	100	100	0	0.801	0.809	0.8	0.827	1.229	0.799	0.978	120	580	3040	2949	-0.32	1352	1688	1319	1630	0
2	3	17		LD40758	6960	25590	130	1664	1601	415	66	68	17	100	100	0	2244	2102	542	105	106	17	100	100	0	0.747	0.769	0.772	0.774	1.152	0.765	0.98	120	580	3737	3532	-0.421	1598	2139	1535	1997	0
2	4	17		LD40801	7160	25590	120	1278	1217	374	66	70	28	100	100	0	1880	1756	525	105	106	16	100	100	0	0.683	0.697	0.699	0.7	1.243	0.695	0.973	120	526	2987	2802	-0.55	1212	1775	1151	1651	0
2	5	17		LD41624	7360	25590	120	552	814	633	65	68	23	98	98	0	808	1069	785	104	106	19	96	95	0	0.692	0.776	0.769	0.792	1.516	0.789	0.98	120	527	1191	1714	-0.532	487	704	749	965	0
2	6	17		LD41803	7550	25590	120	909	963	489	67	69	19	100	99	0	1193	1224	580	105	106	18	100	100	0	0.774	0.801	0.786	0.792	1.341	0.809	0.968	120	498	1930	2015	-0.37	842	1088	896	1119	0
2	7	17		LD42058	7740	25590	120	1337	1280	311	66	69	18	100	100	0	1860	1766	422	105	107	18	100	100	0	0.724	0.731	0.733	0.733	1.203	0.728	0.977	120	514	3026	2875	-0.466	1271	1755	1214	1661	0
2	8	17		LD42380	7930	25590	120	1222	1141	248	65	74	83	100	100	0	1401	1317	299	104	114	95	100	99	0	0.892	0.887	0.892	0.899	1.19	0.874	0.975	120	528	2454	2289	-0.165	1157	1297	1076	1213	0
2	9	17		LD27278	8130	25590	140	1829	1732	357	66	74	73	100	100	0	2585	2423	471	104	112	78	100	100	0	0.711	0.718	0.721	0.715	1.187	0.716	0.976	156	634	4244	3985	-0.493	1763	2481	1666	2319	0
2	10	17		LD28033	8320	25590	130	841	813	289	66	70	32	100	100	0	972	971	314	105	108	23	100	100	0	0.894	0.863	0.87	0.844	1.211	0.851	0.949	120	560	1642	1613	-0.162	775	867	747	866	0
2	11	17		LD28528	8520	25590	120	1865	1833	330	66	68	14	100	100	0	1755	1731	304	107	108	16	100	100	0	1.092	1.088	1.086	1.089	1.112	1.087	0.983	120	543	3447	3391	0.126	1799	1648	1767	1624	0
2	12	17		LD28662	8720	25590	130	1561	1442	385	68	69	27	100	100	0	2180	2034	597	106	108	21	100	100	0	0.72	0.713	0.709	0.73	1.251	0.693	0.974	120	582	3567	3302	-0.474	1493	2074	1374	1928	0
2	13	17		LD31211	8910	25600	130	1201	1160	330	68	73	27	100	100	0	1555	1442	401	106	112	27	100	100	0	0.782	0.817	0.815	0.827	1.237	0.816	0.972	120	597	2582	2428	-0.355	1133	1449	1092	1336	0
2	14	17		LD31742	9120	25600	130	1298	1235	265	69	72	19	100	100	0	1553	1473	319	107	112	24	100	100	0	0.85	0.854	0.855	0.861	1.177	0.848	0.974	120	579	2675	2532	-0.235	1229	1446	1166	1366	0
2	15	17		LD41715	9300	25600	130	1326	1288	315	66	69	17	100	100	0	1680	1639	422	106	109	17	100	100	0	0.801	0.797	0.792	0.812	1.265	0.788	0.975	120	564	2834	2755	-0.321	1260	1574	1222	1533	0
2	16	17		LD43109	9500	25600	130	1432	1359	391	65	68	18	100	100	0	1911	1874	562	108	111	20	100	100	0	0.758	0.733	0.718	0.742	1.193	0.721	0.98	120	597	3170	3060	-0.399	1367	1803	1294	1766	0
2	17	17		LD45221	9690	25610	130	659	709	300	66	68	17	100	99	0	735	824	324	108	109	16	100	100	0	0.946	0.898	0.891	0.885	1.202	0.909	0.966	120	562	1220	1359	-0.08	593	627	643	716	0
2	18	17		LD45662	9890	25600	120	809	835	303	67	69	21	100	100	0	1218	1233	441	108	109	16	100	100	0	0.668	0.683	0.681	0.692	1.27	0.679	0.968	120	566	1852	1893	-0.581	742	1110	768	1125	0
2	19	17		LD46233	10080	25600	130	1278	1254	247	66	68	16	100	100	0	1941	1866	382	107	108	16	100	100	0	0.661	0.675	0.671	0.679	1.14	0.668	0.977	120	544	3046	2947	-0.598	1212	1834	1188	1759	0
2	20	17		LD47309	10270	25600	130	1192	1149	220	67	70	20	100	100	0	1216	1170	243	105	108	22	100	100	0	1.013	1.016	1.011	1.031	1.17	1.003	0.979	120	560	2236	2147	0.018	1125	1111	1082	1065	0
2	21	17		SD02641	10470	25610	130	2001	1913	381	67	72	36	100	100	0	2630	2511	530	105	110	29	100	100	0	0.766	0.767	0.758	0.773	1.18	0.761	0.975	120	573	4459	4252	-0.385	1934	2525	1846	2406	0
2	22	17		SD03282	10670	25610	120	1072	1037	202	67	70	33	100	100	0	1201	1201	226	107	109	25	100	100	0	0.919	0.887	0.893	0.886	1.144	0.884	0.972	120	576	2099	2064	-0.122	1005	1094	970	1094	0
2	1	18		SD03660	6550	25780	80	1337	1334	781	65	66	14	100	100	0	1332	1405	859	107	107	14	98	98	0	1.038	0.978	0.974	1.094	1.686	0.948	0.964	52	301	2497	2567	0.054	1272	1225	1269	1298	0
2	2	18		SD04227	6760	25780	120	509	762	568	65	66	15	100	99	0	702	946	652	105	106	14	95	95	0	0.744	0.829	0.82	0.84	1.669	0.844	0.969	120	552	1041	1538	-0.427	444	597	697	841	0
2	3	18		SD04969	6950	25780	130	1569	1534	442	66	68	16	100	100	0	1971	1911	535	105	107	14	100	100	0	0.805	0.813	0.811	0.818	1.207	0.799	0.962	120	541	3369	3274	-0.312	1503	1866	1468	1806	0
2	4	18		SD05742	7150	25780	120	2092	2130	474	67	71	29	100	100	0	2497	2501	539	107	108	17	100	100	0	0.847	0.862	0.86	0.862	1.101	0.856	0.982	120	511	4415	4457	-0.239	2025	2390	2063	2394	0
2	5	18		SD10723	7350	25790	130	2452	2285	562	66	69	28	100	100	0	2955	2769	605	105	107	17	100	100	0	0.837	0.833	0.838	0.822	1.21	0.838	0.967	120	557	5236	4883	-0.256	2386	2850	2219	2664	0
2	6	18		SD10789	7550	25780	130	2145	2109	387	65	68	17	100	100	0	2923	2875	563	104	106	18	100	100	0	0.738	0.738	0.732	0.74	1.112	0.732	0.983	120	613	4899	4815	-0.439	2080	2819	2044	2771	0
2	7	18		GH01001	7740	25780	130	1425	1331	338	67	69	18	100	100	0	1506	1404	385	105	107	19	100	100	0	0.969	0.973	0.964	0.99	1.187	0.95	0.976	120	513	2759	2563	-0.045	1358	1401	1264	1299	0
2	8	18		GH01626	7920	25790	120	1141	1145	408	67	81	90	100	99	0	1343	1365	480	106	121	104	99	96	0	0.868	0.856	0.851	0.872	1.216	0.859	0.975	120	564	2311	2337	-0.204	1074	1237	1078	1259	0
2	9	18		GH02702	8130	25790	120	1659	1626	379	66	81	95	100	100	0	2545	2509	541	106	121	110	100	100	0	0.653	0.649	0.65	0.645	1.11	0.65	0.985	120	508	4032	3963	-0.615	1593	2439	1560	2403	0
2	10	18		GH03315	8320	25790	130	1541	1491	381	65	66	16	100	100	0	1624	1535	382	105	106	15	100	100	0	0.972	0.997	0.995	0.999	1.114	0.998	0.979	120	572	2995	2856	-0.041	1476	1519	1426	1430	0
2	11	18		SD02391	8530	25790	120	1399	1386	318	66	69	21	100	100	0	2096	2098	477	105	107	16	100	100	0	0.67	0.662	0.667	0.661	1.1	0.657	0.988	120	505	3324	3313	-0.579	1333	1991	1320	1993	0
2	12	18		SD04373	8710	25790	120	1882	1811	497	68	72	30	100	100	0	2751	2559	685	106	110	28	100	100	0	0.686	0.711	0.709	0.71	1.147	0.707	0.983	120	495	4459	4196	-0.544	1814	2645	1743	2453	0
2	13	18		SD05640	8910	25790	130	1338	1303	233	69	73	29	100	100	0	1693	1669	308	106	112	31	100	100	0	0.8	0.79	0.792	0.791	1.091	0.771	0.976	120	612	2856	2797	-0.323	1269	1587	1234	1563	0
2	14	18		SD05887	9110	25790	130	1408	1408	296	69	72	20	100	100	0	1661	1652	327	109	113	24	100	100	0	0.863	0.868	0.867	0.864	1.154	0.866	0.972	120	582	2891	2882	-0.213	1339	1552	1339	1543	0
2	15	18		SD07147	9300	25790	130	1168	1213	309	69	71	18	100	100	0	1584	1602	404	110	113	20	100	100	0	0.746	0.767	0.768	0.771	1.197	0.759	0.972	120	594	2573	2636	-0.424	1099	1474	1144	1492	0
2	16	18		SD07675	9500	25800	130	1539	1523	224	70	73	19	100	100	0	1800	1820	269	113	116	22	100	100	0	0.871	0.851	0.86	0.852	1.096	0.846	0.982	120	578	3156	3160	-0.2	1469	1687	1453	1707	0
2	17	18		SD09611	9690	25800	140	920	898	257	70	75	29	99	99	0	942	912	231	111	114	19	100	100	0	1.023	1.034	1.03	0.993	1.441	1.046	0.963	156	607	1681	1629	0.033	850	831	828	801	0
2	18	18		BLANK	9850	25800	80	313	454	387	71	76	25	90	76	0	349	531	437	110	112	18	88	84	0	1.013	0.91	0.877	0.866	1.994	0.887	0.944	52	292	481	804	0.018	242	239	383	421	0
2	19	18		BLANK	10080	25790	150	71	163	241	69	72	20	26	19	0	108	213	283	108	110	18	23	17	0	100000	0.895	0.963	0.929	3.214	0.854	0.954	156	717	2	199	16.61	2	0	94	105	-50
2	20	18		BLANK	10270	25800	150	72	164	266	69	71	18	26	19	0	109	219	313	107	109	21	22	15	0	1.5	0.848	0.985	0.994	2.642	0.848	0.968	156	601	5	207	0.585	3	2	95	112	-50
2	21	18		BLANK	10470	25800	150	74	177	245	70	74	35	24	21	0	110	216	256	107	111	29	24	20	0	1.333	0.982	1.053	1.152	2.518	0.963	0.932	156	601	7	216	0.415	4	3	107	109	-50
2	22	18		BLANK	10660	25800	150	85	367	540	70	73	30	38	33	0	119	391	534	108	111	24	33	31	0	1.364	1.049	1.066	1.074	2.427	1.021	0.971	156	773	26	580	0.447	15	11	297	283	-50
2	1	19		BLANK	6560	25980	80	812	881	528	64	65	14	100	96	0	949	965	563	104	105	13	94	94	0	0.885	0.949	0.966	1.005	1.442	0.95	0.971	52	309	1593	1678	-0.176	748	845	817	861	0
2	2	19		BLANK	6760	25970	150	68	236	401	67	74	48	22	18	0	108	276	419	107	112	37	19	17	0	1	1	1	1.154	2.793	0.961	0.978	156	702	2	338	0	1	1	169	169	-50
2	3	19		BLANK	6960	25970	150	69	201	323	68	73	46	21	19	0	107	249	365	107	111	36	19	19	0	100000	0.937	1.091	1.094	2.608	0.891	0.959	156	601	1	275	16.61	1	0	133	142	-50
2	4	19		BLANK	7150	25970	150	68	172	286	68	70	19	21	18	0	107	220	329	108	109	16	20	16	0	0	0.929	1	0.986	3.033	0.874	0.96	156	604	-1	216	Error	0	-1	104	112	-50
2	5	19		BLANK	7350	25970	150	72	243	412	67	69	19	32	25	0	108	297	464	107	109	20	24	19	0	5	0.926	0.889	1.02	2.903	0.896	0.972	156	682	6	366	2.322	5	1	176	190	-50
2	6	19		BLANK	7550	25980	80	1210	1227	458	65	67	15	100	100	0	1531	1434	539	104	105	15	100	100	0	0.802	0.874	0.865	0.909	1.339	0.871	0.968	52	314	2572	2492	-0.318	1145	1427	1162	1330	0
2	7	19		BLANK	7740	25970	150	82	631	884	66	69	17	48	43	0	119	662	886	105	107	18	42	39	0	1.143	1.014	1.013	1.157	2.152	1.001	0.984	156	736	30	1122	0.193	16	14	565	557	-50
2	8	19		BLANK	7930	25990	80	2043	1865	676	66	67	15	100	100	0	1942	1758	665	105	107	15	98	98	0	1.076	1.088	1.089	1.175	1.651	1.077	0.976	52	321	3814	3452	0.106	1977	1837	1799	1653	0
2	9	19		BLANK	8130	25980	150	73	305	538	67	72	40	26	21	0	109	341	553	106	111	44	20	19	0	2	1.013	1.049	1.16	3.176	0.976	0.962	156	678	9	473	1	6	3	238	235	-50
2	10	19		BLANK	8320	25980	150	71	285	570	66	68	16	33	21	0	109	317	564	106	107	15	23	19	0	1.667	1.038	1.059	1.044	2.734	1.013	0.973	156	587	8	430	0.737	5	3	219	211	-50
2	11	19		BLANK	8520	25980	150	86	402	560	68	73	50	34	33	0	119	440	575	106	109	33	34	32	0	1.385	1	1.009	1.245	2.44	0.98	0.974	156	595	31	668	0.469	18	13	334	334	-50
2	12	19		BLANK	8710	25980	150	76	375	624	69	77	50	28	27	0	110	396	605	108	113	37	29	27	0	3.5	1.063	1	1.053	2.813	1.037	0.972	156	641	9	594	1.807	7	2	306	288	-50
2	13	19		ResGen_CK_1A1	8920	26000	130	686	612	313	69	73	21	99	99	0	794	805	388	108	113	25	100	99	0	0.899	0.779	0.767	0.753	1.291	0.779	0.96	120	597	1303	1240	-0.153	617	686	543	697	0
2	14	19		ResGen_CK_1A3	9120	25990	130	649	634	151	70	73	19	100	100	0	993	956	225	113	116	20	100	100	0	0.658	0.669	0.665	0.669	1.142	0.663	0.966	120	573	1459	1407	-0.604	579	880	564	843	0
2	15	19		ResGen_CK_1A5	9300	26000	130	772	729	187	71	74	17	100	100	0	1153	1097	259	115	118	22	100	100	0	0.675	0.67	0.67	0.663	1.188	0.671	0.966	120	559	1739	1640	-0.566	701	1038	658	982	0
2	16	19		ResGen_CK_1A7	9510	26000	130	742	647	256	76	80	31	99	96	0	1040	928	329	118	123	29	99	99	0	0.722	0.705	0.702	0.677	1.356	0.713	0.957	120	610	1588	1381	-0.469	666	922	571	810	0
2	17	19		ResGen_CK_1A9	9700	25990	130	742	744	163	75	82	39	100	100	0	826	821	160	115	120	27	100	100	0	0.938	0.948	0.957	0.944	1.162	0.951	0.945	120	542	1378	1375	-0.092	667	711	669	706	0
2	18	19		ResGen_CK_1A11	9890	26000	130	4400	3762	1706	72	90	117	100	100	0	2094	1789	769	110	120	57	100	100	0	2.181	2.198	2.235	2.186	1.193	2.224	0.976	120	647	6312	5369	1.125	4328	1984	3690	1679	0
2	19	19		ResGen_CK_1C1	10090	26000	130	656	587	242	70	75	27	99	96	0	733	666	275	109	113	28	100	94	0	0.939	0.928	0.937	0.953	1.353	0.913	0.969	120	576	1210	1074	-0.091	586	624	517	557	0
2	20	19		ResGen_CK_1C3	10280	25990	130	905	903	131	70	71	15	100	100	0	812	798	115	110	111	15	100	100	0	1.189	1.211	1.197	1.213	1.12	1.211	0.973	120	574	1537	1521	0.25	835	702	833	688	0
2	21	19		ResGen_CK_1C5	10480	26000	130	582	565	145	70	72	15	100	100	0	801	766	195	109	111	16	99	99	0	0.74	0.753	0.741	0.752	1.171	0.753	0.97	120	539	1204	1152	-0.435	512	692	495	657	0
2	22	19		ResGen_CK_1C7	10670	26000	130	640	627	103	72	76	28	100	100	0	967	932	155	110	114	22	100	100	0	0.663	0.675	0.67	0.677	1.154	0.671	0.959	120	696	1425	1377	-0.593	568	857	555	822	0
2	1	20		ResGen_CK_1C9	6580	26170	120	777	733	218	68	75	41	100	98	0	1339	1274	389	111	117	37	100	100	0	0.577	0.572	0.572	0.577	1.162	0.567	0.972	120	630	1937	1828	-0.792	709	1228	665	1163	0
2	2	20		ResGen_CK_1C11	6770	26170	120	4162	4218	1354	72	86	62	100	100	0	3183	3294	1000	113	123	49	100	100	0	1.332	1.303	1.298	1.297	1.085	1.308	0.993	120	526	7160	7327	0.414	4090	3070	4146	3181	0
2	3	20		ResGen_CK_1E1	6970	26170	120	3492	3398	1476	71	80	54	100	100	0	2362	2325	962	111	116	43	100	100	0	1.52	1.503	1.504	1.503	1.103	1.51	0.992	120	510	5672	5541	0.604	3421	2251	3327	2214	0
2	4	20		ResGen_CK_1E3	7160	26180	130	648	630	225	69	72	23	100	100	0	604	579	189	110	111	17	100	100	0	1.172	1.196	1.175	1.201	1.319	1.199	0.951	120	593	1073	1030	0.229	579	494	561	469	0
2	5	20		ResGen_CK_1E5	7350	26170	130	5720	5557	1114	69	72	20	100	100	0	4895	4865	988	109	112	20	100	100	0	1.181	1.154	1.156	1.159	1.129	1.139	0.982	120	543	10437	10244	0.24	5651	4786	5488	4756	0
2	6	20		ResGen_CK_1E7	7550	26170	130	553	518	160	69	74	33	100	100	0	582	562	170	108	112	31	100	98	0	1.021	0.989	1.006	1.005	1.223	0.981	0.944	120	669	958	903	0.03	484	474	449	454	0
2	7	20		ResGen_CK_1E9	7750	26180	130	1104	1070	569	70	74	30	100	100	0	868	841	418	108	111	22	100	99	0	1.361	1.364	1.389	1.365	1.21	1.366	0.983	120	580	1794	1733	0.444	1034	760	1000	733	0
2	8	20		ResGen_CK_1E11	7950	26180	110	427	438	163	72	76	26	100	100	0	557	560	226	111	114	21	100	100	0	0.796	0.815	0.818	0.856	1.35	0.784	0.948	80	485	801	815	-0.329	355	446	366	449	0
2	9	20		ResGen_CK_1G1	8140	26180	130	844	757	323	71	82	56	100	99	0	1163	1041	427	111	117	35	100	100	0	0.735	0.738	0.744	0.744	1.231	0.739	0.976	120	562	1825	1616	-0.445	773	1052	686	930	0
2	10	20		ResGen_CK_1G3	8330	26180	120	970	1009	345	70	79	60	100	100	0	981	1001	321	109	114	32	100	100	0	1.032	1.053	1.06	1.053	1.137	1.057	0.979	120	496	1772	1831	0.046	900	872	939	892	0
2	11	20		ResGen_CK_1G5	8510	26180	130	528	522	70	70	98	246	99	25	0	715	718	108	110	123	129	100	99	0	0.757	0.743	0.753	0.747	1.158	0.734	0.959	120	575	1063	1060	-0.402	458	605	452	608	0
2	12	20		ResGen_CK_1G7	8720	26180	130	4039	3953	1447	71	79	52	100	100	0	2864	2650	908	110	115	37	100	100	0	1.441	1.528	1.548	1.526	1.115	1.541	0.987	120	594	6722	6422	0.527	3968	2754	3882	2540	0
2	13	20		ResGen_CK_1G9	8920	26180	130	1081	1047	194	71	79	40	100	100	0	1512	1438	274	112	119	33	100	100	0	0.721	0.736	0.741	0.741	1.132	0.734	0.978	120	566	2410	2302	-0.471	1010	1400	976	1326	0
2	14	20		ResGen_CK_1G11	9110	26190	130	338	318	94	71	80	46	98	94	0	399	378	102	116	125	57	97	90	0	0.943	0.943	0.983	0.95	1.257	0.938	0.932	120	556	550	509	-0.084	267	283	247	262	0
2	15	20		HRB_1	9300	26180	150	78	156	212	72	82	59	17	16	0	111	206	264	115	121	33	18	16	0	-1.5	0.923	1.181	1.326	2.968	0.809	0.919	156	625	2	175	Error	6	-4	84	91	-50
2	16	20		HRB_17	9510	26200	130	872	732	356	75	93	75	90	84	0	952	807	376	117	128	46	91	88	0	0.954	0.952	0.967	1.008	1.54	0.958	0.968	120	562	1632	1347	-0.067	797	835	657	690	0
2	17	20		HRB_33	9700	26190	130	3248	2809	1336	74	103	153	98	95	0	2126	1868	879	116	134	90	97	95	0	1.579	1.561	1.567	1.588	1.197	1.548	0.975	120	586	5184	4487	0.659	3174	2010	2735	1752	0
2	18	20		Henikoff_5	9910	26190	110	2128	2094	706	73	111	171	100	100	0	1337	1307	402	113	137	102	100	100	0	1.679	1.693	1.692	1.691	1.132	1.691	0.968	80	459	3279	3215	0.748	2055	1224	2021	1194	0
2	19	20		Duke_11	10090	26190	130	3154	3132	506	69	77	36	100	100	0	2461	2426	331	111	118	37	100	100	0	1.313	1.323	1.329	1.318	1.094	1.329	0.974	120	544	5435	5378	0.393	3085	2350	3063	2315	0
2	20	20		Duke_13	10290	26200	120	282	413	338	68	71	39	96	90	0	276	422	339	111	112	18	98	94	0	1.297	1.109	1.205	1.225	1.469	1.036	0.953	120	466	379	656	0.375	214	165	345	311	0
2	21	20		HRB_5	10470	26190	150	70	151	253	70	76	42	16	12	0	110	208	330	112	115	23	19	12	0	0	0.844	1.123	1.22	2.93	0.768	0.954	156	600	-2	177	Error	0	-2	81	96	-50
2	22	20		HRB_21	10680	26210	110	636	614	128	71	77	33	100	100	0	739	716	133	111	115	24	100	100	0	0.9	0.898	0.905	0.895	1.161	0.898	0.956	80	502	1193	1148	-0.153	565	628	543	605	0
2	1	21		HRB_37	6580	26370	130	952	935	555	71	76	31	100	99	0	947	981	557	112	117	30	100	100	0	1.055	0.994	1.005	0.997	1.202	0.993	0.978	120	760	1716	1733	0.077	881	835	864	869	0
2	2	21		Henikoff_9	6770	26370	130	3747	3314	1739	71	77	36	100	100	0	2495	2174	1097	112	117	33	100	100	0	1.543	1.573	1.582	1.563	1.158	1.589	0.979	120	642	6059	5305	0.625	3676	2383	3243	2062	0
2	3	21		Duke_20	6960	26370	140	2220	2166	670	71	75	27	96	96	0	1938	1843	539	112	115	24	96	96	0	1.177	1.21	1.191	1.211	1.186	1.22	0.977	156	819	3975	3826	0.235	2149	1826	2095	1731	0
2	4	21		Duke_19	7180	26380	110	740	855	577	69	73	28	100	100	0	616	777	543	111	113	23	100	100	0	1.329	1.18	1.26	1.26	1.251	1.129	0.975	80	502	1176	1452	0.41	671	505	786	666	0
2	5	21		Eisenman_4	7350	26360	150	74	138	177	70	76	34	22	17	0	113	195	229	111	115	30	22	15	0	2	0.81	0.904	1.019	3.029	0.775	0.927	156	859	6	152	1	4	2	68	84	-50
2	6	21		Auld_2	7570	26380	100	1178	1418	766	72	80	39	100	100	0	833	1030	584	114	117	34	100	100	0	1.538	1.469	1.525	1.515	1.143	1.413	0.972	80	449	1825	2262	0.621	1106	719	1346	916	0
2	7	21		Auld_4	7740	26360	150	72	198	349	71	79	46	19	16	0	108	272	458	112	117	34	17	16	0	-0.25	0.794	0.8	0.844	2.921	0.774	0.955	156	800	-3	287	Error	1	-4	127	160	-50
2	8	21		SP1	7950	26370	140	3207	3202	2020	73	92	84	100	95	0	2217	2203	1403	112	125	56	94	92	0	1.489	1.496	1.496	1.653	1.652	1.477	0.986	156	765	5239	5220	0.574	3134	2105	3129	2091	0
2	9	21		SP3	8140	26370	130	7401	7392	1252	73	97	99	100	100	0	4221	4152	782	113	127	59	100	100	0	1.784	1.812	1.8	1.827	1.134	1.803	0.986	120	627	11436	11358	0.835	7328	4108	7319	4039	0
2	10	21		SP5	8330	26380	130	11618	11735	4140	73	174	625	100	100	0	5890	5865	2006	112	170	375	100	99	0	1.998	2.027	2.032	2.041	1.132	2.091	0.972	120	715	17323	17415	0.999	11545	5778	11662	5753	0
2	11	21		Human	8540	26360	100	5757	5510	2190	73	296	1053	98	91	0	3052	2958	1154	113	241	614	97	88	0	1.934	1.911	1.865	1.954	1.291	1.884	0.973	80	452	8623	8282	0.952	5684	2939	5437	2845	0
2	12	21		Lambda	8720	26370	130	1885	1868	302	71	98	251	100	100	0	1588	1577	290	111	130	181	100	99	0	1.228	1.226	1.212	1.239	1.164	1.249	0.973	120	688	3291	3263	0.297	1814	1477	1797	1466	0
2	13	21		Fly Genomic	8930	26380	130	4419	4297	882	73	92	72	100	100	0	2957	2876	601	114	138	124	99	98	0	1.529	1.529	1.535	1.562	1.235	1.574	0.956	120	693	7189	6986	0.612	4346	2843	4224	2762	0
2	14	21		Fly Genomic-Digested	9120	26390	130	4071	3567	2032	73	83	50	100	100	0	5392	4748	2658	114	130	114	100	100	0	0.757	0.754	0.764	0.751	1.171	0.754	0.988	120	626	9276	8128	-0.401	3998	5278	3494	4634	0
2	15	21		Fly Genomic-Random Primed	9300	26380	140	3840	3716	1254	73	86	70	100	98	0	2569	2410	842	113	121	39	98	97	0	1.534	1.586	1.562	1.691	1.545	1.583	0.97	156	738	6223	5940	0.617	3767	2456	3643	2297	0
2	16	21		Blank	9510	26390	130	11611	12673	7372	73	89	76	100	100	0	6360	6396	3290	115	123	42	100	100	0	1.848	2.006	1.985	1.952	1.184	2.094	0.977	120	623	17783	18881	0.886	11538	6245	12600	6281	0
2	17	21		EMPTY	9690	26380	150	75	75	16	72	81	70	0	0	0	115	116	17	113	121	52	1	0	0	1.5	1	0.815	0.818	2.885	0.864	0.127	156	750	5	6	0.585	3	2	3	3	-75
2	18	21		EMPTY	9880	26380	150	74	76	19	71	85	86	0	0	0	116	121	30	112	123	65	3	1	0	0.75	0.556	0.841	0.941	3.392	1.263	0.873	156	786	7	14	-0.415	3	4	5	9	-75
2	19	21		EMPTY	10080	26380	150	71	73	16	70	77	33	3	0	0	111	115	20	111	117	33	7	2	0	100000	0.75	0.955	0.942	3.816	1.249	0.243	156	755	1	7	16.61	1	0	3	4	-75
2	20	21		EMPTY	10270	26380	150	69	72	16	69	75	40	1	0	0	111	115	19	111	116	29	10	0	0	0	0.75	0.917	0.985	3.24	2.532	0.329	156	721	0	7	Error	0	0	3	4	-75
2	21	21		EMPTY	10470	26380	150	73	76	19	68	75	37	7	1	0	114	118	22	111	116	28	13	3	0	1.667	1.143	0.703	0.814	3.214	2.009	0.358	156	717	8	15	0.737	5	3	8	7	-75
2	22	21		EMPTY	10660	26380	150	72	75	20	69	75	26	16	3	0	109	114	21	110	116	30	8	3	0	-3	1.5	0.864	0.925	2.996	0.721	0.326	156	921	2	10	Error	3	-1	6	4	-75
3	1	1		(CK00140)	11090	22540	140	629	642	283	65	71	40	99	98	0	664	674	288	102	112	65	97	95	0	1.004	1.009	0.989	1.02	1.276	1	0.962	156	917	1126	1149	0.005	564	562	577	572	0
3	2	1		(CK00436)	11290	22560	110	789	753	293	63	77	70	100	100	0	1020	1034	561	101	119	96	100	100	0	0.79	0.74	0.789	0.76	1.255	0.687	0.856	80	495	1645	1623	-0.34	726	919	690	933	0
3	3	1		(CK01017)	11480	22550	130	656	672	229	62	66	40	100	100	0	819	825	253	101	104	41	100	99	0	0.827	0.843	0.823	0.84	1.239	0.848	0.964	120	687	1312	1334	-0.274	594	718	610	724	0
3	4	1		LD11051	11680	22560	120	839	832	336	61	62	13	100	100	0	1178	1114	418	101	102	15	100	100	0	0.722	0.761	0.741	0.755	1.241	0.767	0.968	120	577	1855	1784	-0.469	778	1077	771	1013	0
3	5	1		(CK02594)	11880	22550	140	364	386	199	61	64	17	100	99	0	389	397	132	101	102	15	100	98	0	1.052	1.098	1.072	1.121	1.423	1.231	0.729	156	759	591	621	0.073	303	288	325	296	0
3	6	1		(GM01103)	12080	22550	150	733	752	301	62	63	12	100	100	0	917	932	394	102	102	13	100	100	0	0.823	0.831	0.826	0.856	1.261	0.812	0.971	156	813	1486	1520	-0.28	671	815	690	830	0
3	7	1		(HL01444)	12270	22560	120	599	650	266	63	67	40	99	99	0	773	815	316	102	107	59	100	99	0	0.799	0.823	0.826	0.817	1.221	0.822	0.965	120	596	1207	1300	-0.324	536	671	587	713	0
3	8	1		(HL02392)	12470	22550	100	941	914	473	63	67	42	100	97	0	1289	1203	620	102	107	59	98	97	0	0.74	0.773	0.775	0.788	1.393	0.769	0.973	80	487	2065	1952	-0.435	878	1187	851	1101	0
3	9	1		(HL03175)	12670	22560	110	940	918	483	62	64	22	100	100	0	1367	1296	661	102	103	17	100	100	0	0.694	0.717	0.745	0.708	1.329	0.723	0.952	80	505	2143	2050	-0.527	878	1265	856	1194	0
3	10	1		HL03874	12850	22560	140	992	922	315	61	65	53	100	100	0	1263	1186	369	102	104	27	100	100	0	0.802	0.794	0.8	0.782	1.188	0.805	0.97	156	759	2092	1945	-0.319	931	1161	861	1084	0
3	11	1		(LD02558)	13060	22560	150	1164	1104	353	62	65	52	100	100	0	1357	1216	431	101	103	28	100	100	0	0.877	0.935	0.929	0.973	1.248	0.908	0.961	156	754	2358	2157	-0.189	1102	1256	1042	1115	0
3	12	1		(LD02957)	13250	22560	150	938	873	260	62	64	19	100	100	0	1279	1170	354	101	102	15	100	100	0	0.744	0.759	0.751	0.765	1.173	0.746	0.974	156	739	2054	1880	-0.427	876	1178	811	1069	0
3	13	1		LD08743	13440	22560	120	887	826	254	62	64	22	100	100	0	1210	1090	349	101	105	33	100	100	0	0.744	0.772	0.763	0.788	1.284	0.762	0.969	120	596	1934	1753	-0.427	825	1109	764	989	0
3	14	1		(LD09509)	13640	22550	110	1005	956	339	61	64	26	100	100	0	1436	1308	489	102	107	39	100	100	0	0.708	0.742	0.721	0.762	1.352	0.725	0.954	80	535	2278	2101	-0.499	944	1334	895	1206	0
3	15	1		(LD09819)	13830	22560	130	1143	1062	400	60	62	16	100	100	0	1404	1363	542	100	102	18	100	100	0	0.831	0.793	0.811	0.806	1.253	0.771	0.959	120	670	2387	2265	-0.268	1083	1304	1002	1263	0
3	16	1		(LD09978)	14020	22560	120	731	691	243	59	61	13	100	100	0	966	913	357	101	101	14	99	98	0	0.777	0.778	0.762	0.856	1.737	0.748	0.945	120	562	1537	1444	-0.364	672	865	632	812	0
3	17	1		LD10457	14210	22560	140	634	665	230	61	62	14	100	100	0	784	810	300	101	101	13	100	100	0	0.839	0.852	0.855	0.873	1.21	0.833	0.966	156	719	1256	1313	-0.253	573	683	604	709	0
3	18	1		(LD10778)	14410	22560	150	1080	1019	307	61	62	14	100	100	0	1326	1249	348	101	101	13	100	100	0	0.832	0.834	0.825	0.83	1.154	0.833	0.972	156	844	2244	2106	-0.266	1019	1225	958	1148	0
3	19	1		(LD15891)	14610	22560	110	776	760	286	59	61	12	100	100	0	1037	1017	364	100	101	13	100	100	0	0.765	0.764	0.772	0.765	1.246	0.759	0.962	80	534	1654	1618	-0.386	717	937	701	917	0
3	20	1		(LD17234)	14800	22560	120	758	769	207	61	62	13	100	100	0	879	876	270	100	101	13	99	99	0	0.895	0.912	0.899	0.958	1.441	0.889	0.959	120	644	1476	1484	-0.16	697	779	708	776	0
3	21	1		LD18761	15010	22570	120	651	602	298	60	61	13	99	99	0	828	793	351	101	102	13	100	99	0	0.813	0.783	0.781	0.746	1.45	0.797	0.951	120	573	1318	1234	-0.299	591	727	542	692	0
3	22	1		(LD19028)	15190	22570	140	853	833	324	62	63	15	100	100	0	975	981	365	101	102	13	99	99	0	0.905	0.876	0.858	0.895	1.543	0.876	0.953	156	849	1665	1651	-0.144	791	874	771	880	0
3	1	2		LD19727	11100	22740	120	875	860	325	65	74	49	100	100	0	1099	1031	426	103	116	78	98	96	0	0.813	0.857	0.834	0.894	1.346	0.832	0.96	120	562	1806	1723	-0.298	810	996	795	928	0
3	2	2		LD20207	11290	22740	120	782	777	212	62	73	54	100	100	0	1156	1106	269	102	117	85	100	100	0	0.683	0.712	0.71	0.707	1.156	0.716	0.967	120	506	1774	1719	-0.55	720	1054	715	1004	0
3	3	2		GM01182	11480	22740	120	619	600	198	61	62	14	100	100	0	783	749	206	100	101	12	100	100	0	0.817	0.831	0.833	0.814	1.202	0.847	0.962	120	514	1241	1188	-0.292	558	683	539	649	0
3	4	2		GM01352	11680	22740	130	832	824	148	61	63	14	100	100	0	1090	1063	213	100	101	13	100	100	0	0.779	0.792	0.785	0.803	1.204	0.778	0.963	120	566	1761	1726	-0.361	771	990	763	963	0
3	5	2		GM01519	11880	22750	120	547	519	143	61	63	13	100	100	0	775	733	177	101	102	14	100	100	0	0.721	0.725	0.725	0.717	1.2	0.732	0.964	120	497	1160	1090	-0.472	486	674	458	632	0
3	6	2		GM01870	12070	22750	120	350	351	99	62	63	12	100	100	0	360	359	75	100	101	12	100	100	0	1.108	1.116	1.126	1.091	1.251	1.145	0.932	120	509	548	548	0.148	288	260	289	259	0
3	7	2		GM01918	12270	22750	130	393	375	125	62	63	14	98	98	0	671	634	186	100	100	12	99	99	0	0.58	0.586	0.586	0.562	1.404	0.602	0.936	120	565	902	847	-0.787	331	571	313	534	0
3	8	2		GM01994	12460	22740	120	421	447	149	62	64	14	100	100	0	728	763	237	100	101	15	100	100	0	0.572	0.581	0.579	0.574	1.208	0.589	0.952	120	550	987	1048	-0.807	359	628	385	663	0
3	9	2		HL01538	12660	22750	120	568	556	187	62	66	48	100	99	0	677	659	188	101	106	62	100	99	0	0.878	0.885	0.873	0.866	1.224	0.903	0.964	120	570	1082	1052	-0.187	506	576	494	558	0
3	10	2		HL01728	12860	22740	110	1025	983	214	62	69	64	100	100	0	1188	1109	242	101	109	81	100	100	0	0.886	0.914	0.899	0.919	1.166	0.904	0.973	80	454	2050	1929	-0.175	963	1087	921	1008	0
3	11	2		LD01190	13050	22740	130	455	424	112	61	65	36	100	100	0	589	549	145	100	103	43	100	99	0	0.806	0.808	0.788	0.818	1.263	0.79	0.954	120	558	883	812	-0.312	394	489	363	449	0
3	12	2		LD01461	13250	22740	120	433	429	119	61	62	12	100	100	0	560	548	148	99	100	12	100	100	0	0.807	0.82	0.81	0.825	1.245	0.805	0.959	120	520	833	817	-0.309	372	461	368	449	0
3	13	2		LD01470	13440	22750	130	620	591	160	60	61	14	100	100	0	957	885	234	100	101	14	100	100	0	0.653	0.676	0.663	0.678	1.222	0.674	0.957	120	561	1417	1316	-0.614	560	857	531	785	0
3	14	2		LD01807	13640	22750	120	339	337	103	59	61	21	100	99	0	450	436	103	101	104	34	100	100	0	0.802	0.83	0.816	0.8	1.341	0.834	0.917	120	548	629	613	-0.318	280	349	278	335	0
3	15	2		LD02709	13830	22750	120	564	521	165	59	60	12	100	100	0	902	812	285	100	100	13	99	98	0	0.63	0.649	0.633	0.705	1.643	0.63	0.961	120	514	1307	1174	-0.667	505	802	462	712	0
3	16	2		LD03052	14030	22750	120	663	618	161	58	60	13	100	100	0	740	695	177	98	99	13	100	100	0	0.942	0.938	0.936	0.951	1.256	0.927	0.965	120	524	1247	1157	-0.086	605	642	560	597	0
3	17	2		LD03179	14220	22750	130	387	373	93	59	61	14	100	100	0	520	493	115	99	100	13	100	100	0	0.779	0.797	0.787	0.799	1.214	0.786	0.942	120	556	749	708	-0.36	328	421	314	394	0
3	18	2		LD03212	14420	22750	130	423	462	444	60	61	13	100	100	0	626	624	312	99	100	13	100	100	0	0.689	0.766	0.712	0.726	1.349	1.019	0.812	120	583	890	927	-0.538	363	527	402	525	0
3	19	2		LD03274	14620	22760	100	763	683	313	59	60	12	100	100	0	1028	898	436	99	101	12	100	100	0	0.758	0.781	0.768	0.813	1.577	0.752	0.944	80	451	1633	1423	-0.4	704	929	624	799	0
3	20	2		LD03380	14810	22760	120	1064	994	340	59	60	12	100	99	0	1307	1231	380	100	101	12	100	99	0	0.833	0.827	0.835	0.805	1.247	0.835	0.969	120	535	2212	2066	-0.264	1005	1207	935	1131	0
3	21	2		LD04103	15000	22760	120	427	408	124	59	60	16	99	99	0	453	425	99	99	100	11	100	100	0	1.04	1.071	1.065	1.034	1.415	1.096	0.934	120	514	722	675	0.056	368	354	349	326	0
3	22	2		LD04380	15200	22760	120	513	485	118	61	62	16	100	100	0	816	768	182	99	101	12	100	100	0	0.63	0.634	0.635	0.633	1.206	0.626	0.957	120	576	1169	1093	-0.666	452	717	424	669	0
3	1	3		LD04457	11100	22920	130	1399	1352	285	64	66	15	100	100	0	1305	1220	298	103	104	13	100	99	0	1.111	1.153	1.14	1.199	1.326	1.127	0.966	120	660	2537	2405	0.151	1335	1202	1288	1117	0
3	2	3		LD04591	11300	22930	120	1415	1358	234	63	65	16	100	100	0	1477	1458	241	102	104	13	100	100	0	0.983	0.955	0.961	0.954	1.097	0.946	0.981	120	515	2727	2651	-0.024	1352	1375	1295	1356	0
3	3	3		LD04718	11490	22930	120	972	954	205	62	64	19	100	100	0	1067	1032	194	103	104	20	100	100	0	0.944	0.96	0.961	0.957	1.151	0.96	0.977	120	514	1874	1821	-0.083	910	964	892	929	0
3	4	3		LD04815	11690	22930	120	957	963	247	63	64	14	100	100	0	1105	1075	239	103	104	13	100	100	0	0.892	0.926	0.927	0.92	1.136	0.926	0.974	120	528	1896	1872	-0.165	894	1002	900	972	0
3	5	3		GM04711	11890	22930	130	840	873	411	63	64	14	100	100	0	1136	1107	278	103	103	13	100	100	0	0.752	0.807	0.757	0.786	1.258	0.856	0.836	120	558	1810	1814	-0.411	777	1033	810	1004	0
3	6	3		GM04727	12080	22940	120	787	764	187	62	63	14	100	100	0	996	941	216	100	101	12	100	100	0	0.809	0.835	0.84	0.834	1.132	0.835	0.974	120	484	1621	1543	-0.306	725	896	702	841	0
3	7	3		GM04775	12270	22940	120	415	400	117	61	62	12	100	99	0	550	517	120	99	99	12	100	100	0	0.785	0.811	0.813	0.784	1.279	0.825	0.951	120	500	805	757	-0.349	354	451	339	418	0
3	8	3		GM05069	12460	22940	120	693	678	240	62	62	13	100	100	0	775	737	223	99	99	12	100	100	0	0.933	0.966	0.969	0.942	1.218	0.986	0.972	120	528	1307	1254	-0.099	631	676	616	638	0
3	9	3		GM05135	12660	22940	120	382	365	108	61	64	48	100	100	0	738	686	192	100	103	61	100	100	0	0.503	0.519	0.524	0.515	1.194	0.525	0.962	120	550	959	890	-0.991	321	638	304	586	0
3	10	3		GM05229	12860	22940	120	436	454	167	61	65	36	99	99	0	701	734	250	100	104	43	100	100	0	0.624	0.62	0.628	0.606	1.228	0.627	0.963	120	568	976	1027	-0.68	375	601	393	634	0
3	11	3		GM06086	13050	22940	120	517	510	147	60	61	12	100	100	0	531	529	143	100	100	12	100	100	0	1.06	1.049	1.063	1.053	1.173	1.043	0.962	120	548	888	879	0.085	457	431	450	429	0
3	12	3		GM06219	13240	22940	90	937	793	388	60	61	12	100	98	0	1220	1091	495	101	101	14	100	96	0	0.784	0.74	0.759	0.738	1.524	0.75	0.948	52	380	1996	1723	-0.352	877	1119	733	990	0
3	13	3		GM06266	13440	22940	120	839	788	172	61	61	14	100	100	0	1003	952	193	102	102	13	100	100	0	0.863	0.855	0.838	0.853	1.174	0.857	0.969	120	594	1679	1577	-0.212	778	901	727	850	0
3	14	3		GM06493	13640	22940	130	525	488	142	61	61	13	100	100	0	843	764	232	101	102	13	100	100	0	0.625	0.644	0.632	0.654	1.317	0.628	0.949	120	605	1206	1090	-0.677	464	742	427	663	0
3	15	3		GM06507	13830	22940	130	978	918	256	60	61	12	100	100	0	1306	1235	369	100	101	14	99	99	0	0.761	0.756	0.746	0.778	1.282	0.741	0.974	120	541	2124	1993	-0.394	918	1206	858	1135	0
3	16	3		GM06547	14030	22950	120	788	740	203	59	61	12	100	100	0	780	760	172	100	100	13	100	100	0	1.072	1.032	1.036	1.002	1.308	1.047	0.97	120	485	1409	1341	0.1	729	680	681	660	0
3	17	3		GM07065	14220	22950	130	736	710	224	60	61	13	100	100	0	754	724	197	100	101	14	100	100	0	1.034	1.042	1.061	1.003	1.346	1.056	0.955	120	523	1330	1274	0.048	676	654	650	624	0
3	18	3		GM07509	14410	22940	120	1400	1340	341	60	62	21	100	100	0	2236	2033	563	101	102	15	100	100	0	0.628	0.663	0.669	0.673	1.172	0.654	0.979	120	549	3475	3212	-0.672	1340	2135	1280	1932	0
3	19	3		GM07552	14610	22950	120	686	640	214	59	61	21	100	100	0	939	874	264	100	102	16	100	100	0	0.747	0.751	0.741	0.74	1.213	0.754	0.966	120	570	1466	1355	-0.42	627	839	581	774	0
3	20	3		GM07741	14800	22950	130	525	512	131	60	61	12	100	100	0	681	637	153	100	100	12	100	100	0	0.8	0.842	0.836	0.844	1.249	0.833	0.954	120	545	1046	989	-0.321	465	581	452	537	0
3	21	3		GM07803	15000	22950	120	459	438	116	60	61	13	100	100	0	532	500	122	100	100	12	100	100	0	0.924	0.945	0.944	0.944	1.275	0.936	0.943	120	562	831	778	-0.115	399	432	378	400	0
3	22	3		GM07843	15200	22950	120	680	693	151	61	62	13	100	100	0	761	744	164	101	102	12	100	100	0	0.938	0.983	0.967	0.996	1.259	0.975	0.966	120	576	1279	1275	-0.093	619	660	632	643	0
3	1	4		GM08377	11100	23120	120	1304	1271	245	65	66	15	100	100	0	1545	1492	259	103	104	13	100	100	0	0.859	0.868	0.865	0.864	1.12	0.868	0.981	120	628	2681	2595	-0.219	1239	1442	1206	1389	0
3	2	4		GM08528	11290	23120	120	1392	1387	245	64	66	16	100	100	0	1384	1386	223	102	103	13	100	100	0	1.036	1.03	1.04	1.029	1.102	1.03	0.983	120	536	2610	2607	0.051	1328	1282	1323	1284	0
3	3	4		GM08552	11490	23120	130	13724	13065	2343	65	67	18	100	100	0	11743	11042	2025	103	104	19	100	100	0	1.173	1.188	1.181	1.19	1.093	1.178	0.982	120	600	25299	23939	0.231	13659	11640	13000	10939	0
3	4	4		GM08670	11680	23120	120	933	930	215	65	67	15	100	100	0	1085	1062	224	104	104	13	100	100	0	0.885	0.903	0.905	0.9	1.113	0.899	0.978	120	497	1849	1823	-0.177	868	981	865	958	0
3	5	4		GM08679	11880	23130	130	618	606	123	64	65	14	100	100	0	548	538	95	103	104	13	100	100	0	1.245	1.246	1.228	1.242	1.192	1.255	0.955	120	635	999	977	0.316	554	445	542	435	0
3	6	4		GM08734	12080	23120	120	1121	1146	224	63	64	15	100	100	0	1411	1416	254	102	102	12	100	100	0	0.808	0.824	0.822	0.822	1.139	0.821	0.975	120	545	2367	2397	-0.307	1058	1309	1083	1314	0
3	7	4		LD11531	12270	23130	130	940	917	250	62	63	14	100	100	0	1112	1100	248	101	101	13	100	100	0	0.868	0.856	0.849	0.836	1.25	0.868	0.96	120	589	1889	1854	-0.203	878	1011	855	999	0
3	8	4		LD11626	12460	23130	120	806	793	272	61	63	14	100	99	0	1527	1591	511	100	100	12	100	100	0	0.522	0.491	0.501	0.475	1.307	0.491	0.958	120	570	2172	2223	-0.938	745	1427	732	1491	0
3	9	4		LD11664	12660	23120	90	1112	1013	390	62	65	30	98	96	0	1381	1241	473	101	103	37	100	96	0	0.82	0.834	0.813	0.81	1.438	0.82	0.973	52	390	2330	2091	-0.286	1050	1280	951	1140	0
3	10	4		LD11946	12860	23130	100	544	522	223	60	63	28	100	100	0	704	631	271	101	103	34	100	97	0	0.803	0.872	0.882	0.915	1.493	0.856	0.936	80	446	1087	992	-0.317	484	603	462	530	0
3	11	4		LD12075	13050	23130	120	665	641	145	60	62	14	100	100	0	896	885	188	101	101	13	100	100	0	0.761	0.741	0.733	0.739	1.132	0.736	0.977	120	534	1400	1365	-0.394	605	795	581	784	0
3	12	4		LD12257	13250	23130	120	748	735	130	61	62	14	100	100	0	1155	1139	181	100	102	14	100	100	0	0.651	0.649	0.641	0.646	1.117	0.647	0.979	120	596	1742	1713	-0.619	687	1055	674	1039	0
3	13	4		BLANK	13440	23130	90	618	598	238	61	62	18	100	100	0	897	822	309	102	103	16	100	98	0	0.701	0.746	0.756	0.75	1.495	0.737	0.922	52	386	1352	1257	-0.513	557	795	537	720	0
3	14	4		BLANK	13640	23140	80	687	608	253	61	62	14	100	100	0	1000	889	357	100	101	13	100	100	0	0.696	0.693	0.69	0.707	1.497	0.694	0.933	52	316	1526	1336	-0.524	626	900	547	789	0
3	15	4		BLANK	13820	23130	150	70	344	486	61	62	16	41	35	0	115	465	619	101	102	16	47	33	0	0.643	0.777	0.8	0.917	2.573	0.781	0.973	156	712	23	647	-0.637	9	14	283	364	-50
3	16	4		BLANK	14020	23130	150	74	260	339	60	62	15	45	34	0	114	366	452	101	102	14	47	36	0	1.077	0.755	0.785	0.988	2.759	0.747	0.95	156	559	27	465	0.107	14	13	200	265	-50
3	17	4		BLANK	14210	23130	150	78	317	386	61	62	13	53	41	0	115	437	516	101	101	13	51	42	0	1.214	0.762	0.752	0.817	2.347	0.747	0.962	156	638	31	592	0.28	17	14	256	336	-50
3	18	4		BLANK	14410	23130	90	976	930	387	61	63	23	100	100	0	1346	1268	500	101	102	16	100	100	0	0.735	0.745	0.738	0.723	1.34	0.748	0.965	52	386	2160	2036	-0.444	915	1245	869	1167	0
3	19	4		BLANK	14610	23140	90	1019	907	386	60	62	14	100	96	0	1446	1262	524	99	100	15	98	98	0	0.712	0.728	0.726	0.732	1.354	0.719	0.961	52	368	2306	2010	-0.49	959	1347	847	1163	0
3	20	4		BLANK	14800	23140	150	73	329	424	61	62	15	46	40	0	117	454	557	100	101	14	53	39	0	0.706	0.757	0.777	0.952	2.875	0.757	0.976	156	795	29	622	-0.503	12	17	268	354	-50
3	21	4		BLANK	15000	23140	80	1048	971	277	60	61	12	100	100	0	1336	1279	345	101	102	12	100	100	0	0.8	0.773	0.772	0.77	1.387	0.775	0.957	52	314	2223	2089	-0.322	988	1235	911	1178	0
3	22	4		BLANK	15190	23140	150	75	320	403	61	62	14	50	39	0	117	434	523	102	103	13	51	38	0	0.933	0.78	0.789	0.895	2.693	0.771	0.967	156	873	29	591	-0.1	14	15	259	332	-50
3	1	5		BLANK	11100	23310	80	1126	940	440	64	65	13	98	94	0	1405	1153	557	102	103	13	98	94	0	0.815	0.833	0.839	0.862	1.428	0.814	0.966	52	334	2365	1927	-0.295	1062	1303	876	1051	0
3	2	5		BLANK	11300	23300	90	1194	1093	401	64	65	13	100	100	0	1479	1332	506	102	102	12	100	98	0	0.821	0.837	0.843	0.873	1.315	0.817	0.975	52	396	2507	2259	-0.285	1130	1377	1029	1230	0
3	3	5		BLANK	11490	23310	90	1328	1235	473	65	65	13	94	94	0	1651	1516	550	102	103	12	98	98	0	0.815	0.827	0.833	0.801	1.233	0.829	0.987	52	376	2812	2584	-0.294	1263	1549	1170	1414	0
3	4	5		BLANK	11680	23310	150	76	396	541	64	65	14	46	37	0	118	504	653	103	104	13	51	40	0	0.8	0.828	0.83	0.922	2.526	0.824	0.954	156	745	27	733	-0.322	12	15	332	401	-50
3	5	5		BLANK	11880	23320	90	1273	1167	383	63	65	14	100	100	0	1656	1527	485	103	104	12	98	98	0	0.779	0.775	0.774	0.824	1.586	0.781	0.966	52	386	2763	2528	-0.36	1210	1553	1104	1424	0
3	6	5		BLANK	12080	23320	80	1291	1205	578	63	65	13	98	98	0	1690	1509	757	102	103	13	92	90	0	0.773	0.812	0.791	0.916	1.612	0.793	0.97	52	340	2816	2549	-0.371	1228	1588	1142	1407	0
3	7	5		BLANK	12280	23320	80	1290	1219	315	63	63	13	100	100	0	1645	1546	402	102	102	13	100	100	0	0.795	0.801	0.802	0.799	1.178	0.78	0.953	52	334	2770	2600	-0.331	1227	1543	1156	1444	0
3	8	5		BLANK	12480	23310	90	840	783	344	62	63	12	98	98	0	1120	1021	442	101	102	14	98	96	0	0.763	0.784	0.808	0.818	1.653	0.761	0.943	52	392	1797	1641	-0.389	778	1019	721	920	0
3	9	5		(GH05320)	12670	23330	110	673	622	332	62	65	32	97	95	0	887	846	461	101	103	32	100	98	0	0.777	0.752	0.756	0.737	1.492	0.734	0.934	80	517	1397	1305	-0.363	611	786	560	745	0
3	10	5		(GH09478)	12850	23320	120	743	734	132	61	65	32	100	100	0	671	671	109	101	103	31	100	100	0	1.196	1.181	1.175	1.179	1.136	1.182	0.969	120	542	1252	1243	0.259	682	570	673	570	0
3	11	5		GH12068	13050	23320	120	621	597	120	62	64	14	100	100	0	1077	1027	200	101	101	13	100	100	0	0.573	0.578	0.57	0.577	1.157	0.575	0.968	120	529	1535	1461	-0.804	559	976	535	926	0
3	12	5		(GH12581)	13250	23330	120	2533	2391	505	62	64	18	100	100	0	1963	1904	351	100	101	14	100	100	0	1.326	1.291	1.286	1.283	1.134	1.303	0.981	120	504	4334	4133	0.407	2471	1863	2329	1804	0
3	13	5		(GH14032)	13440	23330	120	865	855	201	61	63	20	100	100	0	1026	1009	204	100	101	15	100	100	0	0.868	0.873	0.862	0.869	1.156	0.878	0.968	120	538	1730	1703	-0.204	804	926	794	909	0
3	14	5		GH01918	13630	23340	90	754	726	279	61	62	16	100	100	0	1030	973	364	102	103	18	100	100	0	0.747	0.763	0.755	0.782	1.309	0.766	0.961	52	382	1621	1536	-0.421	693	928	665	871	0
3	15	5		LD23835	13840	23330	80	447	434	172	60	62	20	100	100	0	628	584	240	100	102	18	98	98	0	0.733	0.773	0.741	0.788	1.31	0.751	0.951	52	306	915	858	-0.448	387	528	374	484	0
3	16	5		LD24380	14020	23330	150	68	169	225	61	62	15	37	26	0	114	250	303	100	101	14	48	31	0	0.5	0.72	0.825	0.809	2.854	0.734	0.938	156	617	21	258	-1	7	14	108	150	-50
3	17	5		(LD24449)	14210	23340	120	674	645	168	61	65	24	100	100	0	1314	1280	298	101	107	34	100	100	0	0.505	0.495	0.493	0.488	1.194	0.499	0.966	120	541	1826	1763	-0.985	613	1213	584	1179	0
3	18	5		LD24492	14410	23330	120	537	525	90	61	62	18	100	100	0	822	777	150	101	103	20	100	100	0	0.66	0.686	0.681	0.697	1.264	0.674	0.958	120	575	1197	1140	-0.599	476	721	464	676	0
3	19	5		LD24639	14600	23330	120	613	563	155	61	62	13	100	100	0	739	650	188	100	101	12	100	99	0	0.864	0.913	0.913	0.943	1.328	0.899	0.969	120	625	1191	1052	-0.211	552	639	502	550	0
3	20	5		(LD25338)	14810	23340	80	557	539	310	60	63	18	98	92	0	848	766	413	100	101	13	98	98	0	0.664	0.719	0.703	0.656	1.612	0.725	0.952	52	322	1245	1145	-0.59	497	748	479	666	0
3	21	5		(LP11031)	14990	23340	110	644	618	207	60	62	16	100	100	0	690	650	219	100	101	13	100	100	0	0.99	1.015	1.043	1.03	1.163	0.988	0.96	80	525	1174	1108	-0.015	584	590	558	550	0
3	22	5		GH02288	15190	23340	120	741	696	198	62	62	13	100	100	0	1272	1200	338	103	103	12	100	100	0	0.581	0.578	0.572	0.578	1.266	0.575	0.964	120	612	1848	1731	-0.784	679	1169	634	1097	0
3	1	6		GH02384	11100	23510	130	2136	1959	457	64	67	29	100	100	0	2859	2626	537	104	105	14	100	100	0	0.752	0.751	0.759	0.743	1.142	0.758	0.981	120	699	4827	4417	-0.411	2072	2755	1895	2522	0
3	2	6		GH02419	11290	23510	120	948	916	320	64	67	32	100	100	0	1228	1183	392	103	104	14	100	100	0	0.786	0.789	0.788	0.779	1.245	0.789	0.967	120	571	2009	1932	-0.348	884	1125	852	1080	0
3	3	6		GH02435	11490	23510	120	850	827	199	64	65	15	100	100	0	1413	1380	293	103	104	12	100	100	0	0.6	0.597	0.601	0.592	1.156	0.602	0.978	120	560	2096	2040	-0.737	786	1310	763	1277	0
3	4	6		GH02505	11680	23510	120	1078	1057	156	64	65	18	100	100	0	1087	1053	158	103	104	27	100	100	0	1.03	1.045	1.043	1.049	1.135	1.039	0.977	120	532	1998	1943	0.043	1014	984	993	950	0
3	5	6		GH03186	11880	23510	110	361	747	700	64	66	17	96	87	0	496	898	821	103	104	14	100	97	0	0.756	0.859	0.835	0.813	1.605	0.854	0.979	80	530	690	1478	-0.404	297	393	683	795	0
3	6	6		GH03482	12070	23510	110	946	927	362	64	66	17	100	100	0	1211	1123	461	102	104	19	100	100	0	0.795	0.845	0.826	0.868	1.293	0.826	0.969	80	542	1991	1884	-0.33	882	1109	863	1021	0
3	7	6		GH03529	12280	23520	120	562	773	510	64	65	17	100	99	0	821	1078	646	102	104	17	100	100	0	0.693	0.726	0.714	0.686	1.358	0.746	0.968	120	600	1217	1685	-0.53	498	719	709	976	0
3	8	6		GH03693	12460	23510	110	1071	1043	157	64	66	16	100	100	0	1154	1163	189	103	104	15	100	100	0	0.958	0.924	0.907	0.926	1.123	0.903	0.969	80	509	2058	2039	-0.062	1007	1051	979	1060	0
3	9	6		GH03922	12660	23520	120	1322	1282	254	63	66	17	100	100	0	1538	1464	273	102	103	17	100	100	0	0.877	0.895	0.897	0.895	1.178	0.897	0.974	120	555	2695	2581	-0.19	1259	1436	1219	1362	0
3	10	6		GH04120	12850	23510	120	847	820	190	63	65	15	100	100	0	909	889	232	102	102	13	100	100	0	0.971	0.962	0.954	0.992	1.265	0.939	0.962	120	529	1591	1544	-0.042	784	807	757	787	0
3	11	6		LD24628	13050	23510	130	762	769	226	64	65	13	100	100	0	1349	1288	361	101	102	14	100	100	0	0.559	0.594	0.59	0.59	1.176	0.592	0.965	120	561	1946	1892	-0.838	698	1248	705	1187	0
3	12	6		LD24646	13240	23520	140	987	945	210	63	65	19	100	100	0	1281	1230	222	102	103	18	100	100	0	0.784	0.782	0.785	0.766	1.229	0.782	0.963	156	531	2103	2010	-0.352	924	1179	882	1128	0
3	13	6		LD24679	13440	23520	160	740	709	281	62	67	39	97	96	0	897	873	313	101	105	48	99	98	0	0.852	0.838	0.83	0.805	1.476	0.845	0.963	208	596	1474	1419	-0.231	678	796	647	772	0
3	14	6		LD24721	13640	23520	130	487	470	96	62	63	13	100	100	0	704	670	130	101	101	13	100	100	0	0.705	0.717	0.708	0.717	1.197	0.705	0.951	120	508	1028	977	-0.505	425	603	408	569	0
3	15	6		LD24889	13820	23520	130	663	634	124	62	64	16	100	100	0	1053	986	185	100	102	22	100	100	0	0.631	0.646	0.638	0.647	1.196	0.634	0.953	120	580	1554	1458	-0.665	601	953	572	886	0
3	16	6		LD24929	14020	23520	150	469	459	102	62	64	20	100	100	0	913	872	195	100	103	27	100	100	0	0.501	0.514	0.517	0.516	1.202	0.504	0.949	156	650	1220	1169	-0.998	407	813	397	772	0
3	17	6		GH03623	14200	23530	90	651	615	185	61	72	46	100	100	0	1091	996	287	104	123	89	100	100	0	0.598	0.621	0.632	0.621	1.201	0.633	0.943	52	357	1577	1446	-0.742	590	987	554	892	0
3	18	6		GH03826	14410	23530	120	328	413	270	61	69	43	98	88	0	434	618	361	102	114	70	100	94	0	0.804	0.682	0.666	0.622	1.535	0.703	0.932	120	590	599	868	-0.314	267	332	352	516	0
3	19	6		GH04024	14600	23530	110	624	593	261	60	62	15	100	100	0	762	677	338	101	102	12	100	100	0	0.853	0.925	0.9	1.002	1.418	0.871	0.956	80	486	1225	1109	-0.229	564	661	533	576	0
3	20	6		GH04031	14800	23530	120	576	553	160	61	62	14	100	100	0	885	864	224	100	101	12	100	100	0	0.656	0.644	0.648	0.639	1.202	0.644	0.958	120	568	1300	1256	-0.608	515	785	492	764	0
3	21	6		GH04205	14990	23530	120	548	509	133	62	62	12	100	100	0	967	891	231	101	101	12	100	100	0	0.561	0.566	0.565	0.567	1.209	0.559	0.963	120	534	1352	1237	-0.833	486	866	447	790	0
3	22	6		GH04442	15190	23530	120	686	661	150	63	64	20	100	100	0	705	679	141	103	103	12	100	100	0	1.035	1.038	1.048	1.039	1.204	1.046	0.957	120	608	1225	1174	0.049	623	602	598	576	0
3	1	7		GH05406	11090	23700	120	1207	1166	223	65	66	13	100	100	0	1552	1463	290	104	105	14	100	100	0	0.789	0.81	0.809	0.813	1.136	0.806	0.974	120	598	2590	2460	-0.342	1142	1448	1101	1359	0
3	2	7		GH05665	11290	23700	120	1534	1479	272	65	65	13	100	100	0	2012	1973	323	103	103	13	100	100	0	0.77	0.756	0.755	0.753	1.126	0.757	0.976	120	528	3378	3284	-0.378	1469	1909	1414	1870	0
3	3	7		GH05812	11480	23700	130	1034	1007	313	64	65	18	100	100	0	1559	1503	492	103	105	29	99	99	0	0.666	0.674	0.653	0.7	1.426	0.657	0.946	120	581	2426	2343	-0.586	970	1456	943	1400	0
3	4	7		GH06302	11680	23700	130	751	738	133	65	67	22	100	100	0	828	822	151	103	106	31	100	100	0	0.946	0.936	0.923	0.94	1.178	0.922	0.954	120	612	1411	1392	-0.08	686	725	673	719	0
3	5	7		GH06673	11890	23710	130	654	643	159	65	67	20	100	100	0	1142	1086	223	104	106	21	100	100	0	0.567	0.589	0.588	0.578	1.185	0.593	0.953	120	594	1627	1560	-0.817	589	1038	578	982	0
3	6	7		GH06781	12070	23710	120	1290	1234	334	65	66	15	100	100	0	1663	1584	367	103	104	18	100	100	0	0.785	0.789	0.785	0.778	1.174	0.796	0.969	120	518	2785	2650	-0.349	1225	1560	1169	1481	0
3	7	7		GH08220	12260	23710	120	700	702	145	65	66	13	100	100	0	804	788	163	102	102	13	100	100	0	0.905	0.929	0.936	0.933	1.188	0.916	0.958	120	515	1337	1323	-0.145	635	702	637	686	0
3	8	7		GH08318	12460	23710	120	1029	968	265	65	66	16	100	100	0	1089	1044	260	102	103	14	100	100	0	0.977	0.959	0.953	0.949	1.204	0.964	0.968	120	548	1951	1845	-0.034	964	987	903	942	0
3	9	7		GH08677	12650	23710	120	1001	986	157	65	67	16	100	100	0	2161	2088	319	104	105	16	100	100	0	0.455	0.464	0.463	0.463	1.1	0.459	0.976	120	500	2993	2905	-1.136	936	2057	921	1984	0
3	10	7		GH08902	12840	23710	130	778	759	162	65	66	17	100	100	0	1013	991	199	103	105	18	100	100	0	0.784	0.782	0.766	0.779	1.131	0.781	0.974	120	609	1623	1582	-0.352	713	910	694	888	0
3	11	7		GH09035	13060	23710	120	815	784	198	64	66	16	100	100	0	1015	945	240	104	106	19	100	100	0	0.824	0.856	0.863	0.867	1.279	0.848	0.963	120	553	1662	1561	-0.279	751	911	720	841	0
3	12	7		GH09240	13240	23710	120	1489	1418	247	62	64	15	100	100	0	1918	1856	303	103	104	18	100	100	0	0.786	0.774	0.78	0.773	1.123	0.769	0.97	120	478	3242	3109	-0.347	1427	1815	1356	1753	0
3	13	7		LD35644	13430	23710	130	1230	1166	205	64	69	44	100	100	0	1538	1496	280	104	110	71	100	100	0	0.813	0.792	0.78	0.797	1.175	0.783	0.97	120	490	2600	2494	-0.298	1166	1434	1102	1392	0
3	14	7		LD35950	13630	23720	160	611	584	156	65	69	40	99	99	0	1062	1014	243	103	109	64	99	99	0	0.569	0.57	0.578	0.559	1.267	0.569	0.952	208	604	1505	1430	-0.813	546	959	519	911	0
3	15	7		LD36125	13820	23720	120	782	747	320	63	65	15	99	99	0	1004	951	438	102	103	15	100	99	0	0.797	0.806	0.829	0.855	1.512	0.778	0.944	120	486	1621	1533	-0.327	719	902	684	849	0
3	16	7		LD36256	14020	23720	120	568	540	120	62	63	13	100	100	0	841	798	166	101	101	13	100	100	0	0.684	0.686	0.672	0.685	1.207	0.682	0.948	120	478	1246	1175	-0.548	506	740	478	697	0
3	17	7		LD36705	14200	23720	130	622	613	128	63	69	41	100	100	0	975	931	191	102	113	74	100	100	0	0.64	0.663	0.654	0.663	1.164	0.654	0.946	120	606	1432	1379	-0.643	559	873	550	829	0
3	18	7		LD37139	14410	23720	120	740	722	149	62	68	41	100	100	0	876	827	166	101	108	49	100	100	0	0.875	0.909	0.912	0.912	1.161	0.905	0.962	120	570	1453	1386	-0.193	678	775	660	726	0
3	19	7		LD40095	14620	23720	120	843	807	216	61	63	14	100	100	0	1027	956	284	102	102	13	100	99	0	0.845	0.874	0.865	0.922	1.448	0.852	0.959	120	511	1707	1600	-0.242	782	925	746	854	0
3	20	7		LD40483	14800	23720	130	918	870	216	62	63	14	100	100	0	1339	1301	349	102	102	14	100	100	0	0.692	0.674	0.661	0.686	1.299	0.66	0.955	120	558	2093	2007	-0.531	856	1237	808	1199	0
3	21	7		LD40504	15000	23720	120	600	586	115	62	63	14	100	100	0	783	743	144	101	102	18	100	100	0	0.789	0.816	0.808	0.822	1.231	0.799	0.948	120	529	1220	1166	-0.342	538	682	524	642	0
3	22	7		LD40833	15190	23730	120	593	572	132	63	64	20	100	100	0	1046	994	204	102	103	16	100	100	0	0.561	0.571	0.564	0.57	1.258	0.572	0.95	120	594	1474	1401	-0.833	530	944	509	892	0
3	1	8		LD41157	11090	23900	130	898	876	162	65	67	14	100	100	0	1252	1213	206	104	105	13	100	100	0	0.726	0.731	0.727	0.729	1.13	0.735	0.97	120	668	1981	1920	-0.463	833	1148	811	1109	0
3	2	8		LD41365	11290	23900	120	942	868	347	65	66	15	100	100	0	1042	1047	406	104	104	13	100	100	0	0.935	0.852	0.861	0.846	1.196	0.848	0.971	120	528	1815	1746	-0.097	877	938	803	943	0
3	3	8		LD43867	11480	23900	120	1729	1664	240	64	66	17	100	100	0	2167	2116	297	102	104	17	100	100	0	0.806	0.794	0.792	0.795	1.089	0.792	0.984	120	528	3730	3614	-0.311	1665	2065	1600	2014	0
3	4	8		LD43883	11680	23900	120	1386	1343	411	65	67	16	100	100	0	1637	1546	425	104	104	13	100	100	0	0.862	0.886	0.887	0.876	1.172	0.895	0.976	120	542	2854	2720	-0.215	1321	1533	1278	1442	0
3	5	8		LD44327	11880	23900	120	840	793	252	64	66	15	100	100	0	858	790	262	103	104	17	100	100	0	1.028	1.061	1.049	1.11	1.394	1.04	0.956	120	513	1531	1416	0.04	776	755	729	687	0
3	6	8		LD44732	12060	23900	120	903	881	149	63	65	14	100	100	0	1282	1240	195	104	104	13	100	100	0	0.713	0.72	0.717	0.719	1.126	0.714	0.967	120	510	2018	1954	-0.488	840	1178	818	1136	0
3	7	8		LD45115	12260	23900	130	988	954	163	63	65	15	100	100	0	1978	1922	407	102	104	17	100	100	0	0.493	0.49	0.485	0.503	1.277	0.477	0.968	120	613	2801	2711	-1.02	925	1876	891	1820	0
3	8	8		LD45253	12470	23900	120	974	936	172	65	66	16	100	100	0	1816	1733	324	103	105	17	100	100	0	0.531	0.534	0.53	0.534	1.13	0.529	0.973	120	528	2622	2501	-0.914	909	1713	871	1630	0
3	9	8		LD46621	12650	23900	130	762	745	152	66	66	14	100	100	0	862	817	206	105	105	13	99	99	0	0.919	0.954	0.961	1.014	1.525	0.928	0.961	120	565	1453	1391	-0.121	696	757	679	712	0
3	10	8		LD46714	12850	23900	130	957	911	171	64	66	16	100	100	0	1193	1109	258	104	105	17	100	100	0	0.82	0.843	0.831	0.871	1.331	0.818	0.962	120	582	1982	1852	-0.286	893	1089	847	1005	0
3	11	8		LD46766	13040	23910	120	1042	998	187	63	65	14	100	100	0	1331	1278	213	104	105	14	100	100	0	0.798	0.796	0.796	0.794	1.128	0.793	0.972	120	530	2206	2109	-0.326	979	1227	935	1174	0
3	12	8		LD47425	13240	23910	130	1113	1072	213	62	64	13	100	100	0	1152	1121	206	103	104	12	100	100	0	1.002	0.992	1.002	0.99	1.15	0.997	0.973	120	597	2100	2028	0.003	1051	1049	1010	1018	0
3	13	8		LD47479	13440	23910	120	872	868	176	64	68	41	100	100	0	904	914	169	103	108	67	100	100	0	1.009	0.991	1.005	0.984	1.176	0.988	0.975	120	537	1609	1615	0.013	808	801	804	811	0
3	14	8		LD47553	13630	23910	130	926	908	175	64	66	19	100	100	0	1242	1203	232	103	104	15	100	100	0	0.757	0.767	0.756	0.77	1.139	0.754	0.973	120	502	2001	1944	-0.402	862	1139	844	1100	0
3	15	8		GM13193	13820	23910	130	778	818	277	65	70	35	100	100	0	849	922	278	104	109	47	100	100	0	0.957	0.921	0.879	0.908	1.187	0.903	0.954	120	548	1458	1571	-0.063	713	745	753	818	0
3	16	8		GM13209	14020	23910	150	797	784	187	65	68	33	100	100	0	1025	998	239	104	107	44	100	100	0	0.795	0.804	0.804	0.808	1.174	0.783	0.961	156	629	1653	1613	-0.331	732	921	719	894	0
3	17	8		GM13341	14210	23920	130	1059	1006	278	65	69	38	100	100	0	2169	2055	530	103	108	47	100	100	0	0.481	0.482	0.49	0.476	1.281	0.479	0.953	120	561	3060	2893	-1.056	994	2066	941	1952	0
3	18	8		GM13460	14410	23920	130	272	271	66	64	67	31	100	98	0	371	360	67	102	105	27	100	99	0	0.773	0.802	0.795	0.788	1.303	0.814	0.909	120	554	477	465	-0.371	208	269	207	258	0
3	19	8		GM13876	14610	23920	160	303	299	90	62	63	13	99	98	0	380	376	89	102	103	13	99	99	0	0.867	0.865	0.867	0.838	1.314	0.88	0.928	208	662	519	511	-0.206	241	278	237	274	0
3	20	8		GM14115	14810	23920	130	729	712	187	62	63	14	100	100	0	871	848	198	102	103	13	100	100	0	0.867	0.871	0.873	0.866	1.182	0.881	0.946	120	525	1436	1396	-0.205	667	769	650	746	0
3	21	8		LD21102	14990	23920	120	789	733	201	63	64	14	100	100	0	1166	1075	254	101	103	17	100	100	0	0.682	0.688	0.687	0.679	1.146	0.696	0.971	120	513	1791	1644	-0.553	726	1065	670	974	0
3	22	8		LD21207	15190	23920	130	697	663	158	64	65	13	100	100	0	1099	1031	255	102	103	13	100	100	0	0.635	0.645	0.643	0.647	1.184	0.637	0.962	120	678	1630	1528	-0.655	633	997	599	929	0
3	1	9		LD21247	11090	24090	120	1084	1048	203	65	67	15	100	100	0	1710	1623	294	104	106	17	100	100	0	0.634	0.647	0.645	0.645	1.114	0.647	0.974	120	598	2625	2502	-0.656	1019	1606	983	1519	0
3	2	9		LD21275	11290	24090	130	949	960	138	64	67	15	100	100	0	1912	1884	260	104	104	13	100	100	0	0.489	0.503	0.508	0.503	1.111	0.502	0.971	120	581	2693	2676	-1.031	885	1808	896	1780	0
3	3	9		LD21309	11480	24090	130	1826	1752	324	64	66	15	100	100	0	2079	1952	358	105	104	14	100	100	0	0.893	0.914	0.911	0.915	1.111	0.905	0.98	120	564	3736	3535	-0.164	1762	1974	1688	1847	0
3	4	9		LD21347	11680	24090	130	1249	1218	217	64	66	15	100	100	0	1575	1535	323	105	105	14	100	100	0	0.806	0.807	0.788	0.818	1.207	0.787	0.959	120	581	2655	2584	-0.311	1185	1470	1154	1430	0
3	5	9		LD21768	11870	24100	120	1227	1155	234	64	66	20	100	100	0	1267	1217	225	103	104	15	100	100	0	0.999	0.979	0.975	0.976	1.134	0.974	0.969	120	529	2327	2205	-0.001	1163	1164	1091	1114	0
3	6	9		LD21841	12070	24100	120	980	964	202	64	66	20	100	100	0	1217	1161	236	103	105	14	100	100	0	0.822	0.851	0.844	0.851	1.149	0.847	0.973	120	577	2030	1958	-0.282	916	1114	900	1058	0
3	7	9		LD21956	12270	24100	120	1837	1823	371	64	66	16	100	100	0	2413	2432	434	103	104	17	100	100	0	0.768	0.755	0.766	0.749	1.169	0.756	0.97	120	513	4083	4088	-0.382	1773	2310	1759	2329	0
3	8	9		LD22082	12450	24100	130	1671	1684	577	64	65	14	100	100	0	2628	2530	456	102	103	16	100	100	0	0.636	0.667	0.64	0.653	1.185	0.687	0.893	120	599	4133	4048	-0.652	1607	2526	1620	2428	0
3	9	9		LD22216	12660	24100	120	1025	989	182	64	66	15	100	100	0	1147	1094	188	104	105	15	100	100	0	0.921	0.934	0.942	0.934	1.119	0.932	0.971	120	558	2004	1915	-0.118	961	1043	925	990	0
3	10	9		LD22387	12850	24100	130	1666	1594	359	64	65	13	100	100	0	2550	2502	521	104	104	13	100	100	0	0.655	0.638	0.632	0.636	1.135	0.639	0.972	120	580	4048	3928	-0.611	1602	2446	1530	2398	0
3	11	9		LD22866	13040	24100	120	1286	1243	219	63	64	13	100	100	0	1751	1659	301	103	104	13	100	100	0	0.742	0.758	0.763	0.76	1.115	0.75	0.977	120	514	2871	2736	-0.43	1223	1648	1180	1556	0
3	12	9		LD23157	13230	24100	130	1194	1139	254	63	65	18	100	100	0	1270	1193	271	103	105	18	100	100	0	0.969	0.987	0.983	0.993	1.173	0.974	0.962	120	583	2298	2166	-0.045	1131	1167	1076	1090	0
3	13	9		LD23505	13430	24110	130	1330	1256	290	63	66	20	100	100	0	1675	1595	341	102	105	20	100	100	0	0.805	0.799	0.807	0.797	1.157	0.802	0.969	120	600	2840	2686	-0.312	1267	1573	1193	1493	0
3	14	9		LD23513	13630	24100	130	997	961	200	67	145	651	85	0	0	1525	1452	311	101	129	292	100	98	0	0.653	0.662	0.656	0.665	1.153	1.127	0.621	120	598	2354	2245	-0.615	930	1424	894	1351	0
3	15	9		LD23542	13830	24110	120	722	698	158	67	153	682	41	0	0	716	705	156	104	138	308	95	49	0	1.07	1.05	1.033	1.054	1.184	1.117	0.908	120	544	1267	1232	0.098	655	612	631	601	0
3	16	9		LD23613	14020	24110	120	1041	1001	211	64	65	16	100	100	0	1397	1352	238	104	104	13	100	100	0	0.756	0.751	0.762	0.741	1.213	0.754	0.969	120	498	2270	2185	-0.404	977	1293	937	1248	0
3	17	9		GH14162	14210	24110	130	735	716	123	64	67	29	100	100	0	823	785	140	104	105	24	100	100	0	0.933	0.957	0.949	0.963	1.153	0.95	0.965	120	580	1390	1333	-0.1	671	719	652	681	0
3	18	9		GH14278	14410	24110	130	1288	1264	290	63	66	30	100	100	0	2404	2373	503	103	105	25	100	100	0	0.532	0.529	0.519	0.527	1.133	0.527	0.973	120	573	3526	3471	-0.909	1225	2301	1201	2270	0
3	19	9		GH14313	14600	24110	120	1319	1262	255	64	65	13	100	100	0	2212	2119	408	101	102	12	100	100	0	0.595	0.594	0.602	0.592	1.146	0.589	0.972	120	459	3366	3216	-0.75	1255	2111	1198	2018	0
3	20	9		GH14327	14790	24110	130	725	706	165	64	66	15	100	100	0	862	823	192	104	105	15	100	100	0	0.872	0.893	0.895	0.898	1.202	0.875	0.96	120	573	1419	1361	-0.198	661	758	642	719	0
3	21	9		GH14380	15000	24110	120	746	735	145	65	67	16	100	100	0	903	860	168	104	105	16	100	100	0	0.852	0.886	0.904	0.888	1.197	0.876	0.968	120	543	1480	1426	-0.231	681	799	670	756	0
3	22	9		GH14389	15190	24120	130	737	723	156	66	67	15	100	100	0	845	837	166	105	106	14	100	100	0	0.907	0.898	0.891	0.893	1.185	0.897	0.954	120	664	1411	1389	-0.141	671	740	657	732	0
3	1	10		GH14710	11090	24290	130	978	951	166	63	66	16	100	100	0	1270	1257	193	104	105	16	100	100	0	0.785	0.77	0.769	0.767	1.114	0.774	0.969	120	652	2081	2041	-0.35	915	1166	888	1153	0
3	2	10		GH14739	11280	24290	130	1481	1420	314	63	66	17	100	100	0	1644	1574	306	102	103	12	100	100	0	0.92	0.922	0.915	0.912	1.167	0.932	0.97	120	567	2960	2829	-0.121	1418	1542	1357	1472	0
3	3	10		GH14842	11480	24280	130	1028	995	206	65	66	15	100	100	0	1150	1104	246	104	105	14	100	100	0	0.921	0.93	0.917	0.943	1.189	0.913	0.978	120	598	2009	1930	-0.119	963	1046	930	1000	0
3	4	10		GH14950	11680	24290	130	642	626	115	65	66	15	100	100	0	607	580	95	105	106	14	100	100	0	1.149	1.181	1.172	1.18	1.149	1.182	0.958	120	582	1079	1036	0.201	577	502	561	475	0
3	5	10		GH01077	11870	24290	120	1053	1001	244	65	68	21	100	100	0	1568	1454	356	105	106	18	100	100	0	0.675	0.694	0.691	0.696	1.166	0.689	0.976	120	521	2451	2285	-0.566	988	1463	936	1349	0
3	6	10		GH01093	12060	24300	100	686	708	554	65	67	16	98	95	0	797	860	656	104	105	17	100	95	0	0.896	0.851	0.836	0.867	1.58	0.846	0.976	80	440	1314	1399	-0.158	621	693	643	756	0
3	7	10		GH01761	12260	24290	130	1051	1010	188	64	66	14	100	100	0	1097	1063	203	104	105	14	100	100	0	0.994	0.986	0.988	0.998	1.22	0.966	0.972	120	620	1980	1905	-0.009	987	993	946	959	0
3	8	10		GH01880	12460	24300	120	1432	1415	302	64	66	15	100	100	0	1623	1629	284	103	104	15	100	100	0	0.9	0.885	0.886	0.873	1.157	0.892	0.981	120	530	2888	2877	-0.152	1368	1520	1351	1526	0
3	9	10		GH02265	12650	24300	130	1117	1070	239	64	65	14	100	100	0	953	907	177	103	104	14	100	100	0	1.239	1.251	1.26	1.241	1.19	1.268	0.971	120	581	1903	1810	0.309	1053	850	1006	804	0
3	10	10		GH02377	12850	24300	120	1272	1244	304	64	66	15	100	100	0	1581	1551	333	105	105	14	100	100	0	0.818	0.816	0.817	0.801	1.202	0.82	0.974	120	528	2684	2626	-0.289	1208	1476	1180	1446	0
3	11	10		GH02452	13040	24300	120	1098	1049	249	64	65	16	100	100	0	1100	1059	205	103	104	13	100	100	0	1.037	1.03	1.049	1.014	1.164	1.049	0.974	120	528	2031	1941	0.053	1034	997	985	956	0
3	12	10		GH02677	13240	24300	120	1813	1800	328	63	66	20	100	100	0	2677	2625	472	103	106	19	100	100	0	0.68	0.689	0.694	0.689	1.12	0.685	0.979	120	543	4324	4259	-0.557	1750	2574	1737	2522	0
3	13	10		GH03511	13440	24300	120	1630	1593	247	64	66	15	100	100	0	2159	2093	316	103	105	15	100	100	0	0.762	0.768	0.764	0.768	1.116	0.766	0.982	120	528	3622	3519	-0.393	1566	2056	1529	1990	0
3	14	10		GH03691	13630	24300	130	769	770	175	68	143	651	57	0	0	1108	1135	251	102	128	292	100	97	0	0.697	0.68	0.674	0.679	1.123	0.826	0.765	120	597	1707	1735	-0.521	701	1006	702	1033	0
3	15	10		GH03852	13830	24310	130	1639	1538	357	67	149	670	96	71	0	1787	1702	326	104	132	300	100	99	0	0.934	0.921	0.928	0.904	1.196	0.943	0.955	120	564	3255	3069	-0.098	1572	1683	1471	1598	0
3	16	10		GH04046	14010	24300	120	1406	1328	314	64	65	14	100	100	0	1366	1282	302	104	105	13	100	100	0	1.063	1.073	1.073	1.086	1.165	1.069	0.983	120	513	2604	2442	0.089	1342	1262	1264	1178	0
3	17	10		GH04113	14210	24310	130	1246	1170	252	64	64	13	100	100	0	1435	1356	258	103	104	13	100	100	0	0.887	0.883	0.888	0.879	1.212	0.894	0.966	120	597	2514	2359	-0.172	1182	1332	1106	1253	0
3	18	10		GH04404	14410	24310	120	1328	1269	358	63	64	14	100	100	0	1709	1636	370	102	103	12	100	100	0	0.787	0.786	0.785	0.768	1.225	0.798	0.969	120	543	2872	2740	-0.345	1265	1607	1206	1534	0
3	19	10		GH22790	14610	24300	120	1306	1305	286	63	66	17	100	100	0	1464	1411	337	104	104	14	100	100	0	0.914	0.95	0.951	0.961	1.161	0.935	0.974	120	529	2603	2549	-0.13	1243	1360	1242	1307	0
3	20	10		GH22838	14800	24310	130	1611	1508	367	64	66	15	100	100	0	2118	2053	420	104	105	15	100	100	0	0.768	0.741	0.742	0.719	1.26	0.751	0.966	120	563	3561	3393	-0.381	1547	2014	1444	1949	0
3	21	10		GH22841	14990	24310	120	1632	1518	381	64	66	15	100	100	0	2039	1912	431	104	105	14	100	100	0	0.81	0.804	0.805	0.796	1.177	0.808	0.979	120	497	3503	3262	-0.303	1568	1935	1454	1808	0
3	22	10		GH22922	15180	24310	130	682	671	151	68	69	16	100	100	0	908	876	198	108	109	15	100	100	0	0.767	0.785	0.786	0.787	1.169	0.78	0.962	120	643	1414	1371	-0.382	614	800	603	768	0
3	1	11		GH22984	11090	24480	120	972	940	211	64	67	23	100	100	0	1385	1324	286	104	106	34	100	100	0	0.709	0.718	0.702	0.717	1.11	0.714	0.977	120	590	2189	2096	-0.497	908	1281	876	1220	0
3	2	11		GH23019	11290	24470	130	1366	1332	300	65	67	21	100	100	0	1872	1835	463	103	106	35	100	100	0	0.735	0.732	0.718	0.742	1.207	0.713	0.976	120	568	3070	2999	-0.443	1301	1769	1267	1732	0
3	3	11		GH23626	11480	24480	120	1224	1212	258	66	68	26	100	100	0	1550	1503	294	104	106	25	100	100	0	0.801	0.819	0.82	0.817	1.116	0.821	0.98	120	514	2604	2545	-0.32	1158	1446	1146	1399	0
3	4	11		GH23732	11670	24480	130	1962	1904	417	67	68	18	100	100	0	2015	1932	422	105	106	18	100	100	0	0.992	1.005	1.007	1.008	1.128	1	0.981	120	581	3805	3664	-0.011	1895	1910	1837	1827	0
3	5	11		GH23838	11870	24480	130	1466	1371	299	67	69	20	100	100	0	1724	1595	365	104	107	22	100	100	0	0.864	0.875	0.866	0.884	1.168	0.855	0.97	120	597	3019	2795	-0.212	1399	1620	1304	1491	0
3	6	11		GH23891	12070	24490	130	1473	1396	295	65	68	22	100	100	0	1450	1383	259	104	106	23	100	100	0	1.046	1.041	1.041	1.034	1.126	1.046	0.978	120	590	2754	2610	0.065	1408	1346	1331	1279	0
3	7	11		GH23955	12260	24490	120	1643	1560	326	65	68	27	100	100	0	1862	1758	342	104	105	14	100	100	0	0.898	0.904	0.901	0.901	1.132	0.904	0.977	120	528	3336	3149	-0.156	1578	1758	1495	1654	0
3	8	11		GH24078	12460	24490	120	3931	3835	882	65	68	25	100	100	0	3752	3663	704	104	105	13	100	100	0	1.06	1.059	1.062	1.047	1.158	1.067	0.981	120	514	7514	7329	0.084	3866	3648	3770	3559	0
3	9	11		GH24669	12650	24490	120	1236	1183	198	65	67	25	100	100	0	1719	1662	276	105	106	15	100	100	0	0.726	0.718	0.712	0.719	1.116	0.715	0.982	120	514	2785	2675	-0.463	1171	1614	1118	1557	0
3	10	11		GH24702	12850	24490	130	1401	1341	298	65	66	17	100	100	0	1510	1508	279	104	105	14	100	100	0	0.95	0.909	0.92	0.894	1.197	0.925	0.968	120	581	2742	2680	-0.074	1336	1406	1276	1404	0
3	11	11		GH25014	13050	24490	130	819	802	134	64	66	18	100	100	0	1201	1136	194	103	104	13	100	100	0	0.688	0.714	0.715	0.717	1.115	0.708	0.976	120	566	1853	1771	-0.54	755	1098	738	1033	0
3	12	11		GH25251	13230	24490	130	890	891	163	64	67	18	100	100	0	1005	1012	184	104	105	18	100	100	0	0.917	0.911	0.904	0.913	1.125	0.899	0.973	120	603	1727	1735	-0.125	826	901	827	908	0
3	13	11		GH25390	13440	24500	130	1147	1058	276	65	66	16	100	100	0	1302	1199	260	104	106	20	100	100	0	0.903	0.907	0.921	0.891	1.207	0.923	0.969	120	596	2280	2088	-0.147	1082	1198	993	1095	0
3	14	11		GH25507	13630	24500	130	1489	1432	263	66	67	15	100	100	0	1710	1652	295	105	106	13	100	100	0	0.887	0.883	0.881	0.883	1.124	0.882	0.971	120	564	3028	2913	-0.174	1423	1605	1366	1547	0
3	15	11		GH26270	13820	24500	120	1181	1114	227	66	68	16	100	100	0	1498	1402	277	105	106	16	100	100	0	0.8	0.808	0.81	0.807	1.131	0.807	0.975	120	500	2508	2345	-0.321	1115	1393	1048	1297	0
3	16	11		GH26380	14010	24500	120	1647	1540	315	65	67	17	100	100	0	1973	1883	353	104	106	16	100	100	0	0.846	0.829	0.832	0.826	1.114	0.824	0.982	120	528	3451	3254	-0.241	1582	1869	1475	1779	0
3	17	11		GH26458	14210	24500	120	440	436	104	63	64	14	100	100	0	431	429	98	103	104	15	100	100	0	1.149	1.144	1.133	1.15	1.208	1.124	0.939	120	528	705	699	0.201	377	328	373	326	0
3	18	11		GH26613	14410	24500	120	1809	1739	342	63	65	17	100	100	0	2086	1980	426	104	104	13	100	100	0	0.881	0.893	0.881	0.904	1.208	0.88	0.976	120	528	3728	3552	-0.183	1746	1982	1676	1876	0
3	19	11		GH26628	14610	24500	120	1891	1838	369	64	66	18	100	100	0	1945	1893	346	104	105	15	100	100	0	0.992	0.992	1.009	0.984	1.194	0.995	0.976	120	527	3668	3563	-0.011	1827	1841	1774	1789	0
3	20	11		GH26663	14790	24500	120	981	945	167	64	65	13	100	100	0	1000	976	169	104	104	13	100	100	0	1.023	1.01	0.997	1.018	1.22	1.004	0.972	120	497	1813	1753	0.033	917	896	881	872	0
3	21	11		LD35138	14990	24500	150	1579	1520	294	64	66	13	100	100	0	1802	1721	363	104	105	13	100	100	0	0.892	0.9	0.89	0.912	1.215	0.891	0.976	156	617	3213	3073	-0.165	1515	1698	1456	1617	0
3	22	11		LD35174	15180	24500	130	712	718	113	67	68	16	100	100	0	861	858	136	105	106	19	100	100	0	0.853	0.865	0.862	0.865	1.142	0.864	0.965	120	624	1401	1404	-0.229	645	756	651	753	0
3	1	12		LD35228	11080	24670	130	939	903	164	66	69	26	100	100	0	1105	1058	187	105	108	35	100	100	0	0.873	0.878	0.874	0.879	1.117	0.868	0.975	120	670	1873	1790	-0.196	873	1000	837	953	0
3	2	12		LD35238	11280	24670	130	1352	1310	224	66	70	30	100	100	0	1352	1313	235	104	110	49	100	100	0	1.03	1.029	1.024	1.034	1.118	1.016	0.977	120	597	2534	2453	0.043	1286	1248	1244	1209	0
3	3	12		LD35279	11470	24670	130	922	892	180	65	76	75	100	100	0	1011	969	209	105	117	83	100	100	0	0.946	0.957	0.977	0.964	1.136	0.955	0.974	120	583	1763	1691	-0.08	857	906	827	864	0
3	4	12		LD35296	11670	24680	120	1561	1511	275	66	78	78	100	100	0	1946	1880	344	106	118	86	100	100	0	0.813	0.815	0.812	0.814	1.145	0.813	0.974	120	543	3335	3219	-0.3	1495	1840	1445	1774	0
3	5	12		LD36162	11870	24680	120	1082	1079	234	66	67	18	100	100	0	1576	1547	306	105	107	18	100	100	0	0.691	0.702	0.706	0.699	1.119	0.703	0.979	120	528	2487	2455	-0.534	1016	1471	1013	1442	0
3	6	12		LD36304	12060	24680	120	1715	1651	402	65	68	25	100	100	0	2061	1974	461	104	106	22	100	100	0	0.843	0.848	0.848	0.847	1.142	0.847	0.984	120	514	3607	3456	-0.246	1650	1957	1586	1870	0
3	7	12		LD36410	12260	24680	130	577	606	275	66	69	28	100	100	0	741	766	365	104	106	17	100	100	0	0.802	0.816	0.831	0.841	1.295	0.795	0.947	120	580	1148	1202	-0.318	511	637	540	662	0
3	8	12		LD36415	12460	24680	130	1509	1447	246	66	68	25	100	100	0	1836	1754	320	104	106	16	100	100	0	0.833	0.837	0.821	0.845	1.165	0.827	0.976	120	565	3175	3031	-0.263	1443	1732	1381	1650	0
3	9	12		LD36501	12640	24680	130	1068	1017	190	65	68	26	100	100	0	1541	1472	275	106	108	25	100	100	0	0.699	0.697	0.7	0.698	1.124	0.683	0.972	120	563	2438	2318	-0.517	1003	1435	952	1366	0
3	10	12		LD36616	12840	24680	130	929	915	138	66	69	21	100	100	0	1165	1140	175	105	108	26	100	100	0	0.814	0.82	0.826	0.823	1.111	0.815	0.975	120	582	1923	1884	-0.297	863	1060	849	1035	0
3	11	12		LD37115	13040	24690	130	1110	1049	192	65	68	20	100	100	0	1189	1141	189	104	106	17	100	100	0	0.963	0.949	0.95	0.948	1.16	0.957	0.973	120	620	2130	2021	-0.054	1045	1085	984	1037	0
3	12	12		LD37170	13240	24690	100	137	582	765	64	66	16	92	81	0	162	657	833	105	106	16	96	83	0	1.281	0.938	0.954	0.986	1.996	0.922	0.956	80	452	130	1070	0.357	73	57	518	552	0
3	13	12		LD37206	13440	24690	130	1163	1110	202	64	66	15	100	100	0	1768	1706	304	105	106	16	100	100	0	0.661	0.653	0.655	0.654	1.113	0.651	0.973	120	588	2762	2647	-0.598	1099	1663	1046	1601	0
3	14	12		LD37241	13630	24690	130	1666	1604	279	66	67	15	100	100	0	2226	2115	388	105	106	14	100	100	0	0.754	0.765	0.759	0.768	1.111	0.758	0.983	120	548	3721	3548	-0.407	1600	2121	1538	2010	0
3	15	12		LD37277	13820	24690	130	1158	1120	206	65	67	16	100	100	0	1700	1661	322	105	107	16	100	100	0	0.685	0.678	0.675	0.681	1.121	0.671	0.979	120	586	2688	2611	-0.545	1093	1595	1055	1556	0
3	16	12		LD37516	14010	24690	130	1393	1334	254	64	69	33	100	100	0	1547	1454	251	105	109	34	100	100	0	0.922	0.941	0.933	0.939	1.103	0.931	0.974	120	581	2771	2619	-0.118	1329	1442	1270	1349	0
3	17	12		LD38226	14210	24690	120	877	869	175	64	67	25	100	100	0	1286	1227	298	105	106	27	100	99	0	0.688	0.717	0.708	0.745	1.337	0.7	0.972	120	542	1994	1927	-0.539	813	1181	805	1122	0
3	18	12		LD38333	14410	24690	120	1614	1553	338	64	66	14	100	100	0	2603	2509	632	105	106	14	100	100	0	0.62	0.619	0.614	0.643	1.3	0.609	0.982	120	528	4048	3893	-0.689	1550	2498	1489	2404	0
3	19	12		LD38432	14600	24700	130	1026	965	175	65	66	19	100	100	0	1365	1290	212	104	106	16	100	100	0	0.762	0.759	0.759	0.757	1.117	0.765	0.979	120	583	2222	2086	-0.392	961	1261	900	1186	0
3	20	12		LD38553	14800	24700	120	965	894	202	65	67	24	100	100	0	810	769	145	105	106	18	100	100	0	1.277	1.248	1.246	1.237	1.17	1.265	0.972	120	529	1605	1493	0.352	900	705	829	664	0
3	21	12		LD38576	14990	24700	130	1569	1516	196	65	67	19	100	100	0	1791	1733	227	103	105	13	100	100	0	0.891	0.89	0.886	0.891	1.091	0.887	0.977	120	526	3192	3081	-0.167	1504	1688	1451	1630	0
3	22	12		LD38670	15180	24700	140	1143	1129	222	66	68	16	100	100	0	1486	1481	265	104	105	18	100	100	0	0.779	0.772	0.77	0.766	1.18	0.769	0.973	156	748	2459	2440	-0.36	1077	1382	1063	1377	0
3	1	13		LP03286	11090	24870	130	1075	1040	207	67	70	26	100	100	0	1546	1487	277	106	110	36	100	100	0	0.7	0.705	0.706	0.703	1.091	0.706	0.981	120	664	2448	2354	-0.515	1008	1440	973	1381	0
3	2	13		LP03459	11280	24870	130	1043	993	186	65	67	15	100	100	0	1068	1018	175	104	106	16	100	100	0	1.015	1.015	1.005	1.012	1.14	1.021	0.971	120	580	1942	1842	0.021	978	964	928	914	0
3	3	13		LP03649	11480	24870	120	1896	1815	296	64	72	66	100	100	0	2256	2179	326	105	113	78	100	100	0	0.852	0.844	0.84	0.842	1.093	0.843	0.981	120	529	3983	3825	-0.232	1832	2151	1751	2074	0
3	4	13		LP03829	11670	24870	130	1330	1296	232	66	69	22	100	100	0	1616	1533	278	105	107	19	100	100	0	0.837	0.861	0.858	0.864	1.109	0.853	0.976	120	548	2775	2658	-0.258	1264	1511	1230	1428	0
3	5	13		LP04383	11860	24870	130	810	807	173	67	70	30	100	100	0	1068	1048	239	105	109	42	100	100	0	0.772	0.785	0.788	0.792	1.149	0.766	0.971	120	566	1706	1683	-0.374	743	963	740	943	0
3	6	13		LP04941	12060	24870	130	1059	1010	236	69	73	34	100	100	0	1527	1445	348	105	112	47	100	100	0	0.696	0.702	0.701	0.704	1.12	0.688	0.973	120	596	2412	2281	-0.522	990	1422	941	1340	0
3	7	13		LP07340	12260	24870	130	1478	1422	251	68	71	24	100	100	0	2103	2021	359	104	108	30	100	100	0	0.705	0.706	0.705	0.706	1.106	0.7	0.983	120	581	3409	3271	-0.504	1410	1999	1354	1917	0
3	8	13		LP07668	12450	24880	120	1379	1290	254	66	68	15	100	100	0	1175	1116	204	105	106	16	100	100	0	1.227	1.211	1.215	1.21	1.1	1.215	0.985	120	529	2383	2235	0.295	1313	1070	1224	1011	0
3	9	13		LP07906	12650	24880	120	1740	1673	289	66	69	17	100	100	0	1941	1859	297	106	108	21	100	100	0	0.912	0.917	0.919	0.914	1.092	0.916	0.986	120	529	3509	3360	-0.132	1674	1835	1607	1753	0
3	10	13		LP08070	12840	24870	130	901	892	178	67	69	19	100	100	0	1060	1069	204	105	107	18	100	100	0	0.873	0.856	0.846	0.857	1.143	0.846	0.977	120	582	1789	1789	-0.195	834	955	825	964	0
3	11	13		LP08544	13040	24880	130	1651	1597	336	66	69	19	100	100	0	2492	2379	462	106	107	15	100	100	0	0.664	0.674	0.674	0.67	1.121	0.674	0.981	120	565	3971	3804	-0.59	1585	2386	1531	2273	0
3	12	13		LP08674	13230	24880	130	1317	1252	250	66	69	21	100	100	0	2058	1967	416	106	107	17	100	100	0	0.641	0.637	0.639	0.64	1.121	0.629	0.983	120	588	3203	3047	-0.642	1251	1952	1186	1861	0
3	13	13		LP10272	13420	24880	130	1139	1111	223	65	69	25	100	100	0	1163	1157	232	106	109	28	100	100	0	1.016	0.995	0.983	0.998	1.122	0.981	0.974	120	599	2131	2097	0.023	1074	1057	1046	1051	0
3	14	13		LP10922	13630	24880	130	1282	1219	227	66	69	25	100	100	0	1806	1688	321	106	109	28	100	100	0	0.715	0.729	0.72	0.732	1.152	0.719	0.977	120	607	2916	2735	-0.483	1216	1700	1153	1582	0
3	15	13		LP11035	13810	24890	100	360	940	970	64	68	26	87	68	0	348	1065	1085	106	108	26	95	76	0	1.223	0.913	0.889	0.869	2.001	0.899	0.962	80	437	538	1835	0.291	296	242	876	959	0
3	16	13		LP11159	14020	24890	130	1000	973	224	65	69	31	100	100	0	1445	1349	292	105	109	32	100	100	0	0.698	0.73	0.725	0.727	1.119	0.736	0.974	120	615	2275	2152	-0.519	935	1340	908	1244	0
3	17	13		SD01032	14210	24890	120	164	617	775	65	66	14	95	89	0	219	722	855	106	106	14	97	94	0	0.876	0.896	0.897	0.8	1.988	0.903	0.982	120	528	212	1168	-0.191	99	113	552	616	0
3	18	13		SD01193	14410	24890	120	1442	1336	351	65	66	14	100	100	0	2076	1970	444	107	107	15	99	99	0	0.699	0.682	0.686	0.674	1.362	0.687	0.976	120	542	3346	3134	-0.516	1377	1969	1271	1863	0
3	19	13		SD01637	14610	24890	120	1764	1635	418	65	67	20	100	100	0	2383	2232	494	106	107	16	100	100	0	0.746	0.738	0.744	0.728	1.194	0.742	0.974	120	513	3976	3696	-0.422	1699	2277	1570	2126	0
3	20	13		SD01736	14790	24890	120	1218	1167	225	66	69	22	100	100	0	1475	1424	286	106	107	18	100	100	0	0.841	0.835	0.824	0.839	1.125	0.828	0.975	120	498	2521	2419	-0.249	1152	1369	1101	1318	0
3	21	13		SD01812	14990	24890	130	849	834	133	67	69	20	100	100	0	1016	971	170	106	107	14	100	100	0	0.859	0.887	0.876	0.893	1.159	0.872	0.974	120	561	1692	1632	-0.219	782	910	767	865	0
3	22	13		SD02086	15180	24900	130	1118	1043	251	66	68	15	100	100	0	1270	1188	246	106	107	13	100	100	0	0.904	0.903	0.906	0.887	1.184	0.908	0.975	120	642	2216	2059	-0.146	1052	1164	977	1082	0
3	1	14		SD02116	11080	25060	130	1095	1040	226	67	68	16	100	100	0	1447	1353	300	106	108	18	100	100	0	0.767	0.78	0.77	0.785	1.139	0.775	0.978	120	670	2369	2220	-0.383	1028	1341	973	1247	0
3	2	14		SD02216	11280	25060	130	1030	991	194	66	69	24	100	100	0	1427	1370	270	104	106	19	100	100	0	0.729	0.731	0.73	0.732	1.105	0.716	0.979	120	580	2287	2191	-0.457	964	1323	925	1266	0
3	3	14		GH14073	11470	25060	130	1604	1526	341	67	71	28	100	100	0	1726	1609	364	105	107	17	100	100	0	0.948	0.97	0.976	0.975	1.11	0.963	0.984	120	582	3158	2963	-0.077	1537	1621	1459	1504	0
3	4	14		GH14470	11670	25060	130	1489	1436	321	69	72	24	100	100	0	1818	1723	351	106	109	22	100	100	0	0.829	0.845	0.841	0.842	1.112	0.844	0.982	120	596	3132	2984	-0.27	1420	1712	1367	1617	0
3	5	14		GH14812	11870	25060	120	2422	2254	599	68	72	30	100	100	0	2462	2284	661	105	110	42	100	99	0	0.999	1.003	0.995	1.037	1.236	0.991	0.987	120	529	4711	4365	-0.002	2354	2357	2186	2179	0
3	6	14		GH15213	12060	25070	120	1409	1341	326	69	71	22	100	100	0	1874	1816	399	105	108	25	100	100	0	0.757	0.743	0.752	0.735	1.17	0.746	0.98	120	528	3109	2983	-0.401	1340	1769	1272	1711	0
3	7	14		GH15921	12260	25070	130	853	824	163	68	70	18	100	100	0	759	741	142	106	107	15	100	100	0	1.202	1.191	1.179	1.195	1.148	1.181	0.969	120	580	1438	1391	0.266	785	653	756	635	0
3	8	14		GH16191	12450	25070	130	1231	1187	268	66	68	15	100	100	0	1290	1248	274	105	106	14	100	100	0	0.983	0.981	0.989	0.981	1.113	0.98	0.975	120	564	2350	2264	-0.025	1165	1185	1121	1143	0
3	9	14		GH18717	12650	25070	130	1395	1359	268	66	68	16	100	100	0	1438	1415	304	105	106	13	100	100	0	0.997	0.987	0.984	0.997	1.121	0.971	0.983	120	580	2662	2603	-0.004	1329	1333	1293	1310	0
3	10	14		GH19329	12840	25070	120	1743	1636	555	66	69	18	100	100	0	2563	2361	802	106	107	15	100	100	0	0.683	0.696	0.696	0.708	1.261	0.693	0.983	120	574	4134	3825	-0.551	1677	2457	1570	2255	0
3	11	14		GH19483	13040	25070	120	929	852	241	67	69	21	100	100	0	1494	1389	398	107	108	15	100	100	0	0.621	0.612	0.614	0.617	1.199	0.607	0.976	120	528	2249	2067	-0.686	862	1387	785	1282	0
3	12	14		GH19628	13230	25080	120	886	829	265	66	69	21	100	100	0	1133	1047	321	107	108	17	100	100	0	0.799	0.812	0.816	0.813	1.245	0.809	0.97	120	528	1846	1703	-0.323	820	1026	763	940	0
3	13	14		GH19655	13430	25080	120	1076	1066	227	66	70	25	100	100	0	1465	1444	281	106	108	28	100	100	0	0.743	0.747	0.759	0.743	1.135	0.747	0.979	120	543	2369	2338	-0.428	1010	1359	1000	1338	0
3	14	14		GH19849	13620	25080	130	1355	1313	255	67	70	19	100	100	0	1564	1537	306	106	108	18	100	100	0	0.883	0.871	0.865	0.875	1.142	0.863	0.98	120	582	2746	2677	-0.179	1288	1458	1246	1431	0
3	15	14		GH23975	13820	25080	130	1169	1147	220	67	69	19	100	100	0	1176	1129	205	106	108	18	100	100	0	1.03	1.056	1.05	1.055	1.135	1.054	0.972	120	588	2172	2103	0.043	1102	1070	1080	1023	0
3	16	14		GH24192	14010	25080	130	1334	1274	222	66	68	16	100	100	0	1631	1561	291	106	107	15	100	100	0	0.831	0.83	0.826	0.836	1.118	0.82	0.979	120	566	2793	2663	-0.266	1268	1525	1208	1455	0
3	17	14		GH24644	14200	25080	130	1470	1347	325	66	69	22	100	100	0	1521	1399	340	106	108	27	100	100	0	0.992	0.991	0.996	0.998	1.152	0.977	0.975	120	563	2819	2574	-0.011	1404	1415	1281	1293	0
3	18	14		GH25366	14400	25080	130	866	845	160	67	71	29	100	100	0	844	826	164	108	112	31	100	100	0	1.086	1.084	1.077	1.096	1.156	1.065	0.968	120	599	1535	1496	0.118	799	736	778	718	0
3	19	14		GH25466	14600	25090	130	990	979	226	67	70	20	100	100	0	1007	997	210	107	108	17	100	100	0	1.026	1.025	1.024	1.02	1.164	1.031	0.976	120	584	1823	1802	0.036	923	900	912	890	0
3	20	14		GH25629	14790	25080	130	1460	1409	270	67	69	20	100	100	0	1752	1666	331	106	107	15	100	100	0	0.846	0.86	0.848	0.864	1.13	0.853	0.979	120	578	3039	2902	-0.241	1393	1646	1342	1560	0
3	21	14		GH26355	14990	25080	130	966	959	178	68	70	19	100	100	0	1010	1002	193	107	108	15	100	100	0	0.994	0.996	0.994	1.004	1.171	0.981	0.97	120	578	1801	1786	-0.008	898	903	891	895	0
3	22	14		GH26763	15180	25090	130	1063	1043	198	68	69	16	100	100	0	1241	1220	194	107	107	14	100	100	0	0.877	0.876	0.885	0.865	1.206	0.883	0.967	120	648	2129	2088	-0.189	995	1134	975	1113	0
3	1	15		GH27220	11090	25260	130	1293	1250	225	67	69	18	100	100	0	1982	1927	319	106	108	19	100	100	0	0.654	0.65	0.651	0.647	1.134	0.652	0.981	120	663	3102	3004	-0.614	1226	1876	1183	1821	0
3	2	15		GH27479	11280	25260	120	1255	1208	247	67	70	26	100	100	0	1387	1338	246	106	106	14	100	100	0	0.927	0.926	0.936	0.92	1.122	0.929	0.981	120	528	2469	2373	-0.109	1188	1281	1141	1232	0
3	3	15		GH27912	11480	25260	120	1515	1457	294	67	71	26	100	100	0	2051	1964	336	106	107	17	100	100	0	0.744	0.748	0.763	0.738	1.165	0.75	0.98	120	543	3393	3248	-0.426	1448	1945	1390	1858	0
3	4	15		GH28796	11670	25260	120	1769	1689	369	68	70	16	100	100	0	1951	1871	397	105	107	17	100	100	0	0.921	0.918	0.908	0.917	1.136	0.917	0.981	120	514	3547	3387	-0.118	1701	1846	1621	1766	0
3	5	15		GH01562	11860	25260	130	716	695	135	68	72	34	100	100	0	814	781	154	106	112	46	100	100	0	0.915	0.929	0.928	0.935	1.177	0.918	0.966	120	599	1356	1302	-0.128	648	708	627	675	0
3	6	15		GH02495	12060	25260	120	1303	1243	291	69	73	36	100	100	0	1360	1284	297	108	112	44	100	100	0	0.986	0.998	0.985	1.003	1.162	0.995	0.979	120	526	2486	2350	-0.021	1234	1252	1174	1176	0
3	7	15		GH05702	12260	25260	130	961	916	179	68	69	17	100	100	0	1567	1475	323	107	109	16	100	100	0	0.612	0.62	0.617	0.626	1.145	0.607	0.976	120	564	2353	2216	-0.709	893	1460	848	1368	0
3	8	15		GH06435	12450	25260	130	960	913	181	66	67	15	100	100	0	1027	989	206	105	106	15	100	100	0	0.97	0.958	0.962	0.968	1.164	0.941	0.972	120	582	1816	1731	-0.044	894	922	847	884	0
3	9	15		GH06759	12650	25270	130	1256	1202	226	65	68	19	100	100	0	1465	1386	269	105	106	16	100	100	0	0.876	0.888	0.884	0.893	1.127	0.882	0.976	120	633	2551	2418	-0.191	1191	1360	1137	1281	0
3	10	15		GH07949	12850	25270	90	1483	1313	437	66	68	18	100	100	0	1696	1516	493	105	106	14	100	100	0	0.891	0.884	0.885	0.885	1.311	0.885	0.978	52	380	3008	2658	-0.167	1417	1591	1247	1411	0
3	11	15		GH14260	13040	25270	130	1407	1350	233	65	67	16	100	100	0	1728	1644	272	105	106	15	100	100	0	0.827	0.835	0.835	0.835	1.11	0.832	0.979	120	604	2965	2824	-0.274	1342	1623	1285	1539	0
3	12	15		GH14524	13230	25270	130	1115	1102	174	66	68	18	100	100	0	923	925	129	106	108	16	100	100	0	1.284	1.265	1.264	1.263	1.127	1.258	0.97	120	581	1866	1855	0.361	1049	817	1036	819	0
3	13	15		GH16917	13430	25280	130	1469	1415	300	65	68	19	100	100	0	1802	1770	360	106	107	15	100	100	0	0.828	0.811	0.806	0.809	1.171	0.81	0.979	120	598	3100	3014	-0.273	1404	1696	1350	1664	0
3	14	15		GH20973	13630	25270	130	1109	1068	191	65	67	17	100	100	0	1209	1157	229	106	108	17	100	100	0	0.947	0.954	0.938	0.964	1.159	0.937	0.973	120	583	2147	2054	-0.079	1044	1103	1003	1051	0
3	15	15		GH21048	13820	25270	120	1287	1224	311	67	69	15	100	100	0	1948	1734	497	106	107	15	100	100	0	0.662	0.711	0.712	0.733	1.225	0.695	0.975	120	529	3062	2785	-0.594	1220	1842	1157	1628	0
3	16	15		GH22607	14020	25280	120	1337	1283	311	67	69	15	100	100	0	1355	1296	291	105	106	15	100	100	0	1.016	1.021	1.03	1.017	1.142	1.02	0.979	120	530	2520	2407	0.023	1270	1250	1216	1191	0
3	17	15		GH27858	14210	25270	130	1347	1272	228	66	70	26	100	100	0	1890	1780	356	106	109	30	100	100	0	0.718	0.72	0.705	0.727	1.123	0.706	0.98	120	583	3065	2880	-0.478	1281	1784	1206	1674	0
3	18	15		GH28578	14410	25280	130	1508	1447	283	67	70	24	100	100	0	1886	1798	328	108	110	21	100	100	0	0.81	0.817	0.815	0.814	1.093	0.819	0.985	120	567	3219	3070	-0.303	1441	1778	1380	1690	0
3	19	15		GM13608	14590	25280	130	1544	1486	340	68	72	23	100	100	0	2033	1931	429	108	110	29	100	100	0	0.767	0.778	0.779	0.776	1.113	0.777	0.985	120	550	3401	3241	-0.383	1476	1925	1418	1823	0
3	20	15		LD21771	14790	25280	120	1702	1614	348	68	70	20	100	100	0	2159	2026	423	106	109	29	100	100	0	0.796	0.805	0.794	0.803	1.145	0.803	0.978	120	542	3687	3466	-0.329	1634	2053	1546	1920	0
3	21	15		LD22971	14990	25280	130	1296	1253	202	67	69	19	100	100	0	1356	1298	208	106	107	14	100	100	0	0.983	0.995	0.991	0.998	1.119	0.986	0.978	120	564	2479	2378	-0.024	1229	1250	1186	1192	0
3	22	15		LD23667	15170	25280	130	1271	1227	243	69	73	43	100	100	0	1259	1191	242	107	111	50	100	100	0	1.043	1.068	1.084	1.073	1.126	1.059	0.977	120	666	2354	2242	0.061	1202	1152	1158	1084	0
3	1	16		LD30822	11090	25450	130	1614	1544	272	69	70	18	100	100	0	1884	1803	306	106	109	17	100	100	0	0.869	0.869	0.861	0.869	1.085	0.872	0.984	120	662	3323	3172	-0.203	1545	1778	1475	1697	0
3	2	16		LD31422	11280	25450	130	980	969	181	68	70	18	100	100	0	1141	1105	187	107	107	14	100	100	0	0.882	0.903	0.885	0.902	1.136	0.899	0.974	120	581	1946	1899	-0.181	912	1034	901	998	0
3	3	16		LD32660	11480	25460	120	1136	1130	380	67	70	19	100	100	0	1601	1539	487	105	107	14	100	100	0	0.715	0.741	0.741	0.738	1.213	0.742	0.974	120	529	2565	2497	-0.485	1069	1496	1063	1434	0
3	4	16		LD34464	11670	25450	130	589	579	99	67	70	24	100	100	0	907	874	169	106	110	28	100	100	0	0.652	0.667	0.662	0.676	1.199	0.65	0.963	120	597	1323	1280	-0.618	522	801	512	768	0
3	5	16		LD35151	11880	25460	130	700	672	142	67	73	37	100	100	0	1459	1372	280	106	113	47	100	100	0	0.468	0.478	0.482	0.477	1.142	0.473	0.972	120	585	1986	1871	-1.096	633	1353	605	1266	0
3	6	16		LD36183	12070	25460	140	1092	1028	302	67	72	43	100	99	0	1301	1216	355	107	111	35	100	100	0	0.858	0.867	0.883	0.875	1.371	0.86	0.957	156	609	2219	2070	-0.22	1025	1194	961	1109	0
3	7	16		GH24529	12260	25450	130	1138	1121	241	68	69	15	100	100	0	994	995	269	106	107	16	99	99	0	1.205	1.184	1.173	1.258	1.513	1.148	0.963	120	561	1958	1942	0.269	1070	888	1053	889	0
3	8	16		GH25190	12460	25460	130	1570	1465	341	66	67	14	100	100	0	1968	1864	367	106	106	16	100	100	0	0.808	0.796	0.81	0.779	1.202	0.807	0.975	120	584	3366	3157	-0.308	1504	1862	1399	1758	0
3	9	16		GH25793	12650	25460	120	1846	1826	360	64	67	18	100	100	0	1996	1936	436	105	106	16	100	100	0	0.942	0.962	0.945	0.98	1.237	0.949	0.976	120	500	3673	3593	-0.086	1782	1891	1762	1831	0
3	10	16		GH26083	12840	25460	120	4369	4373	965	64	66	13	100	100	0	3529	3444	780	105	105	13	100	100	0	1.257	1.291	1.292	1.301	1.165	1.286	0.986	120	548	7729	7648	0.33	4305	3424	4309	3339	0
3	11	16		GH26260	13040	25460	120	1315	1269	190	65	65	14	100	100	0	1504	1459	221	105	105	13	100	100	0	0.893	0.889	0.885	0.889	1.111	0.885	0.978	120	528	2649	2558	-0.162	1250	1399	1204	1354	0
3	12	16		GH26506	13230	25470	130	487	477	126	66	69	19	100	100	0	703	671	159	106	107	15	100	100	0	0.705	0.727	0.724	0.719	1.258	0.735	0.949	120	582	1018	976	-0.504	421	597	411	565	0
3	13	16		GH28665	13430	25470	120	1581	1519	469	67	71	37	100	100	0	1810	1685	495	105	107	16	100	100	0	0.888	0.919	0.924	0.919	1.267	0.92	0.969	120	514	3219	3032	-0.171	1514	1705	1452	1580	0
3	14	16		GH28787	13620	25470	120	1563	1512	524	66	67	16	100	100	0	2297	2231	787	106	109	19	100	100	0	0.683	0.68	0.676	0.684	1.233	0.676	0.978	120	529	3688	3571	-0.55	1497	2191	1446	2125	0
3	15	16		HL08087	13820	25470	130	3112	3038	626	67	68	16	100	100	0	2477	2388	518	106	108	18	100	100	0	1.284	1.302	1.303	1.309	1.097	1.292	0.984	120	580	5416	5253	0.361	3045	2371	2971	2282	0
3	16	16		LD22131	14010	25470	120	1368	1274	294	67	69	16	100	100	0	1455	1385	302	105	106	16	100	100	0	0.964	0.943	0.939	0.939	1.161	0.941	0.977	120	528	2651	2487	-0.053	1301	1350	1207	1280	0
3	17	16		LD22771	14210	25470	120	1921	1801	425	67	71	32	100	100	0	2344	2204	514	106	110	45	100	100	0	0.828	0.827	0.832	0.829	1.151	0.824	0.984	120	528	4092	3832	-0.272	1854	2238	1734	2098	0
3	18	16		LD23187	14400	25470	120	1723	1652	343	67	70	32	100	100	0	2459	2359	487	106	109	44	100	100	0	0.704	0.704	0.705	0.705	1.143	0.703	0.979	120	528	4009	3838	-0.507	1656	2353	1585	2253	0
3	19	16		LD27718	14600	25470	120	1659	1592	461	68	70	20	100	100	0	1875	1758	582	106	109	28	100	100	0	0.899	0.923	0.903	0.975	1.307	0.901	0.972	120	528	3360	3176	-0.153	1591	1769	1524	1652	0
3	20	16		LD28216	14790	25470	130	1779	1781	422	66	67	14	100	100	0	1953	1952	503	106	107	15	100	100	0	0.927	0.929	0.92	0.95	1.257	0.914	0.974	120	580	3560	3561	-0.109	1713	1847	1715	1846	0
3	21	16		LD28384	14990	25470	120	2036	1911	530	66	67	14	100	100	0	1874	1705	491	106	107	14	100	100	0	1.114	1.154	1.132	1.189	1.261	1.144	0.976	120	533	3738	3444	0.156	1970	1768	1845	1599	0
3	22	16		LD28689	15180	25480	110	667	1006	705	69	72	29	100	100	0	831	1200	776	107	111	37	100	100	0	0.826	0.857	0.843	0.837	1.257	0.881	0.952	80	521	1322	2030	-0.276	598	724	937	1093	0
3	1	17		LD28793	11090	25650	120	1491	1417	391	68	69	18	100	100	0	1657	1556	402	106	108	15	100	100	0	0.917	0.93	0.927	0.92	1.238	0.934	0.972	120	594	2974	2799	-0.124	1423	1551	1349	1450	0
3	2	17		LD28949	11280	25650	120	1294	1222	283	67	68	17	100	100	0	1387	1343	271	105	107	13	100	100	0	0.957	0.933	0.935	0.924	1.182	0.941	0.975	120	528	2509	2393	-0.063	1227	1282	1155	1238	0
3	3	17		LD29802	11480	25650	120	1971	1919	439	66	70	30	100	100	0	1828	1780	421	106	107	13	100	100	0	1.106	1.107	1.105	1.113	1.169	1.102	0.977	120	514	3627	3527	0.146	1905	1722	1853	1674	0
3	4	17		LD29875	11670	25650	120	1493	1441	280	68	72	34	100	100	0	1494	1446	305	108	109	16	100	100	0	1.028	1.026	1.014	1.04	1.189	1.009	0.968	120	562	2811	2711	0.04	1425	1386	1373	1338	0
3	5	17		LD29955	11870	25640	100	362	609	533	67	69	24	97	90	0	320	715	636	107	108	14	97	91	0	1.385	0.891	0.905	1.06	2.127	0.856	0.95	80	427	508	1150	0.47	295	213	542	608	0
3	6	17		LD30037	12060	25650	120	1516	1373	454	66	69	40	100	99	0	2294	2055	725	107	108	15	100	100	0	0.663	0.671	0.66	0.692	1.303	0.661	0.975	120	531	3637	3255	-0.593	1450	2187	1307	1948	0
3	7	17		LD30165	12260	25650	130	1834	1823	321	68	70	18	100	100	0	2370	2357	455	106	108	17	100	100	0	0.78	0.78	0.771	0.785	1.117	0.768	0.978	120	577	4030	4006	-0.358	1766	2264	1755	2251	0
3	8	17		LD30429	12440	25650	130	1564	1499	314	67	69	21	100	100	0	1385	1332	303	107	108	20	100	100	0	1.171	1.169	1.175	1.182	1.149	1.155	0.98	120	584	2775	2657	0.228	1497	1278	1432	1225	0
3	9	17		GH07822	12650	25650	130	1652	1569	271	66	68	20	100	100	0	1305	1253	238	106	108	20	100	100	0	1.323	1.31	1.294	1.322	1.156	1.293	0.976	120	597	2785	2650	0.404	1586	1199	1503	1147	0
3	10	17		GH08308	12840	25650	130	1957	1934	286	65	66	13	100	100	0	2064	2000	358	105	106	14	100	100	0	0.966	0.986	0.985	1.001	1.162	0.97	0.98	120	582	3851	3764	-0.05	1892	1959	1869	1895	0
3	11	17		GH08706	13040	25660	130	1621	1529	352	65	67	14	100	100	0	1796	1693	342	104	106	14	100	100	0	0.92	0.921	0.932	0.905	1.175	0.935	0.97	120	598	3248	3053	-0.121	1556	1692	1464	1589	0
3	12	17		GH09289	13240	25660	120	1409	1368	295	66	70	29	100	100	0	1873	1794	410	105	107	15	100	100	0	0.76	0.771	0.759	0.779	1.172	0.761	0.975	120	542	3111	2991	-0.397	1343	1768	1302	1689	0
3	13	17		GH09711	13440	25660	130	2012	3685	8903	66	71	38	100	100	1	2385	5334	12744	106	108	16	100	100	3	0.854	0.692	0.845	0.828	1.395	0.715	0.758	120	563	4225	8847	-0.228	1946	2279	3619	5228	0
3	14	17		GH09844	13620	25660	130	2167	2034	438	67	70	29	100	100	0	1968	1847	401	106	109	23	100	100	0	1.128	1.13	1.121	1.133	1.138	1.114	0.967	120	565	3962	3708	0.174	2100	1862	1967	1741	0
3	15	17		GH12907	13820	25660	130	1426	1380	298	67	70	29	100	100	0	1361	1297	298	107	109	22	100	100	0	1.084	1.103	1.084	1.126	1.249	1.085	0.959	120	581	2613	2503	0.116	1359	1254	1313	1190	0
3	16	17		GH13437	14010	25670	130	1781	1736	383	67	69	18	100	100	0	2607	2597	568	107	109	27	100	100	0	0.686	0.67	0.673	0.669	1.153	0.669	0.969	120	567	4214	4159	-0.545	1714	2500	1669	2490	0
3	17	17		GH14130	14200	25660	130	1476	1435	279	67	71	33	100	100	0	1855	1756	348	106	111	46	100	100	0	0.806	0.829	0.818	0.832	1.138	0.822	0.976	120	584	3158	3018	-0.312	1409	1749	1368	1650	0
3	18	17		GH14535	14400	25670	120	1680	1616	396	67	70	33	100	100	0	2208	2117	458	106	110	47	100	100	0	0.767	0.77	0.764	0.763	1.22	0.775	0.969	120	543	3715	3560	-0.382	1613	2102	1549	2011	0
3	19	17		GH14923	14600	25670	120	1507	1425	339	68	69	15	100	100	0	2454	2309	572	106	107	14	100	100	0	0.613	0.616	0.614	0.622	1.142	0.611	0.979	120	535	3787	3560	-0.706	1439	2348	1357	2203	0
3	20	17		GH15861	14790	25670	130	1812	1769	358	67	68	15	100	100	0	1785	1729	365	107	108	14	100	100	0	1.04	1.049	1.038	1.055	1.143	1.044	0.974	120	568	3423	3324	0.056	1745	1678	1702	1622	0
3	21	17		GH24459	14980	25670	140	884	857	272	66	67	14	100	100	0	1101	1058	336	108	108	13	100	99	0	0.824	0.833	0.824	0.849	1.654	0.823	0.963	156	653	1811	1741	-0.28	818	993	791	950	0
3	22	17		GH24929	15180	25670	130	518	512	86	69	70	16	100	100	0	828	808	148	109	110	15	100	100	0	0.624	0.634	0.627	0.639	1.183	0.625	0.959	120	684	1168	1142	-0.679	449	719	443	699	0
3	1	18		GH25580	11080	25840	130	1384	1350	282	69	71	20	100	100	0	1761	1701	359	108	110	18	100	100	0	0.796	0.804	0.803	0.807	1.1	0.794	0.981	120	706	2968	2874	-0.33	1315	1653	1281	1593	0
3	2	18		GH25957	11280	25840	130	1647	1570	316	67	69	18	100	100	0	1761	1698	358	106	108	16	100	100	0	0.955	0.944	0.936	0.949	1.118	0.934	0.978	120	580	3235	3095	-0.067	1580	1655	1503	1592	0
3	3	18		GH26442	11470	25840	120	2198	2154	359	67	70	29	100	100	0	2669	2624	468	106	109	18	100	100	0	0.831	0.829	0.829	0.832	1.113	0.822	0.983	120	551	4694	4605	-0.266	2131	2563	2087	2518	0
3	4	18		GH26816	11670	25850	130	1373	1299	256	68	72	31	100	100	0	1879	1765	288	108	110	21	100	100	0	0.737	0.743	0.746	0.734	1.152	0.749	0.979	120	626	3076	2888	-0.441	1305	1771	1231	1657	0
3	5	18		LD22235	11870	25840	130	4515	4452	1158	68	73	32	100	100	0	3189	3287	882	108	112	33	100	100	0	1.443	1.379	1.359	1.39	1.156	1.358	0.981	120	620	7528	7563	0.529	4447	3081	4384	3179	0
3	6	18		LD22337	12060	25850	120	411	866	771	67	70	30	100	98	0	341	958	870	107	110	33	98	92	0	1.47	0.939	0.997	1.104	1.628	0.906	0.972	120	521	578	1650	0.556	344	234	799	851	0
3	7	18		LD22513	12250	25850	130	1466	1465	323	67	69	16	100	100	0	2111	2090	482	106	107	16	100	100	0	0.698	0.705	0.702	0.709	1.125	0.7	0.978	120	614	3404	3382	-0.519	1399	2005	1398	1984	0
3	8	18		LD22706	12460	25850	120	1248	1257	249	67	69	20	100	100	0	1748	1793	375	106	109	21	100	100	0	0.719	0.705	0.699	0.709	1.173	0.696	0.973	120	580	2823	2877	-0.475	1181	1642	1190	1687	0
3	9	18		LD23131	12660	25850	130	942	927	201	66	68	18	100	100	0	1172	1153	220	106	108	16	100	100	0	0.822	0.822	0.821	0.817	1.145	0.82	0.966	120	574	1942	1908	-0.283	876	1066	861	1047	0
3	10	18		LD23647	12830	25850	130	1744	1693	347	66	68	19	100	100	0	1952	1868	359	105	107	17	100	100	0	0.909	0.923	0.928	0.922	1.097	0.918	0.979	120	603	3525	3390	-0.138	1678	1847	1627	1763	0
3	11	18		LD38671	13050	25850	120	1093	1117	409	65	67	16	100	100	0	1179	1199	467	105	107	15	100	100	0	0.957	0.962	0.941	1.013	1.387	0.942	0.957	120	564	2102	2146	-0.063	1028	1074	1052	1094	0
3	12	18		LD38807	13240	25860	120	798	869	431	66	68	20	100	99	0	912	1015	477	106	107	14	100	99	0	0.908	0.883	0.901	0.878	1.395	0.888	0.965	120	514	1538	1712	-0.139	732	806	803	909	0
3	13	18		LD39940	13430	25860	120	431	743	613	66	68	15	99	97	0	507	846	690	107	108	13	99	98	0	0.913	0.916	0.905	0.907	1.378	0.897	0.951	120	529	765	1416	-0.132	365	400	677	739	0
3	14	18		LD40310	13630	25860	120	330	632	521	67	70	21	98	96	0	495	816	642	107	109	20	98	96	0	0.678	0.797	0.741	0.801	1.604	0.801	0.966	120	529	651	1274	-0.561	263	388	565	709	0
3	15	18		LD42267	13820	25860	120	590	744	398	67	69	17	100	100	0	700	894	501	107	109	15	100	99	0	0.882	0.86	0.865	0.914	1.475	0.834	0.967	120	542	1116	1464	-0.181	523	593	677	787	0
3	16	18		LD42739	14020	25860	120	1101	1131	476	67	69	21	100	100	0	1325	1420	560	108	110	26	100	100	0	0.85	0.811	0.785	0.802	1.224	0.815	0.965	120	529	2251	2376	-0.235	1034	1217	1064	1312	0
3	17	18		LD45391	14210	25860	120	436	704	577	67	69	19	100	100	0	532	843	650	108	110	22	100	100	0	0.87	0.867	0.846	0.867	1.397	0.874	0.974	120	529	793	1372	-0.2	369	424	637	735	0
3	18	18		LD46618	14400	25860	130	940	1604	1314	67	69	16	100	100	0	878	1498	1236	108	109	15	100	100	0	1.134	1.106	1.1	1.212	1.558	1.085	0.965	120	588	1643	2927	0.181	873	770	1537	1390	0
3	19	18		LD46954	14590	25850	110	235	815	858	69	71	16	100	98	0	276	852	847	108	108	15	100	98	0	0.988	1.003	1.005	0.997	1.635	1.007	0.959	80	498	334	1490	-0.017	166	168	746	744	0
3	20	18		LD47622	14790	25860	100	277	975	1099	69	72	17	97	96	0	311	1019	1076	109	111	15	98	98	0	1.03	0.996	0.977	0.9	1.635	1.013	0.982	80	463	410	1816	0.042	208	202	906	910	0
3	21	18		LP04011	14990	25870	120	243	750	901	69	70	16	96	94	0	331	881	962	110	111	14	99	97	0	0.787	0.883	0.802	0.75	1.7	0.918	0.969	120	532	395	1452	-0.345	174	221	681	771	0
3	22	18		LP05915	15180	25870	120	669	977	664	68	69	16	100	100	0	737	1131	750	109	110	14	100	100	0	0.957	0.889	0.905	0.892	1.342	0.883	0.955	120	594	1229	1931	-0.063	601	628	909	1022	0
3	1	19		SD04476	11100	26040	80	1049	981	553	68	69	17	100	100	0	1166	1130	704	109	109	16	100	100	0	0.928	0.894	0.904	1.008	1.604	0.85	0.959	52	312	2038	1934	-0.108	981	1057	913	1021	0
3	2	19		SD04942	11280	26040	120	172	572	762	68	70	16	93	85	0	253	734	913	109	110	15	97	93	0	0.722	0.806	0.793	0.722	1.757	0.825	0.975	120	546	248	1129	-0.469	104	144	504	625	0
3	3	19		SD07678	11450	26030	90	1019	1096	824	68	71	19	98	98	0	1298	1292	978	107	110	19	98	96	0	0.798	0.868	0.9	0.925	1.687	0.85	0.973	52	372	2142	2213	-0.325	951	1191	1028	1185	0
3	4	19		SD08329	11660	26030	90	395	837	738	68	71	17	100	100	0	530	999	868	106	108	15	100	98	0	0.771	0.861	0.848	0.868	1.459	0.852	0.973	52	396	751	1662	-0.375	327	424	769	893	0
3	5	19		SD09178	11870	26040	120	823	982	558	70	80	54	100	98	0	987	1264	724	109	115	42	97	96	0	0.858	0.79	0.764	0.878	1.787	0.781	0.966	120	651	1631	2067	-0.222	753	878	912	1155	0
3	6	19		SD09407	12070	26030	110	430	912	800	67	69	16	100	98	0	682	1093	935	109	110	16	95	95	0	0.634	0.859	0.849	0.935	1.864	0.855	0.975	80	485	936	1829	-0.659	363	573	845	984	0
3	7	19		GH22734	12260	26050	120	1817	1757	536	67	68	17	100	100	0	2282	2216	628	108	109	17	100	100	0	0.805	0.802	0.796	0.795	1.183	0.804	0.98	120	544	3924	3798	-0.313	1750	2174	1690	2108	0
3	8	19		GH23906	12440	26040	100	545	827	680	67	70	24	98	95	0	691	990	816	107	108	16	100	98	0	0.818	0.861	0.887	0.975	1.566	0.843	0.963	80	438	1062	1643	-0.289	478	584	760	883	0
3	9	19		GH25780	12640	26040	110	294	812	810	67	71	24	100	98	0	464	1046	990	107	109	17	100	98	0	0.636	0.793	0.768	0.758	1.396	0.805	0.977	80	528	584	1684	-0.653	227	357	745	939	0
3	10	19		GM14007	12840	26040	110	694	1026	763	67	70	20	100	100	0	756	1086	819	108	109	18	100	100	0	0.968	0.981	1.008	1.063	1.377	0.956	0.971	80	517	1275	1937	-0.048	627	648	959	978	0
3	11	19		LD22358	13030	26040	100	296	655	626	68	70	16	100	97	0	338	781	748	109	111	19	97	88	0	0.996	0.874	0.9	0.974	1.527	0.848	0.966	80	455	457	1259	-0.006	228	229	587	672	0
3	12	19		LD22662	13230	26050	120	872	997	510	67	78	205	96	84	0	1038	1169	589	108	111	25	100	99	0	0.866	0.877	0.873	0.897	1.273	0.872	0.973	120	548	1735	1991	-0.208	805	930	930	1061	0
3	13	19		ResGen_CK_1A2	13430	26050	130	865	847	131	68	70	17	100	100	0	1280	1240	215	109	111	16	100	100	0	0.681	0.689	0.676	0.695	1.143	0.672	0.969	120	596	1968	1910	-0.555	797	1171	779	1131	0
3	14	19		ResGen_CK_1A4	13630	26050	130	898	882	145	68	70	17	100	100	0	770	749	114	108	110	15	100	100	0	1.254	1.27	1.267	1.271	1.165	1.258	0.954	120	581	1492	1455	0.326	830	662	814	641	0
3	15	19		ResGen_CK_1A6	13820	26060	130	984	995	271	69	71	25	100	100	0	1006	992	234	108	110	17	100	100	0	1.019	1.048	1.067	1.03	1.215	1.064	0.967	120	549	1813	1810	0.027	915	898	926	884	0
3	16	19		ResGen_CK_1A8	14010	26060	130	2911	2859	558	70	71	25	100	100	0	2208	2147	380	108	110	15	100	100	0	1.353	1.368	1.37	1.363	1.109	1.385	0.986	120	578	4941	4828	0.436	2841	2100	2789	2039	0
3	17	19		ResGen_CK_1A10	14210	26060	130	960	924	386	69	71	20	100	100	0	1048	990	388	109	111	19	100	99	0	0.949	0.97	0.98	0.976	1.28	0.976	0.97	120	577	1830	1736	-0.076	891	939	855	881	0
3	18	19		ResGen_CK_1A12	14400	26060	130	841	812	186	69	70	17	100	100	0	1022	942	216	110	111	14	100	100	0	0.846	0.893	0.89	0.896	1.154	0.886	0.968	120	557	1684	1575	-0.24	772	912	743	832	0
3	19	19		ResGen_CK_1C2	14600	26060	130	782	750	154	72	73	24	100	100	0	885	853	155	111	112	16	100	100	0	0.917	0.914	0.926	0.91	1.117	0.928	0.971	120	616	1484	1420	-0.125	710	774	678	742	0
3	20	19		ResGen_CK_1C4	14790	26060	130	10821	10647	1336	73	78	44	100	100	0	7681	7534	949	113	116	28	100	100	0	1.42	1.425	1.434	1.427	1.074	1.432	0.981	120	619	18316	17995	0.506	10748	7568	10574	7421	0
3	21	19		ResGen_CK_1C6	14990	26060	130	1149	1167	197	70	72	15	100	100	0	1020	1011	172	113	113	14	100	100	0	1.19	1.222	1.226	1.228	1.11	1.213	0.978	120	581	1986	1995	0.251	1079	907	1097	898	0
3	22	19		ResGen_CK_1C8	15190	26060	130	687	682	106	71	72	17	100	100	0	620	608	102	113	113	15	100	100	0	1.215	1.234	1.22	1.248	1.208	1.203	0.955	120	664	1123	1106	0.281	616	507	611	495	0
3	1	20		ResGen_CK_1C10	11090	26230	140	447	425	117	72	75	28	98	96	0	397	374	98	112	113	16	97	96	0	1.316	1.347	1.332	1.373	1.452	1.33	0.927	156	760	660	615	0.396	375	285	353	262	0
3	2	20		ResGen_CK_1C12	11280	26230	130	5683	5583	1095	74	76	24	100	100	0	5827	5733	1076	112	113	16	100	100	0	0.981	0.98	0.978	0.979	1.071	0.981	0.988	120	546	11324	11130	-0.027	5609	5715	5509	5621	0
3	3	20		ResGen_CK_1E2	11480	26240	130	951	890	226	70	72	15	100	100	0	1075	1038	230	112	112	15	100	100	0	0.915	0.886	0.892	0.874	1.176	0.894	0.973	120	592	1844	1746	-0.128	881	963	820	926	0
3	4	20		ResGen_CK_1E4	11670	26240	130	869	893	177	70	74	33	100	100	0	758	760	129	111	113	25	100	100	0	1.235	1.268	1.252	1.263	1.136	1.293	0.955	120	608	1446	1472	0.304	799	647	823	649	0
3	5	20		ResGen_CK_1E6	11870	26250	110	4544	4539	1724	73	87	63	100	100	0	4340	4285	1646	111	120	43	100	100	0	1.057	1.07	1.095	1.104	1.24	1.062	0.977	80	480	8700	8640	0.08	4471	4229	4466	4174	0
3	6	20		ResGen_CK_1E8	12070	26240	130	3986	3788	1027	72	78	40	100	100	0	3787	3630	930	111	116	32	100	100	0	1.065	1.056	1.069	1.049	1.12	1.062	0.987	120	711	7590	7235	0.091	3914	3676	3716	3519	0
3	7	20		ResGen_CK_1E10	12260	26240	130	588	567	117	70	72	16	100	100	0	678	656	112	109	110	14	100	100	0	0.91	0.909	0.911	0.9	1.163	0.922	0.951	120	549	1087	1044	-0.135	518	569	497	547	0
3	8	20		ResGen_CK_1E12	12450	26240	130	687	666	115	70	73	22	100	100	0	750	731	115	110	111	16	100	100	0	0.964	0.96	0.945	0.969	1.295	0.956	0.959	120	602	1257	1217	-0.053	617	640	596	621	0
3	9	20		ResGen_CK_1G2	12650	26240	130	993	968	141	68	72	25	100	100	0	1031	1003	147	109	111	21	100	100	0	1.003	1.007	1.007	1.007	1.104	1	0.979	120	619	1847	1794	0.005	925	922	900	894	0
3	10	20		ResGen_CK_1G4	12840	26240	130	684	651	145	68	70	17	100	100	0	976	930	209	109	111	16	100	100	0	0.71	0.71	0.703	0.712	1.157	0.703	0.968	120	599	1483	1404	-0.493	616	867	583	821	0
3	11	20		ResGen_CK_1G6	13030	26240	130	554	542	86	70	81	197	100	82	0	603	597	93	110	113	25	100	100	0	0.982	0.969	0.974	0.972	1.161	1.519	0.531	120	598	977	959	-0.027	484	493	472	487	0
3	12	20		ResGen_CK_1G8	13240	26240	130	3636	3841	1017	71	82	199	100	100	0	2706	2814	719	110	113	24	100	100	0	1.373	1.394	1.38	1.398	1.12	1.385	0.987	120	583	6161	6474	0.458	3565	2596	3770	2704	0
3	13	20		ResGen_CK_1G10	13430	26250	130	688	619	263	69	71	17	100	100	0	872	756	310	110	111	15	100	100	0	0.812	0.851	0.854	0.867	1.299	0.847	0.966	120	561	1381	1196	-0.3	619	762	550	646	0
3	14	20		ResGen_CK_1G12	13630	26250	130	937	932	142	68	71	17	100	100	0	801	794	133	110	111	17	100	100	0	1.258	1.263	1.276	1.271	1.134	1.265	0.956	120	577	1560	1548	0.331	869	691	864	684	0
3	15	20		HRB_9	13820	26240	130	5246	5271	1108	70	75	29	100	100	0	3094	3033	732	110	113	23	100	100	0	1.735	1.779	1.712	1.835	1.422	1.79	0.934	120	563	8160	8124	0.795	5176	2984	5201	2923	0
3	16	20		HRB_25	14010	26250	130	1389	1441	321	71	76	31	100	100	0	1476	1414	314	111	115	29	100	100	0	0.966	1.051	1.07	1.058	1.162	1.063	0.959	120	577	2683	2673	-0.051	1318	1365	1370	1303	0
3	17	20		HRB_41	14220	26250	130	2548	2399	711	70	73	22	100	100	0	2470	2385	646	111	115	27	100	100	0	1.05	1.024	1.028	1.019	1.17	1.013	0.967	120	511	4837	4603	0.071	2478	2359	2329	2274	0
3	18	20		Henikoff_13	14400	26250	140	2244	2345	945	69	70	17	100	100	0	1374	1393	591	110	112	15	98	97	0	1.721	1.774	1.784	1.919	1.74	1.745	0.937	156	527	3439	3559	0.783	2175	1264	2276	1283	0
3	19	20		Duke_1	14600	26250	130	4549	4411	1637	71	77	44	100	100	0	3154	3062	1062	113	116	29	100	100	0	1.473	1.472	1.456	1.46	1.158	1.461	0.963	120	539	7519	7289	0.558	4478	3041	4340	2949	0
3	20	20		Duke_27	14800	26260	130	9072	9256	3693	72	78	45	100	100	0	5229	5366	1935	115	117	30	100	100	0	1.76	1.749	1.727	1.724	1.169	1.842	0.95	120	510	14114	14435	0.815	9000	5114	9184	5251	0
3	21	20		HRB_13	14980	26250	130	1179	1242	280	70	72	14	100	100	0	1004	1032	196	113	113	14	100	100	0	1.245	1.275	1.266	1.272	1.177	1.301	0.948	120	526	2000	2091	0.316	1109	891	1172	919	0
3	22	20		HRB_29	15180	26250	130	968	975	162	70	72	16	100	100	0	1084	1061	176	113	115	17	100	100	0	0.925	0.955	0.944	0.965	1.272	0.961	0.96	120	643	1869	1853	-0.113	898	971	905	948	0
3	1	21		Henikoff_1	11080	26420	130	8952	9146	1967	74	84	109	100	100	0	4676	4796	995	113	119	76	100	100	0	1.946	1.937	1.934	1.936	1.083	1.923	0.978	120	714	13441	13755	0.96	8878	4563	9072	4683	0
3	2	21		Henikoff_17	11270	26420	130	9178	9110	1496	74	92	137	100	100	0	5366	5219	965	113	122	95	100	100	0	1.733	1.77	1.752	1.786	1.124	1.753	0.987	120	651	14357	14142	0.793	9104	5253	9036	5106	0
3	3	21		Duke_5	11480	26430	140	1000	1388	1083	72	81	76	96	91	0	1078	1357	1014	111	115	53	96	91	0	0.96	1.056	1.049	1.076	1.497	1.062	0.962	156	722	1895	2562	-0.059	928	967	1316	1246	0
3	4	21		Riddiford_4	11660	26420	150	84	182	268	70	72	22	39	24	0	120	242	339	110	111	14	42	27	0	1.4	0.848	0.817	1.115	3.477	0.796	0.897	156	728	24	244	0.485	14	10	112	132	-50
3	5	21		Auld_1	11870	26430	140	1952	1991	520	71	74	33	100	100	0	1796	1760	468	112	113	17	98	98	0	1.117	1.165	1.133	1.247	1.695	1.162	0.959	156	845	3565	3568	0.16	1881	1684	1920	1648	0
3	6	21		Auld_3	12090	26460	80	239	486	498	72	74	17	86	73	0	229	597	633	111	112	14	92	84	0	1.415	0.852	0.834	0.952	2.217	0.801	0.929	52	274	285	900	0.501	167	118	414	486	0
3	7	21		Auld_5	12250	26430	130	2996	2966	1067	73	76	23	100	100	0	1886	1839	599	111	113	17	100	100	0	1.647	1.674	1.624	1.664	1.222	1.698	0.95	120	667	4698	4621	0.72	2923	1775	2893	1728	0
3	8	21		SP2	12450	26430	130	7660	7842	1636	73	81	39	100	100	0	5035	5241	1055	113	118	33	100	100	0	1.541	1.515	1.521	1.516	1.135	1.503	0.978	120	694	12509	12897	0.624	7587	4922	7769	5128	0
3	9	21		SP4	12660	26440	130	3847	3882	667	70	78	37	100	100	0	3011	2981	441	113	117	32	100	100	0	1.303	1.329	1.317	1.324	1.103	1.376	0.964	120	695	6675	6680	0.382	3777	2898	3812	2868	0
3	10	21		SP6	12850	26440	120	136	309	449	69	71	16	93	84	0	174	379	522	111	111	15	95	86	0	1.063	0.896	0.957	0.987	1.965	0.864	0.971	120	560	130	508	0.089	67	63	240	268	0
3	11	21		Human	13030	26430	150	77	245	442	70	71	15	37	23	0	117	307	521	109	111	15	33	21	0	0.875	0.884	0.937	1.06	3.077	0.843	0.934	156	796	15	373	-0.193	7	8	175	198	-50
3	12	21		Lambda	13230	26430	130	6159	6078	962	72	79	78	100	100	0	3315	3308	636	110	115	51	100	100	0	1.899	1.878	1.9	1.887	1.094	1.908	0.965	120	660	9292	9204	0.925	6087	3205	6006	3198	0
3	13	21		Fly Genomic	13440	26440	140	1725	1550	907	71	77	73	94	90	0	1256	1114	635	111	115	48	92	85	0	1.445	1.475	1.467	1.605	1.644	1.465	0.97	156	765	2799	2482	0.531	1654	1145	1479	1003	0
3	14	21		Fly Genomic-Digested	13630	26440	130	2310	2295	559	69	71	17	100	100	0	2618	2532	595	111	113	16	100	100	0	0.894	0.919	0.905	0.92	1.19	0.916	0.972	120	643	4748	4647	-0.162	2241	2507	2226	2421	0
3	15	21		Fly Genomic-Random Primed	13830	26450	130	1818	2435	1793	70	73	22	100	100	0	1326	1774	1308	112	114	21	100	100	0	1.44	1.423	1.444	1.473	1.219	1.42	0.967	120	680	2962	4027	0.526	1748	1214	2365	1662	0
3	16	21		Blank	14010	26440	130	1453	1420	223	70	71	16	100	100	0	1499	1426	252	111	112	15	100	100	0	0.996	1.027	1.012	1.04	1.198	1.02	0.974	120	611	2771	2665	-0.005	1383	1388	1350	1315	0
3	17	21		EMPTY	14200	26440	150	71	72	15	69	73	35	3	0	0	113	114	16	113	117	43	1	0	0	100000	3	0.892	0.919	3.625	0.774	0.734	156	771	2	4	16.61	2	0	3	1	-75
3	18	21		EMPTY	14400	26440	150	73	75	24	69	75	36	5	1	0	114	115	23	112	117	43	1	0	0	2	2	1.077	1.163	3.537	0.927	0.199	156	720	6	9	1	4	2	6	3	-75
3	19	21		EMPTY	14590	26440	150	72	73	14	70	74	21	12	1	0	115	117	17	113	117	24	8	2	0	1	0.75	1	1.105	3.794	0.586	0.109	156	744	4	7	0	2	2	3	4	-75
3	20	21		EMPTY	14790	26440	150	73	73	15	71	75	22	8	1	0	113	115	17	114	117	23	8	1	0	-2	2	1.091	0.88	3.708	0.842	0.075	156	731	1	3	Error	2	-1	2	1	-75
3	21	21		EMPTY	14980	26440	150	73	75	18	73	76	22	9	1	0	115	117	23	111	116	25	10	1	0	0	0.333	0.849	0.905	3.203	0.615	0.176	156	737	4	8	Error	0	4	2	6	-75
3	22	21		EMPTY	15180	26440	150	69	73	20	73	76	22	13	3	0	113	117	24	113	116	22	16	6	0	100000	0	0.833	0.836	2.887	0.726	0.202	156	953	-4	4	16.61	-4	0	0	4	-75
4	1	1		GM01152	15550	22560	140	432	455	185	62	63	20	99	99	0	521	534	198	102	102	13	98	98	0	0.883	0.91	0.895	0.944	1.563	0.917	0.941	156	853	789	825	-0.179	370	419	393	432	0
4	2	1		GM01211	15740	22570	140	441	439	172	62	64	24	98	98	0	504	519	183	102	102	23	98	98	0	0.943	0.904	0.884	0.914	1.663	0.911	0.935	156	695	781	794	-0.085	379	402	377	417	0
4	3	1		GM01501	15940	22570	130	194	201	54	61	62	13	100	100	0	295	295	57	102	103	13	100	100	0	0.689	0.725	0.714	0.709	1.347	0.767	0.871	120	622	326	333	-0.537	133	193	140	193	0
4	4	1		GM01586	16130	22570	140	904	936	344	61	62	13	100	100	0	1060	1057	304	101	102	12	100	100	0	0.879	0.915	0.887	0.889	1.369	0.947	0.955	156	727	1802	1831	-0.186	843	959	875	956	0
4	5	1		HL01468	16330	22570	140	389	410	136	61	63	13	100	100	0	567	577	164	102	103	13	100	100	0	0.705	0.735	0.727	0.726	1.202	0.753	0.944	156	706	793	824	-0.504	328	465	349	475	0
4	6	1		LD02334	16530	22570	150	280	303	119	62	64	13	100	100	0	387	405	118	103	104	13	100	99	0	0.768	0.798	0.767	0.775	1.452	0.831	0.911	156	811	502	543	-0.382	218	284	241	302	0
4	7	1		LD05272	16720	22570	100	1035	993	267	60	62	13	100	100	0	1215	1147	286	103	102	12	100	100	0	0.877	0.894	0.882	0.892	1.223	0.898	0.959	80	438	2087	1977	-0.19	975	1112	933	1044	0
4	8	1		LD05365	16910	22570	130	514	505	171	61	64	22	100	100	0	911	937	313	101	104	20	100	100	0	0.559	0.531	0.532	0.529	1.216	0.527	0.962	120	693	1263	1280	-0.838	453	810	444	836	0
4	9	1		LD05688	17110	22580	120	784	770	262	60	62	19	100	100	0	802	836	252	102	103	20	100	100	0	1.034	0.967	0.968	0.943	1.225	0.988	0.968	120	577	1424	1444	0.049	724	700	710	734	0
4	10	1		LD05823	17300	22580	150	453	468	180	59	61	17	99	98	0	660	681	233	102	103	18	100	100	0	0.706	0.706	0.712	0.682	1.285	0.722	0.958	156	824	952	988	-0.502	394	558	409	579	0
4	11	1		LD06293	17500	22580	150	237	251	86	59	61	15	100	99	0	317	332	89	102	103	12	100	100	0	0.828	0.835	0.804	0.809	1.33	0.878	0.908	156	798	393	422	-0.272	178	215	192	230	0
4	12	1		LD06393	17700	22580	150	306	342	143	59	60	15	100	100	0	472	514	187	101	102	12	100	100	0	0.666	0.685	0.68	0.665	1.254	0.705	0.945	156	812	618	696	-0.587	247	371	283	413	0
4	13	1		LD09786	17900	22580	120	478	491	155	59	61	22	100	100	0	621	620	170	101	102	14	100	100	0	0.806	0.832	0.81	0.822	1.249	0.838	0.935	120	578	939	951	-0.312	419	520	432	519	0
4	14	1		LD10220	18090	22590	130	349	358	117	59	61	20	100	99	0	513	531	145	101	101	13	100	100	0	0.704	0.695	0.699	0.675	1.279	0.71	0.937	120	648	702	729	-0.507	290	412	299	430	0
4	15	1		LD10287	18290	22590	130	760	740	231	58	60	14	100	100	0	974	981	258	101	101	13	100	100	0	0.804	0.775	0.773	0.748	1.296	0.791	0.955	120	659	1575	1562	-0.315	702	873	682	880	0
4	16	1		LD10746	18480	22590	120	333	347	129	59	60	14	100	99	0	420	430	138	100	101	13	99	99	0	0.856	0.873	0.87	0.86	1.345	0.894	0.94	120	582	594	618	-0.224	274	320	288	330	0
4	17	1		LD13807	18670	22580	150	210	222	84	58	59	13	99	99	0	319	332	118	101	101	13	98	98	0	0.697	0.71	0.683	0.715	1.605	0.716	0.885	156	814	370	395	-0.52	152	218	164	231	0
4	18	1		LD14109	18870	22580	150	245	257	89	58	59	12	100	100	0	354	343	94	101	101	12	99	99	0	0.739	0.822	0.821	0.806	1.393	0.819	0.872	156	795	440	441	-0.436	187	253	199	242	0
4	19	1		LD17329	19060	22590	120	964	922	255	58	60	14	100	100	0	1430	1377	370	100	101	14	100	100	0	0.681	0.677	0.686	0.678	1.178	0.674	0.961	120	576	2236	2141	-0.554	906	1330	864	1277	0
4	20	1		LD18389	19260	22590	120	895	873	237	58	60	13	100	100	0	1406	1326	350	101	100	13	100	100	0	0.641	0.665	0.658	0.666	1.191	0.659	0.963	120	594	2142	2040	-0.641	837	1305	815	1225	0
4	21	1		LD18692	19450	22590	130	378	370	86	58	61	18	100	100	0	581	545	126	99	101	22	100	100	0	0.664	0.7	0.695	0.704	1.206	0.685	0.948	120	670	802	758	-0.591	320	482	312	446	0
4	22	1		LD18757	19640	22590	130	527	529	146	61	63	16	100	100	0	672	667	167	99	101	20	100	100	0	0.813	0.824	0.807	0.82	1.193	0.863	0.953	120	745	1039	1036	-0.298	466	573	468	568	0
4	1	2		LD18835	15550	22760	120	458	447	129	61	63	13	100	100	0	540	510	134	101	101	13	100	100	0	0.904	0.944	0.962	0.947	1.215	0.945	0.949	120	593	836	795	-0.145	397	439	386	409	0
4	2	2		LD19086	15750	22750	130	516	517	156	61	62	12	100	100	0	538	528	150	101	102	13	100	100	0	1.041	1.068	1.049	1.084	1.318	1.058	0.957	120	525	892	883	0.058	455	437	456	427	0
4	3	2		LD05521	15930	22760	120	371	367	123	62	63	16	100	100	0	505	501	145	100	102	15	100	100	0	0.763	0.761	0.737	0.748	1.223	0.773	0.947	120	512	714	706	-0.39	309	405	305	401	0
4	4	2		LD05560	16140	22760	120	568	545	129	62	63	14	100	100	0	646	619	128	101	102	13	100	100	0	0.928	0.932	0.935	0.931	1.193	0.932	0.964	120	524	1051	1001	-0.107	506	545	483	518	0
4	5	2		LD05576	16330	22760	130	443	436	106	62	63	13	100	100	0	614	607	138	101	102	13	100	100	0	0.743	0.739	0.75	0.74	1.233	0.733	0.946	120	530	894	880	-0.429	381	513	374	506	0
4	6	2		LD05623	16520	22760	130	141	141	50	61	63	15	97	86	0	227	225	34	101	102	14	100	99	0	0.635	0.645	0.612	0.564	1.727	0.696	0.662	120	548	206	204	-0.655	80	126	80	124	0
4	7	2		LD05680	16720	22760	130	312	313	109	59	61	14	100	100	0	430	451	141	100	101	15	100	100	0	0.767	0.724	0.709	0.708	1.305	0.723	0.929	120	602	583	605	-0.383	253	330	254	351	0
4	8	2		LD05920	16910	22770	120	405	426	163	60	64	27	100	100	0	553	565	192	100	103	24	100	100	0	0.762	0.787	0.785	0.772	1.277	0.794	0.95	120	528	798	831	-0.393	345	453	366	465	0
4	9	2		LD07444	17110	22770	120	199	207	70	60	65	32	96	85	0	327	322	92	101	104	30	98	98	0	0.615	0.665	0.634	0.606	1.59	0.687	0.845	120	548	365	368	-0.701	139	226	147	221	0
4	10	2		LD07493	17310	22780	110	535	502	175	60	62	14	100	100	0	710	665	208	102	103	14	100	100	0	0.781	0.785	0.794	0.767	1.3	0.817	0.955	80	458	1083	1005	-0.356	475	608	442	563	0
4	11	2		LD07624	17500	22770	120	638	616	142	60	62	16	100	100	0	834	791	167	102	103	14	100	100	0	0.79	0.807	0.804	0.805	1.17	0.806	0.971	120	533	1310	1245	-0.341	578	732	556	689	0
4	12	2		LD07701	17700	22780	120	161	160	44	58	59	13	97	95	0	304	297	60	100	101	13	100	100	0	0.505	0.518	0.525	0.484	1.572	0.52	0.838	120	513	307	299	-0.986	103	204	102	197	0
4	13	2		LD07917	17890	22770	130	226	239	94	59	61	21	100	96	0	348	354	119	100	101	16	99	98	0	0.673	0.709	0.67	0.702	1.705	0.733	0.864	120	595	415	434	-0.57	167	248	180	254	0
4	14	2		LD07988	18100	22770	130	673	657	207	58	60	21	100	100	0	971	928	326	100	101	16	99	99	0	0.706	0.723	0.718	0.758	1.461	0.699	0.948	120	579	1486	1427	-0.502	615	871	599	828	0
4	15	2		LD09414	18290	22780	130	281	280	103	57	59	14	100	100	0	476	489	167	100	101	14	99	98	0	0.596	0.573	0.573	0.575	1.555	0.576	0.919	120	574	600	612	-0.747	224	376	223	389	0
4	16	2		LD09564	18480	22780	100	326	329	121	58	59	13	100	98	0	487	482	164	100	101	13	100	100	0	0.693	0.709	0.699	0.719	1.437	0.716	0.918	80	428	655	653	-0.53	268	387	271	382	0
4	17	2		LD09790	18680	22780	120	695	669	164	58	59	13	100	100	0	951	889	210	101	101	13	100	100	0	0.749	0.775	0.775	0.775	1.172	0.771	0.968	120	532	1487	1399	-0.416	637	850	611	788	0
4	18	2		LD09927	18870	22780	120	347	319	114	59	60	14	100	100	0	552	502	159	100	101	13	100	100	0	0.637	0.647	0.634	0.634	1.287	0.65	0.934	120	498	740	662	-0.65	288	452	260	402	0
4	19	2		LD09947	19060	22780	120	539	552	198	59	61	16	100	100	0	688	691	242	100	101	15	100	100	0	0.816	0.834	0.825	0.837	1.197	0.833	0.957	120	514	1068	1084	-0.293	480	588	493	591	0
4	20	2		LD10051	19260	22780	130	321	340	168	60	62	16	99	98	0	368	410	171	101	102	16	100	100	0	0.978	0.906	0.883	0.837	1.47	0.918	0.921	120	604	528	589	-0.033	261	267	280	309	0
4	21	2		LD11031	19450	22780	110	807	839	364	62	68	40	100	100	0	1010	1013	395	101	108	52	100	100	0	0.82	0.852	0.836	0.855	1.252	0.844	0.954	80	484	1654	1689	-0.287	745	909	777	912	0
4	22	2		LD11064	19650	22780	130	1779	1684	343	63	67	35	100	100	0	1945	1820	388	102	107	44	100	100	0	0.931	0.944	0.93	0.95	1.131	0.935	0.979	120	683	3559	3339	-0.103	1716	1843	1621	1718	0
4	1	3		LD13269	15550	22950	120	771	718	170	62	63	24	100	100	0	899	842	185	103	102	12	100	100	0	0.891	0.888	0.886	0.89	1.177	0.888	0.974	120	609	1505	1395	-0.167	709	796	656	739	0
4	2	3		LD13435	15750	22950	130	472	447	140	62	63	14	100	100	0	651	618	174	103	104	25	100	100	0	0.748	0.748	0.746	0.737	1.203	0.745	0.95	120	593	958	900	-0.419	410	548	385	515	0
4	3	3		LD13504	15940	22950	130	210	211	62	61	63	15	100	100	0	344	340	83	102	104	26	99	99	0	0.616	0.63	0.602	0.602	1.28	0.627	0.86	120	583	391	388	-0.7	149	242	150	238	0
4	4	3		LD13607	16140	22960	130	641	645	214	62	63	14	100	100	0	847	818	256	101	103	14	100	100	0	0.776	0.813	0.821	0.81	1.18	0.826	0.961	120	637	1325	1300	-0.366	579	746	583	717	0
4	5	3		GM09570	16350	22950	130	329	315	76	63	64	13	100	100	0	364	348	73	101	102	13	100	100	0	1.011	1.02	1.027	1.012	1.308	1.018	0.92	120	575	529	499	0.016	266	263	252	247	0
4	6	3		GM09639	16530	22960	120	775	748	180	63	63	14	100	100	0	1000	952	220	102	102	12	100	100	0	0.793	0.806	0.793	0.808	1.187	0.798	0.968	120	513	1610	1535	-0.335	712	898	685	850	0
4	7	3		GM09977	16730	22960	130	341	327	84	62	63	16	100	100	0	387	370	75	101	102	14	100	100	0	0.976	0.985	0.974	0.976	1.275	1.008	0.922	120	578	565	534	-0.036	279	286	265	269	0
4	8	3		GM10015	16920	22960	130	422	407	103	62	64	20	100	100	0	516	500	109	101	101	15	100	100	0	0.867	0.865	0.869	0.861	1.246	0.869	0.933	120	565	775	744	-0.205	360	415	345	399	0
4	9	3		GM10285	17110	22960	120	179	177	44	62	67	59	90	46	0	282	282	52	102	103	18	99	99	0	0.65	0.639	0.641	0.628	1.487	0.67	0.804	120	513	297	295	-0.621	117	180	115	180	0
4	10	3		GM10438	17310	22970	140	605	656	350	61	65	52	99	97	0	835	855	342	103	104	18	100	100	0	0.743	0.791	0.734	0.757	1.456	0.848	0.871	156	644	1276	1347	-0.428	544	732	595	752	0
4	11	3		HL02234	17510	22970	130	726	2098	6226	60	62	15	100	100	0	836	2009	6162	103	103	14	100	100	0	0.909	1.069	0.902	0.959	1.521	1.033	0.778	120	563	1399	3944	-0.138	666	733	2038	1906	0
4	12	3		HL02328	17700	22970	120	374	368	79	60	61	12	99	99	0	549	534	97	101	101	12	100	100	0	0.701	0.711	0.721	0.692	1.361	0.71	0.932	120	514	762	741	-0.513	314	448	308	433	0
4	13	3		HL02501	17900	22970	130	365	354	98	60	60	12	100	100	0	392	376	86	100	101	15	99	99	0	1.045	1.065	1.024	1.031	1.307	1.08	0.922	120	621	597	570	0.063	305	292	294	276	0
4	14	3		HL02687	18100	22970	120	262	255	64	59	60	14	100	100	0	303	298	59	100	102	15	100	100	0	1	0.99	1.005	0.986	1.322	1.003	0.887	120	562	406	394	0	203	203	196	198	0
4	15	3		HL02811	18300	22970	130	264	267	71	58	60	14	100	100	0	434	426	110	100	102	16	100	100	0	0.617	0.641	0.647	0.643	1.218	0.638	0.94	120	582	540	535	-0.697	206	334	209	326	0
4	16	3		HL02883	18490	22970	130	610	588	171	59	60	13	100	100	0	824	789	230	100	101	13	100	100	0	0.761	0.768	0.764	0.771	1.221	0.759	0.961	120	588	1275	1218	-0.394	551	724	529	689	0
4	17	3		HL04389	18680	22970	120	504	501	108	59	60	14	100	100	0	501	491	89	100	101	13	100	100	0	1.11	1.13	1.118	1.124	1.176	1.134	0.961	120	529	846	833	0.15	445	401	442	391	0
4	18	3		HL04722	18880	22970	120	593	590	158	58	61	33	100	100	0	762	724	177	100	102	21	100	100	0	0.808	0.853	0.848	0.853	1.199	0.855	0.961	120	528	1197	1156	-0.307	535	662	532	624	0
4	19	3		HL04994	19070	22970	130	212	206	55	58	61	32	100	90	0	286	273	54	100	102	21	100	100	0	0.828	0.855	0.855	0.835	1.349	0.878	0.865	120	566	340	321	-0.272	154	186	148	173	0
4	20	3		HL05382	19260	22980	130	385	369	103	60	61	14	100	100	0	387	378	84	100	102	12	100	100	0	1.132	1.112	1.099	1.099	1.239	1.133	0.938	120	565	612	587	0.179	325	287	309	278	0
4	21	3		HL05638	19460	22980	130	871	853	184	61	66	40	100	100	0	1197	1198	261	101	106	44	100	100	0	0.739	0.722	0.721	0.723	1.198	0.724	0.962	120	582	1906	1889	-0.436	810	1096	792	1097	0
4	22	3		HL05735	19650	22980	140	490	483	213	63	65	28	98	96	0	526	522	194	102	102	16	99	98	0	1.007	1	0.97	0.981	1.424	1.029	0.944	156	750	851	840	0.01	427	424	420	420	0
4	1	4		GM01221	15560	23150	120	592	555	157	61	63	29	100	100	0	822	753	182	102	103	12	100	100	0	0.738	0.759	0.769	0.748	1.197	0.768	0.946	120	595	1251	1145	-0.439	531	720	494	651	0
4	2	4		GM01289	15750	23150	130	696	649	178	61	63	13	100	100	0	839	780	175	102	103	13	100	100	0	0.862	0.867	0.865	0.848	1.253	0.884	0.952	120	580	1372	1266	-0.215	635	737	588	678	0
4	3	4		GM01315	15950	23150	130	728	691	231	62	63	14	100	100	0	875	817	256	103	103	14	100	100	0	0.863	0.881	0.887	0.877	1.18	0.892	0.958	120	619	1438	1343	-0.213	666	772	629	714	0
4	4	4		GM01350	16150	23150	100	717	665	297	62	63	13	100	100	0	970	848	362	101	103	13	100	100	0	0.754	0.807	0.813	0.811	1.361	0.808	0.96	80	428	1524	1350	-0.408	655	869	603	747	0
4	5	4		GM01572	16340	23150	120	607	592	179	62	64	26	100	100	0	831	810	238	101	103	13	100	100	0	0.747	0.748	0.748	0.76	1.322	0.744	0.948	120	535	1275	1239	-0.422	545	730	530	709	0
4	6	4		GM01620	16530	23150	120	933	925	225	62	63	13	100	100	0	1031	1023	228	102	103	12	100	100	0	0.938	0.937	0.956	0.934	1.2	0.942	0.964	120	534	1800	1784	-0.093	871	929	863	921	0
4	7	4		HL01062	16730	23150	130	803	777	190	62	64	16	100	100	0	894	846	227	102	102	12	100	100	0	0.936	0.961	0.959	0.983	1.258	0.936	0.963	120	582	1533	1459	-0.096	741	792	715	744	0
4	8	4		HL01515	16920	23160	130	666	625	155	62	63	13	100	100	0	798	749	168	101	102	13	100	100	0	0.867	0.869	0.87	0.862	1.168	0.88	0.964	120	579	1301	1211	-0.207	604	697	563	648	0
4	9	4		LD01659	17120	23160	120	718	697	272	62	66	54	99	96	0	876	831	234	102	103	13	100	100	0	0.848	0.871	0.828	0.823	1.331	0.935	0.88	120	563	1430	1364	-0.239	656	774	635	729	0
4	10	4		LD02906	17310	23160	120	830	843	308	61	65	57	100	99	0	1057	1001	246	103	103	12	100	100	0	0.806	0.871	0.775	0.833	1.281	0.912	0.911	120	496	1723	1680	-0.311	769	954	782	898	0
4	11	4		LD03464	17510	23160	120	1210	1213	464	63	64	14	100	100	0	1094	1047	298	102	103	13	100	100	0	1.156	1.217	1.192	1.171	1.365	1.275	0.911	120	514	2139	2095	0.209	1147	992	1150	945	0
4	12	4		LD04007	17700	23160	120	1132	1379	696	63	64	14	100	100	0	873	846	246	101	102	12	100	100	0	1.385	1.766	1.457	1.615	1.477	2.04	0.852	120	534	1841	2061	0.47	1069	772	1316	745	0
4	13	4		LD08641	17900	23160	110	798	741	196	63	65	19	100	100	0	835	794	192	102	104	18	100	100	0	1.003	0.98	1.001	0.975	1.196	0.975	0.955	80	498	1468	1370	0.004	735	733	678	692	0
4	14	4		LD09691	18100	23160	110	581	576	194	61	63	17	100	100	0	668	656	197	102	104	18	100	100	0	0.919	0.93	0.908	0.922	1.228	0.95	0.945	80	499	1086	1069	-0.122	520	566	515	554	0
4	15	4		LD10247	18290	23170	130	721	673	220	59	60	13	100	99	0	921	877	259	100	102	14	100	100	0	0.806	0.79	0.787	0.771	1.212	0.797	0.97	120	589	1483	1391	-0.311	662	821	614	777	0
4	16	4		LD11083	18490	23170	120	527	503	147	58	60	12	100	100	0	577	543	140	99	100	12	99	99	0	0.981	1.002	1	0.992	1.178	1.004	0.958	120	542	947	889	-0.027	469	478	445	444	0
4	17	4		LD13416	18690	23170	120	454	444	216	58	59	13	100	99	0	586	558	262	100	101	13	100	100	0	0.815	0.843	0.824	0.864	1.472	0.836	0.953	120	529	882	844	-0.295	396	486	386	458	0
4	18	4		LD13864	18880	23170	130	589	563	160	57	60	32	100	100	0	758	733	192	100	102	21	100	100	0	0.809	0.799	0.794	0.795	1.252	0.805	0.948	120	561	1190	1139	-0.307	532	658	506	633	0
4	19	4		LD16566	19070	23170	120	505	504	136	58	60	15	100	100	0	651	640	148	100	101	18	100	100	0	0.811	0.826	0.824	0.818	1.23	0.835	0.955	120	514	998	986	-0.302	447	551	446	540	0
4	20	4		LD18443	19260	23160	120	700	683	215	60	61	16	100	100	0	936	898	301	100	102	18	98	97	0	0.766	0.781	0.765	0.834	1.461	0.762	0.96	120	513	1476	1421	-0.385	640	836	623	798	0
4	21	4		LD18634	19460	23170	120	625	631	202	60	63	32	100	100	0	765	735	227	101	103	18	100	100	0	0.851	0.901	0.894	0.906	1.296	0.895	0.959	120	535	1229	1205	-0.233	565	664	571	634	0
4	22	4		LD18893	19650	23170	120	684	638	186	61	64	31	99	99	0	793	777	224	101	102	16	100	100	0	0.9	0.854	0.839	0.861	1.376	0.846	0.963	120	577	1315	1253	-0.152	623	692	577	676	0
4	1	5		LD19039	15550	23340	120	511	489	123	61	62	12	100	100	0	622	598	153	101	102	12	100	100	0	0.864	0.861	0.864	0.866	1.19	0.851	0.962	120	594	971	925	-0.211	450	521	428	497	0
4	2	5		LD19991	15750	23340	120	811	740	213	60	61	12	100	100	0	1127	1024	294	101	102	13	100	100	0	0.732	0.737	0.743	0.738	1.21	0.728	0.973	120	528	1777	1603	-0.45	751	1026	680	923	0
4	3	5		GM05459	15950	23340	120	747	689	255	61	62	12	100	100	0	932	892	348	101	102	13	99	99	0	0.826	0.794	0.786	0.812	1.308	0.773	0.96	120	528	1517	1419	-0.277	686	831	628	791	0
4	4	5		GM05853	16150	23340	120	515	511	168	61	62	14	100	100	0	697	674	230	101	103	14	100	100	0	0.762	0.785	0.775	0.8	1.312	0.772	0.962	120	549	1050	1023	-0.393	454	596	450	573	0
4	5	5		GM09007	16340	23340	120	590	563	189	61	63	26	100	100	0	755	713	242	102	103	13	98	98	0	0.81	0.822	0.813	0.851	1.389	0.811	0.96	120	534	1182	1113	-0.304	529	653	502	611	0
4	6	5		GM10569	16530	23340	110	643	608	170	62	67	36	100	100	0	788	758	227	103	109	51	100	100	0	0.848	0.834	0.82	0.842	1.214	0.809	0.962	80	496	1266	1201	-0.238	581	685	546	655	0
4	7	5		HL02012	16740	23350	120	762	714	238	62	66	34	100	99	0	966	868	272	101	107	47	100	100	0	0.809	0.85	0.852	0.845	1.275	0.849	0.957	120	582	1565	1419	-0.305	700	865	652	767	0
4	8	5		HL02867	16930	23350	120	957	901	248	60	61	13	100	100	0	1082	1008	280	101	102	13	100	100	0	0.914	0.927	0.914	0.935	1.223	0.917	0.964	120	568	1878	1748	-0.129	897	981	841	907	0
4	9	5		GH10120	17130	23350	80	707	639	363	60	62	13	98	96	0	876	764	407	101	102	12	100	98	0	0.835	0.873	0.9	0.915	1.621	0.883	0.957	52	314	1422	1242	-0.26	647	775	579	663	0
4	10	5		LD27979	17310	23350	120	697	672	166	61	62	13	100	100	0	983	931	218	102	103	12	100	100	0	0.722	0.737	0.742	0.736	1.211	0.734	0.965	120	522	1517	1440	-0.47	636	881	611	829	0
4	11	5		LD28419	17500	23350	120	381	386	116	62	63	14	100	100	0	569	559	157	102	103	14	100	99	0	0.683	0.709	0.702	0.717	1.313	0.709	0.948	120	542	786	781	-0.55	319	467	324	457	0
4	12	5		LD29892	17710	23350	130	773	760	193	64	66	24	100	100	0	1135	1096	285	103	103	13	100	100	0	0.687	0.701	0.688	0.705	1.195	0.693	0.969	120	598	1741	1689	-0.542	709	1032	696	993	0
4	13	5		LD33829	17900	23350	130	34449	32649	8662	65	69	31	100	100	0	297	288	62	103	104	18	100	98	0	177.237	176.13	0	0	1	175.262	0.928	120	589	34578	32769	7.47	34384	194	32584	185	0
4	14	5		LD34475	18090	23360	130	993	951	281	64	68	27	100	100	0	1047	989	243	103	104	14	100	100	0	0.984	1.001	0.994	0.987	1.201	1.018	0.95	120	604	1873	1773	-0.023	929	944	887	886	0
4	15	5		LD21529	18290	23350	130	381	386	98	60	62	21	100	100	0	531	528	125	101	101	12	100	100	0	0.747	0.763	0.747	0.766	1.25	0.765	0.943	120	583	751	753	-0.422	321	430	326	427	0
4	16	5		LD21570	18490	23360	120	535	559	162	58	61	17	100	100	0	825	825	231	99	101	12	100	100	0	0.657	0.69	0.677	0.693	1.269	0.685	0.967	120	515	1203	1227	-0.606	477	726	501	726	0
4	17	5		LD21643	18680	23360	120	945	822	277	58	60	17	100	100	0	1339	1189	401	101	102	13	100	100	0	0.716	0.702	0.698	0.711	1.281	0.695	0.971	120	528	2125	1852	-0.481	887	1238	764	1088	0
4	18	5		LD21677	18880	23360	120	736	726	261	59	60	13	100	100	0	1287	1221	472	101	102	13	100	100	0	0.571	0.596	0.604	0.613	1.298	0.582	0.969	120	498	1863	1787	-0.809	677	1186	667	1120	0
4	19	5		LD21720	19060	23360	130	519	512	116	60	61	16	100	100	0	681	665	155	100	102	18	100	100	0	0.79	0.8	0.809	0.815	1.259	0.786	0.96	120	598	1040	1017	-0.34	459	581	452	565	0
4	20	5		LD21735	19260	23360	130	846	814	178	59	62	16	100	100	0	1055	991	214	101	103	19	100	100	0	0.825	0.848	0.841	0.857	1.219	0.841	0.966	120	634	1741	1645	-0.278	787	954	755	890	0
4	21	5		LD22582	19460	23360	110	1039	1005	222	60	63	16	100	100	0	1626	1583	377	102	103	18	100	100	0	0.642	0.638	0.645	0.647	1.234	0.628	0.969	80	512	2503	2426	-0.638	979	1524	945	1481	0
4	22	5		LD22726	19660	23370	120	1091	1009	382	61	63	15	100	100	0	1127	1035	367	101	102	16	100	100	0	1.004	1.015	1.028	0.999	1.336	1.016	0.974	120	619	2056	1882	0.006	1030	1026	948	934	0
4	1	6		LD23107	15550	23530	120	823	741	239	62	63	12	100	100	0	1120	1005	329	102	102	13	100	100	0	0.748	0.752	0.748	0.762	1.218	0.744	0.974	120	608	1779	1582	-0.42	761	1018	679	903	0
4	2	6		LD23336	15750	23530	120	861	817	278	61	62	15	100	100	0	1213	1121	385	102	102	13	100	99	0	0.72	0.742	0.732	0.773	1.449	0.736	0.971	120	528	1911	1775	-0.474	800	1111	756	1019	0
4	3	6		LD23587	15950	23530	130	638	629	182	61	62	16	100	100	0	839	810	241	102	103	14	100	100	0	0.783	0.802	0.804	0.822	1.341	0.787	0.95	120	582	1314	1276	-0.353	577	737	568	708	0
4	4	6		LD23830	16140	23540	130	525	500	139	61	63	14	100	100	0	738	702	175	103	104	14	100	100	0	0.731	0.733	0.736	0.734	1.327	0.739	0.944	120	582	1099	1038	-0.453	464	635	439	599	0
4	5	6		GH07066	16340	23540	130	977	931	251	63	64	15	100	100	0	1183	1171	269	103	104	14	100	100	0	0.846	0.813	0.824	0.806	1.247	0.822	0.96	120	620	1994	1936	-0.241	914	1080	868	1068	0
4	6	6		GH07269	16540	23540	120	674	644	133	62	66	33	100	100	0	1026	976	213	103	107	46	100	99	0	0.663	0.667	0.651	0.679	1.254	0.657	0.965	120	568	1535	1455	-0.593	612	923	582	873	0
4	7	6		GH07290	16730	23540	110	996	958	173	62	65	20	100	100	0	1452	1361	248	101	105	32	100	100	0	0.691	0.711	0.71	0.712	1.105	0.703	0.972	80	464	2285	2156	-0.533	934	1351	896	1260	0
4	8	6		GH07346	16910	23540	110	668	638	237	61	64	20	100	100	0	951	884	326	103	106	31	100	100	0	0.716	0.739	0.734	0.736	1.253	0.737	0.947	80	504	1455	1358	-0.482	607	848	577	781	0
4	9	6		GH07485	17120	23540	130	627	598	172	61	62	13	100	100	0	903	838	234	102	103	13	100	100	0	0.707	0.73	0.731	0.736	1.255	0.724	0.958	120	656	1367	1273	-0.501	566	801	537	736	0
4	10	6		GH07643	17310	23540	130	705	695	189	61	63	15	100	100	0	766	725	212	101	102	16	100	99	0	0.968	1.016	1.005	1.058	1.385	0.999	0.945	120	566	1309	1258	-0.046	644	665	634	624	0
4	11	6		GH10864	17500	23550	120	523	510	111	61	62	14	100	100	0	674	657	138	102	102	13	100	100	0	0.808	0.809	0.802	0.808	1.175	0.804	0.959	120	542	1034	1004	-0.308	462	572	449	555	0
4	12	6		GH11008	17700	23550	130	492	474	105	61	61	12	100	100	0	524	507	95	101	102	13	100	100	0	1.019	1.017	1.01	1.009	1.192	1.016	0.951	120	577	854	819	0.027	431	423	413	406	0
4	13	6		GH11193	17900	23550	120	398	380	85	62	65	27	99	99	0	580	564	111	101	102	13	100	100	0	0.701	0.687	0.677	0.673	1.288	0.693	0.951	120	534	815	781	-0.512	336	479	318	463	0
4	14	6		GH11417	18090	23550	120	591	582	133	64	67	23	100	100	0	578	556	127	104	105	16	100	99	0	1.112	1.146	1.138	1.176	1.303	1.145	0.955	120	500	1001	970	0.153	527	474	518	452	0
4	15	6		GH12548	18280	23550	120	500	507	198	62	65	23	100	99	0	477	454	134	101	103	16	100	100	0	1.165	1.261	1.26	1.218	1.332	1.292	0.911	120	544	814	798	0.22	438	376	445	353	0
4	16	6		GH01053	18480	23550	130	348	351	60	59	61	17	100	100	0	445	440	71	100	101	14	100	100	0	0.838	0.859	0.857	0.863	1.211	0.851	0.935	120	598	634	632	-0.256	289	345	292	340	0
4	17	6		GH02837	18680	23560	130	369	358	75	60	62	17	100	100	0	448	436	74	100	101	15	100	100	0	0.888	0.887	0.881	0.876	1.274	0.891	0.927	120	583	657	634	-0.171	309	348	298	336	0
4	18	6		GH03003	18870	23550	130	731	685	185	60	61	13	100	100	0	772	709	188	100	101	13	100	100	0	0.999	1.026	1.021	1.033	1.263	1.017	0.947	120	606	1343	1234	-0.002	671	672	625	609	0
4	19	6		GH03275	19060	23560	90	357	339	87	61	62	14	100	98	0	414	392	96	101	101	13	100	100	0	0.946	0.955	0.89	0.956	1.283	0.945	0.92	52	380	609	569	-0.081	296	313	278	291	0
4	20	6		GH03629	19260	23560	120	701	664	134	60	62	13	100	100	0	657	628	125	101	101	13	100	100	0	1.153	1.146	1.145	1.154	1.183	1.143	0.963	120	580	1197	1131	0.205	641	556	604	527	0
4	21	6		GH04057	19450	23560	110	397	372	98	62	63	13	100	100	0	444	432	106	101	101	13	100	100	0	0.977	0.937	0.93	0.937	1.308	0.932	0.926	80	498	678	641	-0.034	335	343	310	331	0
4	22	6		GH04831	19650	23560	130	867	846	147	63	64	14	100	100	0	1030	1009	167	101	101	12	100	100	0	0.865	0.862	0.864	0.861	1.148	0.853	0.967	120	685	1733	1691	-0.208	804	929	783	908	0
4	1	7		GH05731	15550	23730	130	311	309	69	63	65	14	100	100	0	413	403	69	103	104	13	100	100	0	0.8	0.82	0.827	0.808	1.266	0.823	0.902	120	663	558	546	-0.322	248	310	246	300	0
4	2	7		GH06385	15740	23720	130	474	455	113	61	63	13	100	100	0	548	532	119	102	102	13	100	100	0	0.926	0.916	0.918	0.912	1.198	0.899	0.943	120	583	859	824	-0.111	413	446	394	430	0
4	3	7		GH06474	15940	23730	120	265	259	60	62	64	17	100	100	0	316	306	61	103	104	15	99	98	0	0.953	0.97	0.961	0.984	1.472	0.963	0.881	120	558	416	400	-0.069	203	213	197	203	0
4	4	7		GH07145	16140	23730	130	369	368	98	61	63	15	100	100	0	598	578	152	103	104	13	100	100	0	0.622	0.646	0.647	0.65	1.271	0.636	0.94	120	602	803	782	-0.684	308	495	307	475	0
4	5	7		GH07384	16340	23730	100	775	682	256	63	64	13	100	100	0	984	895	341	101	103	13	100	100	0	0.806	0.78	0.788	0.797	1.352	0.774	0.952	80	458	1595	1413	-0.311	712	883	619	794	0
4	6	7		GH07575	16530	23730	130	507	488	98	63	64	14	100	100	0	533	511	108	101	103	14	100	100	0	1.028	1.037	1.008	1.057	1.285	0.971	0.906	120	589	876	835	0.04	444	432	425	410	0
4	7	7		GH09478	16720	23730	130	647	623	144	62	64	19	100	100	0	588	562	136	102	105	29	100	100	0	1.204	1.22	1.192	1.244	1.343	1.197	0.932	120	602	1071	1021	0.267	585	486	561	460	0
4	8	7		GH09791	16920	23740	120	452	430	111	61	62	13	99	98	0	668	646	146	102	103	13	100	100	0	0.691	0.678	0.673	0.658	1.289	0.684	0.941	120	563	957	913	-0.534	391	566	369	544	0
4	9	7		GH10293	17120	23740	120	347	336	81	61	62	13	100	100	0	402	385	83	102	103	14	100	100	0	0.953	0.972	0.964	0.974	1.263	0.97	0.932	120	534	586	558	-0.069	286	300	275	283	0
4	10	7		GH10361	17300	23740	120	444	427	122	62	64	17	100	100	0	644	613	161	102	104	18	100	100	0	0.705	0.714	0.713	0.709	1.23	0.71	0.936	120	529	924	876	-0.505	382	542	365	511	0
4	11	7		GH10427	17500	23750	130	350	338	104	61	63	17	100	100	0	609	605	162	103	104	17	100	100	0	0.571	0.552	0.569	0.536	1.343	0.563	0.924	120	579	795	779	-0.808	289	506	277	502	0
4	12	7		GH10517	17700	23740	140	1645	1715	560	62	63	13	100	100	0	1342	1426	487	104	105	15	100	100	0	1.279	1.25	1.22	1.288	1.415	1.247	0.922	156	665	2821	2975	0.355	1583	1238	1653	1322	0
4	13	7		LP02734	17900	23730	100	531	533	210	63	64	15	100	100	0	767	756	268	105	109	25	100	100	0	0.707	0.722	0.733	0.707	1.233	0.728	0.938	80	424	1130	1121	-0.5	468	662	470	651	0
4	14	7		LP02978	18090	23740	130	469	478	144	64	65	15	100	100	0	568	570	159	106	108	20	100	100	0	0.877	0.892	0.89	0.895	1.275	0.886	0.947	120	602	867	878	-0.19	405	462	414	464	0
4	15	7		LP03067	18290	23750	130	427	430	107	63	73	68	100	99	0	492	476	97	103	116	97	100	95	0	0.936	0.984	0.989	0.975	1.226	0.996	0.937	120	586	753	740	-0.096	364	389	367	373	0
4	16	7		LP03126	18480	23750	120	579	562	119	60	62	13	100	100	0	1058	1002	218	101	101	14	100	100	0	0.542	0.557	0.554	0.559	1.152	0.549	0.968	120	514	1476	1403	-0.883	519	957	502	901	0
4	17	7		LP03275	18670	23750	120	323	320	69	60	62	15	100	100	0	394	381	76	101	101	14	100	100	0	0.898	0.929	0.928	0.936	1.261	0.921	0.922	120	528	556	540	-0.156	263	293	260	280	0
4	18	7		LP04958	18870	23750	120	580	567	116	60	62	15	100	100	0	813	787	154	102	103	14	100	100	0	0.731	0.74	0.739	0.739	1.176	0.738	0.956	120	528	1231	1192	-0.451	520	711	507	685	0
4	19	7		LP07727	19060	23750	120	960	862	301	61	63	24	100	100	0	1571	1409	502	102	103	25	100	100	0	0.612	0.613	0.598	0.621	1.263	0.606	0.964	120	562	2368	2108	-0.708	899	1469	801	1307	0
4	20	7		LP08456	19260	23750	130	885	862	215	62	64	24	100	100	0	914	857	215	103	104	25	100	100	0	1.015	1.061	1.04	1.069	1.183	1.053	0.965	120	579	1634	1554	0.021	823	811	800	754	0
4	21	7		LP09717	19450	23750	130	532	527	96	62	64	17	100	100	0	678	652	116	103	103	14	100	100	0	0.817	0.847	0.842	0.85	1.153	0.841	0.963	120	604	1045	1014	-0.291	470	575	465	549	0
4	22	7		LP09908	19650	23750	130	849	819	154	64	66	20	100	100	0	1190	1114	233	102	103	15	100	100	0	0.722	0.746	0.742	0.753	1.161	0.733	0.974	120	679	1873	1767	-0.471	785	1088	755	1012	0
4	1	8		LP10725	15550	23920	120	483	474	107	63	66	26	100	100	0	637	609	126	104	105	16	99	99	0	0.788	0.814	0.819	0.839	1.496	0.81	0.945	120	595	953	916	-0.344	420	533	411	505	0
4	2	8		LP10852	15740	23920	130	540	535	109	62	65	25	100	100	0	775	747	161	103	105	21	100	100	0	0.711	0.734	0.727	0.75	1.297	0.712	0.957	120	598	1150	1117	-0.491	478	672	473	644	0
4	3	8		SD02332	15940	23930	130	978	992	220	63	64	16	100	100	0	1446	1455	306	104	105	17	100	100	0	0.682	0.688	0.679	0.686	1.182	0.689	0.968	120	595	2257	2280	-0.553	915	1342	929	1351	0
4	4	8		SD03142	16140	23920	130	605	591	133	62	65	22	100	100	0	833	780	178	103	105	20	100	100	0	0.744	0.781	0.772	0.793	1.311	0.769	0.949	120	635	1273	1206	-0.427	543	730	529	677	0
4	5	8		SD03462	16340	23930	80	925	810	324	62	63	12	100	100	0	1188	1040	428	102	102	13	100	98	0	0.795	0.797	0.802	0.841	1.597	0.785	0.945	52	328	1949	1686	-0.332	863	1086	748	938	0
4	6	8		SD03793	16530	23930	130	344	345	90	63	63	13	100	100	0	557	549	132	102	103	13	100	100	0	0.618	0.631	0.626	0.627	1.194	0.636	0.943	120	604	736	729	-0.695	281	455	282	447	0
4	7	8		SD04586	16720	23930	130	506	481	109	62	63	15	100	100	0	638	604	130	103	104	13	100	100	0	0.83	0.836	0.839	0.843	1.278	0.836	0.944	120	597	979	920	-0.269	444	535	419	501	0
4	8	8		SD05240	16920	23930	120	403	393	103	63	65	17	100	100	0	454	441	100	104	106	19	100	100	0	0.971	0.979	0.973	0.974	1.288	0.977	0.941	120	574	690	667	-0.042	340	350	330	337	0
4	9	8		SD09295	17120	23920	90	916	842	321	64	66	18	100	100	0	1236	1060	418	105	109	23	100	100	0	0.753	0.815	0.826	0.829	1.301	0.789	0.963	52	377	1983	1733	-0.409	852	1131	778	955	0
4	10	8		SD09634	17310	23940	130	401	390	117	63	65	16	100	100	0	519	491	135	103	106	19	100	100	0	0.813	0.843	0.852	0.843	1.298	0.857	0.934	120	607	754	715	-0.3	338	416	327	388	0
4	11	8		SD10560	17500	23940	130	1038	969	259	62	64	13	100	100	0	1584	1445	398	103	104	13	100	100	0	0.659	0.676	0.665	0.682	1.15	0.672	0.973	120	565	2457	2249	-0.602	976	1481	907	1342	0
4	12	8		GH01933	17700	23940	120	783	747	177	63	64	13	100	100	0	869	822	191	105	105	13	100	100	0	0.942	0.954	0.966	0.96	1.201	0.951	0.954	120	512	1484	1401	-0.086	720	764	684	717	0
4	13	8		GH02020	17890	23940	120	493	473	120	64	65	14	100	100	0	499	482	95	106	109	22	100	100	0	1.092	1.088	1.086	1.072	1.189	1.105	0.958	120	560	822	785	0.126	429	393	409	376	0
4	14	8		GH02880	18090	23940	130	443	423	88	65	65	13	100	100	0	744	704	141	106	107	14	100	100	0	0.592	0.599	0.598	0.596	1.209	0.589	0.943	120	548	1016	956	-0.755	378	638	358	598	0
4	15	8		LD23856	18260	23940	120	549	536	136	65	85	92	100	99	0	852	817	201	105	134	135	100	97	0	0.648	0.662	0.666	0.663	1.178	0.657	0.952	120	528	1231	1183	-0.626	484	747	471	712	0
4	16	8		LD23884	18480	23940	130	505	509	95	63	85	98	100	100	0	875	844	171	102	132	137	100	98	0	0.572	0.601	0.598	0.606	1.213	0.588	0.956	120	613	1215	1188	-0.806	442	773	446	742	0
4	17	8		LD23951	18670	23950	120	256	254	56	60	64	20	100	100	0	342	338	67	103	104	16	99	98	0	0.82	0.826	0.818	0.842	1.434	0.806	0.898	120	514	435	429	-0.286	196	239	194	235	0
4	18	8		LD23958	18860	23940	130	328	316	65	61	65	22	100	100	0	385	371	73	103	105	19	100	100	0	0.947	0.951	0.924	0.958	1.289	0.931	0.912	120	583	549	523	-0.079	267	282	255	268	0
4	19	8		LD23968	19060	23950	130	505	512	102	62	64	16	100	100	0	794	783	137	103	103	15	100	100	0	0.641	0.662	0.668	0.659	1.169	0.656	0.953	120	596	1134	1130	-0.641	443	691	450	680	0
4	20	8		LD24073	19270	23960	140	1092	1057	281	63	64	16	100	99	0	1650	1576	355	104	104	16	100	100	0	0.666	0.675	0.683	0.656	1.285	0.682	0.968	156	610	2575	2466	-0.587	1029	1546	994	1472	0
4	21	8		LD24550	19450	23950	120	1293	1237	243	64	65	21	100	100	0	1561	1492	270	103	104	13	100	100	0	0.843	0.844	0.856	0.842	1.14	0.844	0.973	120	479	2687	2562	-0.247	1229	1458	1173	1389	0
4	22	8		LD24607	19640	23950	120	1249	1207	256	63	65	21	100	100	0	1389	1279	284	102	103	16	100	100	0	0.922	0.972	0.972	0.978	1.146	0.965	0.977	120	616	2473	2321	-0.118	1186	1287	1144	1177	0
4	1	9		LD24657	15560	24120	130	374	370	92	64	68	26	100	100	0	578	565	145	104	108	24	100	100	0	0.654	0.664	0.654	0.675	1.323	0.661	0.921	120	664	784	767	-0.613	310	474	306	461	0
4	2	9		LD24661	15750	24120	130	1087	1073	313	65	67	26	100	100	0	1845	1812	512	103	107	25	100	100	0	0.587	0.59	0.592	0.599	1.288	0.59	0.969	120	565	2764	2717	-0.769	1022	1742	1008	1709	0
4	3	9		LD24671	15940	24120	120	657	631	147	64	67	37	100	100	0	748	724	158	103	106	30	100	100	0	0.919	0.913	0.914	0.915	1.198	0.914	0.954	120	484	1238	1188	-0.121	593	645	567	621	0
4	4	9		LD24726	16120	24120	130	504	489	119	63	68	37	100	100	0	628	616	137	104	107	35	100	100	0	0.842	0.832	0.823	0.831	1.203	0.829	0.944	120	578	965	938	-0.249	441	524	426	512	0
4	5	9		LD24919	16330	24120	130	443	428	97	63	66	22	100	100	0	769	722	179	103	106	27	100	100	0	0.571	0.59	0.595	0.602	1.29	0.567	0.945	120	652	1046	984	-0.81	380	666	365	619	0
4	6	9		LD24980	16530	24120	130	666	619	141	63	64	14	100	100	0	976	908	228	104	106	19	100	100	0	0.692	0.692	0.691	0.712	1.286	0.669	0.95	120	597	1475	1360	-0.532	603	872	556	804	0
4	7	9		GH01059	16730	24130	120	859	817	185	62	63	15	100	100	0	1273	1198	303	104	105	18	100	100	0	0.682	0.69	0.698	0.7	1.17	0.674	0.974	120	530	1966	1849	-0.553	797	1169	755	1094	0
4	8	9		GH01087	16920	24130	130	816	771	192	62	64	16	100	100	0	1341	1252	289	103	103	13	100	100	0	0.609	0.617	0.62	0.62	1.286	0.618	0.967	120	564	1992	1858	-0.715	754	1238	709	1149	0
4	9	9		GH01161	17110	24130	120	642	598	159	64	66	16	100	100	0	891	833	212	104	106	21	100	100	0	0.734	0.733	0.735	0.732	1.195	0.729	0.956	120	591	1365	1263	-0.445	578	787	534	729	0
4	10	9		GH01188	17300	24130	120	341	339	93	64	65	15	100	100	0	470	466	118	104	105	18	100	100	0	0.757	0.76	0.752	0.756	1.234	0.762	0.933	120	528	643	637	-0.402	277	366	275	362	0
4	11	9		GH01576	17510	24130	120	973	926	214	65	66	15	100	100	0	1209	1126	278	104	105	16	100	100	0	0.822	0.842	0.862	0.852	1.195	0.833	0.967	120	512	2013	1883	-0.283	908	1105	861	1022	0
4	12	9		GH01616	17690	24130	130	505	477	124	64	66	16	100	100	0	567	529	136	103	105	15	100	99	0	0.95	0.969	0.985	0.987	1.28	0.954	0.952	120	582	905	839	-0.073	441	464	413	426	0
4	13	9		GH01709	17900	24130	130	777	724	189	64	66	15	100	100	0	1106	996	319	105	106	15	100	100	0	0.712	0.741	0.718	0.774	1.355	0.709	0.952	120	598	1714	1551	-0.489	713	1001	660	891	0
4	14	9		GH01724	18090	24130	130	439	426	93	65	66	15	100	100	0	509	502	110	107	108	18	100	100	0	0.93	0.914	0.904	0.928	1.342	0.893	0.924	120	572	776	756	-0.104	374	402	361	395	0
4	15	9		GH01773	18290	24140	130	326	332	92	65	73	54	100	96	0	383	371	84	106	117	80	98	87	0	0.942	1.008	1.031	1.006	1.251	1.018	0.918	120	553	538	532	-0.086	261	277	267	265	0
4	16	9		GH01794	18460	24140	120	691	671	176	64	74	66	100	100	0	964	925	261	103	114	78	100	100	0	0.728	0.738	0.734	0.748	1.166	0.72	0.968	120	528	1488	1429	-0.458	627	861	607	822	0
4	17	9		GH05885	18670	24140	120	680	654	169	63	73	66	100	100	0	1037	1010	264	103	114	76	100	100	0	0.661	0.652	0.655	0.654	1.166	0.648	0.967	120	542	1551	1498	-0.598	617	934	591	907	0
4	18	9		GH06154	18860	24140	120	637	617	184	63	66	20	100	100	0	870	837	239	102	105	19	100	100	0	0.747	0.754	0.755	0.753	1.163	0.752	0.968	120	543	1342	1289	-0.42	574	768	554	735	0
4	19	9		GH06357	19060	24140	120	890	861	179	63	65	16	100	100	0	1193	1142	210	103	105	17	100	100	0	0.759	0.768	0.786	0.761	1.198	0.768	0.964	120	528	1917	1837	-0.398	827	1090	798	1039	0
4	20	9		GH06740	19250	24140	130	1038	989	204	62	66	20	100	100	0	1646	1558	336	103	105	20	100	100	0	0.633	0.637	0.639	0.64	1.156	0.627	0.972	120	544	2519	2382	-0.661	976	1543	927	1455	0
4	21	9		GH07092	19450	24140	120	1401	1314	273	63	65	21	100	100	0	1520	1391	347	103	104	18	100	100	0	0.944	0.971	0.961	1.005	1.279	0.944	0.966	120	585	2755	2539	-0.083	1338	1417	1251	1288	0
4	22	9		GH07238	19650	24140	100	306	305	116	63	64	15	98	98	0	425	399	141	102	103	14	100	100	0	0.752	0.815	0.816	0.845	1.569	0.803	0.87	80	476	566	539	-0.411	243	323	242	297	0
4	1	10		GH08387	15550	24310	130	898	847	194	67	69	16	100	100	0	950	904	189	107	109	18	100	100	0	0.986	0.979	0.991	0.973	1.127	0.969	0.973	120	679	1674	1577	-0.021	831	843	780	797	0
4	2	10		GH08833	15750	24310	130	1251	1206	244	66	70	31	100	100	0	1727	1623	362	106	109	30	100	100	0	0.731	0.751	0.745	0.765	1.204	0.74	0.975	120	580	2806	2657	-0.452	1185	1621	1140	1517	0
4	3	10		GH08896	15940	24310	130	996	990	184	66	70	36	100	100	0	1238	1171	250	104	107	28	100	100	0	0.82	0.866	0.863	0.879	1.183	0.852	0.969	120	577	2064	1991	-0.286	930	1134	924	1067	0
4	4	10		GH08941	16140	24310	130	979	965	163	64	68	20	100	100	0	1050	1008	200	103	107	25	100	100	0	0.966	0.996	0.977	1.014	1.244	0.975	0.963	120	583	1862	1806	-0.05	915	947	901	905	0
4	5	10		GH09088	16330	24320	130	421	410	115	66	67	15	100	100	0	456	451	111	104	106	16	99	99	0	1.009	0.991	0.996	1.008	1.39	0.998	0.939	120	561	707	691	0.012	355	352	344	347	0
4	6	10		GH09241	16530	24320	120	1172	1114	238	66	68	15	100	100	0	1452	1397	285	106	108	20	100	100	0	0.822	0.812	0.825	0.809	1.154	0.807	0.969	120	524	2452	2339	-0.283	1106	1346	1048	1291	0
4	7	10		GH10215	16730	24320	120	731	717	165	63	65	16	100	100	0	1102	1058	229	105	106	21	100	100	0	0.67	0.686	0.685	0.686	1.179	0.681	0.965	120	515	1665	1607	-0.578	668	997	654	953	0
4	8	10		GH10478	16920	24320	130	707	678	135	62	64	14	100	100	0	730	704	145	103	104	13	100	100	0	1.029	1.025	1.015	1.033	1.176	1.015	0.962	120	573	1272	1217	0.041	645	627	616	601	0
4	9	10		GH10590	17110	24330	100	416	606	504	64	65	15	100	96	0	559	801	627	103	104	13	100	100	0	0.772	0.777	0.759	0.728	1.591	0.786	0.937	80	426	808	1240	-0.373	352	456	542	698	0
4	10	10		GH10639	17310	24320	130	968	908	257	63	64	13	100	100	0	643	594	156	103	104	14	100	100	0	1.676	1.721	1.678	1.736	1.233	1.714	0.959	120	625	1445	1336	0.745	905	540	845	491	0
4	11	10		GH10767	17500	24320	130	711	680	155	64	64	13	100	100	0	965	888	233	104	104	14	100	100	0	0.751	0.786	0.786	0.809	1.258	0.762	0.963	120	582	1508	1400	-0.412	647	861	616	784	0
4	12	10		GH10871	17700	24330	130	930	850	261	63	64	15	100	100	0	1106	984	302	102	103	14	100	100	0	0.864	0.892	0.899	0.907	1.252	0.893	0.95	120	582	1871	1669	-0.212	867	1004	787	882	0
4	13	10		GH12017	17890	24330	120	726	732	204	62	64	15	100	100	0	783	768	209	103	105	15	100	100	0	0.976	1.008	0.996	1.024	1.251	0.994	0.971	120	529	1344	1335	-0.034	664	680	670	665	0
4	14	10		GH12043	18090	24330	130	680	659	162	64	67	25	100	100	0	805	764	174	106	108	23	100	100	0	0.881	0.904	0.906	0.903	1.162	0.904	0.964	120	581	1315	1253	-0.182	616	699	595	658	0
4	15	10		GH12163	18280	24330	130	624	619	151	65	67	15	100	100	0	786	732	160	107	108	17	100	100	0	0.823	0.886	0.884	0.887	1.18	0.89	0.958	120	563	1238	1179	-0.281	559	679	554	625	0
4	16	10		GH12235	18480	24340	130	802	770	157	64	69	39	100	100	0	931	907	161	105	110	46	100	100	0	0.893	0.88	0.883	0.874	1.186	0.884	0.973	120	581	1564	1508	-0.163	738	826	706	802	0
4	17	10		GH12489	18670	24340	130	630	611	163	64	69	46	100	100	0	1163	1091	300	104	110	57	100	99	0	0.534	0.554	0.557	0.561	1.241	0.551	0.966	120	578	1625	1534	-0.904	566	1059	547	987	0
4	18	10		GH12677	18870	24340	120	843	778	353	64	64	14	100	100	0	1202	1044	460	103	104	16	100	100	0	0.709	0.759	0.772	0.759	1.246	0.757	0.97	120	529	1878	1655	-0.496	779	1099	714	941	0
4	19	10		GH27401	19060	24340	120	1053	1021	202	64	65	14	100	100	0	1506	1428	258	102	104	14	100	100	0	0.704	0.722	0.733	0.719	1.109	0.723	0.979	120	514	2393	2283	-0.506	989	1404	957	1326	0
4	20	10		GH27419	19250	24340	130	1129	1088	212	65	67	18	100	100	0	1528	1431	259	104	106	17	100	100	0	0.747	0.771	0.774	0.769	1.121	0.787	0.934	120	608	2488	2350	-0.42	1064	1424	1023	1327	0
4	21	10		GH27568	19460	24340	90	510	490	227	64	66	15	100	100	0	684	638	303	104	104	14	100	100	0	0.769	0.798	0.772	0.822	1.384	0.775	0.941	52	387	1026	960	-0.379	446	580	426	534	0
4	22	10		GH27691	19650	24340	120	852	818	170	63	65	14	100	100	0	764	747	155	103	104	13	100	100	0	1.194	1.172	1.17	1.18	1.202	1.17	0.953	120	648	1450	1399	0.255	789	661	755	644	0
4	1	11		GH27756	15550	24510	130	866	829	205	67	72	39	100	100	0	1113	1086	264	107	111	38	100	100	0	0.794	0.778	0.777	0.783	1.159	0.773	0.971	120	679	1805	1741	-0.332	799	1006	762	979	0
4	2	11		GH27792	15750	24510	130	1037	983	203	67	72	35	100	100	0	1126	1070	215	106	109	33	100	100	0	0.951	0.95	0.96	0.951	1.184	0.946	0.959	120	578	1990	1880	-0.073	970	1020	916	964	0
4	3	11		GH28577	15940	24510	130	857	814	183	67	72	38	100	100	0	726	700	146	106	110	36	100	99	0	1.274	1.258	1.262	1.268	1.275	1.268	0.946	120	578	1410	1341	0.35	790	620	747	594	0
4	4	11		GH28722	16140	24510	130	1532	1466	320	65	74	75	100	100	0	2344	2174	443	105	115	87	100	100	0	0.655	0.677	0.676	0.673	1.108	0.68	0.979	120	562	3706	3470	-0.61	1467	2239	1401	2069	0
4	5	11		GH28730	16330	24510	140	966	930	291	66	73	70	99	98	0	1255	1210	378	105	112	80	98	98	0	0.783	0.782	0.787	0.797	1.468	0.776	0.966	156	584	2050	1969	-0.354	900	1150	864	1105	0
4	6	11		GH28857	16530	24510	140	591	582	160	66	68	15	100	100	0	873	834	250	105	107	15	98	98	0	0.684	0.708	0.701	0.756	1.589	0.692	0.961	156	553	1293	1245	-0.549	525	768	516	729	0
4	7	11		GM14163	16710	24510	130	445	426	124	65	67	17	100	100	0	657	649	193	105	107	19	100	100	0	0.688	0.664	0.642	0.68	1.384	0.647	0.942	120	520	932	905	-0.539	380	552	361	544	0
4	8	11		GM14682	16910	24510	130	385	379	92	63	66	17	100	100	0	547	527	140	104	106	19	100	100	0	0.727	0.747	0.742	0.768	1.317	0.719	0.944	120	594	765	739	-0.46	322	443	316	423	0
4	9	11		LD22902	17110	24510	130	479	475	109	63	65	15	100	100	0	484	477	120	103	105	14	100	100	0	1.092	1.102	1.088	1.143	1.335	1.068	0.942	120	642	797	786	0.127	416	381	412	374	0
4	10	11		LD23056	17320	24520	110	662	637	438	62	64	15	100	100	0	713	824	566	104	105	13	100	100	0	0.985	0.799	0.791	0.832	1.512	0.782	0.96	80	483	1209	1295	-0.021	600	609	575	720	0
4	11	11		LD23102	17500	24520	130	822	789	184	62	64	14	100	100	0	890	844	208	103	104	13	100	100	0	0.966	0.981	0.981	0.992	1.166	0.972	0.968	120	590	1547	1468	-0.05	760	787	727	741	0
4	12	11		LD23140	17700	24520	120	935	860	215	62	64	15	100	100	0	1103	1015	265	103	104	15	100	100	0	0.873	0.875	0.885	0.889	1.216	0.864	0.97	120	528	1873	1710	-0.196	873	1000	798	912	0
4	13	11		LD23445	17890	24520	130	809	762	217	63	64	15	100	100	0	906	850	259	104	105	15	100	100	0	0.93	0.937	0.916	0.958	1.249	0.919	0.958	120	565	1548	1445	-0.104	746	802	699	746	0
4	14	11		LD24461	18080	24520	130	629	627	136	64	67	30	100	100	0	784	776	167	104	108	36	100	100	0	0.831	0.838	0.847	0.84	1.205	0.813	0.946	120	582	1245	1235	-0.267	565	680	563	672	0
4	15	11		LD25466	18280	24520	130	738	712	184	67	75	49	100	100	0	1139	1055	274	109	117	52	100	100	0	0.651	0.682	0.69	0.687	1.17	0.681	0.973	120	613	1701	1591	-0.618	671	1030	645	946	0
4	16	11		LD25526	18490	24530	130	830	777	213	66	71	31	100	100	0	1119	1048	291	108	113	37	100	100	0	0.756	0.756	0.767	0.76	1.137	0.747	0.974	120	545	1775	1651	-0.404	764	1011	711	940	0
4	17	11		LD25626	18660	24530	120	633	615	158	65	72	53	100	100	0	1023	974	255	104	114	70	100	100	0	0.618	0.632	0.633	0.637	1.186	0.616	0.96	120	496	1487	1420	-0.694	568	919	550	870	0
4	18	11		LD25907	18870	24530	130	812	758	161	65	72	49	100	100	0	1039	948	232	104	112	64	99	99	0	0.799	0.821	0.804	0.844	1.287	0.796	0.955	120	597	1682	1537	-0.324	747	935	693	844	0
4	19	11		LD25919	19060	24530	130	755	735	122	64	65	16	100	100	0	1419	1362	250	104	105	13	100	100	0	0.525	0.533	0.53	0.536	1.148	0.521	0.967	120	528	2006	1929	-0.928	691	1315	671	1258	0
4	20	11		LD26005	19250	24530	140	862	849	226	64	66	15	100	100	0	1314	1270	334	104	106	14	100	100	0	0.66	0.673	0.681	0.675	1.228	0.666	0.962	156	594	2008	1951	-0.601	798	1210	785	1166	0
4	21	11		LD39460	19440	24530	130	1127	1090	166	66	72	49	100	100	0	962	928	143	105	109	44	100	100	0	1.238	1.244	1.248	1.25	1.131	1.224	0.969	120	599	1918	1847	0.308	1061	857	1024	823	0
4	22	11		LD39559	19650	24530	130	1185	1126	208	65	71	46	100	100	0	1306	1259	230	104	109	42	100	100	0	0.932	0.919	0.91	0.921	1.175	0.907	0.973	120	676	2322	2216	-0.102	1120	1202	1061	1155	0
4	1	12		LD39624	15540	24700	130	1153	1092	197	65	70	35	100	100	0	1205	1142	206	105	110	37	100	100	0	0.989	0.99	0.983	0.994	1.132	0.976	0.968	120	670	2188	2064	-0.016	1088	1100	1027	1037	0
4	2	12		LD39664	15740	24700	130	852	837	133	66	72	40	100	100	0	1157	1122	190	106	111	42	100	100	0	0.748	0.759	0.755	0.764	1.139	0.749	0.971	120	565	1837	1787	-0.419	786	1051	771	1016	0
4	3	12		LD39815	15930	24700	130	1115	1105	148	67	77	59	100	100	0	1205	1179	146	106	114	56	100	100	0	0.954	0.967	0.971	0.967	1.104	0.955	0.972	120	564	2147	2111	-0.069	1048	1099	1038	1073	0
4	4	12		LD39912	16120	24700	130	1123	1078	217	66	91	118	100	100	0	1437	1346	296	107	133	141	100	100	0	0.795	0.817	0.82	0.824	1.149	0.801	0.971	120	594	2387	2251	-0.331	1057	1330	1012	1239	0
4	5	12		LD40282	16330	24700	130	913	878	165	66	83	106	100	100	0	1426	1363	278	107	127	132	100	100	0	0.642	0.646	0.641	0.654	1.163	0.634	0.975	120	592	2166	2068	-0.639	847	1319	812	1256	0
4	6	12		LD40324	16530	24700	130	787	779	148	67	69	17	100	100	0	897	848	181	105	107	19	100	100	0	0.909	0.958	0.948	0.975	1.185	0.939	0.97	120	537	1512	1455	-0.138	720	792	712	743	0
4	7	12		LD40415	16720	24710	140	694	654	177	65	67	15	100	100	0	1027	965	244	105	105	15	100	100	0	0.682	0.685	0.676	0.679	1.293	0.684	0.964	156	579	1551	1449	-0.552	629	922	589	860	0
4	8	12		LD40453	16910	24710	120	917	907	228	64	66	15	100	100	0	1281	1256	300	105	106	16	100	100	0	0.725	0.732	0.734	0.731	1.141	0.731	0.978	120	510	2029	1994	-0.463	853	1176	843	1151	0
4	9	12		LD40489	17110	24710	120	483	470	96	64	67	19	100	100	0	605	599	118	104	106	19	100	100	0	0.836	0.82	0.806	0.821	1.171	0.808	0.96	120	542	920	901	-0.258	419	501	406	495	0
4	10	12		LD40589	17310	24710	130	1324	1212	320	63	65	15	100	100	0	1766	1608	465	105	107	18	100	100	0	0.759	0.764	0.759	0.782	1.227	0.748	0.977	120	589	2922	2652	-0.397	1261	1661	1149	1503	0
4	11	12		LD41072	17500	24710	130	1051	1023	213	64	66	16	100	100	0	1334	1279	289	105	106	14	100	100	0	0.803	0.817	0.812	0.826	1.189	0.8	0.978	120	582	2216	2133	-0.316	987	1229	959	1174	0
4	12	12		LD41209	17700	24720	120	1050	985	209	63	66	16	100	100	0	1604	1547	295	104	105	15	100	100	0	0.658	0.639	0.643	0.637	1.166	0.639	0.976	120	543	2487	2365	-0.604	987	1500	922	1443	0
4	13	12		LD41224	17900	24720	130	1676	1597	371	65	66	17	100	100	0	1897	1834	425	105	107	16	100	100	0	0.899	0.886	0.886	0.889	1.124	0.885	0.984	120	579	3403	3261	-0.154	1611	1792	1532	1729	0
4	14	12		LD41311	18090	24720	120	1004	946	206	63	66	24	100	100	0	1329	1273	258	103	107	34	100	100	0	0.768	0.755	0.756	0.752	1.141	0.754	0.98	120	499	2167	2053	-0.382	941	1226	883	1170	0
4	15	12		LD41392	18270	24720	130	1079	1072	181	66	75	58	100	100	0	1260	1236	191	106	115	65	100	100	0	0.878	0.89	0.884	0.888	1.098	0.89	0.977	120	567	2167	2136	-0.188	1013	1154	1006	1130	0
4	16	12		LD41433	18470	24720	130	856	847	115	68	80	66	100	100	0	1208	1155	164	108	122	84	100	100	0	0.716	0.744	0.743	0.746	1.097	0.735	0.972	120	580	1888	1826	-0.481	788	1100	779	1047	0
4	17	12		LD41958	18670	24720	120	1014	964	193	67	73	40	100	100	0	1605	1491	340	104	113	65	100	100	0	0.631	0.647	0.646	0.658	1.214	0.627	0.967	120	528	2448	2284	-0.664	947	1501	897	1387	0
4	18	12		LD41978	18860	24730	130	937	899	175	66	70	27	100	100	0	1500	1417	255	104	106	19	100	100	0	0.624	0.634	0.643	0.631	1.145	0.637	0.972	120	583	2267	2146	-0.681	871	1396	833	1313	0
4	19	12		LD42035	19060	24720	130	1277	1214	233	66	68	25	100	100	0	1511	1415	284	105	107	17	100	100	0	0.861	0.876	0.872	0.88	1.124	0.864	0.973	120	594	2617	2458	-0.215	1211	1406	1148	1310	0
4	20	12		LD42046	19260	24730	120	1332	1264	249	65	67	14	100	100	0	1551	1462	274	104	106	15	100	100	0	0.876	0.883	0.879	0.881	1.115	0.88	0.978	120	495	2714	2557	-0.192	1267	1447	1199	1358	0
4	21	12		LD42063	19450	24730	140	975	938	255	65	69	34	99	99	0	1297	1233	285	105	108	36	100	100	0	0.763	0.774	0.769	0.763	1.283	0.78	0.966	156	574	2102	2001	-0.389	910	1192	873	1128	0
4	22	12		LD42147	19640	24730	150	1137	1085	198	64	68	31	100	100	0	1117	1086	193	105	108	32	100	100	0	1.06	1.041	1.042	1.041	1.114	1.038	0.978	156	786	2085	2002	0.084	1073	1012	1021	981	0
4	1	13		SD02536	15550	24900	130	1116	1063	225	67	71	31	100	100	0	1254	1178	251	107	110	34	100	100	0	0.915	0.93	0.924	0.933	1.121	0.926	0.977	120	665	2196	2067	-0.129	1049	1147	996	1071	0
4	2	13		SD02611	15740	24890	130	1845	1794	308	66	70	22	100	100	0	1891	1821	326	106	110	25	100	100	0	0.997	1.008	1.013	1.011	1.108	0.999	0.983	120	597	3564	3443	-0.005	1779	1785	1728	1715	0
4	3	13		SD02658	15950	24900	130	768	760	169	67	75	46	100	100	0	1032	1004	220	106	115	49	100	100	0	0.757	0.772	0.764	0.775	1.16	0.77	0.966	120	594	1627	1591	-0.402	701	926	693	898	0
4	4	13		SD02805	16140	24900	130	1284	1249	299	66	76	76	100	100	0	1703	1638	370	106	119	101	100	100	0	0.763	0.772	0.777	0.773	1.137	0.774	0.979	120	567	2815	2715	-0.391	1218	1597	1183	1532	0
4	5	13		SD02833	16330	24900	130	1061	1034	235	65	69	20	100	100	0	1445	1402	314	107	110	22	100	100	0	0.744	0.748	0.741	0.75	1.118	0.74	0.975	120	580	2334	2264	-0.426	996	1338	969	1295	0
4	6	13		SD02883	16530	24900	130	1862	1775	318	67	69	18	100	100	0	2639	2523	463	106	108	18	100	100	0	0.709	0.707	0.705	0.708	1.087	0.697	0.979	120	577	4328	4125	-0.497	1795	2533	1708	2417	0
4	7	13		SD03340	16720	24900	130	1350	1298	246	66	68	14	100	100	0	1303	1270	220	106	106	16	100	100	0	1.073	1.058	1.074	1.056	1.104	1.055	0.978	120	552	2481	2396	0.101	1284	1197	1232	1164	0
4	8	13		SD03374	16910	24900	130	935	893	210	66	69	18	100	100	0	1235	1182	301	106	108	21	100	100	0	0.77	0.769	0.767	0.785	1.177	0.756	0.979	120	576	1998	1903	-0.378	869	1129	827	1076	0
4	9	13		SD03428	17110	24900	130	1355	1280	292	66	68	18	100	100	0	2098	1997	485	105	107	21	100	100	0	0.647	0.642	0.64	0.648	1.133	0.629	0.979	120	580	3282	3106	-0.629	1289	1993	1214	1892	0
4	10	13		SD03546	17300	24900	130	768	736	180	66	68	18	100	100	0	974	923	225	105	108	19	100	100	0	0.808	0.819	0.818	0.821	1.159	0.808	0.974	120	566	1571	1488	-0.308	702	869	670	818	0
4	11	13		SD03580	17490	24910	130	1557	1497	311	66	68	18	100	100	0	1691	1643	328	105	107	17	100	100	0	0.94	0.93	0.933	0.93	1.092	0.928	0.978	120	615	3077	2969	-0.089	1491	1586	1431	1538	0
4	12	13		SD03610	17700	24910	130	1720	1637	331	66	68	18	100	100	0	2320	2176	453	106	108	18	100	100	0	0.747	0.759	0.76	0.763	1.131	0.751	0.977	120	581	3868	3641	-0.421	1654	2214	1571	2070	0
4	13	13		SD04216	17890	24910	130	1651	1599	411	64	66	15	100	100	0	1992	1977	481	105	107	15	100	100	0	0.841	0.82	0.836	0.82	1.184	0.822	0.975	120	549	3474	3407	-0.25	1587	1887	1535	1872	0
4	14	13		SD04329	18080	24910	130	528	549	130	64	67	18	100	100	0	906	939	209	105	108	20	100	100	0	0.579	0.582	0.58	0.58	1.144	0.574	0.961	120	579	1265	1319	-0.788	464	801	485	834	0
4	15	13		SD04505	18290	24910	130	1749	1638	466	66	73	44	100	100	0	1927	1767	547	106	113	52	99	99	0	0.924	0.946	0.942	0.979	1.248	0.93	0.983	120	597	3504	3233	-0.114	1683	1821	1572	1661	0
4	16	13		SD04590	18480	24910	130	1368	1324	230	67	71	28	100	100	0	1813	1749	299	106	111	48	100	100	0	0.762	0.765	0.772	0.766	1.093	0.76	0.985	120	566	3008	2900	-0.392	1301	1707	1257	1643	0
4	17	13		SD04652	18670	24920	130	1135	1061	241	67	68	16	100	100	0	1595	1464	329	106	107	15	100	100	0	0.717	0.732	0.724	0.734	1.115	0.734	0.983	120	589	2557	2352	-0.479	1068	1489	994	1358	0
4	18	13		SD04694	18860	24920	130	1427	1374	283	67	91	398	100	97	0	1599	1512	309	104	133	460	100	91	0	0.91	0.928	0.936	0.93	1.117	0.909	0.936	120	580	2855	2715	-0.137	1360	1495	1307	1408	0
4	19	13		SD05230	19060	24920	130	1358	1282	285	67	91	397	99	93	0	1215	1146	251	104	132	460	95	74	0	1.162	1.166	1.146	1.17	1.141	1.159	0.973	120	580	2402	2257	0.217	1291	1111	1215	1042	0
4	20	13		SD05329	19250	24920	130	1403	1339	266	66	67	14	100	100	0	1542	1460	302	104	105	14	100	100	0	0.93	0.939	0.931	0.944	1.094	0.934	0.982	120	594	2775	2629	-0.105	1337	1438	1273	1356	0
4	21	13		SD05379	19450	24920	120	1208	1189	270	65	66	15	100	100	0	1572	1514	332	104	105	14	100	100	0	0.779	0.797	0.796	0.798	1.151	0.799	0.97	120	496	2611	2534	-0.361	1143	1468	1124	1410	0
4	22	13		SD05424	19640	24920	120	1253	1180	259	64	66	17	100	100	0	2079	1908	418	105	106	16	100	100	0	0.602	0.619	0.624	0.619	1.134	0.616	0.976	120	596	3163	2919	-0.731	1189	1974	1116	1803	0
4	1	14		SD05480	15560	25090	130	926	878	225	68	72	26	100	100	0	1261	1205	321	107	111	30	100	100	0	0.744	0.738	0.742	0.746	1.172	0.731	0.974	120	630	2012	1908	-0.428	858	1154	810	1098	0
4	2	14		SD05564	15740	25090	130	1043	994	260	67	69	20	100	100	0	997	948	239	105	107	17	100	100	0	1.094	1.1	1.107	1.11	1.169	1.092	0.974	120	548	1868	1770	0.13	976	892	927	843	0
4	3	14		GM14109	15930	25090	120	1150	1108	207	66	69	20	100	100	0	1589	1526	251	105	108	22	100	100	0	0.73	0.733	0.733	0.73	1.109	0.732	0.982	120	530	2568	2463	-0.453	1084	1484	1042	1421	0
4	4	14		GM14141	16130	25090	120	1068	1031	202	65	70	22	100	100	0	1284	1206	233	106	110	24	100	100	0	0.851	0.878	0.867	0.879	1.126	0.87	0.978	120	528	2181	2066	-0.232	1003	1178	966	1100	0
4	5	14		GM14337	16330	25090	130	1602	1562	234	65	68	17	100	100	0	1929	1845	284	107	109	19	100	100	0	0.844	0.861	0.862	0.864	1.102	0.848	0.977	120	562	3359	3235	-0.245	1537	1822	1497	1738	0
4	6	14		GM14547	16520	25090	130	962	947	137	67	69	17	100	100	0	1076	1044	140	106	107	17	100	100	0	0.923	0.938	0.932	0.938	1.113	0.921	0.961	120	603	1865	1818	-0.116	895	970	880	938	0
4	7	14		GM14833	16720	25090	100	354	767	750	66	68	14	97	95	0	431	898	862	105	105	15	100	97	0	0.883	0.884	0.851	0.921	1.705	0.874	0.96	80	440	614	1494	-0.179	288	326	701	793	0
4	8	14		HL07889	16910	25100	130	2190	2102	471	67	69	18	100	100	0	1244	1199	245	106	108	18	100	100	0	1.866	1.862	1.854	1.858	1.096	1.866	0.977	120	604	3261	3128	0.9	2123	1138	2035	1093	0
4	9	14		LD21637	17110	25100	120	1407	1347	293	67	74	46	100	100	0	1693	1650	363	106	113	49	100	100	0	0.844	0.829	0.828	0.833	1.148	0.832	0.973	120	549	2927	2824	-0.244	1340	1587	1280	1544	0
4	10	14		LD21662	17300	25100	120	838	808	148	66	68	14	100	100	0	1562	1502	277	105	107	14	100	100	0	0.53	0.531	0.528	0.533	1.138	0.529	0.977	120	529	2229	2139	-0.916	772	1457	742	1397	0
4	11	14		LD21756	17500	25110	120	713	706	142	67	68	15	100	100	0	775	743	133	105	107	14	100	100	0	0.964	1.002	0.994	0.998	1.16	1.005	0.971	120	514	1316	1277	-0.053	646	670	639	638	0
4	12	14		LD21941	17690	25100	130	798	780	149	67	70	21	100	100	0	893	847	179	106	108	20	100	100	0	0.929	0.962	0.957	0.976	1.168	0.949	0.974	120	567	1518	1454	-0.106	731	787	713	741	0
4	13	14		LD22255	17890	25100	130	973	950	185	66	69	20	100	100	0	1342	1270	276	106	109	22	100	100	0	0.734	0.759	0.758	0.771	1.168	0.744	0.976	120	597	2143	2048	-0.447	907	1236	884	1164	0
4	14	14		LD22310	18090	25100	130	946	889	180	66	68	18	100	100	0	1277	1202	283	104	108	22	100	100	0	0.75	0.75	0.745	0.763	1.164	0.73	0.975	120	566	2053	1921	-0.415	880	1173	823	1098	0
4	15	14		LD23533	18270	25110	120	1260	1204	284	67	72	33	100	100	0	1130	1071	243	106	110	28	100	100	0	1.165	1.178	1.171	1.181	1.123	1.176	0.985	120	528	2217	2102	0.22	1193	1024	1137	965	0
4	16	14		LD23569	18480	25110	130	1327	1302	246	66	71	32	100	100	0	1848	1765	347	105	109	28	100	100	0	0.723	0.745	0.746	0.749	1.127	0.743	0.98	120	621	3004	2896	-0.467	1261	1743	1236	1660	0
4	17	14		LD23655	18670	25110	110	144	163	64	65	67	15	100	100	0	206	231	94	104	105	14	97	95	0	0.775	0.772	0.697	0.791	1.688	0.729	0.734	80	471	181	225	-0.369	79	102	98	127	0
4	18	14		LD23686	18860	25120	130	1314	1233	261	68	92	389	100	91	0	1611	1513	327	105	135	450	98	93	0	0.827	0.827	0.829	0.83	1.111	0.787	0.964	120	606	2752	2573	-0.273	1246	1506	1165	1408	0
4	19	14		LD23954	19060	25110	130	1372	1348	223	65	71	43	100	100	0	1510	1479	275	104	108	27	100	100	0	0.93	0.933	0.936	0.942	1.12	0.923	0.981	120	629	2713	2658	-0.105	1307	1406	1283	1375	0
4	20	14		LD24232	19270	25100	90	491	466	259	65	66	15	100	98	0	609	563	313	104	106	15	100	94	0	0.844	0.874	0.854	0.921	1.474	0.844	0.942	52	368	931	860	-0.245	426	505	401	459	0
4	21	14		LD26135	19450	25110	130	1142	1090	234	64	66	18	100	100	0	1516	1376	350	104	105	14	100	100	0	0.763	0.807	0.79	0.831	1.257	0.781	0.969	120	633	2490	2298	-0.389	1078	1412	1026	1272	0
4	22	14		LD26392	19640	25110	80	298	293	86	64	66	14	100	100	0	383	358	121	104	105	14	100	100	0	0.839	0.902	0.861	0.97	1.625	0.821	0.858	52	328	513	483	-0.254	234	279	229	254	0
4	1	15		LD26875	15540	25280	130	951	903	188	67	70	20	100	100	0	1136	1088	225	106	109	20	100	100	0	0.858	0.851	0.842	0.859	1.16	0.837	0.973	120	694	1914	1818	-0.221	884	1030	836	982	0
4	2	15		LD26991	15740	25280	130	1086	1053	222	66	69	21	100	100	0	1017	965	216	105	107	18	100	100	0	1.118	1.148	1.143	1.164	1.178	1.125	0.967	120	558	1932	1847	0.161	1020	912	987	860	0
4	3	15		LD27030	15940	25290	130	1294	1283	238	66	69	18	100	100	0	1391	1357	248	105	107	20	100	100	0	0.955	0.972	0.974	0.973	1.101	0.969	0.979	120	555	2514	2469	-0.067	1228	1286	1217	1252	0
4	4	15		LD27069	16130	25280	130	1020	957	233	66	71	25	100	100	0	1359	1283	350	106	110	29	100	100	0	0.761	0.757	0.745	0.778	1.255	0.737	0.974	120	545	2207	2068	-0.393	954	1253	891	1177	0
4	5	15		LD46935	16330	25290	140	913	884	255	66	69	21	100	99	0	1019	986	283	106	109	25	100	99	0	0.928	0.93	0.916	0.928	1.428	0.925	0.966	156	599	1760	1698	-0.108	847	913	818	880	0
4	6	15		LD47639	16520	25290	120	1602	1534	351	67	68	15	100	100	0	2319	2236	479	105	107	15	100	100	0	0.693	0.688	0.691	0.686	1.155	0.688	0.973	120	556	3749	3598	-0.528	1535	2214	1467	2131	0
4	7	15		LD48048	16720	25290	120	381	621	428	66	67	15	100	99	0	547	824	537	105	107	16	100	100	0	0.713	0.772	0.745	0.745	1.304	0.779	0.969	120	562	757	1274	-0.489	315	442	555	719	0
4	8	15		LP01562	16910	25290	130	1303	1222	256	68	70	26	100	100	0	1744	1629	356	106	109	34	100	100	0	0.754	0.758	0.754	0.763	1.127	0.749	0.978	120	588	2873	2677	-0.407	1235	1638	1154	1523	0
4	9	15		LP02993	17100	25290	110	2946	2775	572	70	93	106	100	100	0	3281	3084	682	107	136	127	100	100	0	0.906	0.909	0.907	0.915	1.099	0.905	0.986	80	485	6050	5682	-0.142	2876	3174	2705	2977	0
4	10	15		LP03547	17300	25290	130	759	739	136	69	86	93	100	99	0	923	867	187	107	128	110	100	98	0	0.846	0.882	0.87	0.898	1.204	0.861	0.969	120	618	1506	1430	-0.242	690	816	670	760	0
4	11	15		SD04463	17500	25290	130	914	916	191	67	70	17	100	100	0	810	790	176	107	110	19	100	100	0	1.205	1.243	1.22	1.267	1.193	1.229	0.974	120	580	1550	1532	0.269	847	703	849	683	0
4	12	15		SD04693	17700	25290	130	1316	1248	279	69	72	21	100	100	0	1859	1718	431	108	111	23	100	100	0	0.712	0.732	0.72	0.744	1.176	0.719	0.981	120	599	2998	2789	-0.49	1247	1751	1179	1610	0
4	13	15		SD05512	17900	25300	130	984	1121	532	67	69	19	100	100	0	1221	1417	645	108	110	19	100	100	0	0.824	0.805	0.793	0.8	1.238	0.809	0.978	120	583	2030	2363	-0.279	917	1113	1054	1309	0
4	14	15		SD05601	18090	25300	120	585	793	456	66	68	19	100	100	0	775	938	516	105	107	17	100	100	0	0.775	0.873	0.895	0.872	1.271	0.874	0.967	120	514	1189	1560	-0.368	519	670	727	833	0
4	15	15		SD06787	18280	25300	130	979	964	205	65	68	18	100	100	0	1007	958	185	106	107	15	100	100	0	1.014	1.055	1.06	1.056	1.125	1.053	0.973	120	565	1815	1751	0.021	914	901	899	852	0
4	16	15		SD07518	18470	25300	130	1191	1144	223	66	69	19	100	100	0	1398	1323	249	106	108	20	100	100	0	0.871	0.886	0.887	0.885	1.117	0.872	0.973	120	583	2417	2295	-0.2	1125	1292	1078	1217	0
4	17	15		LD29830	18670	25310	130	1018	959	224	65	67	17	100	100	0	1735	1608	388	105	106	16	100	100	0	0.585	0.595	0.587	0.605	1.253	0.595	0.975	120	619	2583	2397	-0.774	953	1630	894	1503	0
4	18	15		LD30157	18870	25310	120	954	881	319	66	70	22	100	99	0	1237	1118	372	106	111	28	100	99	0	0.785	0.805	0.811	0.785	1.338	0.811	0.968	120	514	2019	1827	-0.349	888	1131	815	1012	0
4	19	15		LP08815	19060	25300	130	1320	1303	280	66	68	19	100	100	0	1522	1468	370	105	107	21	100	100	0	0.885	0.908	0.903	0.929	1.222	0.886	0.969	120	565	2671	2600	-0.176	1254	1417	1237	1363	0
4	20	15		LP08921	19250	25300	130	1103	1044	247	65	67	16	100	100	0	952	884	233	104	106	15	100	100	0	1.224	1.255	1.262	1.29	1.24	1.227	0.961	120	619	1886	1759	0.292	1038	848	979	780	0
4	21	15		LP09339	19440	25310	130	908	866	188	63	66	18	100	100	0	898	855	194	105	105	14	100	100	0	1.066	1.071	1.067	1.091	1.233	1.062	0.969	120	602	1638	1553	0.092	845	793	803	750	0
4	22	15		BLANK	19640	25310	100	303	293	88	63	65	17	100	97	0	385	363	103	105	105	15	100	98	0	0.857	0.891	0.89	0.908	1.361	0.873	0.91	80	506	520	488	-0.222	240	280	230	258	0
4	1	16		BLANK	15550	25470	90	1433	1376	638	66	68	15	100	100	0	1390	1313	682	105	107	18	98	98	0	1.064	1.084	1.106	1.243	1.711	1.012	0.944	52	368	2652	2518	0.089	1367	1285	1310	1208	0
4	2	16		BLANK	15740	25470	150	74	393	643	66	68	17	37	31	0	109	439	680	106	107	18	28	25	0	2.667	0.982	1	1.042	2.992	0.95	0.944	156	675	11	660	1.415	8	3	327	333	-50
4	3	16		BLANK	15940	25480	150	81	403	601	66	69	18	44	34	0	114	458	639	106	108	19	37	30	0	1.875	0.957	0.962	1.088	2.831	0.941	0.969	156	608	23	689	0.907	15	8	337	352	-50
4	4	16		BLANK	16130	25480	150	74	357	557	66	70	22	39	32	0	113	420	623	105	109	26	32	30	0	1	0.924	0.998	1.14	3.085	0.896	0.961	156	599	16	606	0	8	8	291	315	-50
4	5	16		BLANK	16330	25480	150	78	410	663	67	69	21	42	33	0	113	471	715	106	108	23	34	27	0	1.571	0.94	0.987	1.152	2.785	0.929	0.971	156	652	18	708	0.652	11	7	343	365	-50
4	6	16		BLANK	16520	25490	90	1594	1457	480	66	68	13	100	100	0	1686	1540	620	105	106	14	98	98	0	0.966	0.969	0.964	1.133	1.925	0.921	0.938	52	370	3109	2826	-0.049	1528	1581	1391	1435	0
4	7	16		LD31802	16720	25490	130	1542	1474	336	66	68	14	100	100	0	2025	1904	412	106	107	15	100	100	0	0.769	0.783	0.787	0.782	1.141	0.79	0.975	120	616	3395	3206	-0.379	1476	1919	1408	1798	0
4	8	16		LD32009	16910	25490	120	1944	1797	531	66	68	16	100	100	0	2195	2068	563	106	107	14	100	100	0	0.899	0.882	0.896	0.873	1.177	0.886	0.98	120	528	3967	3693	-0.154	1878	2089	1731	1962	0
4	9	16		LD32130	17110	25490	120	1315	1207	396	68	81	92	100	98	0	1566	1463	441	106	123	108	100	99	0	0.854	0.839	0.844	0.836	1.296	0.848	0.972	120	549	2707	2496	-0.228	1247	1460	1139	1357	0
4	10	16		LD32234	17300	25490	120	1271	1128	532	67	68	17	100	100	0	1838	1633	798	106	107	14	100	100	0	0.695	0.695	0.715	0.712	1.262	0.682	0.976	120	542	2936	2588	-0.525	1204	1732	1061	1527	0
4	11	16		LD32282	17500	25490	120	1354	1305	229	67	69	16	100	100	0	1901	1823	305	106	108	17	100	100	0	0.717	0.721	0.72	0.721	1.126	0.718	0.982	120	543	3082	2955	-0.48	1287	1795	1238	1717	0
4	12	16		LD32410	17690	25490	130	1453	1363	310	68	72	28	100	100	0	2303	2181	506	108	112	25	100	100	0	0.631	0.625	0.632	0.628	1.154	0.616	0.975	120	598	3580	3368	-0.664	1385	2195	1295	2073	0
4	13	16		LD33695	17890	25490	130	1152	1101	236	68	72	28	100	100	0	1622	1536	376	108	111	21	100	100	0	0.716	0.723	0.716	0.738	1.183	0.709	0.976	120	597	2598	2461	-0.482	1084	1514	1033	1428	0
4	14	16		LD33976	18090	25490	120	1245	1237	445	67	72	42	100	100	0	1361	1296	479	107	110	35	100	100	0	0.939	0.984	0.991	1.025	1.334	0.97	0.968	120	519	2432	2359	-0.09	1178	1254	1170	1189	0
4	15	16		LD34142	18280	25500	130	1741	1643	331	66	69	17	100	100	0	1769	1707	298	106	107	15	100	100	0	1.007	0.985	0.996	0.979	1.13	0.997	0.974	120	503	3338	3178	0.01	1675	1663	1577	1601	0
4	16	16		LD34250	18480	25500	130	1359	1300	264	66	68	17	100	100	0	1944	1851	338	106	107	16	100	100	0	0.703	0.707	0.715	0.704	1.116	0.714	0.983	120	560	3131	2979	-0.507	1293	1838	1234	1745	0
4	17	16		LD34385	18670	25500	120	1777	1728	380	65	66	15	100	100	0	2045	1954	466	104	105	14	100	100	0	0.882	0.899	0.888	0.912	1.193	0.89	0.983	120	500	3653	3513	-0.181	1712	1941	1663	1850	0
4	18	16		LD34564	18860	25500	120	1436	1382	306	66	68	16	100	100	0	1580	1527	329	107	108	15	100	100	0	0.93	0.927	0.941	0.926	1.129	0.924	0.978	120	514	2843	2736	-0.105	1370	1473	1316	1420	0
4	19	16		LD37765	19060	25500	120	1109	1079	213	67	69	19	100	100	0	1204	1150	205	106	109	20	100	100	0	0.949	0.969	0.98	0.966	1.142	0.971	0.974	120	556	2140	2056	-0.076	1042	1098	1012	1044	0
4	20	16		LD37985	19260	25500	130	1978	1877	404	66	70	30	100	100	0	2431	2253	523	105	109	28	100	100	0	0.822	0.843	0.842	0.851	1.131	0.827	0.979	120	596	4238	3959	-0.283	1912	2326	1811	2148	0
4	21	16		LD38375	19450	25500	120	1450	1362	351	64	66	14	100	100	0	1910	1741	519	104	105	13	100	100	0	0.767	0.793	0.773	0.824	1.285	0.775	0.974	120	530	3192	2935	-0.382	1386	1806	1298	1637	0
4	22	16		LD38452	19650	25510	120	1532	1402	481	66	66	15	99	99	0	1819	1626	495	104	105	14	100	100	0	0.855	0.878	0.883	0.849	1.316	0.896	0.968	120	629	3181	2858	-0.226	1466	1715	1336	1522	0
4	1	17		LD38872	15540	25670	150	90	388	669	69	71	15	56	42	0	130	430	685	108	110	17	53	37	0	0.955	0.991	0.995	1.117	2.401	0.978	0.95	156	893	43	641	-0.067	21	22	319	322	-50
4	2	17		LD39062	15740	25670	130	1647	1564	316	67	68	14	100	100	0	2407	2334	498	106	107	15	100	100	0	0.687	0.672	0.669	0.675	1.113	0.66	0.979	120	578	3881	3725	-0.542	1580	2301	1497	2228	0
4	3	17		LD40782	15940	25680	120	963	894	286	67	69	16	100	100	0	1094	1017	316	106	107	14	100	100	0	0.907	0.908	0.909	0.906	1.224	0.911	0.967	120	527	1884	1738	-0.141	896	988	827	911	0
4	4	17		LD40824	16140	25680	120	1561	1451	433	66	70	29	100	100	0	1451	1346	362	106	107	20	100	100	0	1.112	1.117	1.116	1.105	1.223	1.129	0.969	120	512	2840	2625	0.153	1495	1345	1385	1240	0
4	5	17		LD41760	16330	25680	130	1349	1271	319	67	70	18	100	100	0	1732	1600	428	107	108	18	100	100	0	0.789	0.806	0.802	0.817	1.264	0.801	0.968	120	562	2907	2697	-0.342	1282	1625	1204	1493	0
4	6	17		LD41918	16530	25680	120	1312	1248	306	67	69	17	100	100	0	1773	1697	422	107	109	17	100	100	0	0.747	0.743	0.749	0.745	1.165	0.739	0.977	120	562	2911	2771	-0.42	1245	1666	1181	1590	0
4	7	17		LD42374	16720	25680	130	1143	1136	234	67	69	22	100	100	0	1559	1477	312	107	109	21	100	100	0	0.741	0.78	0.783	0.785	1.168	0.769	0.966	120	564	2528	2439	-0.432	1076	1452	1069	1370	0
4	8	17		LD42724	16910	25680	130	1693	1648	305	66	69	26	100	100	0	2000	1904	364	106	109	28	100	100	0	0.859	0.88	0.879	0.883	1.131	0.867	0.97	120	549	3521	3380	-0.219	1627	1894	1582	1798	0
4	9	17		LD27988	17090	25680	130	1030	1004	163	67	75	61	100	100	0	1227	1198	219	106	115	74	100	100	0	0.859	0.858	0.861	0.865	1.154	0.841	0.952	120	581	2084	2029	-0.219	963	1121	937	1092	0
4	10	17		LD28101	17300	25690	130	717	694	208	67	75	61	100	100	0	827	812	215	106	116	74	100	100	0	0.902	0.888	0.886	0.877	1.185	0.899	0.921	120	588	1371	1333	-0.15	650	721	627	706	0
4	11	17		LD28571	17490	25690	130	1545	1495	293	67	69	16	100	100	0	1725	1715	308	106	107	17	100	100	0	0.913	0.888	0.885	0.883	1.161	0.893	0.97	120	591	3097	3037	-0.131	1478	1619	1428	1609	0
4	12	17		LD30834	17700	25690	120	1463	1419	350	68	70	19	100	100	0	1982	1911	425	106	109	19	100	100	0	0.744	0.748	0.763	0.735	1.315	0.756	0.966	120	543	3271	3156	-0.427	1395	1876	1351	1805	0
4	13	17		LD31228	17890	25690	130	1632	1544	340	67	70	27	100	100	0	1801	1708	376	107	108	18	100	100	0	0.924	0.923	0.919	0.926	1.141	0.907	0.965	120	588	3259	3078	-0.114	1565	1694	1477	1601	0
4	14	17		LD32549	18080	25690	130	1795	1697	369	68	73	44	100	100	0	2059	1968	450	105	109	38	100	100	0	0.884	0.874	0.874	0.88	1.133	0.864	0.959	120	510	3681	3492	-0.178	1727	1954	1629	1863	0
4	15	17		LD41783	18280	25690	180	1855	1916	644	66	70	36	100	100	0	2331	2437	865	106	108	31	100	99	0	0.804	0.794	0.789	0.816	1.326	0.781	0.971	256	749	4014	4181	-0.315	1789	2225	1850	2331	0
4	16	17		LD44376	18480	25690	130	1519	1436	274	66	67	15	100	100	0	1520	1429	282	105	106	15	100	100	0	1.027	1.035	1.035	1.041	1.107	1.025	0.982	120	524	2868	2694	0.038	1453	1415	1370	1324	0
4	17	17		LD45339	18680	25690	130	1299	1194	343	66	68	15	100	100	0	1624	1466	471	105	106	16	100	99	0	0.812	0.829	0.817	0.873	1.324	0.809	0.976	120	579	2752	2489	-0.301	1233	1519	1128	1361	0
4	18	17		LD45706	18870	25690	130	1405	1360	306	66	68	15	100	100	0	2175	2060	521	105	107	15	100	100	0	0.647	0.662	0.647	0.677	1.206	0.65	0.979	120	526	3409	3249	-0.628	1339	2070	1294	1955	0
4	19	17		LD46805	19060	25700	120	1493	1415	351	65	67	14	100	100	0	2093	1996	482	105	106	13	100	100	0	0.718	0.714	0.706	0.714	1.196	0.715	0.966	120	462	3416	3241	-0.477	1428	1988	1350	1891	0
4	20	17		LD47843	19240	25700	130	1730	1529	680	67	72	33	97	95	0	1863	1652	701	105	110	31	100	100	0	0.946	0.945	0.939	0.875	1.447	0.953	0.968	120	557	3421	3009	-0.08	1663	1758	1462	1547	0
4	21	17		SD03117	19460	25700	120	665	650	262	67	72	40	100	99	0	852	792	302	105	110	30	99	99	0	0.801	0.849	0.832	0.848	1.258	0.852	0.962	120	535	1345	1270	-0.321	598	747	583	687	0
4	22	17		SD03467	19650	25700	120	1136	1058	230	66	68	28	100	100	0	1687	1581	334	105	107	18	100	100	0	0.676	0.672	0.67	0.675	1.187	0.67	0.969	120	562	2652	2468	-0.564	1070	1582	992	1476	0
4	1	18		SD03723	15550	25870	130	507	865	644	68	70	15	99	99	0	767	1097	691	108	109	14	100	100	0	0.666	0.806	0.771	0.729	1.424	0.854	0.939	120	636	1098	1786	-0.586	439	659	797	989	0
4	2	18		SD04735	15750	25870	130	1431	1354	317	67	68	15	100	100	0	1771	1664	403	106	108	15	100	100	0	0.819	0.826	0.831	0.842	1.211	0.828	0.964	120	534	3029	2845	-0.288	1364	1665	1287	1558	0
4	3	18		SD05618	15930	25870	130	1806	1765	298	67	68	16	100	100	0	1920	1869	318	108	108	14	100	100	0	0.96	0.964	0.966	0.968	1.122	0.954	0.977	120	525	3551	3459	-0.059	1739	1812	1698	1761	0
4	4	18		SD06302	16130	25870	130	4342	4040	996	68	73	32	100	100	0	3304	3121	786	108	110	26	100	100	0	1.337	1.318	1.304	1.321	1.118	1.303	0.983	120	557	7470	6985	0.419	4274	3196	3972	3013	0
4	5	18		SD10782	16330	25870	130	2308	2159	419	69	73	31	100	100	0	2478	2284	499	106	109	26	100	100	0	0.944	0.96	0.953	0.97	1.113	0.939	0.981	120	557	4611	4268	-0.083	2239	2372	2090	2178	0
4	6	18		SD10882	16530	25880	130	1507	1506	373	68	68	14	100	100	0	1642	1628	377	106	108	15	100	100	0	0.937	0.945	0.946	0.941	1.173	0.957	0.974	120	532	2975	2960	-0.094	1439	1536	1438	1522	0
4	7	18		GH01128	16720	25880	120	1701	1631	331	68	69	24	100	100	0	2057	1912	362	106	110	39	100	100	0	0.837	0.865	0.871	0.864	1.11	0.868	0.981	120	462	3584	3369	-0.257	1633	1951	1563	1806	0
4	8	18		GH02457	16900	25880	130	1171	1180	353	67	71	31	100	100	0	2043	2041	621	106	111	44	100	100	0	0.57	0.575	0.571	0.577	1.192	0.564	0.961	120	542	3041	3048	-0.811	1104	1937	1113	1935	0
4	9	18		GH03188	17110	25880	120	1379	1311	261	66	72	51	100	100	0	1363	1284	256	105	113	69	100	100	0	1.044	1.056	1.065	1.058	1.116	1.052	0.982	120	504	2571	2424	0.062	1313	1258	1245	1179	0
4	10	18		GH04075	17310	25900	160	1651	1612	520	67	78	79	99	99	0	1693	1659	498	106	118	91	100	99	0	0.998	0.995	0.996	0.984	1.149	1.003	0.976	208	579	3171	3098	-0.003	1584	1587	1545	1553	0
4	11	18		SD03094	17500	25880	120	1602	1588	300	65	69	37	100	100	0	1893	1825	423	105	108	36	100	100	0	0.86	0.885	0.881	0.907	1.251	0.863	0.97	120	442	3325	3243	-0.218	1537	1788	1523	1720	0
4	12	18		SD05389	17690	25880	130	2997	2918	675	66	69	21	100	100	0	2533	2485	541	105	108	23	100	100	0	1.207	1.198	1.201	1.194	1.138	1.192	0.98	120	563	5359	5232	0.272	2931	2428	2852	2380	0
4	13	18		SD05785	17890	25880	110	260	316	160	67	71	25	100	98	0	326	343	182	106	111	30	95	85	0	0.877	1.051	1.101	1.226	1.855	0.983	0.833	80	498	413	486	-0.189	193	220	249	237	0
4	14	18		SD06557	18090	25880	130	1420	1433	403	68	75	30	100	100	0	2096	2092	570	105	112	32	100	100	0	0.679	0.687	0.699	0.691	1.249	0.676	0.961	120	575	3343	3352	-0.558	1352	1991	1365	1987	0
4	15	18		SD07655	18280	25890	120	1825	1749	396	66	71	33	100	100	0	2454	2313	517	103	107	26	100	100	0	0.748	0.762	0.77	0.763	1.178	0.757	0.974	120	457	4110	3893	-0.419	1759	2351	1683	2210	0
4	16	18		SD07723	18480	25890	130	2068	1970	376	67	102	264	100	100	0	2549	2407	457	106	130	180	100	100	0	0.819	0.827	0.822	0.829	1.096	0.826	0.977	120	627	4444	4204	-0.288	2001	2443	1903	2301	0
4	17	18		BLANK	18680	25870	80	344	329	119	67	69	17	100	100	0	399	370	125	105	106	16	100	98	0	0.942	0.989	0.997	1.022	1.516	0.981	0.879	52	302	571	527	-0.086	277	294	262	265	0
4	18	18		BLANK	18860	25880	150	72	139	166	67	69	18	28	23	0	108	170	161	106	108	17	26	18	0	2.5	1.125	1.182	1.329	3.438	1.044	0.892	156	597	7	136	1.322	5	2	72	64	-50
4	19	18		BLANK	19060	25880	150	71	116	116	69	79	91	16	13	0	109	147	106	108	114	55	16	14	0	2	1.205	1.081	1.204	3.038	1.127	0.791	156	555	3	86	1	2	1	47	39	-50
4	20	18		BLANK	19250	25890	150	71	106	86	71	88	123	16	5	0	106	139	85	109	119	85	16	9	0	0	1.167	1.108	1.317	3.252	1.142	0.667	156	600	-3	65	Error	0	-3	35	30	-50
4	21	18		BLANK	19450	25890	150	69	120	118	69	75	33	22	19	0	107	155	120	107	111	24	21	17	0	0	1.063	1.01	1.167	3.097	1.027	0.79	156	614	0	99	Error	0	0	51	48	-50
4	22	18		BLANK	19640	25890	150	70	119	100	67	72	30	28	24	0	108	154	100	107	110	20	27	23	0	3	1.106	1.027	1.114	2.899	1.103	0.726	156	778	4	99	1.585	3	1	52	47	-50
4	1	19		BLANK	15540	26060	150	72	278	474	72	77	58	22	21	0	111	321	488	112	116	56	21	20	0	0	0.986	0.909	1.029	2.736	0.972	0.91	156	816	-1	415	Error	0	-1	206	209	-50
4	2	19		BLANK	15740	26060	150	72	225	451	70	83	89	16	15	0	105	263	486	111	123	93	14	14	0	-0.333	1.02	0.913	0.947	3.125	0.933	0.933	156	587	-4	307	Error	2	-6	155	152	-50
4	3	19		BLANK	15930	26060	150	72	285	536	70	73	23	26	21	0	111	323	547	110	112	22	21	18	0	2	1.009	1.111	1.134	2.853	0.982	0.941	156	585	3	428	1	2	1	215	213	-50
4	4	19		BLANK	16130	26060	150	70	215	397	70	76	30	19	16	0	110	255	421	110	113	25	19	16	0	0	1	1	0.921	3.377	0.947	0.936	156	611	0	290	Error	0	0	145	145	-50
4	5	19		BLANK	16320	26060	150	73	234	392	70	74	27	25	22	0	110	279	413	110	113	25	22	17	0	100000	0.97	1.065	1.125	3.13	0.948	0.942	156	612	3	333	16.61	3	0	164	169	-50
4	6	19		BLANK	16520	26060	150	74	226	331	68	70	16	35	27	0	111	265	348	108	109	16	30	25	0	2	1.006	0.963	0.998	3.205	0.958	0.955	156	597	9	315	1	6	3	158	157	-50
4	7	19		BLANK	16720	26060	150	81	300	394	68	70	22	40	35	0	116	340	404	108	109	35	33	32	0	1.625	1	1.034	1.035	2.704	0.972	0.947	156	566	21	464	0.7	13	8	232	232	-50
4	8	19		BLANK	16910	26070	150	72	235	401	68	70	23	30	19	0	110	274	417	107	108	35	17	16	0	1.333	1	1.045	1.142	3.28	0.958	0.969	156	595	7	334	0.415	4	3	167	167	-50
4	9	19		BLANK	17110	26070	150	73	259	425	67	69	16	37	28	0	109	282	414	106	108	17	27	20	0	2	1.091	1.143	1.427	3.652	1.035	0.949	156	569	9	368	1	6	3	192	176	-50
4	10	19		BLANK	17300	26070	150	72	86	48	67	76	70	12	3	0	105	117	45	108	116	73	7	1	0	-1.667	2.111	1.138	1.15	3.274	0.974	0.898	156	509	2	28	Error	5	-3	19	9	-50
4	11	19		BLANK	17500	26070	150	68	118	129	68	76	69	16	12	0	106	160	142	107	115	71	15	13	0	0	0.943	0.814	0.779	2.875	0.927	0.928	156	541	-1	103	Error	0	-1	50	53	-50
4	12	19		BLANK	17690	26070	150	75	192	238	68	73	28	32	26	0	111	235	247	108	114	37	28	25	0	2.333	0.976	0.903	0.995	2.928	0.947	0.898	156	623	10	251	1.222	7	3	124	127	-50
4	13	19		ResGen_CK_1A2	17880	26080	130	653	642	181	71	84	47	100	99	0	1001	942	214	109	123	47	100	100	0	0.652	0.685	0.676	0.668	1.274	0.696	0.943	120	590	1474	1404	-0.616	582	892	571	833	0
4	14	19		ResGen_CK_1A4	18080	26080	120	757	741	183	72	88	50	100	100	0	652	643	117	108	124	45	100	100	0	1.259	1.25	1.262	1.236	1.224	1.288	0.943	120	544	1229	1204	0.332	685	544	669	535	0
4	15	19		ResGen_CK_1A6	18270	26080	120	1033	933	306	69	84	68	98	96	0	983	920	253	106	119	54	99	98	0	1.099	1.061	1.062	1.029	1.26	1.091	0.962	120	469	1841	1678	0.136	964	877	864	814	0
4	16	19		ResGen_CK_1A8	18440	26080	130	2539	2278	1340	73	168	370	93	79	0	1880	1675	1048	111	184	265	92	80	0	1.394	1.41	1.405	1.437	1.255	1.49	0.916	120	591	4235	3769	0.479	2466	1769	2205	1564	0
4	17	19		ResGen_CK_1A10	18710	26080	130	1119	1149	263	72	150	328	100	95	0	1219	1202	290	111	174	240	97	93	0	0.945	0.987	0.977	1.016	1.319	0.969	0.955	120	632	2155	2168	-0.082	1047	1108	1077	1091	0
4	18	19		ResGen_CK_1A12	18860	26080	150	108	142	142	68	77	42	46	23	0	143	182	152	108	116	45	38	18	0	1.143	1	1.074	1.172	2.115	0.946	0.933	156	619	75	148	0.193	40	35	74	74	-50
4	19	19		ResGen_CK_1C2	19060	26080	120	678	627	193	72	102	160	94	82	0	754	685	216	112	134	127	99	86	0	0.944	0.969	0.953	0.996	1.335	0.996	0.944	120	526	1248	1128	-0.083	606	642	555	573	0
4	20	19		ResGen_CK_1C4	19260	26090	120	10056	9292	3891	75	107	161	100	98	0	7267	6505	2704	111	133	127	99	97	0	1.395	1.442	1.461	1.454	1.235	1.444	0.985	120	527	17137	15611	0.48	9981	7156	9217	6394	0
4	21	19		ResGen_CK_1C6	19460	26090	120	874	780	351	72	80	38	100	95	0	769	701	289	110	116	29	97	95	0	1.217	1.198	1.199	1.222	1.365	1.208	0.965	120	548	1461	1299	0.283	802	659	708	591	0
4	22	19		ResGen_CK_1C8	19650	26080	110	770	760	147	70	76	27	100	100	0	691	659	123	110	115	23	100	100	0	1.205	1.257	1.26	1.27	1.181	1.243	0.968	80	507	1281	1239	0.269	700	581	690	549	0
4	1	20		ResGen_CK_1C10	15550	26260	120	478	466	111	74	101	136	96	84	0	397	396	77	116	142	147	97	44	0	1.438	1.4	1.389	1.386	1.278	1.184	0.893	120	592	685	672	0.524	404	281	392	280	0
4	2	20		ResGen_CK_1C12	15750	26260	130	5623	5170	2128	75	106	142	100	100	0	5562	5039	2124	115	147	152	100	99	0	1.019	1.035	1.02	1.058	1.225	1.022	0.978	120	556	10995	10019	0.027	5548	5447	5095	4924	0
4	3	20		ResGen_CK_1E2	15940	26260	130	1087	960	353	75	82	32	100	100	0	1188	1066	388	114	120	30	100	100	0	0.942	0.93	0.924	0.934	1.228	0.922	0.968	120	559	2086	1837	-0.086	1012	1074	885	952	0
4	4	20		ResGen_CK_1E4	16140	26260	120	920	883	251	73	81	34	100	100	0	765	727	194	114	119	28	100	100	0	1.301	1.321	1.306	1.325	1.198	1.317	0.964	120	509	1498	1423	0.38	847	651	810	613	0
4	5	20		ResGen_CK_1E6	16340	26270	120	2262	3025	2254	72	78	34	100	100	0	2380	2863	2039	114	120	42	100	97	0	0.966	1.074	1.072	1.056	1.359	1.088	0.981	120	514	4456	5702	-0.049	2190	2266	2953	2749	0
4	6	20		ResGen_CK_1E8	16530	26260	130	3551	3555	1448	70	73	30	100	100	0	3352	3231	1303	110	114	38	100	100	0	1.074	1.117	1.11	1.129	1.191	1.102	0.984	120	577	6723	6606	0.103	3481	3242	3485	3121	0
4	7	20		ResGen_CK_1E10	16720	26270	130	551	540	98	68	70	16	100	100	0	626	613	104	108	109	15	100	100	0	0.932	0.935	0.935	0.934	1.176	0.935	0.957	120	555	1001	977	-0.101	483	518	472	505	0
4	8	20		ResGen_CK_1E12	16920	26270	130	609	584	117	68	70	17	100	100	0	673	644	124	109	111	16	100	100	0	0.959	0.964	0.967	0.968	1.178	0.971	0.957	120	542	1105	1051	-0.06	541	564	516	535	0
4	9	20		ResGen_CK_1G2	17110	26270	130	944	919	158	68	74	34	100	100	0	974	943	156	111	114	31	100	100	0	1.015	1.023	1.027	1.027	1.147	1.018	0.969	120	559	1739	1683	0.022	876	863	851	832	0
4	10	20		ResGen_CK_1G4	17310	26270	130	625	604	210	70	72	17	100	100	0	879	835	266	110	112	18	100	100	0	0.722	0.737	0.72	0.726	1.21	0.74	0.962	120	567	1324	1259	-0.47	555	769	534	725	0
4	11	20		ResGen_CK_1G6	17500	26270	120	488	459	132	71	76	43	100	98	0	532	492	137	110	114	35	100	99	0	0.988	1.016	1.005	1.021	1.307	0.993	0.935	120	494	839	770	-0.017	417	422	388	382	0
4	12	20		ResGen_CK_1G8	17700	26270	130	3202	3295	1208	71	77	42	100	100	0	2396	2340	873	111	117	37	100	100	0	1.37	1.446	1.425	1.462	1.183	1.425	0.977	120	577	5416	5453	0.454	3131	2285	3224	2229	0
4	13	20		ResGen_CK_1G10	17900	26260	110	727	632	240	71	77	34	100	97	0	876	749	263	111	121	54	100	96	0	0.858	0.879	0.868	0.864	1.266	0.874	0.949	80	474	1421	1199	-0.222	656	765	561	638	0
4	14	20		ResGen_CK_1G12	18090	26280	130	874	829	268	71	78	39	100	100	0	737	687	221	108	115	35	100	100	0	1.277	1.309	1.29	1.338	1.196	1.311	0.952	120	582	1432	1337	0.352	803	629	758	579	0
4	15	20		HRB_9	18290	26270	130	4737	4711	1134	68	77	41	100	100	0	2759	2736	654	108	116	35	100	100	0	1.761	1.767	1.739	1.789	1.279	1.783	0.962	120	543	7320	7271	0.817	4669	2651	4643	2628	0
4	16	20		HRB_25	18480	26270	130	1515	1469	327	70	105	210	100	99	0	1441	1370	363	109	142	164	99	97	0	1.085	1.109	1.09	1.148	1.279	1.093	0.971	120	605	2777	2660	0.117	1445	1332	1399	1261	0
4	17	20		HRB_41	18680	26270	110	2403	2046	1013	71	112	210	97	88	0	2362	2104	955	109	162	281	97	87	0	1.035	0.99	0.955	0.961	1.183	1.013	0.957	80	473	4585	3970	0.05	2332	2253	1975	1995	0
4	18	20		Henikoff_13	18880	26280	120	2298	2039	1036	68	86	72	100	99	0	1271	1197	580	108	123	89	98	90	0	1.917	1.81	1.779	1.832	1.272	1.858	0.907	120	513	3393	3060	0.939	2230	1163	1971	1089	0
4	19	20		Duke_1	19070	26280	130	3463	3349	2121	69	92	84	100	98	0	2417	2343	1408	109	126	81	100	95	0	1.471	1.468	1.449	1.447	1.26	1.51	0.951	120	550	5702	5514	0.556	3394	2308	3280	2234	0
4	20	20		Duke_27	19270	26280	120	4852	6810	5215	69	88	82	100	100	0	3053	3916	2888	108	122	82	100	99	0	1.624	1.77	1.675	1.795	1.375	1.798	0.961	120	477	7728	10549	0.7	4783	2945	6741	3808	0
4	21	20		HRB_13	19450	26290	120	1030	999	348	66	72	35	99	99	0	910	856	249	107	112	28	100	100	0	1.2	1.246	1.222	1.214	1.252	1.283	0.953	120	474	1767	1682	0.264	964	803	933	749	0
4	22	20		HRB_29	19650	26280	130	1075	1049	184	67	72	24	100	100	0	1199	1141	236	107	112	24	100	100	0	0.923	0.95	0.938	0.966	1.244	0.941	0.967	120	681	2100	2016	-0.115	1008	1092	982	1034	0
4	1	21		Henikoff_1	15550	26450	130	8138	8328	1973	75	81	39	100	100	0	4318	4318	980	115	120	33	100	100	0	1.918	1.964	1.961	1.964	1.096	1.977	0.974	120	742	12266	12456	0.94	8063	4203	8253	4203	0
4	2	21		Henikoff_17	15750	26460	140	8080	6704	4458	77	89	91	100	94	0	4824	3909	2499	117	130	98	94	92	0	1.7	1.748	1.744	1.791	1.42	1.772	0.982	156	788	12710	10419	0.766	8003	4707	6627	3792	0
4	3	21		Duke_5	15950	26450	120	904	1278	1053	75	78	20	97	95	0	1007	1255	973	116	119	19	98	95	0	0.93	1.056	0.974	1.051	1.527	1.059	0.937	120	542	1720	2342	-0.104	829	891	1203	1139	0
4	4	21		Riddiford_4	16130	26450	150	89	211	321	72	77	35	31	23	0	126	273	412	114	118	27	28	18	0	1.417	0.874	1.136	1.138	2.793	0.792	0.922	156	790	29	298	0.503	17	12	139	159	-50
4	5	21		Auld_1	16330	26450	130	1935	1883	481	71	75	33	100	100	0	1755	1686	407	114	117	24	100	100	0	1.136	1.153	1.12	1.157	1.223	1.183	0.956	120	704	3505	3384	0.184	1864	1641	1812	1572	0
4	6	21		Auld_3	16550	26440	80	172	470	497	69	71	15	86	75	0	200	579	612	112	112	16	90	75	0	1.17	0.859	0.838	1.043	2.116	0.813	0.902	52	293	191	868	0.227	103	88	401	467	0
4	7	21		Auld_5	16720	26460	140	2951	2488	1458	70	72	20	100	100	0	1853	1534	879	113	114	20	98	95	0	1.656	1.702	1.681	1.872	1.721	1.708	0.945	156	752	4621	3839	0.727	2881	1740	2418	1421	0
4	8	21		SP2	16920	26460	140	7928	7323	3304	71	81	54	100	100	0	5323	4820	2193	114	122	49	99	98	0	1.508	1.541	1.541	1.65	1.533	1.538	0.984	156	735	13066	11958	0.593	7857	5209	7252	4706	0
4	9	21		SP4	17120	26460	120	3557	3288	1175	71	83	59	100	100	0	2772	2490	895	114	123	52	100	100	0	1.312	1.354	1.335	1.381	1.289	1.371	0.961	120	578	6144	5593	0.391	3486	2658	3217	2376	0
4	10	21		SP6	17310	26470	120	137	275	313	70	72	15	94	88	0	170	323	347	112	113	16	94	85	0	1.155	0.972	1.035	1.136	1.89	0.913	0.935	120	559	125	416	0.208	67	58	205	211	0
4	11	21		Human	17490	26460	150	84	243	396	70	76	44	29	18	0	121	262	360	112	116	36	26	17	0	1.556	1.153	1.141	1.29	3.24	1.11	0.928	156	783	23	323	0.637	14	9	173	150	-50
4	12	21		Lambda	17700	26460	140	7282	6953	2366	71	79	47	100	99	0	3693	3551	1294	113	119	39	95	95	0	2.014	2.002	2.043	2.151	1.572	1.965	0.953	156	785	10791	10320	1.01	7211	3580	6882	3438	0
4	13	21		Fly Genomic	17910	26460	120	1409	1272	640	71	80	36	100	98	0	1056	929	438	114	124	54	95	92	0	1.42	1.474	1.441	1.52	1.474	1.488	0.94	120	609	2280	2016	0.506	1338	942	1201	815	0
4	14	21		Fly Genomic-Digested	18090	26460	130	2343	2200	694	70	74	27	100	100	0	2659	2418	856	111	116	33	99	98	0	0.892	0.923	0.906	0.994	1.553	0.905	0.97	120	612	4821	4437	-0.165	2273	2548	2130	2307	0
4	15	21		Fly Genomic-Random Primed	18290	26470	140	1131	2129	2267	68	74	33	98	98	0	677	1497	1537	109	114	30	93	91	0	1.871	1.485	1.413	1.703	2.095	1.49	0.96	156	765	1631	3449	0.904	1063	568	2061	1388	0
4	16	21		Blank	18480	26470	130	1186	1045	471	68	71	28	100	100	0	1212	1067	457	107	111	23	100	100	0	1.012	1.018	1.02	1.017	1.197	1.016	0.968	120	622	2223	1937	0.017	1118	1105	977	960	0
4	17	21		EMPTY	18670	26460	150	67	68	13	69	87	158	0	0	0	107	109	15	108	134	212	0	0	0	2	-1	1.071	0.999	3.501	0.734	0.96	156	794	-3	0	1	-2	-1	-1	1	-75
4	18	21		EMPTY	18860	26470	150	68	69	14	67	80	95	0	0	0	111	112	13	108	122	141	0	0	0	0.333	0.5	1	0.88	3.885	2.51	0.041	156	776	4	6	-1.585	1	3	2	4	-75
4	19	21		EMPTY	19060	26470	150	66	67	14	68	76	41	0	0	0	109	110	16	108	114	32	4	0	0	-2	-0.5	1.101	1.069	3.312	0.838	0.131	156	754	-1	1	Error	-2	1	-1	2	-75
4	20	21		EMPTY	19250	26470	150	67	67	15	68	74	40	0	0	0	107	108	14	107	111	30	3	0	0	100000	-1	1.063	0.986	3.58	2.351	0.207	156	741	-1	0	16.61	-1	0	-1	1	-75
4	21	21		EMPTY	19450	26470	150	65	66	14	65	69	22	8	0	0	105	106	14	105	108	21	7	0	0	0	1	0.806	0.95	3.284	1.955	0.034	156	730	0	2	Error	0	0	1	1	-75
4	22	21		EMPTY	19640	26470	150	66	70	37	64	68	21	8	3	0	107	110	24	105	108	21	8	4	0	1	1.2	1.023	1.019	3.075	1.416	0.21	156	920	4	11	0	2	2	6	5	-75
5	1	1		LD11215	2040	26970	130	1793	1749	448	62	64	15	100	100	0	2217	2096	509	103	104	15	100	100	0	0.819	0.846	0.849	0.846	1.088	0.847	0.991	120	751	3845	3680	-0.288	1731	2114	1687	1993	0
5	2	1		LD11394	2230	26980	120	810	862	308	62	65	19	100	100	0	769	829	310	103	104	16	100	100	0	1.123	1.102	1.108	1.116	1.121	1.08	0.982	120	594	1414	1526	0.168	748	666	800	726	0
5	3	1		LD11885	2430	26980	130	1696	1708	353	61	63	15	100	100	0	1539	1538	318	102	103	14	100	100	0	1.138	1.147	1.141	1.15	1.077	1.132	0.991	120	662	3072	3083	0.186	1635	1437	1647	1436	0
5	4	1		LD12084	2620	26980	130	1355	1379	294	63	64	16	100	100	0	1696	1710	357	102	103	15	100	100	0	0.811	0.818	0.82	0.819	1.089	0.816	0.99	120	695	2886	2924	-0.303	1292	1594	1316	1608	0
5	5	1		LD12611	2830	26990	120	1399	1415	331	63	65	16	100	100	0	2125	2114	451	103	104	16	100	100	0	0.661	0.672	0.672	0.67	1.077	0.674	0.992	120	591	3358	3363	-0.598	1336	2022	1352	2011	0
5	6	1		LD12690	3020	26980	150	1028	1030	227	63	66	33	100	100	0	1035	1055	255	104	106	22	100	100	0	1.037	1.017	1.027	1.023	1.105	1.002	0.985	156	804	1896	1918	0.052	965	931	967	951	0
5	7	1		GM03767	3200	26980	130	794	804	142	63	66	28	100	100	0	916	907	156	103	107	28	100	100	0	0.899	0.922	0.923	0.923	1.115	0.917	0.982	120	658	1544	1545	-0.153	731	813	741	804	0
5	8	1		GM03811	3410	26980	130	935	916	167	63	66	26	100	100	0	1323	1279	234	104	107	27	100	100	0	0.715	0.726	0.725	0.732	1.158	0.722	0.985	120	695	2091	2028	-0.483	872	1219	853	1175	0
5	9	1		GM04011	3600	26990	130	674	678	128	63	65	17	100	100	0	800	803	134	105	107	22	100	100	0	0.879	0.881	0.88	0.878	1.133	0.89	0.976	120	663	1306	1313	-0.186	611	695	615	698	0
5	10	1		GM04037	3800	26990	120	1058	1033	251	61	65	23	100	100	0	1599	1542	353	103	106	34	100	100	0	0.666	0.675	0.676	0.673	1.09	0.675	0.987	120	576	2493	2411	-0.585	997	1496	972	1439	0
5	11	1		GM04269	3990	26990	140	547	525	121	64	65	21	99	99	0	589	576	124	104	106	28	99	98	0	0.996	0.977	0.982	0.975	1.175	0.966	0.968	156	746	968	933	-0.006	483	485	461	472	0
5	12	1		GM04363	4190	27000	130	1132	1101	196	65	67	17	100	100	0	1132	1113	178	107	108	18	100	100	0	1.041	1.03	1.022	1.027	1.096	1.025	0.986	120	641	2092	2042	0.058	1067	1025	1036	1006	0
5	13	1		GM04951	4380	26990	130	1137	1122	168	63	67	36	100	100	0	1244	1229	174	106	108	35	100	100	0	0.944	0.943	0.939	0.943	1.082	0.936	0.987	120	665	2212	2182	-0.084	1074	1138	1059	1123	0
5	14	1		GM04983	4580	27000	120	972	951	158	64	70	40	100	100	0	1325	1286	203	105	111	43	100	100	0	0.744	0.751	0.745	0.752	1.114	0.75	0.982	120	609	2128	2068	-0.426	908	1220	887	1181	0
5	15	1		GM05016	4780	27000	130	731	721	148	65	67	18	100	100	0	916	903	177	105	107	20	100	100	0	0.821	0.822	0.813	0.823	1.148	0.834	0.969	120	646	1477	1454	-0.284	666	811	656	798	0
5	16	1		GM05554	4960	27000	120	1595	1577	333	66	68	21	100	100	0	2172	2108	457	105	107	21	100	100	0	0.74	0.754	0.754	0.755	1.095	0.748	0.991	120	580	3596	3514	-0.435	1529	2067	1511	2003	0
5	17	1		GM05702	5160	26990	130	998	997	217	66	70	23	100	100	0	1240	1240	281	106	110	27	100	100	0	0.822	0.821	0.814	0.824	1.118	0.812	0.984	120	660	2066	2065	-0.283	932	1134	931	1134	0
5	18	1		GM05817	5350	27000	140	729	722	156	66	69	18	100	99	0	1113	1105	225	106	108	17	100	99	0	0.658	0.657	0.659	0.656	1.127	0.653	0.983	156	720	1670	1655	-0.603	663	1007	656	999	0
5	19	1		GM07827	5550	27000	140	820	782	218	66	69	18	100	100	0	936	873	236	106	108	18	99	98	0	0.908	0.934	0.928	0.953	1.254	0.929	0.98	156	697	1584	1483	-0.139	754	830	716	767	0
5	20	1		GM08320	5730	27000	130	1285	1216	243	68	79	76	100	100	0	1661	1575	313	107	121	98	100	100	0	0.783	0.782	0.781	0.783	1.076	0.779	0.99	120	614	2771	2616	-0.353	1217	1554	1148	1468	0
5	21	1		GM08654	5940	27000	140	968	984	282	68	85	94	98	98	0	1434	1466	425	108	127	119	98	97	0	0.679	0.675	0.674	0.693	1.334	0.672	0.985	156	791	2226	2274	-0.559	900	1326	916	1358	0
5	22	1		GM08694	6140	27010	130	724	728	134	67	71	36	100	100	0	683	707	204	108	112	32	100	100	0	1.143	1.104	1.118	1.125	1.182	1.071	0.917	120	743	1232	1260	0.192	657	575	661	599	0
5	1	2		GM08821	2040	27170	130	950	963	278	62	62	14	100	100	0	1122	1122	314	102	102	14	100	100	0	0.871	0.883	0.891	0.885	1.111	0.88	0.987	120	662	1908	1921	-0.2	888	1020	901	1020	0
5	2	2		GM08921	2230	27170	130	1099	1089	262	61	64	28	100	100	0	1766	1718	399	100	103	40	100	100	0	0.623	0.635	0.633	0.633	1.089	0.636	0.989	120	565	2704	2646	-0.683	1038	1666	1028	1618	0
5	3	2		LD14406	2430	27170	120	1846	1775	405	62	67	29	100	100	0	2779	2610	594	101	106	43	100	100	0	0.666	0.683	0.685	0.685	1.107	0.681	0.991	120	544	4462	4222	-0.586	1784	2678	1713	2509	0
5	4	2		LD14510	2630	27180	120	827	782	194	63	64	17	100	100	0	861	842	185	100	102	16	100	100	0	1.004	0.969	0.958	0.956	1.138	0.972	0.979	120	544	1525	1461	0.006	764	761	719	742	0
5	5	2		LD14687	2830	27180	120	1046	1045	229	61	63	15	100	100	0	1356	1327	283	100	101	14	100	100	0	0.784	0.802	0.8	0.802	1.089	0.801	0.989	120	514	2241	2211	-0.351	985	1256	984	1227	0
5	6	2		LD14717	3020	27180	120	1638	1541	274	62	63	16	100	100	0	1377	1304	221	101	102	15	100	100	0	1.235	1.229	1.224	1.229	1.099	1.229	0.988	120	512	2852	2682	0.305	1576	1276	1479	1203	0
5	7	2		LD14839	3220	27180	120	1005	961	216	62	65	29	100	100	0	1326	1272	270	103	105	30	100	100	0	0.771	0.769	0.776	0.768	1.105	0.771	0.985	120	530	2166	2068	-0.375	943	1223	899	1169	0
5	8	2		LD14901	3410	27180	120	1885	1725	544	63	63	14	100	100	0	2328	2095	629	103	104	14	100	100	0	0.819	0.834	0.834	0.829	1.087	0.838	0.994	120	534	4047	3654	-0.288	1822	2225	1662	1992	0
5	9	2		LD15349	3600	27180	120	852	814	185	63	66	20	100	100	0	1131	1082	237	103	106	27	100	100	0	0.768	0.767	0.766	0.767	1.121	0.762	0.982	120	535	1817	1730	-0.382	789	1028	751	979	0
5	10	2		LD15362	3800	27180	120	1213	1161	251	62	65	23	100	100	0	1727	1637	329	103	106	32	100	100	0	0.709	0.716	0.717	0.715	1.096	0.715	0.988	120	514	2775	2633	-0.497	1151	1624	1099	1534	0
5	11	2		LD15403	3990	27180	120	958	916	200	61	64	22	100	100	0	1135	1085	227	102	104	31	100	100	0	0.868	0.87	0.867	0.87	1.1	0.864	0.986	120	531	1930	1838	-0.204	897	1033	855	983	0
5	12	2		LD15411	4190	27170	110	870	781	437	64	66	16	100	100	0	1197	1032	574	104	105	16	100	100	0	0.737	0.773	0.782	0.786	1.225	0.768	0.986	80	482	1899	1645	-0.439	806	1093	717	928	0
5	13	2		LD15481	4390	27180	120	1389	1300	335	65	71	32	100	100	0	1912	1770	473	105	112	39	99	99	0	0.733	0.742	0.74	0.758	1.215	0.736	0.991	120	563	3131	2900	-0.449	1324	1807	1235	1665	0
5	14	2		LD15505	4590	27190	130	1467	1406	349	65	70	29	100	100	0	2251	2254	558	104	111	34	100	100	0	0.653	0.624	0.622	0.623	1.085	0.626	0.987	120	566	3549	3491	-0.615	1402	2147	1341	2150	0
5	15	2		LD15939	4780	27190	120	1122	1104	212	65	68	19	100	100	0	1532	1438	274	105	108	20	100	100	0	0.741	0.779	0.786	0.783	1.125	0.774	0.982	120	548	2484	2372	-0.433	1057	1427	1039	1333	0
5	16	2		LD16074	4980	27190	120	1009	957	220	66	71	28	100	100	0	1397	1298	268	105	110	29	100	100	0	0.73	0.747	0.743	0.744	1.134	0.75	0.98	120	515	2235	2084	-0.454	943	1292	891	1193	0
5	17	2		LD16147	5170	27190	130	735	711	144	66	70	27	100	100	0	1119	1072	205	104	109	28	100	100	0	0.659	0.666	0.664	0.667	1.139	0.665	0.981	120	554	1684	1613	-0.601	669	1015	645	968	0
5	18	2		LD16340	5360	27190	120	765	748	196	66	68	18	100	100	0	810	819	196	104	105	15	100	100	0	0.99	0.954	0.953	0.949	1.144	0.956	0.976	120	496	1405	1397	-0.014	699	706	682	715	0
5	19	2		LD16419	5560	27190	120	1426	1383	236	66	68	17	100	100	0	1308	1260	226	105	107	16	100	100	0	1.131	1.14	1.146	1.145	1.095	1.132	0.986	120	498	2563	2472	0.177	1360	1203	1317	1155	0
5	20	2		LD16579	5740	27190	120	1090	1109	274	67	75	65	100	100	0	1126	1134	251	105	115	85	100	100	0	1.002	1.013	1.01	1.006	1.118	1.017	0.984	120	499	2044	2071	0.003	1023	1021	1042	1029	0
5	21	2		LD17530	5930	27190	130	1409	1366	271	66	91	123	100	100	0	1795	1760	351	106	138	168	100	100	0	0.795	0.786	0.787	0.786	1.089	0.78	0.987	120	592	3032	2954	-0.331	1343	1689	1300	1654	0
5	22	2		LD17594	6150	27200	130	1667	1619	419	67	86	111	100	100	0	1962	1902	462	109	134	155	100	100	0	0.863	0.866	0.872	0.862	1.091	0.868	0.988	120	694	3453	3345	-0.212	1600	1853	1552	1793	0
5	1	3		LD17939	2040	27360	130	1463	1384	303	63	64	15	100	100	0	2377	2276	522	105	105	18	100	100	0	0.616	0.608	0.61	0.611	1.088	0.602	0.991	120	663	3672	3492	-0.699	1400	2272	1321	2171	0
5	2	3		LD18077	2240	27360	120	2029	1848	552	62	65	28	100	100	0	2036	1862	599	100	106	45	98	98	0	1.016	1.014	1.015	1.077	1.362	0.998	0.991	120	543	3903	3548	0.023	1967	1936	1786	1762	0
5	3	3		LD18233	2440	27370	120	1854	1781	399	62	66	28	100	100	0	2733	2623	555	100	105	30	100	100	0	0.681	0.681	0.688	0.679	1.089	0.683	0.989	120	537	4425	4242	-0.555	1792	2633	1719	2523	0
5	4	3		LD18356	2630	27370	130	1338	1346	246	61	65	28	100	100	0	1608	1596	287	100	104	24	100	100	0	0.847	0.859	0.857	0.859	1.089	0.858	0.987	120	588	2785	2781	-0.24	1277	1508	1285	1496	0
5	5	3		GM02310	2830	27370	120	1107	1028	370	62	63	15	100	100	0	1500	1373	484	102	103	13	100	100	0	0.747	0.76	0.77	0.765	1.148	0.759	0.985	120	514	2443	2237	-0.42	1045	1398	966	1271	0
5	6	3		GM02347	3020	27370	120	1155	1058	445	62	63	15	100	100	0	1321	1226	538	103	104	16	100	100	0	0.897	0.887	0.889	0.907	1.159	0.871	0.984	120	514	2311	2119	-0.156	1093	1218	996	1123	0
5	7	3		GM02466	3220	27370	120	1044	979	277	62	64	28	100	100	0	1406	1352	395	103	106	45	100	100	0	0.754	0.734	0.729	0.743	1.141	0.726	0.985	120	534	2285	2166	-0.408	982	1303	917	1249	0
5	8	3		GM02553	3410	27370	110	965	1002	418	64	69	34	100	100	0	1617	1597	604	103	111	58	100	100	0	0.595	0.628	0.623	0.617	1.157	0.624	0.973	80	498	2415	2432	-0.749	901	1514	938	1494	0
5	9	3		GM02567	3610	27370	110	1090	1092	331	65	69	27	100	100	0	1545	1498	432	105	112	41	100	100	0	0.712	0.737	0.742	0.733	1.12	0.736	0.984	80	471	2465	2420	-0.49	1025	1440	1027	1393	0
5	10	3		GM02602	3800	27370	120	889	908	256	63	65	15	100	100	0	1812	1760	508	103	105	15	100	100	0	0.483	0.51	0.502	0.515	1.15	0.507	0.984	120	549	2535	2502	-1.049	826	1709	845	1657	0
5	11	3		LD01947	4000	27380	120	723	733	449	63	64	16	100	98	0	975	1025	601	103	104	16	100	100	0	0.757	0.727	0.716	0.702	1.26	0.733	0.983	120	530	1532	1592	-0.402	660	872	670	922	0
5	12	3		LD02105	4190	27380	120	1170	1254	566	62	64	14	100	100	0	1716	1797	746	103	104	14	100	100	0	0.687	0.704	0.701	0.684	1.133	0.714	0.992	120	560	2721	2886	-0.542	1108	1613	1192	1694	0
5	13	3		LD02291	4390	27380	120	885	872	241	64	65	15	100	100	0	1137	1087	303	104	104	14	100	100	0	0.795	0.822	0.813	0.823	1.135	0.815	0.982	120	576	1854	1791	-0.331	821	1033	808	983	0
5	14	3		LD17773	4590	27380	120	359	585	458	64	68	26	99	96	0	428	736	576	104	107	22	100	97	0	0.91	0.824	0.84	0.843	1.348	0.807	0.987	120	552	619	1153	-0.135	295	324	521	632	0
5	15	3		LD17992	4780	27390	110	848	815	547	65	67	17	100	100	0	1137	1043	682	106	108	16	98	98	0	0.759	0.8	0.796	0.82	1.251	0.8	0.982	80	455	1814	1687	-0.397	783	1031	750	937	0
5	16	3		LD18126	4980	27380	120	1123	1091	361	67	69	21	100	99	0	1428	1348	440	106	108	17	99	99	0	0.799	0.824	0.824	0.843	1.345	0.823	0.987	120	517	2378	2266	-0.324	1056	1322	1024	1242	0
5	17	3		LD20919	5170	27380	120	967	1045	529	66	68	22	100	100	0	1229	1385	707	104	106	17	100	100	0	0.801	0.764	0.754	0.782	1.213	0.758	0.986	120	534	2026	2260	-0.32	901	1125	979	1281	0
5	18	3		LD16109	5360	27380	120	2066	2029	560	65	67	24	100	100	0	2184	2105	612	104	106	28	100	100	0	0.962	0.982	0.975	0.995	1.143	0.972	0.989	120	535	4081	3965	-0.056	2001	2080	1964	2001	0
5	19	3		LD16191	5550	27380	110	1496	1382	410	66	72	40	100	100	0	1645	1588	469	106	111	51	100	100	0	0.929	0.888	0.892	0.888	1.114	0.882	0.985	80	485	2969	2798	-0.106	1430	1539	1316	1482	0
5	20	3		LD16331	5750	27390	120	1141	1118	278	65	72	37	100	100	0	1205	1168	282	105	110	47	100	100	0	0.978	0.991	0.989	0.988	1.125	0.986	0.983	120	584	2176	2116	-0.032	1076	1100	1053	1063	0
5	21	3		LD16544	5950	27390	120	1710	1644	448	64	75	93	100	100	0	1693	1638	453	106	119	135	100	100	0	1.037	1.031	1.026	1.04	1.141	1.025	0.986	120	530	3233	3112	0.053	1646	1587	1580	1532	0
5	22	3		LD16982	6140	27390	120	876	889	323	67	69	20	100	100	0	1127	1110	368	110	112	19	100	100	0	0.795	0.822	0.829	0.813	1.125	0.829	0.984	120	594	1826	1822	-0.33	809	1017	822	1000	0
5	1	4		LD13366	2050	27550	130	1911	1807	402	63	65	15	100	100	0	2329	2204	488	107	109	18	100	100	0	0.832	0.832	0.833	0.832	1.082	0.827	0.992	120	665	4070	3841	-0.266	1848	2222	1744	2097	0
5	2	4		LD13640	2240	27560	120	1391	1313	378	61	63	22	100	100	0	1748	1667	475	104	104	15	100	100	0	0.809	0.801	0.796	0.8	1.14	0.796	0.985	120	549	2974	2815	-0.306	1330	1644	1252	1563	0
5	3	4		LD13649	2430	27550	110	1315	1285	342	59	64	34	100	100	0	1771	1729	453	101	106	29	100	100	0	0.752	0.753	0.758	0.753	1.106	0.745	0.986	80	498	2926	2854	-0.411	1256	1670	1226	1628	0
5	4	4		LD13887	2630	27560	110	1554	1493	389	61	66	34	100	100	0	1900	1808	490	102	106	28	100	100	0	0.83	0.839	0.843	0.845	1.107	0.83	0.985	80	512	3291	3138	-0.268	1493	1798	1432	1706	0
5	5	4		LD13945	2830	27560	120	1316	1245	423	62	65	18	100	100	0	2042	1881	668	104	106	19	100	100	0	0.647	0.666	0.665	0.686	1.213	0.657	0.985	120	568	3192	2960	-0.628	1254	1938	1183	1777	0
5	6	4		LD14121	3020	27560	120	1092	1203	489	62	64	16	100	100	0	1588	1713	648	105	106	17	100	100	0	0.695	0.71	0.707	0.705	1.132	0.715	0.986	120	529	2513	2749	-0.526	1030	1483	1141	1608	0
5	7	4		HL01706	3220	27560	130	1705	1648	404	61	64	24	100	100	0	2195	2119	520	102	104	30	100	100	0	0.785	0.787	0.788	0.788	1.082	0.782	0.991	120	581	3737	3604	-0.348	1644	2093	1587	2017	0
5	8	4		LD01950	3410	27570	120	1410	1380	439	62	66	36	100	99	0	1910	1850	550	101	105	54	100	100	0	0.745	0.754	0.747	0.743	1.129	0.757	0.989	120	516	3157	3067	-0.424	1348	1809	1318	1749	0
5	9	4		LD01992	3600	27560	150	80	306	425	63	65	21	44	33	0	122	426	566	102	105	28	37	30	0	0.85	0.75	0.791	0.882	2.892	0.75	0.983	156	689	37	567	-0.234	17	20	243	324	-50
5	10	4		LD17962	3800	27570	120	981	977	375	63	63	15	100	100	0	1280	1224	441	102	102	14	100	100	0	0.779	0.815	0.812	0.805	1.148	0.82	0.987	120	526	2096	2036	-0.36	918	1178	914	1122	0
5	11	4		LD18960	4000	27570	120	1069	1082	413	63	64	14	100	100	0	1739	1666	664	104	104	14	100	100	0	0.615	0.652	0.656	0.673	1.228	0.642	0.982	120	534	2641	2581	-0.701	1006	1635	1019	1562	0
5	12	4		LD19434	4190	27570	120	1293	1228	415	63	65	17	100	100	0	1697	1631	533	104	106	19	100	100	0	0.772	0.763	0.773	0.753	1.168	0.763	0.988	120	561	2823	2692	-0.373	1230	1593	1165	1527	0
5	13	4		LD16058	4400	27580	100	843	764	337	64	67	20	100	100	0	1141	996	445	105	107	19	100	98	0	0.752	0.786	0.782	0.819	1.362	0.777	0.973	80	454	1815	1591	-0.411	779	1036	700	891	0
5	14	4		LD16208	4580	27570	110	1601	1648	494	68	75	58	100	100	0	1615	1659	498	108	117	70	100	100	0	1.017	1.019	1.02	1.022	1.114	1.009	0.984	80	463	3040	3131	0.025	1533	1507	1580	1551	0
5	15	4		LD16337	4770	27570	150	85	317	463	67	73	49	30	25	0	132	417	571	112	117	59	28	25	0	0.9	0.82	0.832	0.894	2.325	0.812	0.978	156	659	38	555	-0.152	18	20	250	305	-50
5	16	4		LD16921	4960	27570	150	89	303	433	67	68	16	57	45	0	133	399	544	111	112	16	55	39	0	1	0.819	0.811	0.881	2.575	0.799	0.977	156	694	44	524	0	22	22	236	288	-50
5	17	4		LD17208	5170	27580	110	230	592	539	68	71	30	98	93	0	332	802	696	109	114	34	100	98	0	0.726	0.756	0.769	0.72	1.308	0.765	0.982	80	498	385	1217	-0.461	162	223	524	693	0
5	18	4		LD12965	5370	27580	120	1035	1089	418	67	70	27	100	100	0	1486	1543	564	108	111	29	100	100	0	0.702	0.712	0.703	0.711	1.196	0.714	0.98	120	590	2346	2457	-0.509	968	1378	1022	1435	0
5	19	4		LD04710	5550	27580	120	1226	1244	351	65	72	43	100	100	0	1570	1546	444	106	112	55	100	100	0	0.793	0.819	0.82	0.825	1.126	0.812	0.985	120	538	2625	2619	-0.335	1161	1464	1179	1440	0
5	20	4		LD05703	5740	27580	100	1647	1576	678	64	68	21	100	100	0	1470	1367	580	106	107	17	100	100	0	1.161	1.199	1.219	1.215	1.14	1.242	0.981	80	440	2947	2773	0.215	1583	1364	1512	1261	0
5	21	4		LD07113	5940	27580	120	1221	1173	436	64	67	18	100	100	0	1716	1663	604	105	107	16	100	100	0	0.718	0.712	0.718	0.72	1.192	0.71	0.98	120	606	2768	2667	-0.478	1157	1611	1109	1558	0
5	22	4		LD07466	6140	27590	120	652	813	459	66	68	20	99	99	0	733	956	544	107	108	15	99	99	0	0.936	0.88	0.881	0.884	1.248	0.864	0.977	120	574	1212	1596	-0.095	586	626	747	849	0
5	1	5		LD07551	2040	27750	120	414	677	494	62	64	14	99	99	0	602	952	662	104	105	14	100	100	0	0.707	0.725	0.688	0.694	1.473	0.732	0.976	120	592	850	1463	-0.501	352	498	615	848	0
5	2	5		LD08259	2240	27760	120	1754	1651	515	60	62	21	100	100	0	2868	2742	817	102	103	14	100	100	0	0.612	0.603	0.606	0.595	1.142	0.603	0.987	120	573	4460	4231	-0.707	1694	2766	1591	2640	0
5	3	5		LD10671	2440	27760	120	1403	1281	410	59	62	22	100	100	0	1573	1405	474	102	103	16	100	100	0	0.914	0.938	0.937	0.965	1.185	0.925	0.986	120	525	2815	2525	-0.13	1344	1471	1222	1303	0
5	4	5		LD10883	2630	27760	120	1509	1450	414	60	64	30	100	100	0	2100	1985	562	101	105	56	100	100	0	0.725	0.738	0.74	0.742	1.133	0.736	0.988	120	614	3448	3274	-0.464	1449	1999	1390	1884	0
5	5	5		LD10950	2830	27760	100	980	982	481	62	66	35	100	100	0	1300	1288	642	102	105	63	100	100	0	0.766	0.776	0.782	0.788	1.196	0.765	0.984	80	482	2116	2106	-0.384	918	1198	920	1186	0
5	6	5		LD11251	3030	27760	120	1432	1366	435	62	64	18	100	100	0	2308	2144	686	102	104	17	100	100	0	0.621	0.639	0.638	0.639	1.138	0.635	0.984	120	591	3576	3346	-0.687	1370	2206	1304	2042	0
5	7	5		LD11409	3220	27760	120	674	803	404	61	63	19	100	100	0	797	977	502	101	103	17	99	99	0	0.881	0.847	0.844	0.863	1.192	0.832	0.98	120	492	1309	1618	-0.183	613	696	742	876	0
5	8	5		LD11783	3410	27760	120	1374	1420	516	62	63	14	100	100	0	1785	1789	654	100	102	15	100	100	0	0.779	0.804	0.803	0.807	1.164	0.799	0.981	120	496	2997	3047	-0.361	1312	1685	1358	1689	0
5	9	5		GH08865	3610	27760	120	1834	1743	579	63	64	18	100	100	0	2540	2349	784	103	104	16	100	100	0	0.727	0.748	0.748	0.756	1.175	0.745	0.987	120	568	4208	3926	-0.461	1771	2437	1680	2246	0
5	10	5		GH09147	3800	27760	120	1447	1351	318	63	65	14	100	100	0	2027	1876	447	106	108	15	100	100	0	0.72	0.728	0.733	0.732	1.095	0.725	0.987	120	590	3305	3058	-0.473	1384	1921	1288	1770	0
5	11	5		GH09358	4000	27760	110	155	414	426	64	65	16	100	96	0	217	570	567	106	108	20	98	96	0	0.82	0.754	0.748	0.783	1.627	0.75	0.979	80	498	202	814	-0.287	91	111	350	464	0
5	12	5		GH09945	4200	27770	130	832	828	163	65	69	35	100	100	0	1457	1446	246	107	114	112	100	100	0	0.568	0.57	0.57	0.565	1.148	0.564	0.965	120	635	2117	2102	-0.816	767	1350	763	1339	0
5	13	5		GH10229	4400	27770	130	1096	1044	228	67	72	28	100	100	0	1493	1411	290	110	114	28	100	100	0	0.744	0.751	0.758	0.749	1.144	0.755	0.973	120	588	2412	2278	-0.427	1029	1383	977	1301	0
5	14	5		GH10333	4580	27770	130	883	902	192	66	72	50	100	100	0	1291	1276	256	111	118	61	100	100	0	0.692	0.718	0.716	0.717	1.139	0.718	0.976	120	604	1997	2001	-0.53	817	1180	836	1165	0
5	15	5		GH11690	4780	27770	120	984	1000	225	66	69	30	100	100	0	1265	1283	278	110	112	32	100	100	0	0.795	0.796	0.791	0.797	1.112	0.795	0.988	120	546	2073	2107	-0.331	918	1155	934	1173	0
5	16	5		GH12144	4980	27770	110	1060	946	493	67	68	16	100	100	0	1392	1208	611	113	113	16	100	98	0	0.776	0.803	0.779	0.824	1.301	0.799	0.986	80	472	2272	1974	-0.365	993	1279	879	1095	0
5	17	5		GH12192	5170	27770	130	1299	1217	330	69	72	32	100	100	0	1505	1413	426	114	117	28	100	100	0	0.884	0.884	0.878	0.915	1.23	0.869	0.98	120	653	2621	2447	-0.177	1230	1391	1148	1299	0
5	18	5		GH12341	5360	27790	90	491	596	451	69	73	36	88	78	0	493	732	566	113	116	29	96	80	0	1.111	0.851	0.858	0.921	1.765	0.821	0.974	52	396	802	1146	0.151	422	380	527	619	0
5	19	5		GH12495	5560	27770	130	2412	2346	525	67	71	29	100	100	0	3475	3314	818	107	111	31	100	99	0	0.696	0.711	0.712	0.73	1.226	0.702	0.987	120	619	5713	5486	-0.522	2345	3368	2279	3207	0
5	20	5		GH12558	5750	27780	120	1039	952	296	64	67	26	100	100	0	1593	1444	428	105	108	29	100	100	0	0.655	0.663	0.658	0.656	1.158	0.663	0.982	120	614	2463	2227	-0.61	975	1488	888	1339	0
5	21	5		BLANK	5950	27790	90	851	789	403	64	66	15	98	94	0	1189	1071	549	105	106	14	94	92	0	0.726	0.751	0.75	0.872	2.136	0.745	0.971	52	356	1871	1691	-0.462	787	1084	725	966	0
5	22	5		BLANK	6130	27770	150	79	305	427	66	68	16	44	37	0	118	417	567	106	107	14	46	37	0	1.083	0.768	0.808	0.996	2.87	0.752	0.982	156	852	25	550	0.115	13	12	239	311	-50
5	1	6		BLANK	2040	27940	150	68	317	515	62	63	17	35	30	0	108	424	655	102	103	15	33	28	0	1	0.792	0.841	0.993	2.48	0.787	0.99	156	840	12	577	0	6	6	255	322	-50
5	2	6		BLANK	2230	27950	80	1014	953	465	62	62	15	98	96	0	1383	1253	632	100	101	14	96	94	0	0.742	0.773	0.79	0.843	1.396	0.758	0.98	52	308	2235	2044	-0.43	952	1283	891	1153	0
5	3	6		BLANK	2430	27940	150	73	274	387	61	62	16	45	32	0	109	374	503	101	102	18	37	30	0	1.5	0.78	0.823	1.016	2.12	0.771	0.982	156	739	20	486	0.585	12	8	213	273	-50
5	4	6		BLANK	2640	27960	80	936	869	488	61	61	13	98	98	0	1195	1122	610	100	101	13	100	98	0	0.799	0.791	0.798	0.837	1.336	0.791	0.984	52	326	1970	1830	-0.324	875	1095	808	1022	0
5	5	6		BLANK	2840	27960	80	1066	990	446	60	62	20	98	98	0	1421	1291	573	100	100	14	100	96	0	0.762	0.781	0.769	0.817	1.406	0.774	0.985	52	334	2327	2121	-0.393	1006	1321	930	1191	0
5	6	6		BLANK	3030	27960	80	901	854	367	62	62	13	100	100	0	1154	1115	500	100	101	13	100	98	0	0.796	0.78	0.797	0.813	1.241	0.767	0.978	52	302	1893	1807	-0.329	839	1054	792	1015	0
5	7	6		BLANK	3210	27950	150	70	265	382	61	63	18	38	32	0	111	367	507	102	103	16	40	30	0	1	0.77	0.8	0.859	2.672	0.753	0.976	156	628	18	469	0	9	9	204	265	-50
5	8	6		BLANK	3400	27950	150	73	240	329	62	63	15	43	32	0	110	339	450	102	103	15	38	32	0	1.375	0.751	0.796	0.966	2.931	0.731	0.973	156	678	19	415	0.459	11	8	178	237	-50
5	9	6		BLANK	3610	27970	90	839	808	470	63	66	20	86	82	0	1102	1045	599	102	102	15	90	88	0	0.776	0.79	0.793	0.75	1.598	0.774	0.983	52	391	1776	1688	-0.366	776	1000	745	943	0
5	10	6		BLANK	3800	27970	80	738	676	388	62	63	14	92	90	0	982	865	485	106	107	14	94	90	0	0.772	0.809	0.807	0.847	1.445	0.804	0.977	52	316	1552	1373	-0.374	676	876	614	759	0
5	11	6		GH11902	4000	27960	130	759	751	113	64	66	33	100	100	0	620	607	85	106	111	110	100	100	0	1.352	1.371	1.382	1.372	1.121	1.376	0.973	120	652	1209	1188	0.435	695	514	687	501	0
5	12	6		GH12873	4200	27970	120	981	904	407	65	72	44	99	95	0	1248	1099	482	105	116	125	93	85	0	0.801	0.844	0.843	0.856	1.238	0.817	0.953	120	529	2059	1833	-0.319	916	1143	839	994	0
[truncated: 5,422 more rows]

## Sheet: Gro_Kc_2.gpr
ATF	1
27	43
Type=GenePix Results 1.4
DateTime=2003/04/08 14:13:13
Settings=C:\Program Files\Axon\GenePixPro3\affychip.gps
GalFile=G:\dnaarray\array.files\Fly_01-17-02.gal
Scanner=GenePix 4000B [83966]
Comment=
PixelSize=10
ImageName=635 nm 532 nm
FileName=G:\dnaarray\2003-04-08_GroDamKc1_4.07.03.tif G:\dnaarray\2003-04-08_GroDamKc1_4.07.03.tif
PMTVolts=510 430
ScanPower=100 100
FocusPosition=0
NormalizationFactor:RatioOfMedians=0.997596
NormalizationFactor:RatioOfMeans=0.993019
NormalizationFactor:MedianOfRatios=0.992732
NormalizationFactor:MeanOfRatios=0.984504
NormalizationFactor:RegressionRatio=0.997591
JpegImage=G:\dnaarray\2003-04-08_GroDamKc1_0004.jpg
RatioFormulation=W1/W2 (635 nm/532 nm)
Barcode=
ImageOrigin=1230, 22050
JpegOrigin=1940, 22630
Creator=GenePix Pro 3.0.6.90
Temperature=34.02
LaserPower=3.66 3.63
LaserOnTime=83718 13081
Supplier=
Block	Column	Row	Name	ID	X	Y	Dia.	F635 Median	F635 Mean	F635 SD	B635 Median	B635 Mean	B635 SD	% > B635+1SD	% > B635+2SD	F635 % Sat.	F532 Median	F532 Mean	F532 SD	B532 Median	B532 Mean	B532 SD	% > B532+1SD	% > B532+2SD	F532 % Sat.	Ratio of Medians	Ratio of Means	Median of Ratios	Mean of Ratios	Ratios SD	Rgn Ratio	Rgn R≤	F Pixels	B Pixels	Sum of Medians	Sum of Means	Log Ratio	F635 Median - B635	F532 Median - B532	F635 Mean - B635	F532 Mean - B532	Flags
1	1	1		(CK00026)	2230	23000	150	1470	1440	398	75	77	28	100	100	0	1415	1329	389	95	97	28	100	100	0	1.057	1.106	1.121	1.12	1.155	1.082	0.979	156	932	2715	2599	0.08	1395	1320	1365	1234	0
1	2	1		(CK00390)	2430	23000	150	3348	3184	674	74	76	31	100	100	0	2520	2376	477	93	95	30	100	100	0	1.349	1.362	1.364	1.362	1.078	1.357	0.991	156	750	5701	5393	0.432	3274	2427	3110	2283	0
1	3	1		(CK00536)	2630	23000	140	1223	1135	420	74	75	16	100	100	0	1355	1253	463	93	93	12	100	100	0	0.91	0.915	0.91	0.919	1.109	0.915	0.989	156	662	2411	2221	-0.135	1149	1262	1061	1160	0
1	4	1		(CK01083)	2820	23000	140	1293	1280	419	74	75	18	100	100	0	1052	1104	415	92	93	19	100	100	0	1.27	1.192	1.211	1.224	1.161	1.159	0.977	156	667	2179	2218	0.345	1219	960	1206	1012	0
1	5	1		(CK02229)	3010	23000	150	1668	1533	414	72	74	18	100	100	0	1960	1811	497	90	91	18	100	100	0	0.853	0.849	0.852	0.853	1.093	0.84	0.992	156	756	3466	3182	-0.229	1596	1870	1461	1721	0
1	6	1		(GM01004)	3200	23000	150	1515	1456	336	72	73	16	100	100	0	2538	2383	508	89	90	12	100	100	0	0.589	0.603	0.6	0.599	1.116	0.604	0.984	156	831	3892	3678	-0.763	1443	2449	1384	2294	0
1	7	1		GM07659	3400	23000	130	1589	1481	424	73	75	35	100	100	0	2162	1979	554	91	94	44	100	100	0	0.732	0.746	0.743	0.745	1.081	0.74	0.991	120	700	3587	3296	-0.45	1516	2071	1408	1888	0
1	8	1		(HL02234)	3610	23000	130	2152	1903	632	73	73	15	100	100	0	2473	2129	741	91	92	12	100	100	0	0.873	0.898	0.889	0.925	1.202	0.887	0.991	120	662	4461	3868	-0.196	2079	2382	1830	2038	0
1	9	1		HL02693	3790	23000	130	2385	2217	580	74	76	24	100	100	0	2700	2503	682	91	92	19	100	100	0	0.886	0.888	0.898	0.896	1.089	0.88	0.991	120	667	4920	4555	-0.175	2311	2609	2143	2412	0
1	10	1		(HL03474)	3990	23000	120	2076	1843	564	74	75	16	100	100	0	2071	1781	596	89	90	11	100	100	0	1.01	1.046	1.034	1.071	1.138	1.026	0.988	120	591	3984	3461	0.014	2002	1982	1769	1692	0
1	11	1		HL05936	4180	23000	140	1658	1505	595	75	76	16	100	100	0	2165	1928	759	89	90	12	100	100	0	0.763	0.778	0.772	0.792	1.27	0.776	0.989	156	695	3659	3269	-0.391	1583	2076	1430	1839	0
1	12	1		LD02793	4380	23010	150	1543	1527	383	76	77	15	100	100	0	2104	2073	516	89	90	11	100	100	0	0.728	0.731	0.738	0.729	1.118	0.73	0.989	156	693	3482	3435	-0.458	1467	2015	1451	1984	0
1	13	1		LD08534	4570	23010	140	1094	1031	327	76	80	51	100	99	0	1908	1792	537	88	90	38	100	100	0	0.559	0.56	0.559	0.553	1.162	0.562	0.978	156	686	2838	2659	-0.838	1018	1820	955	1704	0
1	14	1		LD09009	4770	23010	140	1835	1716	485	77	81	50	100	98	0	1703	1604	453	86	89	36	100	100	0	1.087	1.08	1.083	1.081	1.164	1.079	0.988	156	725	3375	3157	0.121	1758	1617	1639	1518	0
1	15	1		(LD09767)	4970	23000	140	1483	1414	378	77	78	16	100	100	0	1506	1440	384	88	89	12	100	100	0	0.992	0.989	0.992	0.996	1.129	0.984	0.987	156	718	2824	2689	-0.012	1406	1418	1337	1352	0
1	16	1		LD09852	5160	23010	140	1340	1260	312	78	81	20	100	100	0	1430	1341	332	92	93	20	100	100	0	0.943	0.946	0.941	0.944	1.123	0.943	0.987	156	701	2600	2431	-0.084	1262	1338	1182	1249	0
1	17	1		(LD10161)	5350	23000	130	2157	2246	514	80	82	19	100	100	0	1928	2007	445	93	94	15	100	100	0	1.132	1.132	1.135	1.13	1.076	1.116	0.988	120	606	3912	4080	0.179	2077	1835	2166	1914	0
1	18	1		(LD10516)	5550	23010	140	825	758	301	79	81	19	100	100	0	988	887	334	91	92	15	100	100	0	0.832	0.853	0.854	0.847	1.195	0.86	0.98	156	744	1643	1475	-0.266	746	897	679	796	0
1	19	1		LD14392	5750	23010	140	1216	1164	256	76	78	16	100	100	0	1220	1180	247	86	87	11	100	100	0	1.005	0.995	0.991	0.999	1.147	0.993	0.988	156	734	2274	2182	0.008	1140	1134	1088	1094	0
1	20	1		(LD16050)	5940	23010	140	1180	1173	372	76	76	16	100	100	0	891	910	296	85	86	11	100	100	0	1.37	1.33	1.337	1.327	1.144	1.315	0.979	156	713	1910	1922	0.454	1104	806	1097	825	0
1	21	1		(LD17449)	6130	23010	130	1339	1273	300	76	79	49	100	100	0	1474	1423	343	85	88	29	100	100	0	0.909	0.895	0.89	0.897	1.115	0.888	0.982	120	651	2652	2535	-0.137	1263	1389	1197	1338	0
1	22	1		LD18931	6330	23010	130	1092	1122	324	78	82	46	100	100	0	1182	1240	356	87	89	27	100	100	0	0.926	0.905	0.906	0.903	1.104	0.903	0.978	120	761	2109	2197	-0.111	1014	1095	1044	1153	0
1	1	2		LD19168	2230	23200	120	1352	1239	490	74	75	16	100	100	0	1499	1369	529	90	91	11	100	100	0	0.907	0.911	0.922	0.909	1.171	0.912	0.983	120	520	2687	2444	-0.141	1278	1409	1165	1279	0
1	2	2		LD19945	2430	23190	150	1502	1572	511	74	76	18	100	100	0	1570	1644	540	90	91	13	100	100	0	0.965	0.964	0.962	0.972	1.104	0.948	0.986	156	548	2908	3052	-0.052	1428	1480	1498	1554	0
1	3	2		GM01069	2630	23190	150	75	76	20	75	77	18	11	3	0	89	92	16	88	89	14	16	5	0	0	0.25	1.203	1.226	3.69	1.364	0.164	156	558	1	5	Error	0	1	1	4	-50
1	4	2		GM01206	2820	23190	120	1536	1475	399	75	77	18	100	100	0	1536	1442	395	86	87	13	100	100	0	1.008	1.032	1.034	1.033	1.124	1.029	0.991	120	494	2911	2756	0.011	1461	1450	1400	1356	0
1	5	2		GM01456	3020	23190	120	1169	1096	234	72	75	17	100	100	0	1100	1020	227	85	86	12	100	100	0	1.081	1.095	1.105	1.103	1.107	1.089	0.984	120	508	2112	1959	0.112	1097	1015	1024	935	0
1	6	2		GM01744	3220	23200	110	1278	1203	472	72	76	34	100	100	0	1423	1282	568	86	90	47	100	100	0	0.902	0.946	0.952	1.009	1.246	0.922	0.978	80	476	2543	2327	-0.149	1206	1337	1131	1196	0
1	7	2		GM01879	3410	23190	110	1690	1576	366	74	87	100	100	100	0	2222	2088	474	87	104	134	100	100	0	0.757	0.751	0.744	0.749	1.074	0.75	0.989	80	490	3751	3503	-0.402	1616	2135	1502	2001	0
1	8	2		GM01975	3610	23190	120	1776	1724	352	75	87	95	100	100	0	1835	1761	342	88	104	124	100	100	0	0.974	0.986	0.983	0.984	1.073	0.99	0.989	120	554	3448	3322	-0.038	1701	1747	1649	1673	0
1	9	2		HL01517	3800	23190	110	1728	1761	244	76	97	142	100	100	0	1829	1801	307	89	112	151	100	100	0	0.949	0.984	0.976	0.991	1.097	0.973	0.985	80	485	3392	3397	-0.075	1652	1740	1685	1712	0
1	10	2		HL01677	4000	23200	120	1486	1435	308	78	94	132	100	100	0	2060	1963	416	88	106	140	100	100	0	0.714	0.724	0.72	0.723	1.083	0.722	0.991	120	531	3380	3232	-0.486	1408	1972	1357	1875	0
1	11	2		HL01743	4190	23190	150	79	84	29	77	78	16	21	7	0	92	97	27	88	89	11	26	8	0	0.5	0.778	1.25	1.375	3.282	1.385	0.366	156	572	6	16	-1	2	4	7	9	-50
1	12	2		LD01372	4390	23190	150	78	80	19	76	80	38	5	0	0	94	93	11	88	91	27	5	0	0	0.333	0.8	1.38	1.225	3.426	1.803	0.365	156	569	8	9	-1.585	2	6	4	5	-50
1	13	2		LD01463	4580	23190	110	4485	4347	782	78	114	260	100	100	0	3495	3342	637	90	119	212	100	100	0	1.294	1.313	1.327	1.316	1.063	1.308	0.992	80	440	7812	7521	0.372	4407	3405	4269	3252	0
1	14	2		LD01482	4780	23200	120	1737	1694	340	78	105	232	100	100	0	1486	1456	302	89	110	189	100	100	0	1.188	1.182	1.183	1.186	1.093	1.178	0.988	120	545	3056	2983	0.248	1659	1397	1616	1367	0
1	15	2		LD02616	4980	23200	120	1366	1316	250	78	83	59	100	100	0	2016	1944	357	88	93	60	100	100	0	0.668	0.667	0.666	0.666	1.076	0.666	0.991	120	529	3216	3094	-0.582	1288	1928	1238	1856	0
1	16	2		LD02979	5170	23190	110	1527	1499	394	79	92	79	100	100	0	1664	1557	419	90	103	87	100	100	0	0.92	0.968	0.97	0.972	1.107	0.954	0.981	80	441	3022	2887	-0.12	1448	1574	1420	1467	0
1	17	2		LD03170	5370	23190	150	87	88	21	80	86	42	3	0	0	92	96	20	91	98	50	1	0	0	7	1.6	1.5	1.439	3.766	1.135	0.569	156	663	8	13	2.807	7	1	8	5	-50
1	18	2		LD03185	5550	23200	110	121	170	123	81	83	22	62	45	0	115	174	116	92	95	23	48	40	0	1.739	1.085	1.252	1.419	2.508	0.887	0.763	80	440	63	171	0.798	40	23	89	82	0
1	19	2		LD03255	5760	23210	120	1824	1724	427	76	79	23	100	100	0	1936	1845	421	86	88	23	100	100	0	0.945	0.937	0.931	0.932	1.155	0.94	0.986	120	543	3598	3407	-0.082	1748	1850	1648	1759	0
1	20	2		LD03322	5960	23200	130	1518	1543	355	74	76	19	100	100	0	1736	1699	439	85	86	17	100	100	0	0.875	0.91	0.909	0.924	1.193	0.892	0.973	120	555	3095	3083	-0.193	1444	1651	1469	1614	0
1	21	2		LD04071	6150	23210	120	1931	1833	445	76	79	28	100	100	0	1481	1430	310	84	86	27	100	100	0	1.328	1.305	1.304	1.292	1.145	1.314	0.986	120	516	3252	3103	0.409	1855	1397	1757	1346	0
1	22	2		LD04190	6340	23200	130	1482	1420	319	78	82	49	100	100	0	1275	1231	269	84	86	29	100	100	0	1.179	1.17	1.169	1.169	1.091	1.165	0.985	120	664	2595	2489	0.237	1404	1191	1342	1147	0
1	1	3		LD04449	2250	23380	120	1189	1220	220	79	82	21	100	100	0	1170	1170	207	94	95	13	100	100	0	1.032	1.06	1.066	1.061	1.094	1.059	0.987	120	532	2186	2217	0.045	1110	1076	1141	1076	0
1	2	3		LD04530	2440	23380	150	79	83	25	79	129	441	0	0	0	95	98	21	93	827	6663	0	0	0	0	0.8	1.5	1.682	3.307	1.846	0.241	156	610	2	9	Error	0	2	4	5	-50
1	3	3		LD04613	2650	23390	120	2434	2317	559	76	79	21	100	100	0	2341	2183	555	89	91	17	100	100	0	1.047	1.07	1.071	1.077	1.097	1.061	0.99	120	514	4610	4335	0.066	2358	2252	2241	2094	0
1	4	3		LD04782	2840	23390	130	2700	2582	556	75	77	19	100	100	0	2389	2238	473	87	88	13	100	100	0	1.14	1.166	1.164	1.165	1.079	1.176	0.988	120	546	4927	4658	0.189	2625	2302	2507	2151	0
1	5	3		GM04690	3030	23380	140	1030	1037	301	72	74	17	100	99	0	1348	1356	425	85	86	12	100	100	0	0.759	0.759	0.753	0.786	1.318	0.749	0.983	156	613	2221	2236	-0.399	958	1263	965	1271	0
1	6	3		GM04716	3220	23380	130	742	696	188	72	75	23	100	100	0	759	727	191	86	88	22	100	100	0	0.996	0.973	0.974	0.974	1.13	0.962	0.979	120	571	1343	1265	-0.006	670	673	624	641	0
1	7	3		GM04742	3420	23380	130	1137	1124	305	74	84	85	100	100	0	834	786	206	88	100	114	100	99	0	1.425	1.504	1.504	1.514	1.145	1.494	0.984	120	605	1809	1748	0.511	1063	746	1050	698	0
1	8	3		GM04934	3610	23380	130	2189	2174	418	74	76	18	100	100	0	2156	2142	429	86	87	13	100	100	0	1.022	1.021	1.021	1.024	1.077	1.013	0.988	120	597	4185	4156	0.031	2115	2070	2100	2056	0
1	9	3		GM05133	3810	23390	130	1677	1617	377	77	93	128	100	100	0	1557	1497	322	86	105	137	100	100	0	1.088	1.091	1.105	1.086	1.101	1.101	0.983	120	604	3071	2951	0.121	1600	1471	1540	1411	0
1	10	3		GM05221	4000	23390	130	1074	1046	278	76	78	22	100	100	0	1249	1236	337	86	89	29	100	100	0	0.858	0.843	0.839	0.845	1.127	0.83	0.982	120	560	2161	2120	-0.221	998	1163	970	1150	0
1	11	3		GM06077	4200	23400	140	1283	1178	372	75	76	16	100	100	0	1740	1606	505	86	87	12	100	100	0	0.73	0.726	0.714	0.72	1.161	0.725	0.984	156	635	2862	2623	-0.453	1208	1654	1103	1520	0
1	12	3		GM06087	4400	23390	120	1415	1299	620	74	75	16	100	100	0	1782	1606	804	86	87	12	100	100	0	0.791	0.806	0.801	0.827	1.225	0.795	0.986	120	511	3037	2745	-0.339	1341	1696	1225	1520	0
1	13	3		GM06264	4590	23390	130	1317	1232	290	76	99	213	100	100	0	1523	1456	351	88	107	174	100	99	0	0.865	0.845	0.843	0.848	1.127	0.838	0.987	120	627	2676	2524	-0.21	1241	1435	1156	1368	0
1	14	3		GM06310	4790	23400	120	2252	2175	360	76	77	17	100	100	0	1804	1737	274	87	89	14	100	100	0	1.267	1.272	1.275	1.27	1.083	1.275	0.986	120	565	3893	3749	0.342	2176	1717	2099	1650	0
1	15	3		GM06505	4990	23390	120	1703	1704	468	76	78	17	100	100	0	2329	2320	647	85	87	13	100	100	0	0.725	0.728	0.73	0.73	1.1	0.722	0.986	120	545	3871	3863	-0.464	1627	2244	1628	2235	0
1	16	3		GM06533	5180	23390	120	1545	1512	282	79	88	71	100	100	0	1199	1153	210	85	97	78	100	100	0	1.316	1.342	1.347	1.342	1.092	1.337	0.985	120	531	2580	2501	0.396	1466	1114	1433	1068	0
1	17	3		GM07040	5380	23400	130	2449	2393	593	79	81	19	100	100	0	2171	2111	484	87	90	15	100	100	0	1.137	1.143	1.125	1.139	1.098	1.154	0.984	120	543	4454	4338	0.186	2370	2084	2314	2024	0
1	18	3		GM07077	5570	23390	130	1474	1464	389	80	83	22	100	100	0	1619	1579	430	88	92	23	100	100	0	0.911	0.928	0.922	0.934	1.128	0.919	0.986	120	611	2925	2875	-0.135	1394	1531	1384	1491	0
1	19	3		GM07526	5760	23390	130	1073	1025	255	77	80	19	100	100	0	970	948	253	87	88	17	100	100	0	1.128	1.101	1.083	1.118	1.241	1.083	0.973	120	587	1879	1809	0.174	996	883	948	861	0
1	20	3		GM07606	5960	23400	120	1105	1056	242	77	78	20	100	100	0	772	757	168	85	86	18	100	100	0	1.496	1.457	1.472	1.456	1.141	1.469	0.977	120	547	1715	1651	0.581	1028	687	979	672	0
1	21	3		GM07762	6140	23400	130	1053	1025	355	76	77	18	100	100	0	1135	1117	374	84	85	15	100	100	0	0.93	0.919	0.913	0.916	1.138	0.923	0.975	120	529	2028	1982	-0.105	977	1051	949	1033	0
1	22	3		GM07807	6340	23400	130	620	626	108	76	79	18	100	100	0	586	604	110	84	86	14	100	100	0	1.084	1.058	1.054	1.06	1.135	1.064	0.968	120	715	1046	1070	0.116	544	502	550	520	0
1	1	4		GM08365	2260	23580	140	2072	2052	415	81	123	409	100	99	0	2233	2426	2342	95	725	6172	0	0	0	0.931	0.846	0.922	0.901	1.283	0.045	0.157	156	712	4129	4302	-0.103	1991	2138	1971	2331	0
1	2	4		GM08440	2450	23580	130	1179	1178	210	81	133	458	100	80	0	1203	1438	2646	91	884	6915	0	0	0	0.987	0.814	0.984	0.969	1.368	0.048	0.348	120	566	2210	2444	-0.018	1098	1112	1097	1347	0
1	3	4		GM08530	2650	23580	120	1430	1359	450	75	78	21	100	100	0	1477	1379	488	87	89	17	100	100	0	0.975	0.994	0.981	1.016	1.169	0.98	0.983	120	514	2745	2576	-0.037	1355	1390	1284	1292	0
1	4	4		GM08606	2840	23580	130	1502	1433	262	75	76	18	100	100	0	1896	1819	340	86	87	12	100	100	0	0.788	0.784	0.789	0.785	1.087	0.769	0.982	120	588	3237	3091	-0.343	1427	1810	1358	1733	0
1	5	4		GM08676	3040	23580	120	2318	2160	530	73	74	17	100	100	0	1554	1438	343	85	86	11	100	100	0	1.528	1.542	1.563	1.541	1.079	1.541	0.99	120	558	3714	3440	0.612	2245	1469	2087	1353	0
1	6	4		GM08688	3230	23580	130	1765	1678	485	72	75	28	100	100	0	2739	2508	729	85	89	32	100	100	0	0.638	0.663	0.66	0.663	1.098	0.659	0.99	120	561	4347	4029	-0.649	1693	2654	1606	2423	0
1	7	4		LD11455	3430	23580	120	1411	1368	335	73	77	32	100	100	0	1236	1168	295	87	91	36	100	100	0	1.164	1.198	1.187	1.206	1.14	1.177	0.977	120	563	2487	2376	0.22	1338	1149	1295	1081	0
1	8	4		LD11580	3620	23590	120	1444	1349	430	74	77	26	100	100	0	1671	1604	489	87	90	26	100	100	0	0.865	0.84	0.843	0.833	1.134	0.846	0.982	120	566	2954	2792	-0.209	1370	1584	1275	1517	0
1	9	4		LD11648	3820	23580	120	1604	1536	302	75	76	15	100	100	0	1233	1175	223	87	88	11	100	100	0	1.334	1.343	1.356	1.344	1.093	1.34	0.982	120	529	2675	2549	0.416	1529	1146	1461	1088	0
1	10	4		LD11871	4010	23590	130	2306	2198	492	76	77	17	100	100	0	3030	2871	610	84	86	13	100	100	0	0.757	0.761	0.756	0.759	1.099	0.762	0.985	120	579	5176	4909	-0.402	2230	2946	2122	2787	0
1	11	4		LD11958	4210	23590	130	2217	2083	478	75	77	19	100	100	0	2972	2842	600	83	85	13	100	100	0	0.741	0.728	0.73	0.724	1.107	0.736	0.984	120	561	5031	4767	-0.432	2142	2889	2008	2759	0
1	12	4		LD12230	4410	23590	130	1631	1568	346	75	77	18	100	100	0	2577	2462	530	85	86	13	100	100	0	0.624	0.628	0.629	0.629	1.131	0.626	0.979	120	621	4048	3870	-0.679	1556	2492	1493	2377	0
1	13	4		BLANK	4600	23580	100	891	817	372	76	78	16	100	100	0	1035	963	457	85	87	13	100	100	0	0.858	0.844	0.828	0.859	1.379	0.805	0.959	80	442	1765	1619	-0.221	815	950	741	878	0
1	14	4		BLANK	4790	23590	100	942	839	449	75	76	16	97	96	0	1107	986	537	85	86	13	98	96	0	0.848	0.848	0.831	0.84	1.507	0.842	0.966	80	460	1889	1665	-0.237	867	1022	764	901	0
1	15	4		BLANK	4990	23580	80	747	710	273	75	76	16	100	100	0	936	852	344	83	85	11	100	100	0	0.788	0.826	0.833	0.874	1.468	0.806	0.959	52	310	1525	1404	-0.344	672	853	635	769	0
1	16	4		BLANK	5170	23580	150	89	317	380	78	78	16	43	36	0	96	362	443	85	86	12	48	37	0	1	0.863	0.927	1.108	2.565	0.858	0.958	156	680	22	516	0	11	11	239	277	-50
1	17	4		BLANK	5370	23580	150	91	374	497	78	79	17	44	35	0	92	421	575	87	88	13	38	33	0	2.6	0.886	0.983	1.277	2.693	0.867	0.975	156	701	18	630	1.379	13	5	296	334	-50
1	18	4		BLANK	5580	23580	80	928	904	403	78	78	16	98	96	0	1034	1003	461	86	86	11	96	96	0	0.897	0.901	0.885	0.943	1.411	0.889	0.965	52	334	1798	1743	-0.157	850	948	826	917	0
1	19	4		BLANK	5770	23590	110	1119	1041	428	77	79	17	100	98	0	1317	1204	500	84	86	14	100	100	0	0.845	0.861	0.844	0.871	1.268	0.871	0.969	80	516	2275	2084	-0.243	1042	1233	964	1120	0
1	20	4		BLANK	5960	23600	100	749	706	381	77	77	15	98	97	0	917	847	444	83	85	12	98	97	0	0.806	0.823	0.819	0.823	1.376	0.839	0.966	80	401	1506	1393	-0.312	672	834	629	764	0
1	21	4		BLANK	6150	23590	150	88	225	329	76	78	18	37	25	0	93	262	398	83	85	15	41	26	0	1.2	0.832	0.938	1.105	3.077	0.827	0.971	156	707	22	328	0.263	12	10	149	179	-50
1	22	4		BLANK	6360	23590	80	634	587	285	77	79	18	92	92	0	800	707	354	84	85	12	94	92	0	0.778	0.819	0.828	0.89	1.592	0.81	0.948	52	327	1273	1133	-0.362	557	716	510	623	0
1	1	5		BLANK	2250	23770	150	82	307	475	77	80	22	33	27	0	93	358	562	91	99	142	23	21	0	2.5	0.861	0.938	1.163	2.648	0.845	0.974	156	844	7	497	1.322	5	2	230	267	-50
1	2	5		BLANK	2450	23770	100	1470	1358	511	73	76	18	100	100	0	1674	1588	628	86	88	13	100	100	0	0.88	0.856	0.862	0.873	1.208	0.84	0.978	80	428	2985	2787	-0.185	1397	1588	1285	1502	0
1	3	5		BLANK	2640	23770	120	1529	1472	591	72	74	18	100	100	0	1854	1715	701	85	87	13	100	100	0	0.824	0.859	0.849	0.876	1.245	0.853	0.985	120	570	3226	3030	-0.28	1457	1769	1400	1630	0
1	4	5		BLANK	2840	23770	110	1254	1131	568	73	75	19	96	96	0	1469	1277	655	83	85	14	98	97	0	0.852	0.886	0.868	0.912	1.393	0.876	0.979	80	521	2567	2252	-0.231	1181	1386	1058	1194	0
1	5	5		BLANK	3040	23780	80	1391	1304	642	73	74	16	100	100	0	1551	1454	767	84	85	11	98	98	0	0.898	0.899	0.89	0.998	1.502	0.874	0.984	52	326	2785	2601	-0.155	1318	1467	1231	1370	0
1	6	5		BLANK	3230	23770	150	87	402	570	72	74	27	39	32	0	92	451	650	83	86	33	33	31	0	1.667	0.897	0.976	1.138	2.325	0.879	0.98	156	757	24	698	0.737	15	9	330	368	-50
1	7	5		BLANK	3430	23770	80	1074	1036	477	72	76	28	100	98	0	1180	1145	556	82	87	33	98	96	0	0.913	0.907	0.899	0.934	1.285	0.894	0.979	52	328	2100	2027	-0.132	1002	1098	964	1063	0
1	8	5		BLANK	3620	23770	90	1311	1184	551	74	76	17	100	100	0	1462	1291	604	87	88	14	96	94	0	0.9	0.922	0.936	1.057	1.861	0.916	0.969	52	390	2612	2314	-0.153	1237	1375	1110	1204	0
1	9	5		(GH01660)	3820	23780	130	729	729	149	75	76	17	100	100	0	724	701	135	87	88	14	100	100	0	1.027	1.065	1.054	1.066	1.143	1.066	0.967	120	649	1291	1268	0.038	654	637	654	614	0
1	10	5		GH07762	4020	23780	120	1182	1109	268	75	77	19	100	100	0	1083	1020	241	85	87	18	100	100	0	1.109	1.106	1.1	1.112	1.142	1.104	0.983	120	549	2105	1969	0.15	1107	998	1034	935	0
1	11	5		(GH09688)	4220	23780	130	1451	1397	270	76	78	21	100	100	0	1698	1607	314	86	88	17	100	100	0	0.853	0.869	0.868	0.87	1.099	0.865	0.986	120	564	2987	2842	-0.229	1375	1612	1321	1521	0
1	12	5		(GH12215)	4410	23790	120	2201	2076	585	78	79	20	100	100	0	2062	1952	515	87	88	13	100	100	0	1.075	1.071	1.078	1.058	1.151	1.079	0.982	120	496	4098	3863	0.104	2123	1975	1998	1865	0
1	13	5		(GH13704)	4600	23780	120	1736	1711	449	77	78	16	100	100	0	1755	1684	460	86	87	11	100	100	0	0.994	1.023	1.012	1.031	1.155	1.017	0.983	120	546	3328	3232	-0.009	1659	1669	1634	1598	0
1	14	5		GH01073	4800	23780	120	1669	1627	273	76	77	16	100	100	0	2521	2425	397	87	88	12	100	100	0	0.654	0.663	0.666	0.665	1.114	0.661	0.985	120	533	4027	3889	-0.612	1593	2434	1551	2338	0
1	15	5		(LD22017)	4990	23780	120	2024	1962	469	77	78	15	100	100	0	1710	1622	405	87	87	12	100	100	0	1.2	1.228	1.207	1.24	1.152	1.219	0.984	120	580	3570	3420	0.263	1947	1623	1885	1535	0
1	16	5		(LD24220)	5180	23780	110	300	594	575	79	80	17	100	100	0	297	664	678	87	89	13	100	98	0	1.052	0.893	0.921	0.959	1.369	0.864	0.977	80	485	431	1092	0.074	221	210	515	577	0
1	17	5		LD24440	5380	23780	130	1231	1229	224	78	80	17	100	100	0	1129	1099	190	88	90	11	100	100	0	1.108	1.138	1.132	1.135	1.103	1.137	0.981	120	617	2194	2162	0.147	1153	1041	1151	1011	0
1	18	5		LD24485	5580	23790	120	1434	1428	360	77	78	16	100	100	0	1770	1741	406	87	88	12	100	100	0	0.806	0.817	0.825	0.811	1.118	0.823	0.982	120	555	3040	3005	-0.311	1357	1683	1351	1654	0
1	19	5		(LD24527)	5770	23780	130	1635	1551	337	77	78	17	100	100	0	1637	1522	364	86	87	14	100	100	0	1.005	1.026	1.029	1.041	1.15	1.012	0.984	120	570	3109	2910	0.006	1558	1551	1474	1436	0
1	20	5		LD24793	5960	23780	150	101	205	239	78	79	17	60	35	0	107	238	293	86	88	14	57	39	0	1.095	0.836	0.958	1.136	2.487	0.819	0.956	156	674	44	279	0.131	23	21	127	152	-50
1	21	5		(LP07553)	6160	23790	120	945	935	205	78	80	18	100	100	0	1336	1289	274	86	87	13	100	100	0	0.694	0.712	0.706	0.716	1.177	0.71	0.98	120	496	2117	2060	-0.528	867	1250	857	1203	0
1	22	5		GH02250	6350	23790	130	692	679	140	78	80	17	100	100	0	1294	1266	236	86	87	12	100	100	0	0.508	0.509	0.503	0.506	1.136	0.51	0.97	120	699	1822	1781	-0.976	614	1208	601	1180	0
1	1	6		GH02340	2260	23970	130	1948	1887	479	77	81	58	100	100	0	2915	2801	710	90	96	80	100	100	0	0.662	0.668	0.666	0.666	1.087	0.666	0.992	120	660	4696	4521	-0.594	1871	2825	1810	2711	0
1	2	6		GH02396	2460	23970	130	1404	1305	286	73	77	18	100	100	0	1624	1535	334	85	87	15	100	100	0	0.865	0.85	0.851	0.855	1.131	0.846	0.989	120	634	2870	2682	-0.209	1331	1539	1232	1450	0
1	3	6		GH02431	2660	23970	130	1468	1366	306	72	75	18	100	100	0	1627	1494	339	84	86	13	100	100	0	0.905	0.918	0.911	0.923	1.118	0.915	0.988	120	599	2939	2704	-0.144	1396	1543	1294	1410	0
1	4	6		GH02439	2850	23970	120	1712	1584	481	73	75	18	100	100	0	1534	1363	441	83	85	13	100	100	0	1.13	1.18	1.185	1.216	1.209	1.165	0.985	120	548	3090	2791	0.176	1639	1451	1511	1280	0
1	5	6		GH03163	3040	23980	130	1944	1839	535	74	76	24	100	100	0	2117	1996	563	83	86	27	100	100	0	0.919	0.923	0.915	0.92	1.084	0.925	0.987	120	658	3904	3678	-0.121	1870	2034	1765	1913	0
1	6	6		GH03377	3240	23970	120	994	959	206	73	74	25	100	100	0	974	952	194	82	84	30	100	100	0	1.033	1.018	1.027	1.016	1.098	1.021	0.986	120	528	1813	1756	0.046	921	892	886	870	0
1	7	6		GH03502	3430	23980	120	1478	1434	353	73	75	17	100	100	0	1177	1140	255	82	83	13	100	100	0	1.283	1.286	1.293	1.28	1.097	1.293	0.986	120	585	2500	2419	0.36	1405	1095	1361	1058	0
1	8	6		GH03683	3630	23980	120	1723	1696	337	74	76	19	100	100	0	2230	2168	413	85	87	13	100	100	0	0.769	0.779	0.781	0.777	1.086	0.779	0.99	120	585	3794	3705	-0.379	1649	2145	1622	2083	0
1	9	6		GH03694	3830	23980	120	1877	1836	455	73	76	18	100	100	0	1647	1598	381	87	88	14	100	100	0	1.156	1.167	1.162	1.162	1.108	1.171	0.986	120	536	3364	3274	0.21	1804	1560	1763	1511	0
1	10	6		GH03937	4010	23970	100	810	789	360	75	78	19	100	100	0	824	842	395	87	88	14	100	100	0	0.997	0.946	0.945	0.958	1.168	0.933	0.982	80	426	1472	1469	-0.004	735	737	714	755	0
1	11	6		LD24618	4210	23980	140	1521	1435	416	76	78	20	100	100	0	2148	2000	567	86	88	18	100	100	0	0.701	0.71	0.713	0.706	1.15	0.71	0.982	156	644	3507	3273	-0.513	1445	2062	1359	1914	0
1	12	6		LD24633	4410	23980	140	1233	1145	330	77	77	17	100	100	0	1604	1501	457	87	87	12	99	99	0	0.762	0.755	0.756	0.779	1.37	0.748	0.984	156	552	2673	2482	-0.392	1156	1517	1068	1414	0
1	13	6		LD24677	4610	23980	140	1954	1813	487	76	77	16	100	100	0	2112	1934	508	86	87	12	100	100	0	0.927	0.94	0.942	0.939	1.131	0.942	0.99	156	570	3904	3585	-0.109	1878	2026	1737	1848	0
1	14	6		LD24696	4800	23980	140	1098	1031	278	76	77	16	100	100	0	1203	1138	295	86	87	12	100	100	0	0.915	0.908	0.903	0.907	1.226	0.911	0.981	156	583	2139	2007	-0.128	1022	1117	955	1052	0
1	15	6		LD24780	4990	23980	130	652	656	259	77	78	15	100	100	0	824	820	318	87	88	12	100	100	0	0.78	0.79	0.795	0.782	1.203	0.792	0.972	120	558	1312	1312	-0.358	575	737	579	733	0
1	16	6		LD24904	5190	23980	120	925	914	329	78	79	17	100	100	0	1050	1024	377	86	87	14	100	100	0	0.879	0.891	0.902	0.894	1.163	0.893	0.971	120	548	1811	1774	-0.187	847	964	836	938	0
1	17	6		GH03475	5380	23980	120	789	754	158	76	78	16	100	100	0	1077	1034	201	85	86	14	100	100	0	0.719	0.714	0.713	0.71	1.112	0.719	0.976	120	529	1705	1627	-0.476	713	992	678	949	0
1	18	6		GH03795	5580	23970	130	1290	1216	291	76	78	17	100	100	0	2084	1994	458	86	87	13	100	100	0	0.608	0.597	0.592	0.596	1.118	0.594	0.987	120	582	3212	3048	-0.719	1214	1998	1140	1908	0
1	19	6		GH03980	5780	23980	130	1325	1326	310	78	79	18	100	100	0	1352	1350	299	87	88	14	100	100	0	0.986	0.988	0.988	0.985	1.113	0.989	0.983	120	618	2512	2511	-0.021	1247	1265	1248	1263	0
1	20	6		GH04025	5970	23980	100	603	677	350	80	81	18	100	100	0	727	757	431	88	89	12	100	100	0	0.818	0.892	0.894	0.961	1.324	0.859	0.965	80	428	1162	1266	-0.289	523	639	597	669	0
1	21	6		GH04125	6160	23980	130	1175	1180	265	79	80	18	100	100	0	1782	1753	385	86	88	15	100	100	0	0.646	0.66	0.663	0.66	1.11	0.654	0.981	120	605	2792	2768	-0.63	1096	1696	1101	1667	0
1	22	6		GH04238	6360	23980	130	767	746	166	79	81	17	100	100	0	725	707	153	86	87	16	100	100	0	1.077	1.074	1.065	1.073	1.136	1.066	0.975	120	679	1327	1288	0.107	688	639	667	621	0
1	1	7		GH05321	2260	24160	130	1362	1313	343	78	82	58	100	100	0	1303	1287	342	89	95	79	100	100	0	1.058	1.031	1.02	1.032	1.096	1.018	0.984	120	680	2498	2433	0.081	1284	1214	1235	1198	0
1	2	7		GH05615	2460	24170	130	1138	1096	233	76	78	19	100	100	0	1867	1736	380	85	88	17	100	100	0	0.596	0.618	0.618	0.619	1.098	0.616	0.987	120	582	2844	2671	-0.747	1062	1782	1020	1651	0
1	3	7		GH05668	2650	24170	120	1032	946	321	75	77	18	100	100	0	1323	1186	386	84	87	16	100	100	0	0.772	0.79	0.795	0.782	1.161	0.798	0.982	120	544	2196	1973	-0.373	957	1239	871	1102	0
1	4	7		GH06023	2850	24170	120	955	927	237	75	77	18	100	100	0	763	722	178	83	85	12	100	100	0	1.294	1.333	1.336	1.334	1.115	1.336	0.982	120	588	1560	1491	0.372	880	680	852	639	0
1	5	7		GH06338	3050	24170	80	1287	1118	501	75	76	19	96	96	0	1451	1277	565	83	84	11	100	98	0	0.886	0.874	0.877	0.852	1.434	0.876	0.98	52	334	2580	2237	-0.175	1212	1368	1043	1194	0
1	6	7		GH06679	3250	24170	120	1008	959	208	74	74	17	100	100	0	911	863	185	82	83	13	99	99	0	1.127	1.133	1.124	1.156	1.276	1.128	0.983	120	575	1763	1666	0.172	934	829	885	781	0
1	7	7		GH08205	3440	24180	120	1033	1027	377	74	75	17	100	100	0	1097	1047	382	82	84	11	100	100	0	0.945	0.988	0.996	0.995	1.202	0.995	0.973	120	499	1974	1918	-0.082	959	1015	953	965	0
1	8	7		GH08303	3630	24170	130	1702	1584	422	75	77	18	100	100	0	2092	1927	512	84	85	12	100	100	0	0.81	0.819	0.816	0.82	1.086	0.816	0.983	120	582	3635	3352	-0.304	1627	2008	1509	1843	0
1	9	7		GH08548	3830	24170	120	583	589	130	74	76	17	100	100	0	691	669	140	85	86	13	100	100	0	0.84	0.882	0.885	0.879	1.155	0.877	0.966	120	543	1115	1099	-0.252	509	606	515	584	0
1	10	7		GH08782	4030	24180	120	751	734	235	74	81	42	100	100	0	867	814	233	85	91	46	100	100	0	0.866	0.905	0.909	0.89	1.167	0.919	0.975	120	584	1459	1389	-0.208	677	782	660	729	0
1	11	7		GH08974	4220	24160	110	1725	1665	379	76	92	107	100	100	0	1787	1723	450	87	107	130	100	100	0	0.97	0.971	0.965	0.989	1.161	0.945	0.984	80	455	3349	3225	-0.044	1649	1700	1589	1636	0
1	12	7		GH09173	4420	24170	140	1182	1096	304	76	84	86	99	98	0	1222	1156	334	87	98	106	98	98	0	0.974	0.954	0.953	0.989	1.365	0.947	0.981	156	601	2241	2089	-0.037	1106	1135	1020	1069	0
1	13	7		LD35637	4610	24180	120	940	874	293	75	76	15	100	100	0	819	789	299	86	87	12	100	100	0	1.18	1.137	1.17	1.187	1.224	1.111	0.965	120	479	1598	1502	0.239	865	733	799	703	0
1	14	7		LD35705	4810	24170	130	921	906	185	76	77	15	100	100	0	1382	1311	273	84	85	12	100	100	0	0.651	0.676	0.676	0.678	1.108	0.67	0.98	120	536	2143	2057	-0.619	845	1298	830	1227	0
1	15	7		LD36016	5000	24170	120	576	643	311	76	77	16	100	100	0	603	685	357	84	85	11	100	100	0	0.963	0.943	0.957	0.984	1.268	0.92	0.978	120	512	1019	1168	-0.054	500	519	567	601	0
1	16	7		LD36173	5200	24170	120	1111	1065	300	77	78	15	100	100	0	1593	1511	415	83	85	13	100	100	0	0.685	0.692	0.698	0.692	1.14	0.692	0.985	120	513	2544	2416	-0.546	1034	1510	988	1428	0
1	17	7		LD36566	5380	24170	130	752	753	165	77	79	18	100	100	0	952	951	216	84	86	21	100	100	0	0.778	0.78	0.782	0.782	1.142	0.769	0.978	120	546	1543	1543	-0.363	675	868	676	867	0
1	18	7		LD36817	5580	24170	130	1027	1005	228	77	79	20	100	100	0	1143	1113	239	85	87	20	100	100	0	0.898	0.903	0.898	0.899	1.116	0.898	0.983	120	613	2008	1956	-0.155	950	1058	928	1028	0
1	19	7		LD40063	5780	24180	130	1384	1398	288	77	80	23	100	100	0	1574	1580	323	86	89	21	100	100	0	0.878	0.884	0.884	0.884	1.11	0.886	0.98	120	597	2795	2815	-0.187	1307	1488	1321	1494	0
1	20	7		LD40224	5980	24180	120	1029	996	212	78	81	24	100	100	0	974	944	195	87	90	21	100	100	0	1.072	1.071	1.064	1.071	1.124	1.074	0.976	120	546	1838	1775	0.101	951	887	918	857	0
1	21	7		LD40493	6170	24180	120	1295	1281	262	78	80	18	100	100	0	1771	1724	318	86	88	15	100	100	0	0.722	0.734	0.734	0.731	1.106	0.734	0.982	120	515	2902	2841	-0.469	1217	1685	1203	1638	0
1	22	7		LD40776	6360	24180	120	1094	1059	212	80	81	17	100	100	0	1194	1161	222	87	88	14	100	100	0	0.916	0.912	0.929	0.909	1.112	0.909	0.98	120	594	2121	2053	-0.127	1014	1107	979	1074	0
1	1	8		LD40977	2270	24360	130	1882	1809	662	77	79	18	100	100	0	1660	1550	615	89	90	13	100	100	0	1.149	1.185	1.174	1.22	1.181	1.159	0.987	120	659	3376	3193	0.2	1805	1571	1732	1461	0
1	2	8		LD41276	2470	24360	130	2154	2019	555	77	78	18	100	100	0	2909	2765	736	87	89	16	100	100	0	0.736	0.725	0.722	0.723	1.075	0.723	0.992	120	580	4899	4620	-0.442	2077	2822	1942	2678	0
1	3	8		LD43688	2660	24370	130	1645	1566	552	77	79	18	100	100	0	1923	1788	649	86	89	17	100	100	0	0.854	0.875	0.885	0.879	1.133	0.872	0.983	120	566	3405	3191	-0.228	1568	1837	1489	1702	0
1	4	8		LD43876	2850	24370	120	2136	1939	731	75	77	18	100	99	0	2505	2225	837	84	85	13	100	100	0	0.851	0.871	0.869	0.867	1.191	0.87	0.988	120	528	4482	4005	-0.232	2061	2421	1864	2141	0
1	5	8		LD44179	3050	24370	120	763	730	154	74	75	17	100	100	0	663	635	127	83	84	14	100	100	0	1.188	1.188	1.209	1.188	1.127	1.191	0.978	120	556	1269	1208	0.248	689	580	656	552	0
1	6	8		LD44370	3250	24370	130	1277	1219	300	73	75	17	100	100	0	1587	1483	360	82	84	16	100	100	0	0.8	0.818	0.827	0.818	1.089	0.824	0.989	120	581	2709	2547	-0.322	1204	1505	1146	1401	0
1	7	8		LD44733	3440	24360	130	943	919	198	75	77	22	100	100	0	921	898	175	83	85	17	100	100	0	1.036	1.036	1.039	1.03	1.134	1.036	0.98	120	582	1706	1659	0.051	868	838	844	815	0
1	8	8		LD45244	3640	24370	130	1108	1067	248	77	77	18	100	100	0	1403	1376	301	85	87	14	100	100	0	0.782	0.767	0.771	0.763	1.105	0.771	0.985	120	582	2349	2281	-0.354	1031	1318	990	1291	0
1	9	8		LD46418	3830	24370	130	1920	1821	469	76	77	16	100	100	0	2238	2125	542	87	88	14	100	100	0	0.857	0.856	0.856	0.855	1.105	0.859	0.988	120	564	3995	3783	-0.222	1844	2151	1745	2038	0
1	10	8		LD46678	4020	24370	130	985	948	182	76	78	19	100	100	0	1335	1294	248	87	90	22	100	100	0	0.728	0.722	0.718	0.722	1.132	0.715	0.982	120	566	2157	2079	-0.457	909	1248	872	1207	0
1	11	8		LD46744	4220	24370	130	1019	1013	185	76	89	91	100	100	0	1168	1145	203	87	104	111	100	99	0	0.872	0.886	0.883	0.888	1.13	0.89	0.985	120	640	2024	1995	-0.197	943	1081	937	1058	0
1	12	8		LD47064	4410	24370	130	775	755	140	76	77	16	100	100	0	562	552	96	89	89	12	100	100	0	1.478	1.467	1.455	1.467	1.128	1.476	0.975	120	580	1172	1142	0.563	699	473	679	463	0
1	13	8		LD47455	4610	24360	120	837	799	182	75	77	17	100	100	0	1017	977	207	87	89	14	100	100	0	0.819	0.813	0.813	0.809	1.111	0.811	0.981	120	511	1692	1614	-0.287	762	930	724	890	0
1	14	8		LD47508	4810	24370	140	1021	969	316	73	75	18	100	100	0	915	856	264	85	87	17	100	100	0	1.142	1.162	1.158	1.159	1.221	1.167	0.985	156	603	1778	1667	0.192	948	830	896	771	0
1	15	8		GM13045	4990	24370	150	1702	1661	469	73	75	23	100	100	0	1116	1090	303	84	86	19	100	100	0	1.578	1.579	1.577	1.591	1.137	1.572	0.986	156	629	2661	2594	0.659	1629	1032	1588	1006	0
1	16	8		GM13207	5190	24370	130	654	613	168	77	79	24	100	100	0	895	835	223	84	87	20	100	100	0	0.711	0.714	0.704	0.712	1.15	0.699	0.973	120	577	1388	1287	-0.491	577	811	536	751	0
1	17	8		GM13274	5390	24370	140	1694	1563	507	78	80	19	100	100	0	1763	1649	536	87	89	20	99	99	0	0.964	0.951	0.955	0.974	1.396	0.946	0.983	156	632	3292	3047	-0.053	1616	1676	1485	1562	0
1	18	8		GM13388	5580	24370	130	1408	1412	436	79	81	27	100	100	0	1969	1977	614	87	90	36	100	100	0	0.706	0.705	0.698	0.711	1.194	0.697	0.982	120	613	3211	3223	-0.502	1329	1882	1333	1890	0
1	19	8		GM13788	5780	24370	130	1277	1240	304	77	82	32	100	100	0	1552	1466	371	86	91	41	100	100	0	0.819	0.843	0.842	0.847	1.106	0.833	0.983	120	560	2666	2543	-0.289	1200	1466	1163	1380	0
1	20	8		GM14102	5970	24380	140	1700	1608	389	76	81	24	100	100	0	1892	1793	389	87	90	20	100	100	0	0.9	0.898	0.907	0.885	1.155	0.899	0.982	156	608	3429	3238	-0.152	1624	1805	1532	1706	0
1	21	8		HL08157	6170	24370	130	1415	1381	228	78	80	17	100	100	0	1519	1464	239	86	88	12	100	100	0	0.933	0.946	0.941	0.947	1.106	0.939	0.982	120	560	2770	2681	-0.1	1337	1433	1303	1378	0
1	22	8		LD21116	6370	24370	120	1271	1254	227	80	81	18	100	100	0	1114	1074	198	89	89	12	100	100	0	1.162	1.192	1.189	1.196	1.119	1.186	0.981	120	600	2216	2159	0.217	1191	1025	1174	985	0
1	1	9		LD21241	2260	24550	150	84	89	39	78	79	16	27	10	0	96	101	35	91	92	13	27	8	0	1.2	1.1	1.25	1.376	3.266	1.277	0.423	156	880	11	21	0.263	6	5	11	10	-50
1	2	9		LD21269	2460	24560	120	1782	1708	470	77	78	16	100	100	0	2093	1929	557	90	92	14	100	100	0	0.851	0.887	0.879	0.896	1.144	0.883	0.987	120	527	3708	3470	-0.232	1705	2003	1631	1839	0
1	3	9		LD21294	2660	24560	120	2368	2233	527	78	80	20	100	100	0	3893	3700	819	88	91	17	100	100	0	0.602	0.597	0.599	0.594	1.073	0.6	0.992	120	529	6095	5767	-0.733	2290	3805	2155	3612	0
1	4	9		LD21311	2850	24560	130	1247	1231	299	76	79	19	100	100	0	1306	1269	294	87	88	14	100	100	0	0.961	0.977	0.985	0.974	1.09	0.978	0.989	120	562	2390	2337	-0.058	1171	1219	1155	1182	0
1	5	9		LD21748	3050	24560	140	1500	1457	453	74	76	16	100	100	0	1653	1586	499	85	86	15	100	99	0	0.909	0.921	0.917	0.942	1.297	0.916	0.988	156	648	2994	2884	-0.137	1426	1568	1383	1501	0
1	6	9		LD21785	3250	24560	120	2371	2240	493	73	78	49	100	100	0	2806	2657	601	83	87	40	100	100	0	0.844	0.842	0.839	0.844	1.063	0.84	0.993	120	560	5021	4741	-0.245	2298	2723	2167	2574	0
1	7	9		LD21953	3450	24570	120	1939	1824	504	74	77	22	100	100	0	1962	1831	486	83	86	18	100	100	0	0.993	1.001	1.005	1.002	1.099	1.009	0.987	120	544	3744	3498	-0.011	1865	1879	1750	1748	0
1	8	9		LD22034	3640	24560	120	1071	1018	315	76	77	18	100	100	0	1360	1313	399	85	87	15	100	100	0	0.78	0.767	0.771	0.76	1.149	0.769	0.982	120	515	2270	2170	-0.358	995	1275	942	1228	0
1	9	9		LD22201	3830	24560	120	2178	2081	474	78	80	19	100	100	0	2936	2740	638	89	92	20	100	100	0	0.738	0.756	0.756	0.757	1.075	0.751	0.991	120	514	4947	4654	-0.439	2100	2847	2003	2651	0
1	10	9		LD22381	4030	24560	130	1893	1821	404	78	80	19	100	100	0	1917	1798	405	90	93	22	100	100	0	0.993	1.02	1.024	1.022	1.089	1.015	0.989	120	581	3642	3451	-0.01	1815	1827	1743	1708	0
1	11	9		LD22829	4210	24560	110	1545	1415	387	77	80	24	100	100	0	1766	1639	440	89	93	22	100	100	0	0.875	0.863	0.859	0.861	1.098	0.864	0.987	80	455	3145	2888	-0.192	1468	1677	1338	1550	0
1	12	9		LD22957	4420	24570	130	1761	1703	338	79	91	115	100	100	0	2964	2813	512	91	619	4793	0	0	0	0.585	0.597	0.595	0.594	1.087	0.069	0.135	120	616	4555	4346	-0.772	1682	2873	1624	2722	0
[truncated: 7,204 more rows]

## Sheet: Gro_Kc_3.gpr
ATF	1
27	43
[truncated: 7,420 more rows]

## Sheet: Gro_Kc_rev.gpr
ATF	1
[truncated: 7,421 more rows]
