# Supplementary material for: Hairy Transcriptional Repression Targets and Cofactor Recruitment in Drosophila
Source: PLoS Biol. 2004 Jul 13;2(7):e178. doi: 10.1371/journal.pbio.0020178 (PMC449821; doi:10.1371/journal.pbio.0020178)
Supplement: Dataset S5 — (11.8 MB XLS) [file pbio.0020178.sd005.xls]

## Sheet: dCtBP_Kc_1.gpr
ATF	1
27	43
Type=GenePix Results 1.4
DateTime=2002/07/25 11:26:52
Settings=E:\Axon\GenePixPro3\affychip.gps
GalFile=I:\dnaarray\array.files\Fly_01-17-02.gal
Scanner=GenePix 4000B [83966]
Comment=
PixelSize=10
ImageName=635 nm 532 nm
FileName=I:\dnaarray\2002-07-25_dCtkc_7-24-02.tif I:\dnaarray\2002-07-25_dCtkc_7-24-02.tif
PMTVolts=490 460
ScanPower=100 100
FocusPosition=0
NormalizationFactor:RatioOfMedians=1.05869
NormalizationFactor:RatioOfMeans=1.04709
NormalizationFactor:MedianOfRatios=1.05032
NormalizationFactor:MeanOfRatios=1.03771
NormalizationFactor:RegressionRatio=1.05273
JpegImage=I:\dnaarray\2002-07-25_dCtkc_0007.jpg
RatioFormulation=W1/W2 (635 nm/532 nm)
Barcode=
ImageOrigin=0, 22790
JpegOrigin=840, 23270
Creator=GenePix Pro 3.0.6.73
Temperature=31.88
LaserPower=3.65 3.55
LaserOnTime=40622 43103
Supplier=
Block	Column	Row	Name	ID	X	Y	Dia.	F635 Median	F635 Mean	F635 SD	B635 Median	B635 Mean	B635 SD	% > B635+1SD	% > B635+2SD	F635 % Sat.	F532 Median	F532 Mean	F532 SD	B532 Median	B532 Mean	B532 SD	% > B532+1SD	% > B532+2SD	F532 % Sat.	Ratio of Medians	Ratio of Means	Median of Ratios	Mean of Ratios	Ratios SD	Rgn Ratio	Rgn R≤	F Pixels	B Pixels	Sum of Medians	Sum of Means	Log Ratio	F635 Median - B635	F532 Median - B532	F635 Mean - B635	F532 Mean - B532	Flags
1	1	1		(CK00026)	1140	23670	150	56	57	12	57	58	14	8	2	0	78	80	21	79	80	13	9	3	0	1	0	0.726	0.865	3.529	0.455	0.091	156	1045	-2	1	0	-1	-1	0	1	-50
1	2	1		(CK00390)	1340	23680	120	1524	1446	558	58	60	14	100	100	0	3530	3310	1311	83	85	18	100	100	0	0.425	0.43	0.431	0.435	1.153	0.426	0.988	120	632	4913	4615	-1.233	1466	3447	1388	3227	0
1	3	1		(CK00536)	1530	23680	110	736	722	245	63	64	14	100	100	0	1017	1039	384	86	89	18	100	100	0	0.723	0.692	0.703	0.703	1.178	0.683	0.968	80	506	1604	1612	-0.468	673	931	659	953	0
1	4	1		(CK01083)	1720	23680	120	313	359	196	61	63	14	97	95	0	651	758	449	82	86	18	98	96	0	0.443	0.441	0.442	0.455	1.368	0.437	0.974	120	634	821	974	-1.175	252	569	298	676	0
1	5	1		(CK02229)	1920	23690	110	816	825	299	60	63	19	100	100	0	1788	1707	640	82	88	25	100	100	0	0.443	0.471	0.47	0.474	1.135	0.464	0.983	80	534	2462	2390	-1.174	756	1706	765	1625	0
1	6	1		(GM01004)	2120	23680	110	1819	1875	806	63	67	21	100	100	0	1933	1822	795	86	91	26	100	100	0	0.951	1.044	1.058	1.062	1.124	1.041	0.986	80	568	3603	3548	-0.073	1756	1847	1812	1736	0
1	7	1		GM07659	2300	23680	110	3034	2754	1188	67	73	34	100	100	0	1601	1455	625	88	94	24	100	100	0	1.961	1.966	1.989	1.998	1.131	1.958	0.986	80	541	4480	4054	0.972	2967	1513	2687	1367	0
1	8	1		(HL02234)	2500	23680	110	1037	920	491	66	70	25	100	100	0	1560	1489	781	86	96	114	98	98	0	0.659	0.609	0.599	0.596	1.171	0.611	0.983	80	552	2445	2257	-0.602	971	1474	854	1403	0
1	9	1		HL02693	2690	23680	110	1190	1263	653	66	68	16	98	98	0	1635	1683	859	83	88	20	97	97	0	0.724	0.748	0.748	0.732	1.149	0.744	0.987	80	539	2676	2797	-0.465	1124	1552	1197	1600	0
1	10	1		(HL03474)	2890	23680	120	552	657	438	68	75	49	96	90	0	1065	1220	777	85	94	54	97	94	0	0.494	0.519	0.496	0.507	1.555	0.534	0.956	120	648	1464	1724	-1.018	484	980	589	1135	0
1	11	1		HL05936	3090	23670	100	1780	1700	578	71	78	34	100	100	0	1581	1521	596	90	100	43	100	100	0	1.146	1.138	1.131	1.188	1.197	1.108	0.981	80	482	3200	3060	0.197	1709	1491	1629	1431	0
1	12	1		LD02793	3280	23680	100	1776	1730	536	67	71	24	100	100	0	2001	1973	610	85	89	30	100	100	0	0.892	0.881	0.882	0.9	1.202	0.874	0.986	80	478	3625	3551	-0.165	1709	1916	1663	1888	0
1	13	1		LD08534	3480	23680	120	2093	2081	947	65	68	19	100	100	0	1504	1563	762	82	84	21	100	100	0	1.426	1.361	1.343	1.425	1.346	1.335	0.975	120	614	3450	3497	0.512	2028	1422	2016	1481	0
1	14	1		LD09009	3670	23680	120	2513	2342	548	65	68	20	100	100	0	3015	2831	663	82	86	21	100	99	0	0.835	0.828	0.837	0.847	1.271	0.825	0.986	120	600	5381	5026	-0.261	2448	2933	2277	2749	0
1	15	1		(LD09767)	3860	23680	110	2353	2233	853	69	74	27	100	100	0	2374	2191	895	85	93	31	100	100	0	0.998	1.028	1.018	1.065	1.297	1.018	0.977	80	525	4573	4270	-0.003	2284	2289	2164	2106	0
1	16	1		LD09852	4050	23680	110	1509	1454	587	70	77	27	100	100	0	1484	1455	639	87	95	32	100	100	0	1.03	1.012	0.999	1.045	1.341	0.986	0.966	80	569	2836	2752	0.043	1439	1397	1384	1368	0
1	17	1		(LD10161)	4270	23670	110	1286	1280	544	69	75	25	100	100	0	1641	1536	706	86	91	25	98	98	0	0.783	0.835	0.839	0.894	1.549	0.796	0.97	80	570	2772	2661	-0.354	1217	1555	1211	1450	0
1	18	1		(LD10516)	4450	23680	110	1010	1016	430	73	76	21	100	100	0	759	866	433	88	92	24	100	100	0	1.396	1.212	1.25	1.296	1.284	1.16	0.944	80	540	1608	1721	0.482	937	671	943	778	0
1	19	1		LD14392	4650	23670	110	1219	1205	183	74	81	34	100	100	0	1651	1643	255	89	100	45	100	100	0	0.733	0.728	0.736	0.729	1.117	0.718	0.981	80	576	2707	2685	-0.448	1145	1562	1131	1554	0
1	20	1		(LD16050)	4850	23670	110	800	829	241	73	84	112	100	100	0	1082	1073	280	87	102	127	100	100	0	0.731	0.767	0.772	0.76	1.146	0.763	0.973	80	535	1722	1742	-0.453	727	995	756	986	0
1	21	1		(LD17449)	5030	23680	120	1742	1793	952	75	86	41	100	100	0	1513	1520	837	91	103	44	98	98	0	1.172	1.202	1.216	1.273	1.342	1.184	0.979	120	622	3089	3147	0.229	1667	1422	1718	1429	0
1	22	1		LD18931	5230	23670	100	2055	1988	748	77	87	40	100	100	0	1407	1355	564	93	105	48	100	100	0	1.505	1.514	1.558	1.583	1.176	1.465	0.982	80	504	3292	3173	0.59	1978	1314	1911	1262	0
1	1	2		LD19168	1130	23880	100	167	183	72	57	58	11	98	98	0	240	255	96	80	80	12	100	100	0	0.688	0.72	0.735	0.698	1.329	0.671	0.907	80	472	270	301	-0.541	110	160	126	175	0
1	2	2		LD19945	1340	23880	110	1015	1003	220	60	62	15	100	100	0	1176	1188	259	83	86	17	100	100	0	0.874	0.853	0.853	0.853	1.097	0.845	0.986	80	507	2048	2048	-0.195	955	1093	943	1105	0
1	3	2		GM01069	1530	23870	120	4168	3827	1055	68	72	28	100	100	0	2016	1845	526	92	96	23	100	100	0	2.131	2.144	2.155	2.19	1.141	2.131	0.991	120	555	6024	5512	1.092	4100	1924	3759	1753	0
1	4	2		GM01206	1720	23870	120	758	746	176	70	74	28	100	100	0	1452	1387	322	91	97	25	99	99	0	0.506	0.522	0.523	0.532	1.314	0.519	0.984	120	514	2049	1972	-0.984	688	1361	676	1296	0
1	5	2		GM01456	1920	23870	120	1795	1721	382	69	74	23	100	100	0	1359	1323	315	91	97	27	100	100	0	1.361	1.341	1.337	1.353	1.106	1.329	0.989	120	554	2994	2884	0.445	1726	1268	1652	1232	0
1	6	2		GM01744	2120	23880	100	1295	1298	567	75	77	19	100	100	0	1480	1445	618	96	100	23	100	98	0	0.882	0.907	0.922	0.927	1.306	0.911	0.989	80	436	2604	2572	-0.182	1220	1384	1223	1349	0
1	7	2		GM01879	2310	23870	120	1984	1938	312	76	79	20	100	100	0	2528	2486	397	98	102	22	100	100	0	0.785	0.78	0.781	0.78	1.077	0.777	0.992	120	542	4338	4250	-0.349	1908	2430	1862	2388	0
1	8	2		GM01975	2500	23870	120	1982	1981	417	75	75	15	100	100	0	2378	2290	519	94	98	21	100	100	0	0.835	0.868	0.866	0.876	1.115	0.859	0.991	120	534	4191	4102	-0.26	1907	2284	1906	2196	0
1	9	2		HL01517	2700	23870	120	2164	2046	671	73	76	27	100	100	0	2113	2006	692	90	95	32	99	99	0	1.034	1.03	1.021	1.063	1.223	1.021	0.993	120	549	4114	3889	0.048	2091	2023	1973	1916	0
1	10	2		HL01677	2900	23870	120	1402	1394	299	76	99	130	100	99	0	1708	1686	343	95	122	160	100	99	0	0.822	0.828	0.827	0.828	1.097	0.824	0.984	120	514	2939	2909	-0.283	1326	1613	1318	1591	0
1	11	2		HL01743	3090	23870	120	2214	2128	447	83	87	34	100	100	0	1817	1727	379	101	109	47	100	99	0	1.242	1.258	1.261	1.274	1.123	1.249	0.989	120	534	3847	3671	0.312	2131	1716	2045	1626	0
1	12	2		LD01372	3280	23870	120	2129	2018	503	86	91	37	100	99	0	2732	2562	690	102	108	44	98	98	0	0.777	0.785	0.785	0.818	1.299	0.777	0.992	120	555	4673	4392	-0.364	2043	2630	1932	2460	0
1	13	2		LD01463	3480	23870	130	3393	3329	769	78	81	25	100	100	0	2447	2386	577	95	100	29	99	99	0	1.409	1.419	1.411	1.473	1.361	1.413	0.985	120	596	5667	5542	0.495	3315	2352	3251	2291	0
1	14	2		LD01482	3680	23870	130	1165	1122	186	76	76	18	100	100	0	1758	1712	302	93	95	21	100	100	0	0.654	0.646	0.649	0.649	1.118	0.643	0.986	120	566	2754	2665	-0.613	1089	1665	1046	1619	0
1	15	2		LD02616	3870	23870	120	2629	2473	548	81	84	24	100	100	0	1724	1664	375	96	103	30	99	99	0	1.565	1.526	1.495	1.53	1.096	1.525	0.989	120	521	4176	3960	0.646	2548	1628	2392	1568	0
1	16	2		LD02979	4060	23870	120	1610	1592	476	87	90	26	100	100	0	2129	2107	651	103	108	31	100	100	0	0.752	0.751	0.75	0.76	1.146	0.743	0.984	120	549	3549	3509	-0.412	1523	2026	1505	2004	0
1	17	2		LD03170	4270	23870	130	4917	4864	859	87	112	149	100	100	0	2805	2732	466	99	123	141	99	99	0	1.785	1.814	1.819	1.826	1.11	1.825	0.993	120	603	7536	7410	0.836	4830	2706	4777	2633	0
1	18	2		LD03185	4450	23870	120	3495	3270	877	93	119	152	100	98	0	2203	2056	567	104	126	141	97	97	0	1.621	1.628	1.629	1.692	1.279	1.612	0.988	120	532	5501	5129	0.697	3402	2099	3177	1952	0
1	19	2		LD03255	4660	23870	120	2085	1943	460	93	100	41	100	100	0	2663	2502	575	107	115	42	99	99	0	0.779	0.772	0.774	0.795	1.408	0.774	0.992	120	562	4548	4245	-0.36	1992	2556	1850	2395	0
1	20	2		LD03322	4850	23870	120	2687	2465	624	89	97	109	99	98	0	3299	3117	763	106	116	122	98	98	0	0.814	0.789	0.797	0.805	1.317	0.792	0.992	120	548	5791	5387	-0.298	2598	3193	2376	3011	0
1	21	2		LD04071	5050	23870	130	2179	1983	572	94	107	56	99	99	0	2260	2089	566	111	125	59	98	97	0	0.97	0.955	0.957	0.974	1.39	0.96	0.99	120	566	4234	3867	-0.044	2085	2149	1889	1978	0
1	22	2		LD04190	5240	23870	130	1131	1080	219	84	99	60	99	98	0	1854	1787	391	100	118	67	98	98	0	0.597	0.59	0.593	0.603	1.244	0.585	0.985	120	700	2801	2683	-0.744	1047	1754	996	1687	0
1	1	3		LD04449	1140	24070	130	752	740	138	60	63	19	100	100	0	1205	1165	214	84	88	23	100	100	0	0.617	0.629	0.624	0.63	1.092	0.624	0.986	120	656	1813	1761	-0.696	692	1121	680	1081	0
1	2	3		LD04530	1340	24070	130	1321	1233	268	68	71	20	100	100	0	2025	1910	415	93	96	25	100	100	0	0.649	0.641	0.64	0.648	1.153	0.64	0.991	120	584	3185	2982	-0.625	1253	1932	1165	1817	0
1	3	3		LD04613	1530	24070	120	2593	2432	518	71	74	26	100	100	0	2696	2536	543	95	99	24	100	100	0	0.97	0.967	0.969	0.97	1.086	0.964	0.992	120	549	5123	4802	-0.044	2522	2601	2361	2441	0
1	4	3		LD04782	1730	24060	120	1631	1554	368	76	79	22	100	100	0	2571	2446	606	98	103	27	100	100	0	0.629	0.629	0.636	0.637	1.153	0.626	0.986	120	529	4028	3826	-0.669	1555	2473	1478	2348	0
1	5	3		GM04690	1920	24060	130	3075	2894	816	80	84	26	100	100	0	2721	2560	751	102	109	32	100	100	0	1.144	1.145	1.136	1.175	1.19	1.137	0.993	120	580	5614	5272	0.194	2995	2619	2814	2458	0
1	6	3		GM04716	2120	24060	120	1018	990	225	83	86	23	100	100	0	837	802	186	103	110	29	99	99	0	1.274	1.298	1.306	1.346	1.332	1.288	0.979	120	534	1669	1606	0.349	935	734	907	699	0
1	7	3		GM04742	2310	24060	120	609	597	84	80	82	20	100	100	0	742	731	106	99	103	24	100	100	0	0.823	0.818	0.821	0.82	1.121	0.815	0.977	120	528	1172	1149	-0.282	529	643	517	632	0
1	8	3		GM04934	2510	24060	120	2790	2760	922	79	87	56	100	100	0	2596	2592	898	98	109	65	100	99	0	1.085	1.075	1.076	1.096	1.146	1.068	0.993	120	534	5209	5175	0.118	2711	2498	2681	2494	0
1	9	3		GM05133	2700	24060	120	1377	1330	355	79	90	61	100	99	0	1530	1407	392	97	111	71	99	99	0	0.906	0.955	0.958	0.968	1.133	0.946	0.988	120	529	2731	2561	-0.143	1298	1433	1251	1310	0
1	10	3		GM05221	2900	24060	120	3028	2937	594	81	97	121	100	100	0	1977	1875	390	98	118	150	100	100	0	1.568	1.607	1.594	1.616	1.095	1.578	0.978	120	528	4826	4633	0.649	2947	1879	2856	1777	0
1	11	3		GM06077	3090	24060	130	2395	2306	405	87	90	39	100	100	0	2660	2528	482	103	109	49	100	100	0	0.903	0.915	0.911	0.921	1.092	0.904	0.991	120	602	4865	4644	-0.148	2308	2557	2219	2425	0
1	12	3		GM06087	3290	24060	100	1646	1654	832	89	95	39	100	100	0	1604	1614	850	103	112	43	100	98	0	1.037	1.036	1.04	1.1	1.28	1.021	0.985	80	440	3058	3076	0.053	1557	1501	1565	1511	0
1	13	3		GM06264	3480	24070	130	1007	985	197	83	88	33	100	100	0	1622	1559	340	98	105	37	99	99	0	0.606	0.617	0.621	0.626	1.184	0.613	0.984	120	626	2448	2363	-0.722	924	1524	902	1461	0
1	14	3		GM06310	3670	24060	130	1501	1439	322	80	82	19	100	100	0	1999	1921	465	95	100	23	100	100	0	0.746	0.744	0.739	0.76	1.181	0.734	0.985	120	618	3325	3185	-0.422	1421	1904	1359	1826	0
1	15	3		GM06505	3870	24060	130	2595	2423	631	83	85	21	100	100	0	3320	3085	882	100	105	29	100	100	0	0.78	0.784	0.788	0.808	1.194	0.774	0.99	120	632	5732	5325	-0.358	2512	3220	2340	2985	0
1	16	3		GM06533	4070	24060	130	1185	1152	220	85	87	22	100	99	0	1400	1362	283	101	105	27	99	99	0	0.847	0.846	0.847	0.852	1.113	0.835	0.984	120	613	2399	2328	-0.24	1100	1299	1067	1261	0
1	17	3		GM07040	4260	24060	120	3266	3057	781	87	110	152	100	100	0	1806	1700	488	101	122	143	98	98	0	1.865	1.857	1.861	1.915	1.203	1.838	0.983	120	496	4884	4569	0.899	3179	1705	2970	1599	0
1	18	3		GM07077	4460	24060	130	1265	1240	172	90	119	155	100	100	0	1514	1491	213	105	128	146	100	100	0	0.834	0.83	0.834	0.83	1.075	0.827	0.981	120	561	2584	2536	-0.262	1175	1409	1150	1386	0
1	19	3		GM07526	4660	24060	130	2059	1994	311	85	90	21	100	100	0	1362	1309	205	101	104	20	100	100	0	1.565	1.58	1.587	1.585	1.096	1.573	0.988	120	616	3235	3117	0.647	1974	1261	1909	1208	0
1	20	3		GM07606	4850	24060	120	677	759	316	85	89	22	100	100	0	967	962	326	102	105	24	100	99	0	0.684	0.784	0.769	0.786	1.342	0.806	0.951	120	548	1457	1534	-0.547	592	865	674	860	0
1	21	3		GM07762	5050	24060	130	2346	2265	567	94	104	51	100	100	0	2202	2123	541	109	119	54	99	97	0	1.076	1.078	1.068	1.118	1.305	1.079	0.989	120	541	4345	4185	0.106	2252	2093	2171	2014	0
1	22	3		GM07807	5240	24070	120	1736	1590	836	85	98	56	99	96	0	1712	1543	807	98	113	65	96	94	0	1.023	1.042	1.044	1.112	1.683	1.04	0.982	120	558	3265	2950	0.033	1651	1614	1505	1445	0
1	1	4		GM08365	1150	24260	140	3135	2821	1022	64	68	20	100	100	0	2967	2689	959	88	92	23	100	98	0	1.067	1.06	1.069	1.087	1.194	1.06	0.995	156	711	5950	5358	0.093	3071	2879	2757	2601	0
1	2	4		GM08440	1340	24260	120	1042	1019	195	73	76	20	100	100	0	1479	1429	277	96	100	23	100	100	0	0.701	0.71	0.712	0.718	1.168	0.706	0.987	120	548	2352	2279	-0.513	969	1383	946	1333	0
1	3	4		GM08530	1530	24260	100	1908	1898	671	75	78	18	100	100	0	2373	2318	805	97	103	26	100	100	0	0.805	0.821	0.812	0.823	1.114	0.822	0.987	80	458	4109	4044	-0.312	1833	2276	1823	2221	0
1	4	4		GM08606	1730	24260	130	2683	2491	610	81	83	21	100	100	0	2950	2693	651	102	109	30	99	99	0	0.914	0.93	0.93	0.947	1.243	0.928	0.994	120	638	5450	5001	-0.13	2602	2848	2410	2591	0
1	5	4		GM08676	1920	24260	120	925	934	328	85	88	25	100	99	0	2115	1955	582	107	114	31	99	99	0	0.418	0.459	0.454	0.46	1.301	0.468	0.969	120	510	2848	2697	-1.257	840	2008	849	1848	0
1	6	4		GM08688	2120	24260	120	3266	3239	1104	88	91	23	100	100	0	3038	3117	1115	113	117	31	100	100	0	1.086	1.049	1.046	1.079	1.188	1.04	0.994	120	562	6103	6155	0.12	3178	2925	3151	3004	0
1	7	4		LD11455	2310	24260	120	991	977	316	86	93	43	99	98	0	1385	1315	408	105	117	59	97	97	0	0.707	0.736	0.73	0.744	1.197	0.741	0.983	120	530	2185	2101	-0.5	905	1280	891	1210	0
1	8	4		LD11580	2510	24250	110	2779	2544	1257	82	93	68	100	100	0	2643	2498	1294	98	117	87	100	100	0	1.06	1.026	1.043	1.076	1.23	1.011	0.988	80	485	5242	4862	0.084	2697	2545	2462	2400	0
1	9	4		LD11648	2710	24260	120	1075	1105	432	81	87	49	100	99	0	1339	1384	482	99	108	54	100	99	0	0.802	0.797	0.79	0.779	1.16	0.813	0.983	120	549	2234	2309	-0.319	994	1240	1024	1285	0
1	10	4		LD11871	2900	24260	120	4076	3984	1734	77	79	27	100	100	0	2909	2895	1297	96	96	35	100	99	0	1.422	1.396	1.387	1.444	1.243	1.383	0.987	120	534	6812	6706	0.508	3999	2813	3907	2799	0
1	11	4		LD11958	3090	24260	120	4017	4170	1883	84	86	30	100	100	0	2472	2583	1188	98	100	33	100	100	0	1.657	1.644	1.653	1.664	1.122	1.632	0.992	120	542	6307	6571	0.728	3933	2374	4086	2485	0
1	12	4		LD12230	3300	24260	120	2111	2122	918	87	93	31	100	100	0	2598	2479	999	101	108	32	100	100	0	0.811	0.856	0.852	0.85	1.17	0.866	0.98	120	611	4521	4413	-0.303	2024	2497	2035	2378	0
1	13	4		BLANK	3490	24260	80	1683	1833	927	85	88	20	100	100	0	1629	1754	917	102	106	24	100	98	0	1.046	1.058	1.057	1.155	1.372	1.043	0.988	52	322	3125	3400	0.066	1598	1527	1748	1652	0
1	14	4		BLANK	3670	24260	80	1930	2000	705	82	84	18	100	100	0	2039	1899	732	99	101	21	100	100	0	0.953	1.066	1.077	1.097	1.19	1.044	0.985	52	334	3788	3718	-0.07	1848	1940	1918	1800	0
1	15	4		BLANK	3880	24260	80	1729	1658	581	81	83	19	100	100	0	1756	1684	696	97	102	22	100	100	0	0.993	0.994	0.98	1.059	1.256	0.956	0.981	52	334	3307	3164	-0.01	1648	1659	1577	1587	0
1	16	4		BLANK	4070	24260	80	1405	1465	548	84	87	21	100	100	0	1431	1528	627	99	103	26	100	100	0	0.992	0.966	0.954	0.999	1.205	0.947	0.985	52	326	2653	2810	-0.012	1321	1332	1381	1429	0
1	17	4		BLANK	4260	24250	150	84	356	530	84	87	25	33	32	0	97	378	559	99	102	25	35	30	0	0	0.975	0.944	1.027	2.329	0.953	0.984	156	665	-2	551	Error	0	-2	272	279	-50
1	18	4		BLANK	4450	24250	150	82	364	523	87	90	24	32	32	0	94	367	511	101	104	25	32	30	0	0.714	1.041	1.072	1.083	2.332	1.026	0.986	156	673	-12	543	-0.485	-5	-7	277	266	-50
1	19	4		BLANK	4650	24260	80	1699	1750	724	86	87	18	100	100	0	1564	1578	729	101	102	18	100	96	0	1.103	1.127	1.114	1.262	1.579	1.095	0.985	52	328	3076	3141	0.141	1613	1463	1664	1477	0
1	20	4		BLANK	4860	24250	80	1919	1963	619	86	86	17	100	100	0	1781	1777	595	99	102	19	100	100	0	1.09	1.119	1.123	1.148	1.215	1.096	0.982	52	304	3515	3555	0.124	1833	1682	1877	1678	0
1	21	4		BLANK	5040	24250	150	95	581	823	90	93	28	38	37	0	105	521	723	103	108	30	37	33	0	2.5	1.175	1.104	1.036	2.335	1.147	0.981	156	642	7	909	1.322	5	2	491	418	-50
1	22	4		BLANK	5240	24250	150	110	651	918	79	84	28	52	42	0	108	577	800	93	99	30	39	37	0	2.067	1.182	1.209	1.405	2.628	1.156	0.988	156	787	46	1056	1.047	31	15	572	484	-50
1	1	5		BLANK	1140	24450	150	63	94	64	62	66	30	26	23	0	86	121	70	84	88	29	27	25	0	0.5	0.865	0.975	0.971	2.712	0.88	0.772	156	865	3	69	-1	1	2	32	37	-50
1	2	5		BLANK	1350	24460	80	930	885	393	71	73	19	100	100	0	935	887	408	92	95	21	98	98	0	1.019	1.024	1.017	1.04	1.187	1.006	0.979	52	334	1702	1609	0.027	859	843	814	795	0
1	3	5		BLANK	1540	24460	80	1566	1584	606	86	88	22	100	100	0	1675	1641	650	108	112	25	100	100	0	0.944	0.977	0.975	1	1.17	0.967	0.985	52	334	3047	3031	-0.082	1480	1567	1498	1533	0
1	4	5		BLANK	1730	24450	80	1903	1829	734	86	89	24	100	100	0	2001	1889	775	108	112	29	100	100	0	0.96	0.979	0.964	1.008	1.192	0.975	0.985	52	320	3710	3524	-0.059	1817	1893	1743	1781	0
1	5	5		BLANK	1920	24450	150	81	824	1233	84	88	28	35	35	0	95	790	1164	104	111	34	33	32	0	0.333	1.079	1.063	1.009	2.14	1.064	0.99	156	762	-12	1426	-1.585	-3	-9	740	686	-50
1	6	5		BLANK	2120	24450	80	2746	2517	982	88	160	399	96	94	0	3015	2535	1073	105	191	458	94	86	0	0.913	1	0.998	1.052	1.215	0.976	0.99	52	314	5568	4859	-0.131	2658	2910	2429	2430	0
1	7	5		BLANK	2310	24450	150	86	720	1108	90	130	278	33	26	0	101	778	1218	109	159	320	29	25	0	0.5	0.942	1.003	1.158	2.129	0.907	0.989	156	663	-12	1299	-1	-4	-8	630	669	-50
1	8	5		BLANK	2500	24450	150	84	706	1104	88	95	41	37	35	0	103	796	1224	106	117	56	36	35	0	1.333	0.896	0.914	0.889	2.106	0.906	0.98	156	666	-7	1308	0.415	-4	-3	618	690	-50
1	9	5		(GH01660)	2710	24450	120	983	985	345	86	90	26	100	100	0	1049	1013	343	103	109	34	100	100	0	0.948	0.988	0.991	0.985	1.115	0.988	0.987	120	555	1843	1809	-0.077	897	946	899	910	0
1	10	5		GH07762	2900	24450	110	1381	1310	396	76	79	30	100	100	0	2136	1987	520	93	94	40	100	100	0	0.639	0.652	0.638	0.643	1.139	0.646	0.979	80	484	3348	3128	-0.647	1305	2043	1234	1894	0
1	11	5		(GH09688)	3090	24450	120	1965	1837	652	81	83	31	100	100	0	2036	1910	686	93	95	38	99	99	0	0.97	0.966	0.966	0.998	1.248	0.965	0.991	120	535	3827	3573	-0.044	1884	1943	1756	1817	0
1	12	5		(GH12215)	3290	24460	120	922	1153	848	86	94	35	99	97	0	1759	2036	1282	101	111	43	99	98	0	0.504	0.551	0.501	0.506	1.415	0.589	0.958	120	531	2494	3002	-0.988	836	1658	1067	1935	0
1	13	5		(GH13704)	3480	24450	120	778	1146	825	91	96	33	99	97	0	1470	1714	1081	107	112	30	99	98	0	0.504	0.657	0.645	0.63	1.297	0.695	0.958	120	550	2050	2662	-0.988	687	1363	1055	1607	0
1	14	5		GH01073	3670	24450	120	3650	3339	1117	88	96	52	100	100	0	2844	2543	895	106	112	49	99	99	0	1.301	1.334	1.339	1.398	1.217	1.319	0.993	120	548	6300	5688	0.38	3562	2738	3251	2437	0
1	15	5		(LD22017)	3870	24450	120	844	1119	670	86	97	70	100	97	0	1229	1571	905	100	110	73	99	98	0	0.671	0.702	0.687	0.711	1.321	0.712	0.967	120	618	1887	2504	-0.575	758	1129	1033	1471	0
1	16	5		(LD24220)	4070	24450	100	177	691	887	86	90	25	90	71	0	257	700	788	97	102	26	100	97	0	0.569	1.003	0.653	0.607	2.019	1.079	0.977	80	498	251	1208	-0.814	91	160	605	603	0
1	17	5		LD24440	4270	24450	130	1188	1116	277	88	91	25	100	100	0	1388	1298	326	100	104	23	100	99	0	0.854	0.858	0.851	0.879	1.225	0.855	0.989	120	580	2388	2226	-0.228	1100	1288	1028	1198	0
1	18	5		LD24485	4460	24450	120	1999	2155	869	90	95	28	100	100	0	1867	1972	808	103	107	26	100	100	0	1.082	1.105	1.109	1.125	1.173	1.098	0.989	120	513	3673	3934	0.114	1909	1764	2065	1869	0
1	19	5		(LD24527)	4660	24450	120	2607	2481	492	90	93	23	100	100	0	2516	2424	494	103	106	25	100	100	0	1.043	1.03	1.033	1.035	1.079	1.027	0.993	120	530	4930	4712	0.061	2517	2413	2391	2321	0
1	20	5		LD24793	4850	24450	150	92	404	653	91	93	22	35	30	0	106	370	568	103	106	23	32	29	0	0.333	1.172	1.175	1.323	2.338	1.152	0.985	156	689	4	580	-1.585	1	3	313	267	-50
1	21	5		(LP07553)	5040	24450	120	2042	2067	727	94	100	30	100	100	0	1632	1622	582	107	112	30	99	99	0	1.277	1.302	1.296	1.342	1.224	1.292	0.992	120	494	3473	3488	0.353	1948	1525	1973	1515	0
1	22	5		GH02250	5240	24450	120	1763	1682	532	88	92	31	100	100	0	1811	1687	528	99	104	31	99	99	0	0.978	1.004	1	1.006	1.123	1.003	0.99	120	592	3387	3182	-0.032	1675	1712	1594	1588	0
1	1	6		GH02340	1140	24650	120	4120	3943	1138	61	67	43	100	100	0	3364	3213	963	83	88	37	100	100	0	1.237	1.24	1.241	1.262	1.113	1.23	0.995	120	596	7340	7012	0.307	4059	3281	3882	3130	0
1	2	6		GH02396	1350	24650	120	2452	2348	436	73	81	46	100	100	0	2683	2529	451	93	101	42	100	100	0	0.919	0.934	0.934	0.932	1.08	0.934	0.994	120	562	4969	4711	-0.123	2379	2590	2275	2436	0
1	3	6		GH02431	1540	24650	120	4001	3769	948	91	95	31	100	100	0	1588	1480	378	108	114	31	100	99	0	2.642	2.681	2.697	2.746	1.216	2.671	0.992	120	555	5390	5050	1.402	3910	1480	3678	1372	0
1	4	6		GH02439	1730	24640	110	1253	1293	543	93	99	36	100	100	0	1907	1865	637	112	120	41	100	100	0	0.646	0.685	0.657	0.667	1.134	0.699	0.969	80	517	2955	2953	-0.63	1160	1795	1200	1753	0
1	5	6		GH03163	1920	24640	110	1932	1923	489	83	92	38	100	100	0	2314	2320	565	102	116	53	100	100	0	0.836	0.83	0.834	0.828	1.082	0.824	0.99	80	474	4061	4058	-0.259	1849	2212	1840	2218	0
1	6	6		GH03377	2120	24650	120	1008	968	260	81	107	217	99	93	0	1951	1862	486	100	133	245	99	98	0	0.501	0.503	0.503	0.503	1.122	0.505	0.986	120	594	2778	2649	-0.998	927	1851	887	1762	0
1	7	6		GH03502	2320	24650	120	1073	1070	370	85	88	25	100	100	0	1413	1387	411	101	108	32	100	100	0	0.753	0.766	0.759	0.75	1.131	0.785	0.984	120	533	2300	2271	-0.409	988	1312	985	1286	0
1	8	6		GH03683	2510	24640	120	2340	2888	1602	89	95	29	100	100	0	1988	2347	1325	105	112	33	100	100	0	1.195	1.248	1.253	1.293	1.17	1.236	0.993	120	516	4134	5041	0.258	2251	1883	2799	2242	0
1	9	6		GH03694	2700	24640	110	2098	2029	1159	90	96	31	100	100	0	3297	3049	1627	105	115	40	100	100	0	0.629	0.659	0.646	0.644	1.17	0.659	0.968	80	499	5200	4883	-0.669	2008	3192	1939	2944	0
1	10	6		GH03937	2900	24650	110	852	1730	1532	83	87	37	97	96	0	397	1183	1268	100	109	56	90	81	0	2.589	1.521	2.295	2.196	1.608	1.359	0.95	80	526	1066	2730	1.373	769	297	1647	1083	0
1	11	6		LD24618	3100	24640	120	5293	4863	1464	93	99	43	100	100	0	3382	3010	972	104	111	48	100	100	0	1.586	1.641	1.65	1.668	1.118	1.623	0.992	120	591	8478	7676	0.666	5200	3278	4770	2906	0
1	12	6		LD24633	3310	24650	120	2605	2421	966	98	107	46	100	100	0	2882	2619	1006	109	119	46	100	100	0	0.904	0.925	0.924	0.917	1.111	0.932	0.993	120	531	5280	4833	-0.145	2507	2773	2323	2510	0
1	13	6		LD24677	3500	24650	120	4599	4107	1686	98	103	38	100	100	0	2835	2542	1158	109	115	35	99	98	0	1.651	1.648	1.653	1.741	1.24	1.609	0.984	120	522	7227	6442	0.723	4501	2726	4009	2433	0
1	14	6		LD24696	3680	24640	120	7527	7243	1702	100	111	63	100	100	0	1812	1774	503	109	117	54	100	100	0	4.361	4.29	4.49	4.377	1.19	4.252	0.962	120	574	9130	8808	2.125	7427	1703	7143	1665	0
1	15	6		LD24780	3890	24640	90	4432	3930	1555	102	108	66	100	100	0	2491	2259	848	107	113	71	100	100	0	1.816	1.779	1.831	1.776	1.124	1.778	0.984	52	401	6714	5980	0.861	4330	2384	3828	2152	0
1	16	6		LD24904	4080	24660	90	3376	3257	1166	95	99	26	100	100	0	2096	2031	740	103	107	24	100	100	0	1.646	1.64	1.642	1.657	1.138	1.634	0.988	52	393	5274	5090	0.719	3281	1993	3162	1928	0
1	17	6		GH03475	4270	24640	130	1701	1608	416	92	99	41	100	100	0	1696	1598	429	102	108	33	100	100	0	1.009	1.013	1.016	1.037	1.195	1.007	0.989	120	622	3203	3012	0.014	1609	1594	1516	1496	0
1	18	6		GH03795	4480	24640	130	3224	2965	940	92	100	44	100	100	0	2325	2139	677	103	110	37	100	99	0	1.41	1.411	1.408	1.45	1.206	1.406	0.992	120	580	5354	4909	0.495	3132	2222	2873	2036	0
1	19	6		GH03980	4660	24640	130	2259	2159	508	92	95	26	100	100	0	1785	1676	413	102	106	29	100	100	0	1.288	1.313	1.306	1.336	1.129	1.3	0.991	120	582	3850	3641	0.365	2167	1683	2067	1574	0
1	20	6		GH04025	4860	24630	110	1795	1624	1165	94	96	27	100	97	0	1365	1408	928	104	109	31	98	98	0	1.349	1.173	1.155	1.002	1.425	1.213	0.987	80	455	2962	2834	0.432	1701	1261	1530	1304	0
1	21	6		GH04125	5050	24640	130	3095	2955	702	101	106	31	100	100	0	2360	2217	558	110	115	29	99	99	0	1.331	1.355	1.359	1.386	1.179	1.338	0.993	120	573	5244	4961	0.412	2994	2250	2854	2107	0
1	22	6		GH04238	5240	24640	130	846	811	209	99	102	32	100	100	0	1300	1208	281	104	110	39	100	100	0	0.625	0.645	0.643	0.639	1.144	0.645	0.975	120	662	1943	1816	-0.679	747	1196	712	1104	0
1	1	7		GH05321	1150	24840	120	958	907	211	56	57	34	100	100	0	1495	1407	331	77	74	38	100	100	0	0.636	0.64	0.638	0.641	1.097	0.632	0.987	120	594	2320	2181	-0.653	902	1418	851	1330	0
1	2	7		GH05615	1340	24840	130	1330	1238	338	70	72	23	100	100	0	2090	1906	547	91	95	30	100	100	0	0.63	0.644	0.645	0.66	1.192	0.638	0.99	120	582	3259	2983	-0.666	1260	1999	1168	1815	0
1	3	7		GH05668	1540	24840	130	2007	1942	479	81	86	34	100	100	0	1516	1461	374	101	108	43	99	99	0	1.361	1.368	1.364	1.415	1.315	1.361	0.99	120	588	3341	3221	0.445	1926	1415	1861	1360	0
1	4	7		GH06023	1730	24840	120	1084	1182	612	83	88	35	100	100	0	1384	1466	682	103	113	51	99	99	0	0.781	0.806	0.797	0.788	1.184	0.831	0.984	120	530	2282	2462	-0.356	1001	1281	1099	1363	0
1	5	7		GH06338	1920	24840	150	88	761	1408	80	85	30	33	25	0	104	764	1400	102	110	42	25	24	0	4	1.029	1.028	1.083	2.557	1.009	0.992	156	700	10	1343	2	8	2	681	662	-50
1	6	7		GH06679	2120	24840	130	2483	2299	681	78	80	18	100	100	0	1292	1307	479	97	100	21	100	100	0	2.013	1.836	1.867	1.898	1.158	1.783	0.973	120	570	3600	3431	1.009	2405	1195	2221	1210	0
1	7	7		GH08205	2310	24840	100	2658	2465	1373	80	82	23	100	100	0	2462	2302	1362	97	101	25	100	100	0	1.09	1.082	1.106	1.157	1.236	1.054	0.991	80	440	4943	4590	0.124	2578	2365	2385	2205	0
1	8	7		GH08303	2510	24840	120	3032	2960	1054	83	100	87	100	100	0	3037	2901	1033	99	120	105	100	100	0	1.004	1.027	1.023	1.033	1.092	1.024	0.993	120	548	5887	5679	0.005	2949	2938	2877	2802	0
1	9	7		GH08548	2700	24840	120	1864	1770	649	90	119	117	100	100	0	1073	1064	487	108	139	129	97	94	0	1.838	1.757	1.842	1.877	1.22	1.653	0.963	120	549	2739	2636	0.878	1774	965	1680	956	0
1	10	7		GH08782	2900	24840	130	1728	1622	530	91	99	63	99	99	0	1388	1336	461	106	113	54	97	97	0	1.277	1.245	1.25	1.289	1.349	1.229	0.985	120	587	2919	2761	0.353	1637	1282	1531	1230	0
1	11	7		GH08974	3100	24850	120	3329	3040	748	100	104	30	100	100	0	2123	1957	473	110	114	28	100	100	0	1.604	1.592	1.597	1.593	1.077	1.589	0.993	120	524	5242	4787	0.682	3229	2013	2940	1847	0
1	12	7		GH09173	3290	24840	130	2849	2766	719	102	108	29	100	100	0	1891	1841	483	113	119	31	99	99	0	1.545	1.542	1.553	1.546	1.059	1.534	0.994	120	631	4525	4392	0.628	2747	1778	2664	1728	0
1	13	7		LD35637	3500	24830	90	3360	3156	1107	105	113	43	100	100	0	2760	2505	890	114	122	42	100	100	0	1.23	1.276	1.268	1.283	1.134	1.27	0.989	52	384	5901	5442	0.299	3255	2646	3051	2391	0
1	14	7		LD35705	3690	24840	110	3150	2914	808	101	112	59	100	100	0	2405	2260	636	110	119	47	100	98	0	1.329	1.308	1.306	1.331	1.159	1.302	0.992	80	527	5344	4963	0.41	3049	2295	2813	2150	0
1	15	7		LD36016	3890	24830	100	3022	2853	1600	101	103	26	100	100	0	2524	2214	1223	109	112	23	100	100	0	1.21	1.307	1.307	1.306	1.191	1.314	0.991	80	449	5336	4857	0.274	2921	2415	2752	2105	0
1	16	7		LD36173	4070	24850	120	2528	2442	1205	98	102	25	100	99	0	1849	1866	942	107	110	24	99	99	0	1.395	1.333	1.331	1.361	1.151	1.317	0.993	120	553	4172	4103	0.48	2430	1742	2344	1759	0
1	17	7		LD36566	4280	24830	130	1490	1414	431	97	101	28	100	99	0	1243	1174	356	105	108	24	98	98	0	1.224	1.232	1.249	1.244	1.186	1.228	0.987	120	598	2531	2386	0.292	1393	1138	1317	1069	0
1	18	7		LD36817	4470	24840	120	1587	1476	514	96	103	41	100	100	0	1385	1315	439	105	112	37	100	99	0	1.165	1.14	1.138	1.148	1.197	1.147	0.988	120	515	2771	2590	0.22	1491	1280	1380	1210	0
1	19	7		LD40063	4660	24840	120	1357	1296	353	95	101	33	100	100	0	2092	1942	511	106	113	37	99	99	0	0.635	0.654	0.647	0.665	1.23	0.654	0.981	120	543	3248	3037	-0.654	1262	1986	1201	1836	0
1	20	7		LD40224	4860	24830	130	1253	1339	371	97	104	34	100	100	0	912	945	278	108	113	34	100	100	0	1.438	1.484	1.479	1.512	1.155	1.461	0.982	120	635	1960	2079	0.524	1156	804	1242	837	0
1	21	7		LD40493	5050	24830	130	3413	3262	1011	111	116	35	100	100	0	2091	1994	666	113	119	32	100	100	0	1.669	1.675	1.678	1.73	1.184	1.652	0.991	120	565	5280	5032	0.739	3302	1978	3151	1881	0
1	22	7		LD40776	5240	24840	120	1880	1967	870	104	111	40	100	100	0	1749	1924	768	110	119	60	99	99	0	1.084	1.027	1.021	1.02	1.269	1.049	0.985	120	608	3415	3677	0.116	1776	1639	1863	1814	0
1	1	8		LD40977	1150	25040	120	1369	1334	383	55	57	25	100	100	0	1403	1337	396	75	74	44	100	100	0	0.989	1.013	1.019	1.028	1.142	0.999	0.988	120	590	2642	2541	-0.015	1314	1328	1279	1262	0
1	2	8		LD41276	1350	25040	130	3523	3343	891	76	79	25	100	100	0	3873	3610	950	99	103	32	100	100	0	0.913	0.931	0.932	0.942	1.153	0.925	0.993	120	591	7221	6778	-0.131	3447	3774	3267	3511	0
1	3	8		LD43688	1530	25030	110	2162	2293	860	88	98	70	100	100	0	1777	2017	825	109	120	71	100	100	0	1.243	1.156	1.172	1.18	1.105	1.128	0.99	80	472	3742	4113	0.314	2074	1668	2205	1908	0
1	4	8		LD43876	1730	25040	120	1926	2262	1252	92	102	68	100	100	0	1612	2036	1169	109	119	73	100	99	0	1.22	1.126	1.128	1.158	1.179	1.108	0.989	120	562	3337	4097	0.287	1834	1503	2170	1927	0
1	5	8		LD44179	1930	25040	120	694	728	302	87	90	24	100	100	0	939	975	350	104	107	24	100	99	0	0.727	0.736	0.712	0.722	1.306	0.758	0.972	120	512	1442	1512	-0.46	607	835	641	871	0
1	6	8		LD44370	2120	25030	120	1783	1896	866	83	88	26	100	100	0	2256	2181	868	102	108	33	100	100	0	0.789	0.872	0.857	0.851	1.155	0.897	0.985	120	529	3854	3892	-0.341	1700	2154	1813	2079	0
1	7	8		LD44733	2320	25040	120	1228	1223	473	80	84	29	100	100	0	1467	1449	476	99	101	39	100	100	0	0.839	0.847	0.827	0.823	1.18	0.865	0.978	120	549	2516	2493	-0.253	1148	1368	1143	1350	0
1	8	8		LD45244	2510	25030	120	2390	2297	783	84	105	108	100	100	0	1738	1683	597	100	120	124	99	99	0	1.408	1.398	1.403	1.421	1.109	1.376	0.989	120	542	3944	3796	0.493	2306	1638	2213	1583	0
1	9	8		LD46418	2720	25030	120	3293	3159	1462	101	121	99	100	99	0	2820	2677	1197	111	132	106	100	99	0	1.178	1.192	1.18	1.184	1.105	1.199	0.994	120	544	5901	5624	0.237	3192	2709	3058	2566	0
1	10	8		LD46678	2910	25020	120	1788	1749	563	98	106	43	100	100	0	1859	1775	548	110	117	49	99	99	0	0.966	0.992	0.99	0.989	1.105	0.993	0.989	120	494	3439	3316	-0.05	1690	1749	1651	1665	0
1	11	8		LD46744	3090	25030	130	1803	1714	370	98	102	32	100	100	0	1252	1196	263	108	113	35	100	100	0	1.49	1.485	1.459	1.5	1.112	1.478	0.99	120	573	2849	2704	0.576	1705	1144	1616	1088	0
1	12	8		LD47064	3290	25040	130	845	834	346	101	104	26	100	100	0	896	884	310	112	115	24	100	100	0	0.949	0.949	0.936	0.913	1.187	0.975	0.974	120	598	1528	1505	-0.076	744	784	733	772	0
1	13	8		LD47455	3490	25030	120	1989	1996	545	104	107	27	100	100	0	1704	1689	449	115	117	26	100	100	0	1.186	1.202	1.192	1.202	1.088	1.202	0.99	120	595	3474	3466	0.246	1885	1589	1892	1574	0
1	14	8		LD47508	3680	25030	120	1758	1766	523	100	106	44	100	100	0	1454	1456	443	110	116	38	100	100	0	1.234	1.238	1.243	1.25	1.091	1.23	0.992	120	550	3002	3012	0.303	1658	1344	1666	1346	0
1	15	8		GM13045	3880	25020	120	2405	2321	684	100	106	31	100	100	0	1793	1669	480	110	114	29	99	98	0	1.37	1.425	1.426	1.464	1.282	1.425	0.992	120	576	3988	3780	0.454	2305	1683	2221	1559	0
1	16	8		GM13207	4080	25030	130	2861	2805	588	99	103	27	100	100	0	1441	1419	286	108	111	26	100	100	0	2.072	2.064	2.053	2.066	1.076	2.066	0.992	120	547	4095	4017	1.051	2762	1333	2706	1311	0
1	17	8		GM13274	4270	25040	140	1821	1656	572	96	99	26	100	99	0	2184	2003	727	105	108	25	99	98	0	0.83	0.822	0.824	0.861	1.306	0.815	0.991	156	615	3804	3458	-0.269	1725	2079	1560	1898	0
1	18	8		GM13388	4470	25030	130	3963	3837	645	96	99	23	100	100	0	2163	2104	359	105	109	22	100	100	0	1.879	1.871	1.875	1.876	1.075	1.868	0.993	120	527	5925	5740	0.91	3867	2058	3741	1999	0
1	19	8		GM13788	4660	25040	130	2689	2557	638	96	100	24	100	100	0	2491	2285	559	107	111	24	99	98	0	1.088	1.13	1.136	1.142	1.202	1.131	0.989	120	601	4977	4639	0.121	2593	2384	2461	2178	0
1	20	8		GM14102	4860	25040	120	3787	3556	869	99	103	26	100	100	0	3194	2950	701	110	113	23	100	100	0	1.196	1.217	1.219	1.218	1.087	1.219	0.992	120	542	6772	6297	0.258	3688	3084	3457	2840	0
1	21	8		HL08157	5050	25030	120	1884	1854	546	109	113	29	100	100	0	2239	2132	551	118	124	29	100	100	0	0.837	0.866	0.863	0.856	1.144	0.875	0.981	120	528	3896	3759	-0.257	1775	2121	1745	2014	0
1	22	8		LD21116	5240	25040	120	1831	1795	532	101	109	47	100	100	0	1895	1779	516	110	122	51	100	100	0	0.969	1.015	1.012	1.016	1.137	1.02	0.987	120	594	3515	3363	-0.045	1730	1785	1694	1669	0
1	1	9		LD21241	1150	25230	140	1715	1623	530	62	65	21	100	100	0	1849	1712	569	85	88	35	98	98	0	0.937	0.959	0.964	0.986	1.245	0.955	0.991	156	717	3417	3188	-0.094	1653	1764	1561	1627	0
1	2	9		LD21269	1350	25230	120	1562	1499	332	82	86	29	100	100	0	2287	2156	464	103	108	29	100	99	0	0.678	0.69	0.686	0.699	1.168	0.69	0.99	120	498	3664	3470	-0.561	1480	2184	1417	2053	0
1	3	9		LD21294	1540	25230	130	8048	7494	1844	88	100	71	100	100	0	2965	2780	672	107	117	64	100	99	0	2.785	2.771	2.772	2.796	1.113	2.769	0.994	120	602	10818	10079	1.478	7960	2858	7406	2673	0
1	4	9		LD21311	1730	25230	120	2179	2028	628	95	100	43	100	100	0	1894	1778	538	107	112	33	100	100	0	1.166	1.157	1.159	1.156	1.104	1.154	0.988	120	500	3871	3604	0.222	2084	1787	1933	1671	0
1	5	9		LD21748	1920	25230	120	2543	2456	712	93	98	30	100	100	0	2967	2827	751	109	118	45	100	100	0	0.857	0.869	0.875	0.864	1.086	0.875	0.991	120	534	5308	5081	-0.222	2450	2858	2363	2718	0
1	6	9		LD21785	2120	25230	120	6006	5829	1729	91	99	41	100	100	0	3132	3036	893	108	119	46	100	100	0	1.956	1.96	1.979	1.968	1.106	1.957	0.992	120	524	8939	8666	0.968	5915	3024	5738	2928	0
1	7	9		LD21953	2320	25230	120	2808	2686	502	91	93	42	100	100	0	2198	2094	377	102	103	41	100	100	0	1.296	1.303	1.297	1.308	1.103	1.3	0.992	120	528	4813	4587	0.374	2717	2096	2595	1992	0
1	8	9		LD22034	2510	25230	130	3079	2836	742	92	93	36	100	100	0	1871	1751	485	103	103	38	100	100	0	1.689	1.665	1.681	1.685	1.094	1.647	0.991	120	597	4755	4392	0.757	2987	1768	2744	1648	0
1	9	9		LD22201	2710	25230	120	5913	5667	1036	100	108	46	100	100	0	3154	3076	529	112	119	42	100	100	0	1.911	1.878	1.877	1.877	1.061	1.883	0.996	120	529	8855	8531	0.934	5813	3042	5567	2964	0
1	10	9		LD22381	2900	25230	120	2133	2044	641	96	102	41	100	100	0	1786	1719	534	107	115	47	100	100	0	1.213	1.208	1.206	1.216	1.11	1.205	0.99	120	549	3716	3560	0.279	2037	1679	1948	1612	0
1	11	9		LD22829	3090	25230	110	717	2020	2079	93	97	25	100	100	0	545	1667	1676	106	109	21	98	98	0	1.421	1.234	1.212	1.179	1.29	1.227	0.987	80	470	1063	3488	0.507	624	439	1927	1561	0
1	12	9		LD22957	3290	25230	120	3562	3683	1400	101	105	28	100	100	0	3052	3056	1093	113	117	28	100	100	0	1.178	1.217	1.218	1.213	1.098	1.228	0.994	120	582	6400	6525	0.236	3461	2939	3582	2943	0
1	13	9		LD23345	3490	25230	110	285	1366	1807	107	110	27	100	95	0	252	1151	1506	118	122	27	98	90	0	1.328	1.219	1.247	1.308	1.438	1.205	0.991	80	485	312	2292	0.41	178	134	1259	1033	0
1	14	9		LD23509	3680	25230	120	2602	2515	640	100	103	28	100	100	0	2387	2293	567	111	115	28	100	100	0	1.099	1.107	1.109	1.107	1.08	1.108	0.992	120	562	4778	4597	0.137	2502	2276	2415	2182	0
1	15	9		LD23532	3880	25230	130	1586	1514	299	103	112	64	99	99	0	1221	1156	219	112	122	56	99	99	0	1.337	1.352	1.372	1.351	1.1	1.354	0.987	120	593	2592	2455	0.419	1483	1109	1411	1044	0
1	16	9		LD23602	4070	25230	120	1739	1719	398	98	102	28	100	100	0	1506	1455	337	109	114	32	100	100	0	1.175	1.204	1.215	1.214	1.115	1.204	0.988	120	511	3038	2967	0.232	1641	1397	1621	1346	0
1	17	9		GH14143	4270	25230	120	670	650	123	90	93	23	100	100	0	1288	1246	240	104	109	29	100	100	0	0.49	0.49	0.489	0.493	1.145	0.49	0.978	120	478	1764	1702	-1.03	580	1184	560	1142	0
1	18	9		GH14252	4460	25220	150	96	423	616	89	92	20	39	32	0	123	448	632	106	109	24	44	33	0	0.412	0.977	0.971	1.023	2.122	0.975	0.987	156	631	24	676	-1.28	7	17	334	342	-50
1	19	9		GH14288	4650	25230	110	1151	1616	1300	88	92	22	100	98	0	1265	1629	1313	105	110	26	100	98	0	0.916	1.003	1.004	1.048	1.272	0.996	0.992	80	470	2223	3052	-0.126	1063	1160	1528	1524	0
1	20	9		GH14326	4860	25230	130	1479	1417	376	91	93	21	99	99	0	2205	2040	536	109	115	28	99	98	0	0.662	0.687	0.688	0.69	1.219	0.687	0.989	120	601	3484	3257	-0.595	1388	2096	1326	1931	0
1	21	9		GH14368	5050	25230	120	2487	2389	615	100	102	23	100	100	0	3663	3555	871	121	126	30	100	100	0	0.674	0.667	0.669	0.665	1.086	0.669	0.991	120	514	5929	5723	-0.569	2387	3542	2289	3434	0
1	22	9		GH14384	5240	25230	130	3332	3089	950	97	113	64	100	100	0	2083	1969	604	115	133	68	98	98	0	1.644	1.614	1.63	1.649	1.32	1.617	0.99	120	670	5203	4846	0.717	3235	1968	2992	1854	0
1	1	10		GH14707	1140	25420	150	88	140	118	61	63	26	50	31	0	104	160	127	83	85	30	42	26	0	1.286	1.026	1	1.083	2.505	0.943	0.91	156	829	48	156	0.363	27	21	79	77	-50
1	2	10		GH14720	1340	25420	130	2429	2293	838	73	77	33	100	100	0	2285	2114	786	95	100	34	99	99	0	1.076	1.1	1.096	1.14	1.212	1.091	0.992	120	577	4546	4239	0.105	2356	2190	2220	2019	0
1	3	10		GH14803	1540	25430	130	561	535	138	77	85	42	99	98	0	1036	974	247	98	106	35	98	98	0	0.516	0.523	0.522	0.533	1.558	0.523	0.975	120	578	1422	1334	-0.955	484	938	458	876	0
1	4	10		GH14910	1740	25420	130	2896	2698	827	80	86	28	100	100	0	2731	2525	748	102	110	37	99	98	0	1.071	1.08	1.078	1.09	1.158	1.085	0.994	120	590	5445	5041	0.099	2816	2629	2618	2423	0
1	5	10		GH01039	1920	25420	110	2170	2017	806	92	100	40	100	100	0	3588	3238	1077	114	136	70	100	100	0	0.598	0.616	0.6	0.598	1.137	0.62	0.976	80	456	5552	5049	-0.741	2078	3474	1925	3124	0
1	6	10		GH01083	2120	25420	150	85	855	1707	91	95	45	28	26	0	102	736	1433	109	118	65	23	22	0	0.857	1.219	1.2	1.101	2.457	1.195	0.989	156	697	-13	1391	-0.222	-6	-7	764	627	-50
1	7	10		GH01729	2320	25430	120	2206	2444	1325	95	97	37	100	100	0	2448	2778	1357	109	111	40	100	100	0	0.903	0.88	0.874	0.851	1.134	0.905	0.989	120	526	4450	5018	-0.148	2111	2339	2349	2669	0
1	8	10		GH01827	2520	25430	120	1291	1497	836	95	97	23	100	100	0	1891	2014	965	109	114	29	100	100	0	0.671	0.736	0.725	0.702	1.179	0.771	0.979	120	525	2978	3307	-0.575	1196	1782	1402	1905	0
1	9	10		GH02025	2710	25420	120	1715	1839	877	97	99	22	100	100	0	3076	3044	1152	111	116	29	100	100	0	0.546	0.594	0.557	0.57	1.184	0.619	0.964	120	498	4583	4675	-0.874	1618	2965	1742	2933	0
1	10	10		GH02310	2900	25420	120	1575	1589	671	96	97	23	100	100	0	2388	2198	872	110	115	27	100	99	0	0.649	0.715	0.704	0.716	1.185	0.723	0.983	120	496	3757	3581	-0.623	1479	2278	1493	2088	0
1	11	10		GH02424	3090	25420	150	90	585	1108	94	96	21	30	26	0	107	571	1062	109	112	22	27	23	0	2	1.063	1.118	1.251	3.386	1.047	0.983	156	675	-6	953	1	-4	-2	491	462	-50
1	12	10		GH02649	3290	25430	120	1344	1314	466	97	101	25	99	99	0	2505	2358	763	112	117	29	98	98	0	0.521	0.542	0.544	0.546	1.396	0.55	0.983	120	512	3640	3463	-0.94	1247	2393	1217	2246	0
1	13	10		GH03273	3480	25420	130	1474	1472	534	105	110	29	100	100	0	1239	1194	446	118	123	30	100	98	0	1.221	1.27	1.268	1.32	1.22	1.254	0.987	120	607	2490	2443	0.288	1369	1121	1367	1076	0
1	14	10		GH03617	3680	25430	130	2272	2257	708	103	108	33	100	100	0	2375	2374	728	115	119	29	100	100	0	0.96	0.954	0.961	0.955	1.108	0.954	0.991	120	575	4429	4413	-0.059	2169	2260	2154	2259	0
1	15	10		GH03781	3890	25420	130	2588	2883	1391	101	114	93	100	99	0	1305	1464	738	113	125	80	98	96	0	2.086	2.059	2.075	2.219	1.429	2.007	0.967	120	557	3679	4133	1.061	2487	1192	2782	1351	0
1	16	10		GH03947	4070	25420	150	99	525	891	94	105	88	28	25	0	103	478	812	108	120	78	24	23	0	-1	1.165	1.077	1.144	2.694	1.109	0.98	156	627	0	801	Error	5	-5	431	370	-50
1	17	10		GH04054	4270	25420	130	1090	1058	221	91	94	27	100	100	0	1707	1613	366	106	114	41	99	99	0	0.624	0.642	0.643	0.644	1.107	0.631	0.981	120	578	2600	2474	-0.68	999	1601	967	1507	0
1	18	10		GH04281	4470	25420	130	2155	2085	537	88	92	26	100	100	0	2722	2610	703	108	114	36	100	100	0	0.791	0.798	0.804	0.808	1.117	0.789	0.989	120	579	4681	4499	-0.339	2067	2614	1997	2502	0
1	19	10		GH22740	4660	25420	130	837	853	230	85	89	27	100	99	0	1232	1201	331	105	111	28	98	97	0	0.667	0.701	0.7	0.707	1.208	0.694	0.98	120	588	1879	1864	-0.584	752	1127	768	1096	0
1	20	10		GH22837	4850	25420	130	740	770	297	89	92	23	100	98	0	1186	1213	517	109	117	35	96	96	0	0.604	0.617	0.62	0.636	1.293	0.588	0.975	120	581	1728	1785	-0.726	651	1077	681	1104	0
1	21	10		GH22839	5050	25420	120	2318	2536	1215	96	99	26	100	100	0	1937	2236	1097	116	123	36	100	100	0	1.22	1.151	1.14	1.164	1.148	1.14	0.987	120	534	4043	4560	0.287	2222	1821	2440	2120	0
1	22	10		GH22843	5230	25420	110	1048	1192	674	99	116	76	100	98	0	1642	1841	936	118	141	97	98	98	0	0.623	0.634	0.617	0.607	1.196	0.641	0.975	80	509	2473	2816	-0.683	949	1524	1093	1723	0
1	1	11		GH22929	1150	25630	130	545	535	414	58	60	27	76	70	0	939	854	671	81	81	32	72	71	0	0.568	0.617	0.595	0.561	1.729	0.605	0.973	120	679	1345	1250	-0.817	487	858	477	773	0
1	2	11		GH22991	1350	25620	130	1940	1697	983	67	70	34	86	86	0	2653	2490	1504	91	94	36	86	86	0	0.731	0.679	0.67	0.63	1.913	0.66	0.975	120	544	4435	4029	-0.452	1873	2562	1630	2399	0
1	3	11		GH23604	1530	25620	150	87	312	539	72	83	71	26	20	0	113	393	706	96	112	122	20	17	0	0.882	0.808	0.707	0.816	2.512	0.745	0.954	156	643	32	537	-0.181	15	17	240	297	-50
1	4	11		GH23708	1730	25620	120	7985	7638	2220	81	93	79	100	100	0	2675	2541	834	102	120	125	99	99	0	3.072	3.098	3.115	3.176	1.147	3.052	0.982	120	548	10477	9996	1.619	7904	2573	7557	2439	0
1	5	11		GH23743	1930	25620	120	2387	2228	738	92	100	60	100	100	0	2571	2404	774	113	125	72	99	99	0	0.934	0.932	0.932	0.94	1.166	0.934	0.99	120	562	4753	4427	-0.099	2295	2458	2136	2291	0
1	6	11		GH23839	2130	25620	120	1656	1585	330	89	88	34	100	100	0	1579	1515	297	104	104	46	100	100	0	1.062	1.06	1.065	1.058	1.089	1.058	0.988	120	512	3042	2907	0.087	1567	1475	1496	1411	0
1	7	11		GH23934	2320	25620	120	1673	1613	332	89	91	25	100	100	0	1173	1123	222	103	108	29	99	99	0	1.48	1.494	1.496	1.491	1.088	1.5	0.986	120	528	2654	2544	0.566	1584	1070	1524	1020	0
1	8	11		GH24077	2520	25620	130	2182	2110	506	91	94	23	100	100	0	2140	2051	474	106	111	27	100	100	0	1.028	1.038	1.044	1.038	1.09	1.034	0.99	120	527	4125	3964	0.04	2091	2034	2019	1945	0
1	9	11		GH24653	2700	25620	150	112	661	1109	97	99	22	44	32	0	122	621	1028	112	116	27	35	30	0	1.5	1.108	1.113	1.168	2.397	1.084	0.991	156	636	25	1073	0.585	15	10	564	509	-50
1	10	11		GH24674	2900	25620	130	1012	999	336	98	114	105	100	98	0	1832	1736	513	113	133	111	99	98	0	0.532	0.555	0.548	0.559	1.339	0.57	0.961	120	594	2633	2524	-0.911	914	1719	901	1623	0
1	11	11		GH24787	3100	25620	120	3694	3506	871	99	117	78	99	99	0	3532	3373	848	117	137	83	99	99	0	1.053	1.046	1.047	1.051	1.095	1.044	0.992	120	512	7010	6663	0.074	3595	3415	3407	3256	0
1	12	11		GH25177	3290	25620	120	2253	2335	673	103	118	54	100	100	0	3361	3283	862	120	136	59	100	100	0	0.663	0.706	0.703	0.702	1.105	0.711	0.99	120	514	5391	5395	-0.592	2150	3241	2232	3163	0
1	13	11		GH25257	3490	25620	130	2748	2497	739	99	103	28	100	100	0	1807	1695	496	115	118	27	100	99	0	1.566	1.518	1.527	1.534	1.129	1.514	0.99	120	561	4341	3978	0.647	2649	1692	2398	1580	0
1	14	11		GH25505	3680	25610	150	91	475	818	97	102	30	27	25	0	109	452	751	111	115	27	24	23	0	3	1.109	1.141	1.329	2.646	1.092	0.977	156	660	-8	719	1.585	-6	-2	378	341	-50
1	15	11		GH26186	3880	25620	130	929	909	235	93	96	26	100	100	0	1540	1497	403	109	112	27	99	99	0	0.584	0.588	0.59	0.611	1.578	0.578	0.977	120	563	2267	2204	-0.775	836	1431	816	1388	0
1	16	11		GH26358	4070	25620	120	1364	1281	372	90	93	21	100	100	0	3142	2899	788	108	112	30	100	100	0	0.42	0.427	0.43	0.422	1.173	0.428	0.978	120	527	4308	3982	-1.252	1274	3034	1191	2791	0
1	17	11		GH26447	4270	25620	120	920	874	256	88	90	20	100	100	0	1782	1705	466	109	113	34	99	99	0	0.497	0.492	0.497	0.483	1.184	0.496	0.971	120	542	2505	2382	-1.008	832	1673	786	1596	0
1	18	11		GH26553	4460	25620	120	1616	1636	486	88	93	27	100	100	0	2906	2813	805	108	118	46	100	100	0	0.546	0.572	0.568	0.572	1.148	0.57	0.974	120	529	4326	4253	-0.873	1528	2798	1548	2705	0
1	19	11		GH26622	4660	25620	120	2466	2360	776	95	98	30	99	99	0	2006	1901	601	113	119	36	99	99	0	1.253	1.267	1.251	1.269	1.148	1.281	0.976	120	528	4264	4053	0.325	2371	1893	2265	1788	0
1	20	11		GH26634	4850	25620	120	1922	1839	480	100	105	45	100	100	0	1956	1864	464	117	125	44	100	100	0	0.991	0.995	0.993	0.991	1.092	0.996	0.988	120	528	3661	3486	-0.013	1822	1839	1739	1747	0
1	21	11		LD35087	5050	25620	120	1235	1618	1082	100	103	27	100	100	0	1825	2181	1316	118	123	33	100	98	0	0.665	0.736	0.7	0.713	1.278	0.767	0.98	120	556	2842	3581	-0.589	1135	1707	1518	2063	0
1	22	11		LD35155	5260	25620	120	1041	1013	328	94	113	85	100	99	0	1341	1250	371	111	136	102	99	99	0	0.77	0.807	0.8	0.805	1.182	0.817	0.977	120	636	2177	2058	-0.377	947	1230	919	1139	0
1	1	12		LD35215	1160	25820	130	1075	1035	282	60	61	14	100	100	0	1448	1398	383	85	87	18	100	100	0	0.745	0.743	0.744	0.748	1.117	0.735	0.986	120	649	2378	2288	-0.425	1015	1363	975	1313	0
1	2	12		LD35237	1350	25810	120	1743	1730	599	68	70	21	100	100	0	2832	2678	971	93	98	34	100	99	0	0.612	0.643	0.638	0.659	1.177	0.637	0.991	120	510	4414	4247	-0.709	1675	2739	1662	2585	0
1	3	12		LD35257	1540	25820	130	2584	2441	827	72	82	70	100	98	0	3469	3210	1058	94	109	115	99	98	0	0.744	0.76	0.767	0.761	1.113	0.761	0.991	120	585	5887	5485	-0.426	2512	3375	2369	3116	0
1	4	12		LD35285	1740	25810	110	2699	2620	686	79	90	71	100	100	0	3449	3260	848	101	108	82	100	100	0	0.783	0.804	0.808	0.804	1.07	0.796	0.991	80	485	5968	5700	-0.354	2620	3348	2541	3159	0
1	5	12		LD36161	1930	25810	130	3120	2986	881	90	101	56	100	100	0	3700	3531	1005	109	122	63	100	100	0	0.844	0.846	0.849	0.846	1.086	0.847	0.994	120	588	6621	6318	-0.245	3030	3591	2896	3422	0
1	6	12		LD36294	2120	25810	120	1874	1880	739	88	93	28	100	100	0	2662	2717	999	105	112	35	100	100	0	0.698	0.686	0.683	0.688	1.182	0.693	0.987	120	529	4343	4404	-0.518	1786	2557	1792	2612	0
1	7	12		LD36375	2320	25820	130	1580	1524	315	86	90	30	99	99	0	1691	1602	318	102	109	38	99	99	0	0.94	0.959	0.961	0.958	1.086	0.962	0.991	120	582	3083	2938	-0.089	1494	1589	1438	1500	0
1	8	12		LD36412	2510	25810	130	2529	2400	621	89	93	33	100	100	0	1397	1377	360	106	112	34	100	98	0	1.89	1.818	1.817	1.866	1.251	1.804	0.99	120	579	3731	3582	0.918	2440	1291	2311	1271	0
1	9	12		LD36454	2710	25820	120	1023	999	233	96	101	31	100	100	0	1272	1182	282	112	115	28	100	100	0	0.799	0.844	0.845	0.858	1.224	0.841	0.984	120	513	2087	1973	-0.323	927	1160	903	1070	0
1	10	12		LD36546	2900	25820	120	620	1197	1079	98	128	156	96	90	0	1124	1658	1189	112	142	158	97	96	0	0.516	0.711	0.588	0.642	1.614	0.806	0.947	120	529	1534	2645	-0.955	522	1012	1099	1546	0
1	11	12		LD37025	3100	25810	120	2277	2194	555	105	146	146	100	100	0	2631	2512	626	122	166	153	100	99	0	0.866	0.874	0.865	0.879	1.139	0.86	0.984	120	543	4681	4479	-0.208	2172	2509	2089	2390	0
1	12	12		LD37158	3300	25810	120	1465	1430	431	110	130	71	100	100	0	1792	1706	468	124	148	77	100	100	0	0.812	0.834	0.826	0.827	1.143	0.836	0.977	120	524	3023	2902	-0.3	1355	1668	1320	1582	0
1	13	12		LD37189	3490	25810	130	2035	1930	488	96	99	24	100	100	0	2025	1901	486	111	113	26	99	99	0	1.013	1.025	1.031	1.028	1.111	1.018	0.986	120	529	3853	3624	0.019	1939	1914	1834	1790	0
1	14	12		LD37221	3680	25820	120	1162	1173	470	95	97	24	100	100	0	1343	1369	498	109	112	27	100	100	0	0.865	0.856	0.856	0.843	1.195	0.871	0.979	120	563	2301	2338	-0.21	1067	1234	1078	1260	0
1	15	12		LD37276	3880	25810	120	1572	1500	361	96	97	25	100	100	0	1959	1867	472	111	115	27	100	99	0	0.799	0.8	0.798	0.819	1.28	0.792	0.986	120	544	3324	3160	-0.324	1476	1848	1404	1756	0
1	16	12		LD37409	4080	25820	130	2286	2179	577	92	93	24	100	100	0	2857	2723	653	110	115	33	100	100	0	0.799	0.799	0.805	0.792	1.103	0.81	0.984	120	583	4941	4700	-0.324	2194	2747	2087	2613	0
1	17	12		LD38109	4270	25820	120	2171	2125	394	86	88	19	100	100	0	2250	2156	400	106	110	31	100	100	0	0.972	0.995	1.001	0.997	1.081	0.998	0.987	120	514	4229	4089	-0.04	2085	2144	2039	2050	0
1	18	12		LD38241	4460	25810	130	2756	2658	567	91	94	24	100	100	0	1626	1568	326	110	117	37	100	100	0	1.758	1.761	1.771	1.766	1.103	1.758	0.99	120	581	4181	4025	0.814	2665	1516	2567	1458	0
1	19	12		LD38352	4660	25810	130	2034	1909	580	101	104	24	100	100	0	1841	1730	552	120	124	30	99	99	0	1.123	1.123	1.122	1.144	1.143	1.108	0.988	120	580	3654	3418	0.168	1933	1721	1808	1610	0
1	20	12		LD38433	4850	25810	130	2626	2550	655	106	112	40	100	100	0	2273	2197	579	125	132	41	100	100	0	1.173	1.18	1.179	1.191	1.115	1.173	0.992	120	580	4668	4516	0.23	2520	2148	2444	2072	0
1	21	12		LD38554	5050	25810	130	1258	1438	663	110	112	24	100	100	0	1668	1888	817	127	131	28	100	100	0	0.745	0.754	0.742	0.749	1.152	0.767	0.988	120	580	2689	3089	-0.425	1148	1541	1328	1761	0
1	22	12		LD38592	5240	25810	120	1541	1528	512	102	116	82	100	100	0	2557	2542	765	119	138	102	100	100	0	0.59	0.589	0.587	0.581	1.115	0.594	0.984	120	595	3877	3849	-0.761	1439	2438	1426	2423	0
1	1	13		LP03255	1150	26010	130	995	937	200	63	68	23	100	100	0	1689	1615	346	87	90	23	100	100	0	0.582	0.572	0.575	0.572	1.09	0.568	0.99	120	663	2534	2402	-0.781	932	1602	874	1528	0
1	2	13		LP03320	1350	26010	130	1681	1638	381	78	84	33	99	99	0	2075	1997	466	96	103	38	99	98	0	0.81	0.821	0.825	0.83	1.142	0.817	0.988	120	597	3582	3461	-0.304	1603	1979	1560	1901	0
1	3	13		LP03571	1540	26010	120	5026	4842	1524	79	90	72	100	99	0	3094	2903	859	99	112	108	98	98	0	1.652	1.699	1.705	1.704	1.126	1.715	0.988	120	528	7942	7567	0.724	4947	2995	4763	2804	0
1	4	13		LP03706	1740	26010	120	1465	1381	354	80	91	74	100	99	0	1342	1284	319	100	115	106	98	98	0	1.115	1.099	1.105	1.115	1.178	1.085	0.983	120	562	2627	2485	0.157	1385	1242	1301	1184	0
1	5	13		LP04345	1930	26010	120	1763	1705	470	84	92	37	100	99	0	3457	3267	828	103	113	46	99	99	0	0.501	0.512	0.513	0.521	1.292	0.515	0.988	120	528	5033	4785	-0.998	1679	3354	1621	3164	0
1	6	13		LP04889	2120	26010	130	1245	1254	303	86	95	45	99	99	0	1219	1214	300	104	117	58	98	98	0	1.039	1.052	1.071	1.065	1.189	1.044	0.984	120	581	2274	2278	0.056	1159	1115	1168	1110	0
1	7	13		LP07116	2320	26010	120	1070	1066	260	90	95	31	99	99	0	2414	2436	620	107	115	38	99	99	0	0.425	0.419	0.421	0.42	1.111	0.417	0.988	120	528	3287	3305	-1.235	980	2307	976	2329	0
1	8	13		LP07441	2510	26010	120	1022	984	302	94	102	38	100	98	0	1223	1186	335	115	121	39	98	98	0	0.838	0.831	0.826	0.82	1.116	0.837	0.985	120	528	2036	1961	-0.256	928	1108	890	1071	0
1	9	13		LP07813	2710	26010	130	3681	3534	793	99	105	29	100	100	0	1433	1386	307	114	120	30	99	99	0	2.716	2.7	2.696	2.716	1.085	2.68	0.99	120	580	4901	4707	1.441	3582	1319	3435	1272	0
1	10	13		LP07955	2910	26010	130	675	667	145	102	119	116	98	98	0	1280	1257	268	113	133	118	98	98	0	0.491	0.494	0.496	0.5	1.206	0.513	0.931	120	565	1740	1709	-1.026	573	1167	565	1144	0
1	11	13		LP08352	3100	26010	130	934	911	215	97	112	109	97	97	0	1453	1401	334	113	130	112	97	97	0	0.625	0.632	0.633	0.638	1.164	0.629	0.985	120	580	2177	2102	-0.679	837	1340	814	1288	0
1	12	13		LP08566	3300	26010	120	5472	5390	1180	96	99	25	100	100	0	2828	2830	583	113	119	38	100	100	0	1.98	1.948	1.952	1.948	1.073	1.947	0.991	120	508	8091	8011	0.986	5376	2715	5294	2717	0
1	13	13		LP10161	3480	26000	150	113	558	1002	92	95	24	47	28	0	114	516	908	108	114	36	25	21	0	3.5	1.142	1.119	1.269	2.782	1.108	0.985	156	674	27	874	1.807	21	6	466	408	-50
1	14	13		LP10580	3670	26010	90	1721	1618	771	88	91	26	100	100	0	1646	1535	748	104	108	30	100	100	0	1.059	1.069	1.059	1.097	1.196	1.046	0.985	52	368	3175	2961	0.083	1633	1542	1530	1431	0
1	15	13		LP10936	3880	26010	120	756	737	145	93	97	44	99	99	0	1980	1880	377	109	118	53	99	99	0	0.354	0.364	0.361	0.358	1.198	0.363	0.98	120	570	2534	2415	-1.497	663	1871	644	1771	0
1	16	13		LP11145	4070	26010	130	531	519	101	90	92	25	99	99	0	1063	1026	236	108	116	40	99	99	0	0.462	0.467	0.466	0.472	1.151	0.459	0.972	120	565	1396	1347	-1.115	441	955	429	918	0
1	17	13		LP12301	4270	26010	130	840	800	193	86	88	21	99	99	0	1426	1367	358	105	111	36	98	98	0	0.571	0.566	0.569	0.565	1.167	0.55	0.975	120	564	2075	1976	-0.809	754	1321	714	1262	0
1	18	13		SD01079	4460	26010	120	2926	2764	924	91	94	24	100	100	0	3294	3114	1070	110	115	31	100	100	0	0.89	0.89	0.908	0.906	1.155	0.886	0.987	120	543	6019	5677	-0.167	2835	3184	2673	3004	0
1	19	13		SD01621	4660	26010	120	1828	1794	575	103	107	27	100	100	0	3408	3270	1001	120	127	34	100	100	0	0.525	0.537	0.539	0.534	1.111	0.54	0.988	120	528	5013	4841	-0.931	1725	3288	1691	3150	0
1	20	13		SD01679	4850	26010	130	1487	1462	490	111	114	28	99	99	0	1208	1224	423	128	133	34	98	98	0	1.274	1.233	1.238	1.247	1.129	1.223	0.985	120	582	2456	2447	0.349	1376	1080	1351	1096	0
1	21	13		SD01790	5050	26010	130	2472	2386	729	114	116	26	100	100	0	2454	2434	741	129	134	30	98	98	0	1.014	0.986	0.988	0.984	1.078	0.984	0.99	120	577	4683	4577	0.02	2358	2325	2272	2305	0
1	22	13		SD01848	5240	26010	120	1978	1894	659	109	121	63	100	100	0	2532	2425	819	122	137	65	99	98	0	0.776	0.775	0.779	0.801	1.42	0.778	0.989	120	594	4279	4088	-0.367	1869	2410	1785	2303	0
1	1	14		SD02108	1150	26200	130	4106	3822	961	67	74	32	100	100	0	1983	1856	470	87	91	26	100	100	0	2.13	2.123	2.131	2.147	1.119	2.103	0.992	120	718	5935	5524	1.091	4039	1896	3755	1769	0
1	2	14		SD02150	1360	26210	120	1934	1956	879	89	95	38	100	98	0	1961	2025	873	99	107	34	98	98	0	0.991	0.969	0.97	0.962	1.151	0.978	0.984	120	528	3707	3793	-0.013	1845	1862	1867	1926	0
1	3	14		GH14048	1540	26210	120	1636	1649	686	95	104	43	100	99	0	1742	1717	722	112	121	45	98	97	0	0.945	0.968	0.966	1.014	1.412	0.961	0.985	120	508	3171	3159	-0.081	1541	1630	1554	1605	0
1	4	14		GH14121	1740	26210	130	798	786	211	81	85	38	100	99	0	1248	1201	321	101	104	46	99	98	0	0.625	0.641	0.642	0.647	1.2	0.636	0.98	120	542	1864	1805	-0.678	717	1147	705	1100	0
1	5	14		GH14667	1930	26210	120	754	737	219	84	102	86	98	96	0	1401	1334	388	101	122	102	97	96	0	0.515	0.53	0.53	0.533	1.232	0.536	0.977	120	529	1970	1886	-0.956	670	1300	653	1233	0
1	6	14		GH14845	2130	26200	130	1330	1319	337	92	112	79	99	98	0	1138	1116	290	110	132	92	96	95	0	1.204	1.22	1.226	1.245	1.215	1.208	0.979	120	583	2266	2233	0.268	1238	1028	1227	1006	0
1	7	14		GH15479	2320	26210	130	3666	3399	898	95	98	24	100	100	0	3128	2918	779	113	117	28	100	100	0	1.184	1.178	1.186	1.182	1.088	1.173	0.993	120	566	6586	6109	0.244	3571	3015	3304	2805	0
1	8	14		GH16063	2510	26200	130	2120	2034	603	97	102	33	100	100	0	1993	1897	567	115	122	38	98	97	0	1.077	1.087	1.075	1.124	1.333	1.075	0.993	120	603	3901	3719	0.107	2023	1878	1937	1782	0
1	9	14		GH18255	2710	26200	130	1982	1972	684	100	105	33	100	100	0	2424	2372	798	120	126	38	100	98	0	0.817	0.831	0.826	0.858	1.359	0.83	0.989	120	596	4186	4124	-0.292	1882	2304	1872	2252	0
1	10	14		GH19262	2910	26200	130	1072	1054	307	99	114	78	99	99	0	1778	1694	505	118	136	85	99	98	0	0.586	0.606	0.602	0.6	1.231	0.603	0.978	120	580	2633	2531	-0.771	973	1660	955	1576	0
1	11	14		GH19382	3100	26200	130	1603	1606	461	94	108	73	100	99	0	1869	1887	532	110	128	81	99	98	0	0.858	0.851	0.85	0.852	1.126	0.847	0.989	120	565	3268	3289	-0.221	1509	1759	1512	1777	0
1	12	14		GH19593	3290	26210	130	1004	925	226	91	93	23	100	100	0	1533	1402	367	106	113	38	99	98	0	0.64	0.644	0.638	0.655	1.179	0.638	0.988	120	582	2340	2130	-0.644	913	1427	834	1296	0
1	13	14		GH19637	3490	26210	130	898	846	220	87	90	22	99	99	0	1347	1274	355	106	113	36	99	98	0	0.654	0.65	0.65	0.667	1.276	0.643	0.983	120	580	2052	1927	-0.614	811	1241	759	1168	0
1	14	14		GH19680	3680	26200	130	1601	1551	351	86	90	39	100	100	0	1840	1752	418	105	110	42	100	100	0	0.873	0.889	0.891	0.902	1.153	0.879	0.987	120	621	3250	3112	-0.196	1515	1735	1465	1647	0
1	15	14		GH23506	3880	26200	120	1720	1605	461	94	100	55	99	99	0	3158	2923	884	107	114	53	100	99	0	0.533	0.537	0.541	0.544	1.145	0.532	0.984	120	528	4677	4327	-0.908	1626	3051	1511	2816	0
1	16	14		GH24002	4070	26200	120	1102	1066	288	96	102	29	100	98	0	1756	1652	501	104	111	43	100	99	0	0.609	0.627	0.622	0.645	1.239	0.615	0.98	120	528	2658	2518	-0.716	1006	1652	970	1548	0
1	17	14		GH24458	4270	26200	130	1035	1002	213	92	98	27	100	99	0	1876	1779	432	104	108	30	99	99	0	0.532	0.543	0.538	0.549	1.129	0.53	0.983	120	597	2715	2585	-0.91	943	1772	910	1675	0
1	18	14		GH25012	4470	26210	120	1321	1306	409	98	106	33	98	98	0	2155	2082	658	109	115	29	96	96	0	0.598	0.612	0.616	0.631	1.36	0.609	0.98	120	514	3269	3181	-0.742	1223	2046	1208	1973	0
1	19	14		GH25405	4660	26200	120	2385	2312	648	109	114	32	100	100	0	2767	2646	716	117	125	36	100	100	0	0.859	0.871	0.866	0.871	1.104	0.871	0.988	120	542	4926	4732	-0.219	2276	2650	2203	2529	0
1	20	14		GH25591	4870	26200	130	1414	1363	475	110	113	28	98	98	0	2589	2381	801	122	128	34	98	98	0	0.529	0.555	0.547	0.57	1.308	0.55	0.969	120	580	3771	3512	-0.92	1304	2467	1253	2259	0
1	21	14		GH26238	5050	26200	120	1105	1204	508	112	116	31	99	99	0	1583	1596	601	125	129	30	98	98	0	0.681	0.742	0.718	0.748	1.377	0.762	0.972	120	512	2451	2563	-0.554	993	1458	1092	1471	0
1	22	14		GH26459	5250	26200	130	3217	3062	851	109	134	94	99	99	0	1666	1575	455	117	138	82	98	98	0	2.006	2.025	2.015	2.067	1.195	2.011	0.984	120	679	4657	4411	1.005	3108	1549	2953	1458	0
1	1	15		GH27072	1150	26390	80	197	254	156	68	71	21	96	86	0	210	257	148	88	90	18	86	76	0	1.057	1.101	1.057	1.171	1.469	1.048	0.938	52	326	251	355	0.08	129	122	186	169	0
1	2	15		GH27315	1350	26400	130	3346	3202	769	78	83	26	100	100	0	2251	2121	525	97	102	26	99	99	0	1.517	1.543	1.554	1.554	1.083	1.537	0.993	120	617	5422	5148	0.601	3268	2154	3124	2024	0
1	3	15		GH27892	1540	26400	130	1030	1015	271	92	104	50	100	99	0	1499	1455	487	112	131	68	98	98	0	0.676	0.687	0.684	0.712	1.276	0.663	0.964	120	541	2325	2266	-0.564	938	1387	923	1343	0
1	4	15		GH28550	1730	26390	150	218	674	952	85	92	52	71	57	0	196	656	971	105	114	73	55	39	0	1.462	1.069	1.218	1.351	2.008	0.997	0.987	156	639	224	1140	0.547	133	91	589	551	-50
1	5	15		LD44824	1930	26400	120	2442	2380	651	90	106	101	100	99	0	3207	3066	819	100	117	106	99	98	0	0.757	0.772	0.771	0.781	1.133	0.772	0.994	120	510	5459	5256	-0.402	2352	3107	2290	2966	0
1	6	15		GH01718	2130	26400	130	1122	1114	241	97	120	98	100	100	0	1544	1494	290	112	136	102	100	100	0	0.716	0.736	0.737	0.731	1.109	0.738	0.983	120	574	2457	2399	-0.482	1025	1432	1017	1382	0
1	7	15		GH03958	2320	26400	130	1278	1257	285	91	94	22	100	100	0	2322	2221	479	112	116	28	100	100	0	0.537	0.553	0.545	0.551	1.104	0.552	0.987	120	589	3397	3275	-0.897	1187	2210	1166	2109	0
1	8	15		GH05994	2510	26400	110	320	930	896	90	94	30	98	98	0	349	968	931	112	117	34	97	96	0	0.97	0.981	0.979	0.998	1.235	0.964	0.99	80	498	467	1696	-0.043	230	237	840	856	0
1	9	15		GH06691	2710	26400	120	1625	1529	400	92	95	22	100	100	0	1644	1608	409	115	118	28	99	99	0	1.003	0.962	0.964	0.965	1.123	0.962	0.992	120	562	3062	2930	0.004	1533	1529	1437	1493	0
1	10	15		GH07816	2910	26400	130	1542	1454	349	95	124	139	99	98	0	1426	1366	334	115	148	167	98	97	0	1.104	1.086	1.086	1.086	1.166	1.07	0.985	120	597	2758	2610	0.142	1447	1311	1359	1251	0
1	11	15		GH14210	3100	26400	130	2670	2620	717	94	117	125	99	98	0	2190	2100	610	108	137	145	97	97	0	1.237	1.268	1.281	1.287	1.136	1.252	0.99	120	564	4658	4518	0.307	2576	2082	2526	1992	0
1	12	15		GH14272	3290	26400	130	916	877	227	89	91	22	99	99	0	1476	1383	381	105	109	28	98	98	0	0.603	0.617	0.619	0.607	1.419	0.609	0.983	120	564	2198	2066	-0.729	827	1371	788	1278	0
1	13	15		GH15894	3490	26400	130	1476	1417	321	84	87	26	100	99	0	1914	1868	438	104	109	33	99	98	0	0.769	0.756	0.751	0.762	1.117	0.75	0.992	120	564	3202	3097	-0.379	1392	1810	1333	1764	0
1	14	15		GH20378	3680	26400	130	1400	1355	282	84	87	26	100	99	0	1610	1550	331	102	107	33	98	98	0	0.873	0.878	0.875	0.878	1.076	0.87	0.989	120	580	2824	2719	-0.196	1316	1508	1271	1448	0
1	15	15		GH20987	3880	26400	120	27912	27160	5445	89	97	53	100	100	0	396	391	74	97	100	21	98	98	0	93.054	92.078	87.75	87.011	1.104	91.668	0.961	120	528	28122	27365	6.54	27823	299	27071	294	0
1	16	15		GH21176	4070	26400	120	1423	1336	380	98	106	54	98	98	0	1644	1552	470	98	102	29	98	98	0	0.857	0.851	0.848	0.867	1.155	0.838	0.986	120	528	2871	2692	-0.223	1325	1546	1238	1454	0
1	17	15		GH27708	4270	26400	120	3074	2986	913	94	99	29	100	100	0	2540	2467	737	102	105	26	100	100	0	1.222	1.223	1.224	1.23	1.126	1.225	0.993	120	543	5418	5257	0.29	2980	2438	2892	2365	0
1	18	15		GH28017	4470	26390	120	8360	7849	2189	104	113	46	100	100	0	3953	3672	1012	107	113	31	99	99	0	2.147	2.173	2.175	2.24	1.362	2.164	0.995	120	514	12102	11310	1.102	8256	3846	7745	3565	0
1	19	15		GH28769	4660	26400	130	1063	1022	268	105	112	41	98	98	0	2037	1846	493	110	116	33	98	98	0	0.497	0.528	0.529	0.529	1.088	0.527	0.988	120	581	2885	2653	-1.008	958	1927	917	1736	0
1	20	15		LD21722	4860	26400	130	1868	1820	417	100	102	30	100	100	0	2288	2242	503	111	117	39	100	100	0	0.812	0.807	0.806	0.807	1.083	0.81	0.991	120	582	3945	3851	-0.3	1768	2177	1720	2131	0
1	21	15		LD22509	5050	26400	120	6289	6061	1609	103	106	26	100	100	0	2432	2387	605	113	118	31	100	100	0	2.668	2.62	2.602	2.62	1.079	2.635	0.992	120	528	8505	8232	1.416	6186	2319	5958	2274	0
1	22	15		LD23434	5250	26400	130	1430	1422	401	100	117	70	100	99	0	1700	1668	448	108	124	63	99	99	0	0.835	0.847	0.847	0.844	1.105	0.848	0.987	120	679	2922	2882	-0.259	1330	1592	1322	1560	0
1	1	16		LD30182	1150	26590	120	185	242	155	61	65	20	93	90	0	247	322	220	85	88	21	93	88	0	0.765	0.764	0.76	0.816	1.527	0.731	0.952	120	645	286	418	-0.386	124	162	181	237	0
1	2	16		LD31163	1350	26600	130	943	920	222	70	73	20	100	100	0	1241	1210	275	94	98	22	100	100	0	0.761	0.762	0.759	0.763	1.152	0.763	0.985	120	581	2020	1966	-0.394	873	1147	850	1116	0
1	3	16		LD32381	1540	26600	130	1562	1478	442	76	91	52	100	100	0	1440	1354	392	104	124	68	100	98	0	1.112	1.122	1.118	1.129	1.106	1.118	0.989	120	580	2822	2652	0.154	1486	1336	1402	1250	0
1	4	16		LD33046	1740	26600	120	2194	2128	659	81	92	63	100	100	0	2389	2308	665	105	115	71	100	100	0	0.925	0.929	0.932	0.924	1.117	0.933	0.991	120	528	4397	4250	-0.112	2113	2284	2047	2203	0
1	5	16		LD34980	1930	26590	120	3523	3443	722	88	130	187	100	100	0	1465	1422	303	102	144	221	100	98	0	2.52	2.542	2.571	2.56	1.118	2.502	0.984	120	451	4798	4675	1.334	3435	1363	3355	1320	0
1	6	16		LD36009	2110	26610	160	1619	1665	1257	96	138	168	82	74	0	1459	1492	1125	111	158	205	77	67	0	1.13	1.136	1.143	1.221	1.553	1.113	0.982	208	630	2871	2950	0.176	1523	1348	1569	1381	0
1	7	16		GH24302	2330	26600	120	1276	1408	657	93	99	46	100	100	0	2224	2344	1072	111	123	70	100	100	0	0.56	0.589	0.592	0.596	1.226	0.592	0.984	120	525	3296	3548	-0.837	1183	2113	1315	2233	0
1	8	16		GH25051	2520	26600	120	373	941	1179	91	95	30	100	100	0	387	1022	1321	112	120	48	97	89	0	1.025	0.934	0.962	1.021	1.326	0.903	0.992	120	518	557	1760	0.036	282	275	850	910	0
1	9	16		GH25761	2710	26590	120	494	1079	1078	92	94	24	99	99	0	1024	1671	1333	113	117	33	99	99	0	0.441	0.634	0.469	0.524	1.446	0.722	0.957	120	514	1313	2545	-1.18	402	911	987	1558	0
1	10	16		GH26019	2900	26600	130	1710	1617	541	94	126	163	100	96	0	2893	2686	850	111	150	193	99	97	0	0.581	0.591	0.589	0.595	1.216	0.597	0.976	120	584	4398	4098	-0.784	1616	2782	1523	2575	0
1	11	16		GH26152	3100	26590	120	944	979	359	90	124	169	99	98	0	1492	1485	519	106	147	199	100	99	0	0.616	0.645	0.635	0.64	1.156	0.651	0.978	120	529	2240	2268	-0.699	854	1386	889	1379	0
1	12	16		GH26463	3290	26590	130	1954	1898	468	86	89	25	100	100	0	2721	2629	709	103	110	36	98	98	0	0.714	0.717	0.716	0.766	1.463	0.704	0.99	120	581	4486	4338	-0.487	1868	2618	1812	2526	0
1	13	16		GH28553	3490	26590	120	1007	960	327	83	86	28	99	99	0	1482	1456	521	102	106	37	98	97	0	0.67	0.648	0.64	0.652	1.514	0.642	0.981	120	528	2304	2231	-0.579	924	1380	877	1354	0
1	14	16		GH28686	3680	26590	130	3012	2911	676	80	84	24	100	100	0	2475	2366	628	97	101	26	100	99	0	1.233	1.248	1.244	1.294	1.238	1.229	0.989	120	580	5310	5100	0.302	2932	2378	2831	2269	0
1	15	16		GH28883	3880	26590	120	2088	2068	505	83	88	39	100	100	0	2301	2302	614	96	102	30	99	99	0	0.909	0.9	0.894	0.912	1.14	0.884	0.987	120	542	4210	4191	-0.137	2005	2205	1985	2206	0
1	16	16		LD21844	4080	26590	120	1559	1563	367	87	91	23	100	100	0	2114	2101	480	99	103	29	100	100	0	0.731	0.737	0.737	0.738	1.112	0.735	0.989	120	528	3487	3478	-0.453	1472	2015	1476	2002	0
1	17	16		LD22682	4270	26590	120	1990	1887	564	86	103	96	100	100	0	1974	1861	552	98	109	68	100	100	0	1.015	1.022	1.019	1.028	1.123	1.018	0.991	120	542	3780	3564	0.021	1904	1876	1801	1763	0
1	18	16		LD23009	4460	26590	120	4284	4121	1395	87	96	49	100	100	0	1840	1768	629	98	104	31	98	97	0	2.409	2.416	2.399	2.501	1.216	2.391	0.992	120	544	5939	5704	1.269	4197	1742	4034	1670	0
1	19	16		LD27356	4660	26590	130	2074	2002	598	92	97	38	99	99	0	2296	2198	694	101	106	28	98	98	0	0.903	0.911	0.909	0.94	1.277	0.9	0.99	120	565	4177	4007	-0.147	1982	2195	1910	2097	0
1	20	16		LD27836	4850	26590	120	1392	1446	480	95	98	31	100	100	0	2152	2103	681	104	109	35	99	98	0	0.633	0.676	0.676	0.692	1.248	0.678	0.988	120	529	3345	3350	-0.659	1297	2048	1351	1999	0
1	21	16		LD28359	5050	26590	120	2727	2741	791	100	102	33	100	100	0	2024	1993	586	109	116	55	100	100	0	1.372	1.402	1.406	1.408	1.077	1.399	0.991	120	529	4542	4525	0.456	2627	1915	2641	1884	0
1	22	16		LD28410	5240	26590	120	2393	2574	980	97	122	108	100	99	0	2081	2254	841	108	134	106	99	99	0	1.164	1.154	1.164	1.157	1.097	1.157	0.991	120	580	4269	4623	0.219	2296	1973	2477	2146	0
1	1	17		LD28757	1150	26790	120	965	1304	905	62	65	19	100	100	0	1107	1457	1032	86	94	38	98	98	0	0.884	0.906	0.912	0.925	1.163	0.893	0.986	120	598	1924	2613	-0.177	903	1021	1242	1371	0
1	2	17		LD28893	1350	26790	120	1753	1680	436	69	70	16	100	100	0	2451	2396	629	95	99	21	100	100	0	0.715	0.7	0.706	0.708	1.121	0.699	0.991	120	514	4040	3912	-0.484	1684	2356	1611	2301	0
1	3	17		LD29569	1540	26790	120	1312	1273	434	73	78	35	100	99	0	2452	2391	841	101	110	43	99	98	0	0.527	0.524	0.527	0.542	1.223	0.521	0.99	120	514	3590	3490	-0.924	1239	2351	1200	2290	0
1	4	17		LD29807	1740	26790	120	3142	2936	943	74	83	60	100	100	0	1816	1780	460	100	107	64	100	100	0	1.788	1.704	1.733	1.658	1.183	1.738	0.984	120	549	4784	4542	0.838	3068	1716	2862	1680	0
1	5	17		LD29902	1940	26790	120	1728	1636	418	85	162	305	98	96	0	2236	2142	546	106	213	470	98	96	0	0.771	0.762	0.764	0.759	1.08	0.761	0.992	120	429	3773	3587	-0.375	1643	2130	1551	2036	0
1	6	17		LD29995	2100	26800	160	1925	1688	1083	93	187	300	79	71	0	2684	2320	1528	113	252	469	74	69	0	0.713	0.723	0.729	0.821	1.602	0.708	0.986	208	547	4403	3802	-0.489	1832	2571	1595	2207	0
1	7	17		LD30050	2320	26790	120	1168	1485	929	89	112	95	98	97	0	1788	2049	1301	111	144	137	97	93	0	0.643	0.72	0.719	0.746	1.213	0.716	0.991	120	523	2756	3334	-0.636	1079	1677	1396	1938	0
1	8	17		LD30416	2520	26780	130	2250	2246	674	89	92	29	100	100	0	2788	2798	831	113	119	46	100	100	0	0.808	0.803	0.804	0.804	1.101	0.801	0.992	120	563	4836	4842	-0.308	2161	2675	2157	2685	0
1	9	17		GH07804	2710	26790	120	3858	3692	907	90	93	23	100	100	0	2736	2645	660	112	116	29	99	98	0	1.436	1.422	1.407	1.449	1.19	1.418	0.992	120	528	6392	6135	0.522	3768	2624	3602	2533	0
1	10	17		GH07964	2910	26790	130	1312	1291	239	93	116	124	100	100	0	2379	2343	415	108	137	138	100	100	0	0.537	0.536	0.537	0.535	1.098	0.533	0.986	120	565	3490	3433	-0.898	1219	2271	1198	2235	0
1	11	17		GH08340	3100	26790	120	2183	2155	475	88	104	81	100	100	0	2257	2214	474	104	123	92	100	100	0	0.973	0.98	0.981	0.978	1.102	0.975	0.988	120	528	4248	4177	-0.039	2095	2153	2067	2110	0
1	12	17		GH08916	3300	26790	130	1124	1079	265	84	92	49	97	97	0	1615	1556	390	100	115	77	97	97	0	0.686	0.683	0.687	0.677	1.271	0.684	0.987	120	581	2555	2451	-0.543	1040	1515	995	1456	0
1	13	17		GH09429	3490	26790	120	1017	984	234	82	90	50	98	98	0	1432	1407	363	98	109	75	98	98	0	0.701	0.689	0.699	0.696	1.132	0.681	0.98	120	514	2269	2211	-0.513	935	1334	902	1309	0
1	14	17		GH09840	3680	26790	120	4867	4712	1239	78	87	39	100	100	0	2422	2317	639	95	101	36	100	99	0	2.058	2.086	2.085	2.134	1.152	2.07	0.992	120	542	7116	6856	1.041	4789	2327	4634	2222	0
1	15	17		GH12584	3880	26790	120	790	759	228	78	82	29	100	100	0	1335	1260	379	93	98	26	100	99	0	0.573	0.584	0.605	0.59	1.199	0.582	0.976	120	562	1954	1848	-0.803	712	1242	681	1167	0
1	16	17		GH12953	4080	26790	120	5618	5370	1614	79	87	53	100	100	0	2289	2174	687	92	100	52	98	98	0	2.521	2.541	2.554	2.626	1.229	2.52	0.992	120	544	7736	7373	1.334	5539	2197	5291	2082	0
1	17	17		GH13883	4280	26810	130	2254	2220	710	81	97	93	100	100	0	1738	1699	564	92	104	67	100	100	0	1.32	1.331	1.337	1.353	1.111	1.319	0.99	120	622	3819	3746	0.401	2173	1646	2139	1607	0
1	18	17		GH14216	4470	26790	130	1185	1136	316	79	86	43	100	99	0	2592	2465	717	93	100	33	100	100	0	0.443	0.446	0.446	0.451	1.114	0.444	0.991	120	622	3605	3429	-1.176	1106	2499	1057	2372	0
1	19	17		GH14769	4670	26780	120	3968	3910	1360	81	85	22	100	100	0	2140	2078	715	96	100	23	100	98	0	1.902	1.932	1.939	2.031	1.34	1.923	0.989	120	544	5931	5811	0.927	3887	2044	3829	1982	0
1	20	17		GH15539	4860	26790	120	2030	2022	624	88	90	21	100	100	0	2647	2507	768	100	104	22	98	98	0	0.762	0.803	0.8	0.823	1.303	0.804	0.994	120	563	4489	4341	-0.391	1942	2547	1934	2407	0
1	21	17		GH23382	5060	26790	120	929	935	359	98	100	36	100	100	0	1842	1870	665	111	115	40	100	100	0	0.48	0.476	0.468	0.467	1.158	0.484	0.98	120	527	2562	2596	-1.059	831	1731	837	1759	0
1	22	17		GH24511	5240	26780	120	4007	4307	1730	95	105	61	100	100	0	3028	3185	1292	107	119	60	99	99	0	1.339	1.368	1.378	1.393	1.123	1.362	0.993	120	593	6833	7290	0.421	3912	2921	4212	3078	0
1	1	18		GH25238	1150	26980	130	1755	1723	534	61	63	15	100	99	0	2237	2110	676	85	89	27	99	99	0	0.787	0.821	0.819	0.853	1.388	0.815	0.991	120	700	3846	3687	-0.345	1694	2152	1662	2025	0
1	2	18		GH25720	1350	26980	120	921	866	257	69	70	15	100	99	0	1672	1584	482	97	102	25	100	100	0	0.541	0.536	0.538	0.537	1.107	0.534	0.99	120	528	2427	2284	-0.886	852	1575	797	1487	0
1	3	18		GH25973	1540	26980	120	3201	3061	756	73	85	67	100	100	0	3093	3006	719	106	129	106	100	100	0	1.047	1.03	1.036	1.031	1.074	1.03	0.994	120	566	6115	5888	0.067	3128	2987	2988	2900	0
1	4	18		GH26644	1730	26980	110	3887	3784	1215	63	78	91	100	98	0	4160	3944	1324	91	102	112	100	98	0	0.94	0.966	0.986	0.978	1.112	0.955	0.99	80	469	7893	7574	-0.09	3824	4069	3721	3853	0
1	5	18		LD22190	1940	26990	130	722	754	197	75	148	282	100	69	0	895	913	209	101	216	468	96	30	0	0.815	0.836	0.832	0.833	1.116	0.722	0.928	120	569	1441	1491	-0.295	647	794	679	812	0
1	6	18		LD22279	2130	26980	150	2030	1896	952	84	161	276	87	81	0	1996	1866	923	110	236	461	82	79	0	1.032	1.032	1.043	1.058	1.314	0.981	0.948	156	572	3832	3568	0.045	1946	1886	1812	1756	0
1	7	18		LD22456	2320	26980	130	1580	1592	367	85	96	64	100	100	0	2126	2091	487	109	128	96	100	100	0	0.741	0.76	0.759	0.762	1.072	0.755	0.992	120	580	3512	3489	-0.432	1495	2017	1507	1982	0
1	8	18		LD22666	2520	26980	120	1698	1707	350	82	85	18	100	100	0	2184	2175	438	106	109	24	100	100	0	0.778	0.785	0.788	0.785	1.074	0.782	0.992	120	528	3694	3694	-0.363	1616	2078	1625	2069	0
1	9	18		LD22858	2710	26980	120	1646	1728	528	82	86	25	100	100	0	1956	2060	615	101	107	32	100	100	0	0.843	0.84	0.84	0.844	1.097	0.839	0.991	120	528	3419	3605	-0.246	1564	1855	1646	1959	0
1	10	18		LD23217	2910	26980	130	3019	2961	663	89	106	73	100	100	0	3058	2981	674	102	122	80	100	100	0	0.991	0.998	1	1.001	1.086	0.991	0.992	120	632	5886	5751	-0.013	2930	2956	2872	2879	0
1	11	18		LD38533	3110	26980	130	1741	1824	1002	86	102	70	98	98	0	1375	1450	801	100	117	71	98	97	0	1.298	1.287	1.295	1.328	1.174	1.28	0.984	120	571	2930	3088	0.376	1655	1275	1738	1350	0
1	12	18		LD38760	3300	26980	120	1257	1337	632	82	90	51	100	99	0	1132	1184	574	99	112	80	97	95	0	1.137	1.157	1.156	1.231	1.383	1.138	0.983	120	482	2208	2340	0.186	1175	1033	1255	1085	0
1	13	18		LD39167	3490	26980	120	1694	1814	898	82	99	77	100	99	0	1137	1194	591	96	112	71	99	99	0	1.549	1.577	1.581	1.603	1.146	1.561	0.981	120	482	2653	2830	0.631	1612	1041	1732	1098	0
1	14	18		LD40094	3680	26990	120	506	743	566	74	91	77	95	90	0	595	851	627	89	102	66	94	93	0	0.854	0.878	0.86	0.891	1.396	0.889	0.968	120	506	938	1431	-0.228	432	506	669	762	0
1	15	18		LD40380	3880	26980	110	609	960	684	69	70	15	100	100	0	835	1097	662	85	87	18	100	100	0	0.72	0.88	0.796	0.795	1.28	0.903	0.95	80	466	1290	1903	-0.474	540	750	891	1012	0
1	16	18		LD42550	4080	26980	120	390	573	429	69	71	24	100	100	0	774	888	609	86	88	35	99	98	0	0.467	0.628	0.595	0.599	1.39	0.655	0.936	120	499	1009	1306	-1.1	321	688	504	802	0
1	17	18		LD45234	4260	26990	100	813	996	673	69	75	30	98	97	0	1015	1203	836	86	91	28	97	96	0	0.801	0.83	0.849	0.835	1.341	0.812	0.939	80	401	1673	2044	-0.32	744	929	927	1117	0
1	18	18		LD45430	4460	26990	100	1213	1288	895	73	76	27	100	98	0	1018	1246	896	89	92	22	98	97	0	1.227	1.05	1.069	1.14	1.372	1.025	0.986	80	448	2069	2372	0.295	1140	929	1215	1157	0
1	19	18		LD46661	4660	26990	120	391	932	927	76	79	22	97	95	0	416	901	856	93	97	38	94	89	0	0.975	1.059	1.052	1.036	1.265	1.076	0.976	120	541	638	1664	-0.036	315	323	856	808	0
1	20	18		LD47350	4850	26990	100	518	819	744	80	82	20	97	93	0	605	930	768	97	100	28	100	93	0	0.862	0.887	0.847	0.736	1.629	0.927	0.955	80	422	946	1572	-0.214	438	508	739	833	0
1	21	18		LD47780	5060	26990	120	833	1335	1059	87	94	102	99	94	0	1115	1685	1271	103	123	331	90	65	0	0.737	0.789	0.763	0.76	1.214	0.809	0.985	120	535	1758	2830	-0.44	746	1012	1248	1582	0
1	22	18		LP05745	5250	26990	120	338	644	617	84	94	102	85	58	0	701	1007	801	98	122	328	77	47	0	0.421	0.616	0.479	0.513	1.598	0.587	0.817	120	567	857	1469	-1.247	254	603	560	909	0
1	1	19		SD04244	1150	27180	110	362	524	394	61	62	13	98	98	0	518	663	477	84	86	16	97	97	0	0.694	0.8	0.777	0.783	1.278	0.801	0.967	80	516	735	1042	-0.528	301	434	463	579	0
1	2	19		SD04853	1350	27180	120	1111	1498	1050	68	76	58	100	97	0	1603	2085	1462	97	116	94	98	96	0	0.693	0.719	0.716	0.73	1.229	0.719	0.988	120	536	2549	3418	-0.53	1043	1506	1430	1988	0
1	3	19		SD05937	1540	27190	100	1094	1748	1472	77	90	81	95	91	0	664	2336	2795	115	145	132	80	63	0	1.852	0.752	0.912	1.387	2.871	0.569	0.778	80	378	1566	3892	0.889	1017	549	1671	2221	0
1	4	19		SD07967	1730	27170	150	52	607	1012	60	74	77	40	30	0	51	1211	2188	86	102	115	37	28	0	0.229	0.486	0.492	0.525	1.792	0.465	0.987	156	681	-43	1672	-2.129	-8	-35	547	1125	-50
1	5	19		SD09011	1930	27170	110	1039	1281	830	71	106	169	100	80	0	2076	2326	1575	95	146	269	100	92	0	0.489	0.542	0.539	0.55	1.132	0.531	0.99	80	470	2949	3441	-1.033	968	1981	1210	2231	0
1	6	19		SD09360	2140	27180	120	470	1027	1225	80	132	215	67	45	0	750	1464	1671	103	181	325	73	50	0	0.603	0.696	0.641	0.639	1.396	0.716	0.977	120	528	1037	2308	-0.73	390	647	947	1361	0
1	7	19		GH21171	2320	27180	110	721	1075	843	78	82	32	100	98	0	1170	1691	1389	97	105	40	100	98	0	0.599	0.625	0.615	0.638	1.244	0.605	0.977	80	456	1716	2591	-0.739	643	1073	997	1594	0
1	8	19		GH23184	2520	27170	130	521	649	423	76	78	17	100	100	0	923	1084	676	95	97	19	100	100	0	0.537	0.579	0.57	0.568	1.306	0.583	0.959	120	561	1273	1562	-0.896	445	828	573	989	0
1	9	19		GH25458	2710	27180	120	310	653	663	73	76	23	97	96	0	466	799	681	90	92	27	98	96	0	0.63	0.818	0.632	0.673	1.539	0.906	0.943	120	510	613	1289	-0.666	237	376	580	709	0
1	10	19		GH27092	2900	27190	110	658	780	584	77	88	48	96	88	0	893	1015	723	90	102	51	95	95	0	0.724	0.76	0.709	0.722	1.676	0.768	0.906	80	467	1384	1628	-0.467	581	803	703	925	0
1	11	19		LD21322	3100	27180	120	1362	1398	670	76	87	46	100	99	0	1864	1955	1028	91	102	49	99	99	0	0.725	0.709	0.725	0.745	1.229	0.687	0.982	120	507	3059	3186	-0.463	1286	1773	1322	1864	0
1	12	19		LD22609	3290	27170	150	90	282	420	73	76	18	48	35	0	111	269	351	88	89	15	58	41	0	0.739	1.155	1.054	0.913	2.172	1.191	0.972	156	559	40	390	-0.436	17	23	209	181	-50
1	13	19		ResGen_CK_1A1	3490	27170	150	78	78	16	74	90	78	0	0	0	89	89	16	87	100	67	0	0	0	2	2	1.077	1.238	3.225	1.321	0.888	156	517	6	6	1	4	2	4	2	-50
1	14	19		ResGen_CK_1A3	3680	27170	150	395	484	264	68	87	83	98	89	0	284	348	170	83	98	72	96	69	0	1.627	1.57	1.574	1.589	1.214	1.55	0.972	156	502	528	681	0.702	327	201	416	265	0
1	15	19		ResGen_CK_1A5	3880	27180	160	352	412	198	66	71	31	99	96	0	313	358	162	82	88	31	96	96	0	1.238	1.254	1.246	1.281	1.243	1.247	0.967	208	605	517	622	0.308	286	231	346	276	0
1	16	19		ResGen_CK_1A7	4080	27170	160	649	679	318	66	70	21	100	100	0	368	389	159	83	88	24	99	98	0	2.046	2.003	2.001	2.022	1.266	2.005	0.974	208	574	868	919	1.033	583	285	613	306	0
1	17	19		ResGen_CK_1A9	4280	27180	150	267	276	96	67	69	15	100	100	0	463	487	182	84	86	16	99	99	0	0.528	0.519	0.518	0.527	1.468	0.52	0.957	156	487	579	612	-0.922	200	379	209	403	0
1	18	19		ResGen_CK_1A11	4460	27180	150	2966	2921	624	72	80	59	100	100	0	2005	1993	448	88	96	47	100	100	0	1.51	1.496	1.501	1.505	1.075	1.479	0.992	156	483	4811	4754	0.594	2894	1917	2849	1905	0
1	19	19		ResGen_CK_1C1	4660	27180	160	298	319	122	75	83	57	97	84	0	398	419	160	93	102	57	97	93	0	0.731	0.748	0.741	0.741	1.215	0.759	0.918	208	513	528	570	-0.452	223	305	244	326	0
1	20	19		ResGen_CK_1C3	4860	27170	150	272	293	101	77	82	22	100	100	0	457	520	205	96	102	41	100	100	0	0.54	0.509	0.509	0.513	1.203	0.496	0.953	156	508	556	640	-0.889	195	361	216	424	0
1	21	19		ResGen_CK_1C5	5050	27180	150	372	391	114	82	90	102	99	80	0	511	548	160	99	120	348	62	7	0	0.704	0.688	0.685	0.686	1.175	0.683	0.965	156	497	702	758	-0.507	290	412	309	449	0
1	22	19		ResGen_CK_1C7	5250	27180	160	975	1002	331	78	84	82	100	98	0	631	658	204	92	107	273	93	49	0	1.664	1.633	1.637	1.641	1.148	1.189	0.625	208	810	1436	1490	0.735	897	539	924	566	0
1	1	20		ResGen_CK_1C9	1160	27380	160	692	729	308	59	59	12	100	100	0	507	533	205	82	84	14	100	100	0	1.489	1.486	1.476	1.488	1.167	1.502	0.979	208	818	1058	1121	0.575	633	425	670	451	0
1	2	20		ResGen_CK_1C11	1350	27380	170	2447	2419	397	68	70	18	100	100	0	7631	7466	1303	97	104	35	100	100	0	0.316	0.319	0.319	0.32	1.065	0.315	0.993	208	489	9913	9720	-1.663	2379	7534	2351	7369	0
1	3	20		ResGen_CK_1E1	1540	27370	160	1720	1679	679	73	75	32	100	100	0	2726	2666	1106	104	110	63	100	100	0	0.628	0.627	0.629	0.634	1.105	0.619	0.991	208	496	4269	4168	-0.671	1647	2622	1606	2562	0
1	4	20		ResGen_CK_1E3	1740	27370	140	364	357	133	66	69	33	99	97	0	355	356	129	91	94	54	96	87	0	1.129	1.098	1.124	1.14	1.378	1.04	0.947	156	495	562	556	0.175	298	264	291	265	0
1	5	20		ResGen_CK_1E5	1940	27370	150	6270	5789	1601	78	117	199	100	100	0	5880	5359	1477	98	150	271	99	99	0	1.071	1.086	1.079	1.099	1.149	1.078	0.994	156	565	11974	10972	0.099	6192	5782	5711	5261	0
1	6	20		ResGen_CK_1E7	2130	27370	150	402	390	65	79	123	200	94	5	0	480	473	77	98	155	271	93	1	0	0.846	0.829	0.835	0.829	1.15	0.824	0.972	156	555	705	686	-0.242	323	382	311	375	0
1	7	20		ResGen_CK_1E9	2320	27370	150	775	780	164	77	86	39	100	100	0	1246	1266	264	92	100	53	100	100	0	0.605	0.599	0.6	0.598	1.107	0.59	0.982	156	547	1852	1877	-0.725	698	1154	703	1174	0
1	8	20		ResGen_CK_1E11	2520	27370	160	700	729	148	82	101	57	100	100	0	624	636	117	89	94	44	100	100	0	1.155	1.183	1.173	1.182	1.151	1.166	0.939	208	556	1153	1194	0.208	618	535	647	547	0
1	9	20		ResGen_CK_1G1	2710	27370	150	367	426	202	75	95	66	100	90	0	363	437	192	85	87	27	100	100	0	1.05	0.997	0.981	0.975	1.198	0.99	0.954	156	483	570	703	0.071	292	278	351	352	0
1	10	20		ResGen_CK_1G3	2900	27370	150	524	490	170	71	91	93	100	86	0	661	623	216	85	97	62	100	99	0	0.786	0.779	0.777	0.773	1.168	0.773	0.943	156	482	1029	957	-0.347	453	576	419	538	0
1	11	20		ResGen_CK_1G5	3100	27380	160	203	206	89	70	86	80	66	40	0	266	277	109	84	95	55	91	73	0	0.731	0.705	0.693	0.662	1.733	0.917	0.793	208	568	315	329	-0.453	133	182	136	193	0
1	12	20		ResGen_CK_1G7	3290	27370	150	4326	4262	764	69	79	97	100	100	0	2506	2451	429	83	90	72	100	100	0	1.757	1.771	1.773	1.773	1.084	1.75	0.992	156	563	6680	6561	0.813	4257	2423	4193	2368	0
1	13	20		ResGen_CK_1G9	3490	27380	170	576	742	449	70	90	107	98	86	0	405	525	295	83	97	81	96	79	0	1.571	1.52	1.536	1.533	1.226	1.517	0.971	208	561	828	1114	0.652	506	322	672	442	0
1	14	20		ResGen_CK_1G11	3690	27370	160	378	371	68	69	84	57	98	97	0	451	439	83	83	96	49	99	98	0	0.84	0.848	0.859	0.854	1.206	0.849	0.944	208	524	677	658	-0.252	309	368	302	356	0
1	15	20		HRB_1	3870	27390	110	1954	2058	665	71	77	26	100	100	0	2108	2239	817	88	97	32	100	100	0	0.932	0.924	0.918	0.939	1.133	0.897	0.981	80	361	3903	4138	-0.101	1883	2020	1987	2151	0
1	16	20		HRB_17	4070	27370	150	351	391	178	74	80	31	99	98	0	475	544	241	94	101	39	99	98	0	0.727	0.704	0.696	0.711	1.278	0.687	0.971	156	496	658	767	-0.46	277	381	317	450	0
1	17	20		HRB_33	4280	27370	160	1038	1210	561	74	79	29	100	100	0	1512	1794	815	93	99	36	100	100	0	0.679	0.668	0.667	0.669	1.139	0.67	0.986	208	431	2383	2837	-0.558	964	1419	1136	1701	0
1	18	20		Henikoff_5	4470	27370	150	2315	2314	450	78	82	26	100	100	0	3125	3119	617	96	100	25	100	100	0	0.739	0.74	0.737	0.742	1.072	0.734	0.993	156	379	5266	5259	-0.437	2237	3029	2236	3023	0
1	19	20		Duke_11	4670	27370	160	1976	2166	1074	83	87	26	99	99	0	2567	2805	1373	101	105	25	99	97	0	0.768	0.77	0.772	0.788	1.26	0.772	0.989	208	396	4359	4787	-0.381	1893	2466	2083	2704	0
1	20	20		Duke_13	4860	27380	170	4999	4772	989	89	92	25	100	100	0	4149	3961	785	105	107	24	100	100	0	1.214	1.214	1.213	1.215	1.08	1.215	0.993	208	427	8954	8539	0.28	4910	4044	4683	3856	0
1	21	20		HRB_5	5060	27370	150	3057	2900	788	93	94	24	100	100	0	3147	2962	773	106	109	25	100	100	0	0.975	0.983	0.99	0.98	1.108	0.988	0.99	156	426	6005	5663	-0.037	2964	3041	2807	2856	0
1	22	20		HRB_21	5250	27370	150	2407	2401	545	82	85	27	100	100	0	1922	1896	422	96	100	27	100	100	0	1.273	1.288	1.282	1.293	1.088	1.281	0.989	156	664	4151	4119	0.349	2325	1826	2319	1800	0
1	1	21		HRB_37	1160	27570	140	771	781	178	57	58	13	100	100	0	1086	1093	216	79	81	16	100	100	0	0.709	0.714	0.716	0.708	1.151	0.718	0.977	156	764	1721	1738	-0.496	714	1007	724	1014	0
1	2	21		Henikoff_9	1350	27570	140	2998	2978	691	65	66	16	100	100	0	5038	5101	1212	88	93	25	100	100	0	0.593	0.581	0.59	0.584	1.156	0.576	0.983	156	581	7883	7926	-0.755	2933	4950	2913	5013	0
1	3	21		Duke_20	1540	27570	140	6338	6359	1436	71	78	80	100	100	0	9244	9114	2110	93	106	110	100	100	0	0.685	0.697	0.695	0.702	1.107	0.692	0.992	156	608	15418	15309	-0.546	6267	9151	6288	9021	0
1	4	21		Duke_19	1740	27570	160	5881	5990	2502	74	83	77	100	100	0	8606	8723	3403	92	104	100	99	99	0	0.682	0.685	0.682	0.685	1.185	0.693	0.993	208	771	14321	14547	-0.552	5807	8514	5916	8631	0
1	5	21		Eisenman_4	1930	27570	160	4871	4609	1393	81	96	75	100	100	0	2767	2585	835	93	109	81	98	97	0	1.791	1.817	1.843	1.92	1.34	1.807	0.983	208	780	7464	7020	0.841	4790	2674	4528	2492	0
1	6	21		Auld_2	2130	27570	140	1865	1787	418	84	95	72	100	99	0	2921	2816	638	99	111	81	100	100	0	0.631	0.627	0.634	0.624	1.101	0.626	0.989	156	668	4603	4420	-0.664	1781	2822	1703	2717	0
1	7	21		Auld_4	2330	27570	140	1655	1670	440	82	86	42	100	100	0	2713	2692	732	94	100	60	100	100	0	0.601	0.611	0.617	0.616	1.125	0.607	0.988	156	672	4192	4186	-0.735	1573	2619	1588	2598	0
1	8	21		SP1	2520	27570	140	22062	24077	9231	84	112	157	100	100	0	411	419	102	86	89	49	98	97	0	67.625	72.051	69.356	69.365	1.192	76.996	0.937	156	639	22303	24326	6.079	21978	325	23993	333	0
1	9	21		SP3	2710	27570	140	969	1187	865	80	115	161	98	97	0	707	752	305	85	92	37	98	98	0	1.429	1.66	1.495	1.603	1.4	2.568	0.575	156	625	1511	1774	0.515	889	622	1107	667	0
1	10	21		SP5	2920	27570	180	519	623	427	73	109	143	83	77	0	303	334	191	85	112	109	78	49	0	2.046	2.209	2.2	2.289	1.649	2.073	0.92	256	1006	664	799	1.033	446	218	550	249	0
1	11	21		Human	3100	27570	120	140	160	65	75	117	169	9	0	0	176	196	63	88	115	120	33	5	0	0.739	0.787	0.774	0.718	1.579	1.303	0.76	120	518	153	193	-0.437	65	88	85	108	0
1	12	21		Lambda	3330	27580	100	101	112	37	72	82	65	18	3	0	127	131	36	86	94	55	23	6	0	0.707	0.889	0.88	0.839	2.205	0.96	0.687	80	456	70	85	-0.5	29	41	40	45	0
1	13	21		Fly Genomic	3490	27560	130	1389	1565	550	74	92	99	100	100	0	1959	2177	754	87	104	94	100	100	0	0.702	0.713	0.688	0.712	1.167	0.713	0.965	120	572	3187	3581	-0.51	1315	1872	1491	2090	0
1	14	21		Fly Genomic-Digested	3690	27560	130	3079	3177	801	75	86	49	100	100	0	3954	4072	1181	88	100	68	100	100	0	0.777	0.779	0.787	0.792	1.126	0.759	0.987	120	595	6870	7086	-0.364	3004	3866	3102	3984	0
1	15	21		Fly Genomic-Random Primed	3890	27560	140	6118	5987	940	77	80	21	100	100	0	7693	7520	1310	93	96	24	100	100	0	0.795	0.796	0.799	0.815	1.253	0.785	0.989	156	660	13641	13337	-0.331	6041	7600	5910	7427	0
1	16	21		Blank	4070	27560	150	89	94	25	76	82	34	16	4	0	109	114	31	93	98	34	25	6	0	0.813	0.857	0.806	0.877	3.092	1.021	0.298	156	701	29	39	-0.3	13	16	18	21	-50
1	17	21		EMPTY	4270	27560	150	79	84	37	69	77	43	10	3	0	94	103	44	86	93	41	14	3	0	1.25	0.882	1.083	1.127	2.907	1.052	0.602	156	683	18	32	0.322	10	8	15	17	-75
1	18	21		EMPTY	4460	27560	150	70	77	31	67	76	45	7	2	0	85	95	34	83	92	42	8	3	0	1.5	0.833	1	0.983	3.35	1.109	0.504	156	672	5	22	0.585	3	2	10	12	-75
1	19	21		EMPTY	4660	27560	150	80	88	43	72	80	41	14	3	0	94	105	56	88	96	45	8	4	0	1.333	0.941	1	1.045	3.295	0.871	0.571	156	655	14	33	0.415	8	6	16	17	-75
1	20	21		EMPTY	4850	27560	150	87	90	26	78	84	35	11	1	0	100	102	18	93	98	32	12	0	0	1.286	1.333	1.25	1.146	3.099	0.997	0.319	156	644	16	21	0.363	9	7	12	9	-75
1	21	21		EMPTY	5050	27560	150	89	95	30	75	83	50	10	1	0	106	110	28	90	98	47	12	1	0	0.875	1	1	0.975	2.654	1.222	0.606	156	680	30	40	-0.193	14	16	20	20	-75
1	22	21		EMPTY	5240	27560	150	73	80	33	69	78	45	8	1	0	87	93	29	84	94	48	5	1	0	1.333	1.222	0.867	0.975	3.216	0.867	0.607	156	879	7	20	0.415	4	3	11	9	-75
2	1	1		GM01045	5660	23580	130	595	594	101	65	74	122	100	100	0	878	864	131	82	87	30	100	100	0	0.666	0.676	0.681	0.673	1.11	0.675	0.978	120	751	1326	1311	-0.587	530	796	529	782	0
2	2	1		GM01181	5850	23590	130	5303	4950	1258	70	77	32	100	100	0	1026	969	234	84	95	83	100	100	0	5.555	5.514	5.551	5.514	1.12	5.632	0.933	120	664	6175	5765	2.474	5233	942	4880	885	0
2	3	1		GM01267	6050	23580	130	1180	1145	182	76	131	750	95	0	0	1210	1164	189	85	176	1526	0	0	0	0.981	0.991	0.996	0.996	1.132	0.978	0.975	120	663	2229	2148	-0.027	1104	1125	1069	1079	0
2	4	1		GM01527	6240	23580	130	737	721	118	76	89	58	99	99	0	959	931	166	86	92	32	99	99	0	0.757	0.763	0.766	0.773	1.178	0.742	0.958	120	678	1534	1490	-0.401	661	873	645	845	0
2	5	1		GM01846	6440	23580	120	2013	1960	520	75	90	68	100	100	0	2011	1967	529	87	99	57	100	99	0	1.007	1.003	1.003	1.026	1.262	0.998	0.98	120	594	3862	3765	0.01	1938	1924	1885	1880	0
2	6	1		LD01705	6630	23590	130	1838	1741	330	81	97	73	100	100	0	1818	1743	318	92	106	64	100	99	0	1.018	1.005	1.004	1.011	1.148	1.011	0.987	120	629	3483	3311	0.026	1757	1726	1660	1651	0
2	7	1		LD05267	6820	23580	130	2437	2273	503	76	81	29	100	100	0	1484	1352	310	86	90	25	100	100	0	1.689	1.735	1.729	1.758	1.137	1.719	0.988	120	665	3759	3463	0.756	2361	1398	2197	1266	0
2	8	1		LD05344	7020	23590	130	777	757	133	74	78	25	100	100	0	1146	1108	167	88	92	27	100	100	0	0.664	0.67	0.669	0.667	1.16	0.671	0.972	120	660	1761	1703	-0.59	703	1058	683	1020	0
2	9	1		LD05512	7220	23590	130	2508	2427	467	70	73	20	100	100	0	1916	1836	344	87	90	24	100	100	0	1.333	1.348	1.34	1.366	1.19	1.354	0.99	120	647	4267	4106	0.415	2438	1829	2357	1749	0
2	10	1		LD05816	7410	23580	130	4840	4749	829	70	74	21	100	100	0	1714	1659	283	84	87	17	100	100	0	2.926	2.971	2.954	2.973	1.092	2.969	0.986	120	681	6400	6254	1.549	4770	1630	4679	1575	0
2	11	1		LD05893	7610	23570	130	2913	2757	622	70	75	27	100	100	0	1678	1591	356	82	90	62	100	100	0	1.781	1.781	1.81	1.793	1.109	1.773	0.98	120	696	4439	4196	0.833	2843	1596	2687	1509	0
2	12	1		LD06317	7800	23580	130	2887	2797	490	70	75	26	100	100	0	2638	2560	417	84	89	38	100	100	0	1.103	1.101	1.104	1.101	1.104	1.098	0.987	120	664	5371	5203	0.141	2817	2554	2727	2476	0
2	13	1		LD09559	8000	23580	130	2322	2202	446	71	76	32	100	100	0	1463	1383	287	84	90	28	99	98	0	1.632	1.64	1.666	1.663	1.2	1.636	0.985	120	678	3630	3430	0.707	2251	1379	2131	1299	0
2	14	1		LD10028	8190	23580	130	2191	2122	365	69	72	29	100	100	0	1742	1711	297	82	87	24	100	100	0	1.278	1.26	1.255	1.265	1.092	1.253	0.984	120	647	3782	3682	0.354	2122	1660	2053	1629	0
2	15	1		LD10274	8380	23580	130	1815	1774	288	66	69	17	100	100	0	1946	1866	333	83	85	18	100	99	0	0.939	0.958	0.96	0.979	1.274	0.952	0.984	120	660	3612	3491	-0.091	1749	1863	1708	1783	0
2	16	1		LD10416	8580	23580	130	2481	2435	389	67	70	19	100	100	0	1807	1778	317	84	87	20	100	100	0	1.401	1.398	1.402	1.414	1.123	1.385	0.983	120	679	4137	4062	0.487	2414	1723	2368	1694	0
2	17	1		LD13706	8780	23580	130	1106	1081	182	67	70	20	100	100	0	1793	1746	326	83	86	19	100	99	0	0.608	0.61	0.611	0.621	1.18	0.605	0.984	120	679	2749	2677	-0.719	1039	1710	1014	1663	0
2	18	1		LD14049	8980	23580	120	1233	1189	270	66	67	16	100	100	0	978	949	220	83	85	17	98	98	0	1.304	1.297	1.325	1.313	1.259	1.301	0.95	120	594	2062	1989	0.383	1167	895	1123	866	0
2	19	1		LD16810	9170	23580	130	963	951	191	65	66	19	100	100	0	1181	1150	236	81	83	17	99	99	0	0.816	0.829	0.834	0.846	1.243	0.829	0.982	120	647	1998	1955	-0.293	898	1100	886	1069	0
2	20	1		LD17730	9360	23570	130	1761	1773	252	65	69	26	100	100	0	1748	1719	257	82	87	50	100	100	0	1.018	1.043	1.052	1.045	1.082	1.029	0.98	120	665	3362	3345	0.026	1696	1666	1708	1637	0
2	21	1		LD18683	9550	23580	130	2347	2386	730	68	73	30	100	100	0	1186	1161	352	82	89	60	98	97	0	2.064	2.148	2.133	2.248	1.484	2.157	0.955	120	661	3383	3397	1.046	2279	1104	2318	1079	0
2	22	1		LD18740	9750	23580	130	1460	1396	261	64	67	25	100	100	0	1712	1633	307	79	83	37	100	99	0	0.855	0.857	0.858	0.86	1.115	0.849	0.987	120	776	3029	2886	-0.226	1396	1633	1332	1554	0
2	1	2		LD18769	5660	23780	130	3335	3293	572	77	86	37	100	100	0	1701	1668	285	93	103	51	100	100	0	2.026	2.042	2.049	2.05	1.087	2.056	0.991	120	652	4866	4791	1.019	3258	1608	3216	1575	0
2	2	2		LD19034	5850	23780	120	2416	2260	611	89	93	28	100	100	0	2011	1860	512	97	102	31	100	100	0	1.216	1.231	1.235	1.25	1.189	1.226	0.988	120	515	4241	3934	0.282	2327	1914	2171	1763	0
2	3	2		LD05405	6050	23770	120	2127	1955	466	92	95	36	100	100	0	2264	2078	526	95	102	41	100	100	0	0.938	0.939	0.933	0.96	1.171	0.935	0.989	120	515	4204	3846	-0.092	2035	2169	1863	1983	0
2	4	2		LD05535	6240	23780	120	1823	1704	377	94	125	121	100	100	0	2502	2314	546	99	131	130	100	100	0	0.72	0.727	0.722	0.736	1.182	0.723	0.986	120	529	4132	3825	-0.475	1729	2403	1610	2215	0
2	5	2		LD05574	6440	23770	120	4147	3993	745	99	159	200	100	100	0	2507	2404	420	107	161	186	100	100	0	1.687	1.695	1.712	1.69	1.099	1.705	0.984	120	529	6448	6191	0.754	4048	2400	3894	2297	0
2	6	2		LD05592	6630	23770	130	7501	7168	1100	111	147	169	100	100	0	2291	2205	365	107	137	145	100	100	0	3.384	3.364	3.331	3.382	1.083	3.364	0.981	120	564	9574	9155	1.759	7390	2184	7057	2098	0
2	7	2		LD05671	6830	23770	120	1984	1885	319	109	115	45	100	100	0	1927	1838	328	100	104	25	100	100	0	1.026	1.022	1.013	1.025	1.098	1.014	0.986	120	514	3702	3514	0.037	1875	1827	1776	1738	0
2	8	2		LD05707	7020	23770	130	1216	1166	230	97	100	26	100	100	0	1323	1251	283	99	104	27	100	100	0	0.914	0.928	0.928	0.949	1.168	0.917	0.983	120	572	2343	2221	-0.129	1119	1224	1069	1152	0
2	9	2		LD07278	7220	23770	130	3039	2830	621	90	93	22	100	100	0	2542	2357	600	99	105	28	100	100	0	1.207	1.213	1.211	1.251	1.209	1.195	0.991	120	581	5392	4998	0.272	2949	2443	2740	2258	0
2	10	2		LD07457	7420	23780	130	2307	2207	373	92	94	20	100	100	0	2947	2822	469	102	106	25	100	100	0	0.779	0.778	0.782	0.78	1.112	0.779	0.983	120	582	5060	4835	-0.361	2215	2845	2115	2720	0
2	11	2		LD07615	7610	23780	130	787	753	146	89	93	26	100	100	0	891	860	179	98	104	42	98	98	0	0.88	0.871	0.873	0.875	1.122	0.87	0.973	120	582	1491	1426	-0.184	698	793	664	762	0
2	12	2		LD07688	7810	23770	130	2056	1926	441	88	102	88	100	100	0	2815	2582	638	97	112	90	100	99	0	0.724	0.74	0.737	0.758	1.211	0.734	0.989	120	567	4686	4323	-0.466	1968	2718	1838	2485	0
2	13	2		LD07878	8000	23780	120	1522	1439	308	88	104	94	100	100	0	2189	2090	423	99	115	90	100	99	0	0.686	0.679	0.681	0.678	1.128	0.681	0.984	120	529	3524	3342	-0.543	1434	2090	1351	1991	0
2	14	2		LD07939	8200	23770	120	2038	2001	284	83	85	20	100	100	0	2074	2023	301	95	98	20	100	100	0	0.988	0.995	0.995	0.997	1.078	0.994	0.989	120	530	3934	3846	-0.018	1955	1979	1918	1928	0
2	15	2		LD09078	8390	23770	120	1527	1497	276	80	83	19	100	100	0	1854	1809	372	93	96	21	100	100	0	0.822	0.826	0.816	0.836	1.131	0.817	0.989	120	528	3208	3133	-0.283	1447	1761	1417	1716	0
2	16	2		LD09511	8590	23770	120	2564	2540	468	81	91	53	100	100	0	3254	3268	646	95	106	51	100	100	0	0.786	0.775	0.78	0.776	1.111	0.771	0.985	120	542	5642	5632	-0.347	2483	3159	2459	3173	0
2	17	2		LD09689	8790	23770	120	3173	3101	585	83	96	55	100	100	0	1790	1729	305	94	107	53	100	100	0	1.822	1.846	1.835	1.843	1.086	1.854	0.986	120	529	4786	4653	0.865	3090	1696	3018	1635	0
2	18	2		LD09836	8980	23770	120	1970	1917	347	82	87	26	100	100	0	1486	1424	265	93	97	23	100	100	0	1.355	1.379	1.368	1.391	1.223	1.365	0.981	120	500	3281	3166	0.439	1888	1393	1835	1331	0
2	19	2		LD09936	9170	23770	130	740	717	136	77	81	26	100	100	0	1150	1112	214	92	97	25	100	100	0	0.627	0.627	0.618	0.629	1.183	0.623	0.976	120	580	1721	1660	-0.674	663	1058	640	1020	0
2	20	2		LD09950	9370	23770	130	4778	4590	1020	79	87	36	100	100	0	2803	2708	585	94	102	49	99	99	0	1.735	1.726	1.719	1.746	1.235	1.731	0.979	120	594	7408	7125	0.795	4699	2709	4511	2614	0
2	21	2		LD10908	9560	23770	130	2685	2555	518	89	95	36	100	100	0	2098	1997	439	96	104	48	100	100	0	1.297	1.297	1.299	1.316	1.185	1.281	0.984	120	567	4598	4367	0.375	2596	2002	2466	1901	0
2	22	2		LD11036	9750	23780	130	1379	1343	284	73	81	35	100	100	0	1691	1656	355	85	93	44	100	100	0	0.813	0.808	0.814	0.816	1.209	0.8	0.976	120	661	2912	2841	-0.298	1306	1606	1270	1571	0
2	1	3		LD13195	5660	23970	120	1343	1311	216	83	92	44	100	100	0	1312	1257	217	98	110	57	100	100	0	1.038	1.06	1.056	1.066	1.11	1.054	0.985	120	598	2474	2387	0.054	1260	1214	1228	1159	0
2	2	3		LD13390	5860	23970	120	2555	2466	656	96	98	25	100	100	0	2381	2287	572	105	109	26	100	100	0	1.08	1.086	1.094	1.086	1.124	1.093	0.99	120	514	4735	4552	0.112	2459	2276	2370	2182	0
2	3	3		LD13436	6050	23960	120	2126	2055	376	100	106	41	100	100	0	2728	2615	509	110	117	51	100	100	0	0.774	0.78	0.779	0.784	1.079	0.77	0.991	120	529	4644	4460	-0.37	2026	2618	1955	2505	0
2	4	3		LD13525	6250	23970	130	1132	1101	269	103	126	109	99	98	0	1756	1704	399	114	140	122	98	98	0	0.627	0.628	0.622	0.625	1.14	0.631	0.979	120	566	2671	2588	-0.674	1029	1642	998	1590	0
2	5	3		GM09415	6440	23970	120	2817	2671	717	97	129	148	100	100	0	2775	2600	666	109	142	152	100	98	0	1.02	1.033	1.042	1.032	1.119	1.039	0.99	120	528	5386	5065	0.029	2720	2666	2574	2491	0
2	6	3		GM09620	6630	23970	130	2176	2097	570	102	111	50	100	100	0	3547	3271	1012	111	118	47	100	100	0	0.604	0.631	0.625	0.66	1.24	0.62	0.988	120	582	5510	5155	-0.728	2074	3436	1995	3160	0
2	7	3		GM09915	6830	23960	120	2890	2727	536	107	111	34	100	100	0	1749	1679	326	107	111	27	100	100	0	1.695	1.667	1.67	1.67	1.093	1.666	0.987	120	577	4425	4192	0.761	2783	1642	2620	1572	0
2	8	3		GM10003	7030	23960	110	3002	3032	782	104	106	25	100	100	0	2389	2447	451	103	108	24	100	100	0	1.268	1.249	1.224	1.228	1.132	1.245	0.965	80	509	5184	5272	0.342	2898	2286	2928	2344	0
2	9	3		GM10183	7220	23970	120	1054	1026	146	103	110	51	100	100	0	1767	1716	269	108	119	75	100	100	0	0.573	0.574	0.576	0.576	1.107	0.568	0.979	120	531	2610	2531	-0.803	951	1659	923	1608	0
2	10	3		GM10308	7420	23970	120	2811	2731	462	102	108	50	100	100	0	1858	1795	274	112	119	53	100	100	0	1.552	1.562	1.575	1.557	1.084	1.572	0.988	120	529	4455	4312	0.634	2709	1746	2629	1683	0
2	11	3		HL02140	7620	23960	120	2678	2526	706	94	97	25	100	100	0	2868	2731	769	104	109	29	100	100	0	0.935	0.926	0.921	0.931	1.154	0.924	0.989	120	514	5348	5059	-0.097	2584	2764	2432	2627	0
2	12	3		HL02309	7810	23960	130	4111	3924	933	95	109	89	100	100	0	2507	2359	613	103	117	86	100	97	0	1.671	1.697	1.683	1.748	1.172	1.668	0.99	120	563	6420	6085	0.74	4016	2404	3829	2256	0
2	13	3		HL02418	8000	23970	130	643	622	110	89	102	89	99	97	0	1228	1171	221	104	116	85	99	98	0	0.493	0.5	0.506	0.504	1.136	0.508	0.941	120	563	1678	1600	-1.021	554	1124	533	1067	0
2	14	3		HL02677	8190	23970	120	1388	1307	284	84	86	20	100	100	0	1218	1156	249	99	102	21	100	100	0	1.165	1.157	1.168	1.161	1.109	1.153	0.988	120	529	2423	2280	0.221	1304	1119	1223	1057	0
2	15	3		HL02756	8390	23970	120	1710	1662	253	89	91	22	100	100	0	2414	2319	359	99	102	22	100	100	0	0.7	0.709	0.711	0.71	1.079	0.707	0.99	120	542	3936	3793	-0.514	1621	2315	1573	2220	0
2	16	3		HL02815	8590	23970	120	1219	1179	197	94	99	39	100	100	0	1510	1466	232	106	112	38	100	100	0	0.801	0.798	0.799	0.798	1.115	0.8	0.987	120	528	2529	2445	-0.32	1125	1404	1085	1360	0
2	17	3		HL04357	8780	23970	130	2540	2464	565	98	106	48	100	100	0	2431	2377	566	108	118	49	99	99	0	1.051	1.043	1.035	1.048	1.104	1.041	0.989	120	582	4765	4635	0.072	2442	2323	2366	2269	0
2	18	3		HL04393	8980	23960	130	557	551	104	93	98	28	100	99	0	821	799	152	105	110	30	100	100	0	0.648	0.66	0.656	0.662	1.172	0.655	0.969	120	604	1180	1152	-0.626	464	716	458	694	0
2	19	3		HL04910	9170	23970	130	1429	1398	254	87	91	23	100	100	0	2136	2023	371	105	107	25	100	100	0	0.661	0.684	0.686	0.684	1.103	0.681	0.985	120	582	3373	3229	-0.598	1342	2031	1311	1918	0
2	20	3		HL05328	9370	23970	120	1145	1116	163	92	98	37	100	100	0	1475	1434	216	107	113	51	100	100	0	0.77	0.772	0.773	0.774	1.11	0.769	0.984	120	526	2421	2351	-0.378	1053	1368	1024	1327	0
2	21	3		HL05577	9570	23970	130	2494	2343	499	100	103	27	100	99	0	1562	1483	311	109	112	27	98	97	0	1.648	1.632	1.639	1.679	1.332	1.633	0.989	120	576	3847	3617	0.72	2394	1453	2243	1374	0
2	22	3		HL05730	9760	23970	130	2657	2575	514	88	92	29	100	100	0	2588	2507	512	97	102	28	99	99	0	1.031	1.032	1.028	1.064	1.348	1.022	0.986	120	671	5060	4897	0.044	2569	2491	2487	2410	0
2	1	4		GM01209	5660	24170	120	1594	1566	525	83	89	36	100	100	0	2395	2252	645	96	106	51	100	100	0	0.657	0.688	0.681	0.676	1.158	0.699	0.979	120	605	3810	3639	-0.606	1511	2299	1483	2156	0
2	2	4		GM01240	5860	24160	130	6594	6281	1214	101	106	34	100	100	0	3336	3148	596	110	114	30	100	100	0	2.013	2.034	2.039	2.043	1.104	2.037	0.992	120	599	9719	9218	1.009	6493	3226	6180	3038	0
2	3	4		GM01305	6050	24160	130	2167	2138	374	108	113	34	100	100	0	1793	1753	300	115	119	38	100	100	0	1.227	1.239	1.234	1.24	1.095	1.238	0.989	120	556	3737	3668	0.295	2059	1678	2030	1638	0
2	4	4		GM01318	6250	24160	130	1106	1036	278	107	108	25	100	100	0	1044	974	263	116	121	35	98	98	0	1.077	1.083	1.081	1.103	1.294	1.081	0.975	120	545	1927	1787	0.106	999	928	929	858	0
2	5	4		GM01569	6440	24170	120	2870	2724	556	98	99	22	100	100	0	2283	2238	434	109	112	24	100	100	0	1.275	1.233	1.238	1.231	1.115	1.242	0.989	120	522	4946	4755	0.351	2772	2174	2626	2129	0
2	6	4		GM01605	6640	24160	120	3064	3047	746	100	101	24	100	100	0	2565	2487	669	112	115	28	100	100	0	1.208	1.241	1.23	1.26	1.167	1.229	0.985	120	536	5417	5322	0.273	2964	2453	2947	2375	0
2	7	4		GM01721	6830	24170	120	1369	1496	911	100	101	25	98	98	0	1742	1844	1105	111	115	28	99	98	0	0.778	0.806	0.808	0.781	1.3	0.811	0.98	120	591	2900	3129	-0.362	1269	1631	1396	1733	0
2	8	4		HL01250	7040	24160	80	1709	1779	863	93	95	21	100	100	0	1512	1454	733	105	109	22	98	98	0	1.149	1.25	1.26	1.398	1.786	1.232	0.97	52	316	3023	3035	0.2	1616	1407	1686	1349	0
2	9	4		HL01663	7220	24160	150	132	791	1130	98	104	46	44	37	0	155	579	756	105	114	65	44	33	0	0.68	1.462	1.271	1.135	2.269	1.487	0.97	156	693	84	1167	-0.556	34	50	693	474	-50
2	10	4		LD02310	7420	24160	120	2671	2551	902	103	107	29	100	100	0	2059	1903	664	111	113	27	100	100	0	1.318	1.366	1.358	1.377	1.167	1.365	0.988	120	513	4516	4240	0.399	2568	1948	2448	1792	0
2	11	4		LD03441	7610	24160	120	1081	1293	740	99	100	26	100	99	0	1223	1455	851	104	109	25	98	98	0	0.878	0.884	0.891	0.94	1.404	0.879	0.98	120	557	2101	2545	-0.188	982	1119	1194	1351	0
2	12	4		LD03595	7820	24160	130	4166	3930	1912	93	96	25	100	100	0	1928	1798	889	100	103	23	100	98	0	2.228	2.26	2.241	2.417	1.433	2.253	0.975	120	574	5901	5535	1.156	4073	1828	3837	1698	0
2	13	4		LD08432	8010	24170	120	1284	1258	597	89	90	21	100	100	0	1582	1545	658	98	102	25	100	100	0	0.805	0.808	0.787	0.782	1.235	0.828	0.963	120	483	2679	2616	-0.312	1195	1484	1169	1447	0
2	14	4		LD09675	8190	24160	120	5611	5782	2046	89	91	22	100	100	0	1785	1755	637	100	103	20	100	100	0	3.277	3.44	3.463	3.569	1.249	3.425	0.982	120	527	7207	7348	1.712	5522	1685	5693	1655	0
2	15	4		LD09783	8400	24160	130	1713	1669	390	93	97	24	100	100	0	2226	2168	557	104	106	21	100	100	0	0.763	0.764	0.76	0.77	1.129	0.75	0.979	120	598	3742	3640	-0.389	1620	2122	1576	2064	0
2	16	4		LD10780	8590	24160	120	1826	1746	343	102	104	23	100	100	0	2255	2180	375	113	115	22	100	100	0	0.805	0.795	0.799	0.787	1.145	0.8	0.982	120	514	3866	3711	-0.313	1724	2142	1644	2067	0
2	17	4		LD13191	8780	24160	120	1832	1773	825	104	105	24	99	99	0	2142	1985	961	114	118	26	98	98	0	0.852	0.892	0.903	0.972	1.519	0.882	0.976	120	534	3756	3540	-0.231	1728	2028	1669	1871	0
2	18	4		LD13642	8970	24160	110	423	823	662	98	101	27	100	98	0	619	935	662	109	115	30	98	98	0	0.637	0.878	0.788	0.758	1.384	0.911	0.948	80	510	835	1551	-0.65	325	510	725	826	0
2	19	4		LD16361	9180	24160	120	2614	2494	913	97	100	26	100	100	0	2043	1982	729	110	115	30	100	99	0	1.302	1.28	1.292	1.317	1.255	1.279	0.98	120	576	4450	4269	0.381	2517	1933	2397	1872	0
2	20	4		LD18261	9380	24150	120	1908	2222	1341	100	102	24	100	99	0	1403	1632	1014	111	115	27	99	97	0	1.399	1.395	1.379	1.537	1.494	1.372	0.983	120	498	3100	3643	0.485	1808	1292	2122	1521	0
2	21	4		LD18468	9560	24160	120	547	1015	851	99	100	21	100	99	0	782	1282	960	107	111	28	99	98	0	0.664	0.78	0.711	0.727	1.41	0.83	0.952	120	504	1123	2091	-0.591	448	675	916	1175	0
2	22	4		LD18775	9750	24160	110	975	1513	1211	96	109	75	100	100	0	1204	1599	1095	105	121	71	98	98	0	0.8	0.948	0.847	0.878	1.342	0.994	0.951	80	521	1978	2911	-0.322	879	1099	1417	1494	0
2	1	5		LD18978	5660	24350	110	6024	7238	4178	86	112	175	100	100	0	1175	1509	969	97	107	42	100	100	0	5.508	5.065	5.901	5.591	1.326	5.023	0.928	80	540	7016	8564	2.462	5938	1078	7152	1412	0
2	2	5		LD19191	5860	24360	110	1363	1637	1125	98	119	177	100	86	0	719	1119	892	103	112	44	98	92	0	2.054	1.515	1.718	1.926	1.474	1.399	0.974	80	470	1881	2555	1.038	1265	616	1539	1016	0
2	3	5		GM04985	6050	24350	150	156	798	989	98	102	33	57	47	0	136	659	822	108	112	29	48	41	0	2.071	1.27	1.258	1.404	2.315	1.222	0.986	156	629	86	1251	1.051	58	28	700	551	-50
2	4	5		GM05638	6240	24350	150	95	536	858	100	102	25	33	31	0	104	468	716	113	117	29	29	28	0	0.556	1.228	1.16	1.03	2.551	1.204	0.986	156	647	-14	791	-0.848	-5	-9	436	355	-50
2	5	5		GM06026	6450	24340	110	2044	2031	857	99	102	29	100	100	0	2625	2664	1095	112	118	37	100	100	0	0.774	0.757	0.742	0.744	1.156	0.752	0.977	80	474	4458	4484	-0.37	1945	2513	1932	2552	0
2	6	5		GM09828	6630	24350	110	1762	1548	693	98	103	34	100	100	0	2248	2025	875	111	118	45	100	100	0	0.779	0.758	0.737	0.746	1.132	0.761	0.979	80	505	3801	3364	-0.361	1664	2137	1450	1914	0
2	7	5		HL01913	6830	24350	110	1405	1373	733	100	101	30	100	100	0	1733	1694	803	112	118	43	100	100	0	0.805	0.805	0.766	0.762	1.202	0.826	0.969	80	498	2926	2855	-0.313	1305	1621	1273	1582	0
2	8	5		HL02049	7030	24360	120	2304	2227	855	92	93	20	100	100	0	1987	1885	715	105	109	24	100	100	0	1.175	1.199	1.197	1.206	1.157	1.201	0.988	120	595	4094	3915	0.233	2212	1882	2135	1780	0
2	9	5		GH08925	7230	24350	120	2766	2680	487	94	96	25	100	100	0	1293	1247	207	101	105	23	100	100	0	2.242	2.257	2.257	2.254	1.114	2.262	0.984	120	526	3864	3732	1.165	2672	1192	2586	1146	0
2	10	5		LD23181	7430	24360	120	2873	2746	720	105	108	28	100	100	0	2731	2582	627	106	111	28	100	100	0	1.054	1.067	1.077	1.057	1.09	1.076	0.989	120	498	5393	5117	0.077	2768	2625	2641	2476	0
2	11	5		LD28247	7610	24360	120	1608	1548	332	102	104	26	100	100	0	1500	1425	307	107	112	27	100	100	0	1.081	1.097	1.095	1.11	1.175	1.101	0.986	120	480	2899	2764	0.113	1506	1393	1446	1318	0
2	12	5		LD28657	7800	24350	150	114	410	634	93	98	31	39	27	0	122	377	555	102	107	27	44	32	0	1.05	1.153	1.126	0.991	2.628	1.147	0.973	156	681	41	592	0.07	21	20	317	275	-50
2	13	5		LD32148	8000	24350	130	734	733	113	87	92	32	100	100	0	1075	1043	205	98	102	26	100	100	0	0.662	0.684	0.693	0.695	1.167	0.67	0.973	120	578	1624	1591	-0.595	647	977	646	945	0
2	14	5		LD34343	8200	24360	120	1578	1635	813	85	89	24	100	100	0	1868	1935	968	97	101	23	100	100	0	0.843	0.843	0.845	0.859	1.229	0.84	0.975	120	530	3264	3388	-0.246	1493	1771	1550	1838	0
2	15	5		LD21504	8390	24360	130	3156	3026	520	92	95	24	100	100	0	2541	2428	421	103	105	23	100	100	0	1.257	1.262	1.257	1.267	1.088	1.259	0.992	120	579	5502	5259	0.33	3064	2438	2934	2325	0
2	16	5		LD21537	8590	24360	130	1933	1865	286	103	105	25	100	100	0	1865	1821	283	113	115	23	100	100	0	1.045	1.032	1.036	1.033	1.07	1.026	0.992	120	618	3582	3470	0.063	1830	1752	1762	1708	0
2	17	5		LD21623	8780	24360	130	1532	1485	312	102	104	23	100	100	0	2171	2063	452	112	114	24	100	100	0	0.695	0.709	0.713	0.712	1.128	0.707	0.986	120	582	3489	3334	-0.526	1430	2059	1383	1951	0
2	18	5		LD21675	8980	24360	120	2858	2796	728	94	98	24	100	100	0	2216	2175	543	106	111	29	100	100	0	1.31	1.306	1.319	1.312	1.156	1.312	0.986	120	569	4874	4771	0.39	2764	2110	2702	2069	0
2	19	5		LD21719	9170	24360	130	1626	1555	352	97	103	34	100	100	0	2113	2028	443	110	117	33	100	100	0	0.763	0.76	0.761	0.76	1.124	0.762	0.984	120	584	3532	3376	-0.39	1529	2003	1458	1918	0
2	20	5		LD21723	9370	24350	120	3031	2918	790	103	107	26	100	100	0	3630	3425	964	117	122	36	100	100	0	0.833	0.851	0.858	0.863	1.135	0.846	0.991	120	558	6441	6123	-0.263	2928	3513	2815	3308	0
2	21	5		LD22548	9570	24350	120	1266	1586	1056	104	107	35	100	100	0	1580	1817	1191	113	123	58	98	96	0	0.792	0.87	0.85	0.918	1.481	0.876	0.977	120	528	2629	3186	-0.336	1162	1467	1482	1704	0
2	22	5		LD22679	9760	24360	130	2211	2177	431	91	96	30	100	100	0	2238	2152	421	102	111	43	100	99	0	0.993	1.018	1.015	1.024	1.106	1.02	0.989	120	701	4256	4136	-0.011	2120	2136	2086	2050	0
2	1	6		LD22910	5660	24550	110	872	1607	1257	82	97	80	100	100	0	1048	1663	1250	95	103	35	100	100	0	0.829	0.973	0.933	0.954	1.206	0.971	0.979	80	540	1743	3093	-0.271	790	953	1525	1568	0
2	2	6		LD23194	5850	24550	150	92	387	615	93	108	145	25	21	0	108	359	543	104	110	32	28	25	0	-0.25	1.153	1.141	1.201	2.174	1.137	0.974	156	748	3	549	Error	-1	4	294	255	-50
2	3	6		LD23371	6060	24550	120	2248	2124	483	93	96	28	100	100	0	3166	2982	691	108	114	33	100	100	0	0.705	0.707	0.704	0.713	1.121	0.704	0.99	120	526	5213	4905	-0.505	2155	3058	2031	2874	0
2	4	6		LD23634	6250	24550	130	2314	2245	973	94	98	27	100	100	0	2465	2377	1069	113	119	33	100	100	0	0.944	0.95	0.941	0.991	1.304	0.94	0.985	120	562	4572	4415	-0.083	2220	2352	2151	2264	0
2	5	6		GH06717	6440	24550	120	2248	2122	564	97	102	29	100	100	0	3104	2865	766	117	122	35	100	100	0	0.72	0.737	0.737	0.741	1.143	0.735	0.99	120	606	5138	4773	-0.474	2151	2987	2025	2748	0
2	6	6		GH07188	6640	24550	130	1793	1734	317	100	102	31	100	100	0	2503	2415	471	115	121	41	100	100	0	0.709	0.71	0.715	0.715	1.094	0.704	0.991	120	635	4081	3934	-0.496	1693	2388	1634	2300	0
2	7	6		GH07283	6840	24550	120	985	978	218	97	98	26	100	100	0	1151	1162	239	114	118	33	100	100	0	0.856	0.841	0.841	0.837	1.136	0.847	0.982	120	563	1925	1929	-0.224	888	1037	881	1048	0
2	8	6		GH07312	7030	24550	120	1559	1554	417	89	90	20	100	100	0	2503	2402	664	104	109	25	100	100	0	0.613	0.638	0.645	0.645	1.146	0.636	0.99	120	529	3869	3763	-0.707	1470	2399	1465	2298	0
2	9	6		GH07466	7230	24550	120	2664	2581	701	90	94	25	100	100	0	3302	3285	864	103	110	36	100	100	0	0.805	0.783	0.785	0.784	1.145	0.786	0.99	120	542	5773	5673	-0.314	2574	3199	2491	3182	0
2	10	6		GH07626	7420	24540	130	3256	3220	1142	99	103	31	100	99	0	2667	2634	995	105	114	45	99	99	0	1.232	1.234	1.243	1.3	1.276	1.222	0.99	120	565	5719	5650	0.301	3157	2562	3121	2529	0
2	11	6		GH10833	7620	24550	120	2281	2218	751	98	102	27	100	100	0	1475	1419	493	105	111	32	100	99	0	1.593	1.613	1.633	1.653	1.182	1.603	0.988	120	563	3553	3434	0.672	2183	1370	2120	1314	0
2	12	6		GH10876	7820	24550	110	1127	1115	314	97	103	36	100	100	0	1340	1336	343	105	111	31	100	98	0	0.834	0.827	0.821	0.83	1.193	0.825	0.975	80	500	2265	2249	-0.262	1030	1235	1018	1231	0
2	13	6		GH11174	8020	24560	120	2421	2202	973	90	96	36	100	99	0	1716	1536	670	101	106	29	99	99	0	1.443	1.472	1.469	1.498	1.206	1.469	0.991	120	548	3946	3547	0.529	2331	1615	2112	1435	0
2	14	6		GH11368	8210	24550	120	4148	3773	1465	86	89	23	100	100	0	2628	2398	972	98	101	22	100	98	0	1.606	1.603	1.615	1.687	1.245	1.587	0.991	120	514	6592	5987	0.683	4062	2530	3687	2300	0
2	15	6		GH12037	8400	24550	120	1916	1788	943	94	96	22	100	100	0	1024	1003	577	103	106	22	99	99	0	1.978	1.882	1.969	2.112	1.403	1.803	0.981	120	548	2743	2594	0.984	1822	921	1694	900	0
2	16	6		GH12636	8600	24560	100	1158	1201	525	101	103	24	100	100	0	1486	1469	544	110	113	25	100	100	0	0.768	0.809	0.783	0.767	1.233	0.838	0.963	80	452	2433	2459	-0.381	1057	1376	1100	1359	0
2	17	6		GH02484	8800	24550	120	1241	1226	377	96	99	23	100	100	0	1689	1607	482	109	112	25	100	100	0	0.725	0.754	0.751	0.753	1.151	0.755	0.983	120	571	2725	2628	-0.465	1145	1580	1130	1498	0
2	18	6		GH02982	8990	24550	110	1035	978	419	92	100	32	100	100	0	1316	1201	453	107	113	34	100	100	0	0.78	0.81	0.803	0.779	1.206	0.819	0.974	80	485	2152	1980	-0.358	943	1209	886	1094	0
2	19	6		GH03263	9190	24550	120	2241	2154	576	95	101	34	100	100	0	2212	2097	537	109	117	37	100	100	0	1.02	1.036	1.041	1.037	1.128	1.044	0.985	120	519	4249	4047	0.029	2146	2103	2059	1988	0
2	20	6		GH03581	9370	24550	130	988	937	201	102	104	33	100	100	0	1090	1043	233	114	121	49	100	99	0	0.908	0.899	0.888	0.903	1.139	0.889	0.976	120	564	1862	1764	-0.14	886	976	835	929	0
2	21	6		GH03773	9570	24550	120	2273	2372	924	106	112	40	100	100	0	2201	2343	877	120	129	57	100	99	0	1.041	1.019	1.029	1.031	1.239	1.026	0.986	120	528	4248	4489	0.058	2167	2081	2266	2223	0
2	22	6		GH04692	9760	24560	120	1489	1702	1055	98	105	34	100	100	0	1329	1654	1032	112	120	42	100	100	0	1.143	1.04	1.033	1.041	1.153	1.033	0.986	120	578	2608	3146	0.193	1391	1217	1604	1542	0
2	1	7		GH05725	5670	24750	110	2343	2234	821	91	95	32	100	100	0	2343	2219	760	102	110	39	100	100	0	1.005	1.012	1.007	0.993	1.129	1	0.983	80	548	4493	4260	0.007	2252	2241	2143	2117	0
2	2	7		GH05933	5870	24750	130	814	837	490	99	100	25	100	100	0	1449	1363	362	108	113	26	100	100	0	0.533	0.588	0.546	0.549	1.246	0.673	0.804	120	585	2056	1993	-0.907	715	1341	738	1255	0
2	3	7		GH06388	6060	24750	130	1008	973	206	94	99	30	100	100	0	1475	1398	294	108	113	30	100	99	0	0.669	0.681	0.677	0.683	1.118	0.681	0.982	120	564	2281	2169	-0.581	914	1367	879	1290	0
2	4	7		GH06596	6250	24750	130	1136	1081	246	105	111	33	100	100	0	1315	1275	299	119	123	32	100	99	0	0.862	0.844	0.835	0.852	1.157	0.842	0.983	120	616	2227	2132	-0.214	1031	1196	976	1156	0
2	5	7		GH07367	6450	24750	80	2181	2110	649	100	104	23	100	100	0	2248	2112	680	115	118	23	100	100	0	0.976	1.007	0.977	1.02	1.181	1.001	0.979	52	334	4214	4007	-0.036	2081	2133	2010	1997	0
2	6	7		GH07464	6650	24750	120	1406	1369	368	99	102	26	100	100	0	1636	1576	419	114	119	32	100	100	0	0.859	0.869	0.863	0.875	1.155	0.866	0.984	120	557	2829	2732	-0.22	1307	1522	1270	1462	0
2	7	7		GH08867	6850	24750	120	894	878	279	99	100	26	100	100	0	1614	1540	455	114	120	33	100	100	0	0.53	0.546	0.551	0.541	1.173	0.553	0.977	120	530	2295	2205	-0.916	795	1500	779	1426	0
2	8	7		GH09541	7040	24750	120	955	966	275	93	95	23	100	100	0	1674	1614	393	109	113	28	100	100	0	0.551	0.58	0.564	0.571	1.136	0.589	0.978	120	515	2427	2378	-0.86	862	1565	873	1505	0
2	9	7		GH10149	7230	24750	120	966	1012	499	88	92	26	99	98	0	936	1007	559	103	110	38	97	95	0	1.054	1.022	1.073	1.1	1.271	0.98	0.967	120	529	1711	1828	0.076	878	833	924	904	0
2	10	7		GH10306	7430	24740	130	1365	1269	398	87	91	26	100	99	0	1453	1342	429	100	108	43	98	97	0	0.945	0.952	0.942	0.97	1.205	0.95	0.986	120	584	2631	2424	-0.082	1278	1353	1182	1242	0
2	11	7		GH10365	7620	24750	120	1648	1583	308	85	88	23	100	100	0	1609	1563	288	100	103	27	100	100	0	1.036	1.024	1.037	1.023	1.102	1.024	0.987	120	512	3072	2961	0.051	1563	1509	1498	1463	0
2	12	7		GH10486	7820	24750	120	895	922	351	84	90	34	100	100	0	1445	1393	462	98	104	40	100	100	0	0.602	0.647	0.637	0.638	1.214	0.659	0.97	120	563	2158	2133	-0.732	811	1347	838	1295	0
2	13	7		LP02728	8020	24740	130	1212	1197	303	88	92	34	100	100	0	1371	1286	329	100	105	39	100	100	0	0.884	0.935	0.937	0.946	1.164	0.93	0.986	120	551	2395	2295	-0.177	1124	1271	1109	1186	0
2	14	7		LP02909	8210	24750	120	646	672	271	88	90	19	100	99	0	956	907	314	100	103	20	100	99	0	0.652	0.724	0.704	0.708	1.21	0.747	0.971	120	514	1414	1391	-0.617	558	856	584	807	0
2	15	7		LP02988	8400	24750	120	747	738	153	92	94	21	100	100	0	1035	1005	177	104	107	22	100	100	0	0.704	0.717	0.707	0.715	1.158	0.725	0.975	120	498	1586	1547	-0.507	655	931	646	901	0
2	16	7		LP03104	8590	24750	120	741	756	301	97	100	29	99	99	0	1467	1361	480	108	113	29	98	98	0	0.474	0.526	0.518	0.522	1.411	0.542	0.954	120	542	2003	1912	-1.077	644	1359	659	1253	0
2	17	7		LP03146	8780	24750	130	1024	991	213	97	101	24	100	100	0	1978	1890	392	112	116	25	100	100	0	0.497	0.503	0.505	0.501	1.128	0.5	0.985	120	599	2793	2672	-1.009	927	1866	894	1778	0
2	18	7		LP04475	8980	24750	130	1103	1039	255	102	106	29	100	100	0	1549	1447	349	118	120	30	100	100	0	0.7	0.705	0.697	0.71	1.144	0.701	0.984	120	619	2432	2266	-0.516	1001	1431	937	1329	0
2	19	7		LP07553	9180	24740	120	2003	1886	692	104	109	33	100	100	0	1638	1499	607	119	123	37	96	95	0	1.25	1.291	1.293	1.482	1.824	1.26	0.984	120	530	3418	3162	0.322	1899	1519	1782	1380	0
2	20	7		LP07759	9370	24740	130	1076	1017	227	107	111	29	100	99	0	1612	1538	359	121	126	38	98	98	0	0.65	0.642	0.647	0.644	1.129	0.632	0.982	120	593	2460	2327	-0.622	969	1491	910	1417	0
2	21	7		LP08709	9570	24740	130	1102	1058	254	106	110	32	100	100	0	1957	1889	416	122	126	32	100	100	0	0.543	0.539	0.536	0.54	1.2	0.54	0.981	120	578	2831	2719	-0.882	996	1835	952	1767	0
2	22	7		LP09837	9760	24740	120	1561	1547	618	100	104	26	100	100	0	1854	1866	703	115	119	26	100	100	0	0.84	0.826	0.828	0.824	1.179	0.834	0.987	120	578	3200	3198	-0.251	1461	1739	1447	1751	0
2	1	8		LP10445	5670	24940	130	1633	1596	562	91	97	33	100	100	0	1554	1573	770	105	111	38	100	100	0	1.064	1.025	1.053	1.037	1.162	0.95	0.912	120	703	2991	2973	0.09	1542	1449	1505	1468	0
2	2	8		LP10803	5870	24940	130	1694	1601	522	103	106	25	100	100	0	1760	1707	504	115	117	23	100	100	0	0.967	0.941	0.929	0.935	1.139	0.952	0.988	120	581	3236	3090	-0.048	1591	1645	1498	1592	0
2	3	8		SD02225	6060	24940	130	5623	5197	1354	106	108	24	100	100	0	2344	2155	550	117	118	21	100	100	0	2.477	2.498	2.508	2.519	1.103	2.493	0.994	120	564	7744	7129	1.309	5517	2227	5091	2038	0
2	4	8		SD03001	6250	24940	130	1323	1255	299	112	115	26	100	100	0	1579	1482	374	118	120	22	100	100	0	0.829	0.838	0.831	0.847	1.129	0.826	0.987	120	580	2672	2507	-0.271	1211	1461	1143	1364	0
2	5	8		SD03319	6450	24940	130	944	901	205	102	106	25	100	100	0	1343	1238	278	114	118	24	100	100	0	0.685	0.711	0.711	0.713	1.165	0.711	0.981	120	585	2071	1923	-0.546	842	1229	799	1124	0
2	6	8		SD03570	6640	24940	150	105	696	945	98	100	21	44	41	0	114	692	938	113	116	25	38	36	0	7	1.033	1.025	1.081	2.39	1.013	0.989	156	624	8	1177	2.807	7	1	598	579	-50
2	7	8		SD03837	6830	24940	120	1682	1644	361	104	105	22	100	100	0	1302	1242	291	117	120	27	100	99	0	1.332	1.369	1.375	1.395	1.173	1.358	0.989	120	497	2763	2665	0.413	1578	1185	1540	1125	0
2	8	8		SD05212	7030	24940	120	4052	3946	804	106	110	29	100	100	0	1326	1267	246	116	120	28	100	100	0	3.261	3.336	3.365	3.358	1.102	3.346	0.987	120	542	5156	4991	1.705	3946	1210	3840	1151	0
2	9	8		SD09294	7240	24940	120	2292	2198	506	99	102	29	100	100	0	1651	1595	364	107	111	28	100	100	0	1.42	1.411	1.403	1.413	1.084	1.413	0.99	120	509	3737	3587	0.506	2193	1544	2099	1488	0
2	10	8		SD09607	7420	24930	130	1386	1351	256	89	92	23	100	100	0	1271	1241	252	102	105	23	100	100	0	1.109	1.108	1.111	1.121	1.144	1.092	0.987	120	545	2466	2401	0.15	1297	1169	1262	1139	0
2	11	8		SD10511	7620	24930	130	1132	1114	147	84	86	21	100	100	0	971	971	133	98	100	20	100	100	0	1.2	1.18	1.169	1.181	1.082	1.171	0.987	120	565	1921	1903	0.264	1048	873	1030	873	0
2	12	8		GH01619	7810	24940	130	1978	1907	353	85	87	19	100	100	0	1199	1170	208	97	100	20	100	100	0	1.718	1.698	1.706	1.699	1.082	1.701	0.989	120	567	2995	2895	0.781	1893	1102	1822	1073	0
2	13	8		GH01991	8010	24930	130	643	621	150	96	103	56	100	100	0	1196	1162	280	107	115	61	100	100	0	0.502	0.498	0.501	0.494	1.156	0.494	0.957	120	596	1636	1580	-0.993	547	1089	525	1055	0
2	14	8		GH02075	8200	24940	130	1725	1672	283	97	102	48	100	100	0	1019	986	165	108	114	53	100	100	0	1.787	1.794	1.779	1.799	1.111	1.812	0.977	120	583	2539	2453	0.838	1628	911	1575	878	0
2	15	8		LD23816	8400	24930	130	2747	2608	603	98	107	63	100	100	0	1961	1835	417	109	121	76	100	99	0	1.43	1.454	1.459	1.47	1.149	1.453	0.989	120	597	4501	4236	0.516	2649	1852	2510	1726	0
2	16	8		LD23868	8600	24940	110	2487	2549	511	109	118	40	100	100	0	2324	2347	464	122	131	45	100	100	0	1.08	1.097	1.1	1.098	1.078	1.082	0.99	80	473	4580	4665	0.111	2378	2202	2440	2225	0
2	17	8		LD23922	8790	24950	120	747	720	128	114	120	32	100	100	0	1013	1000	167	128	134	33	100	100	0	0.715	0.695	0.695	0.694	1.136	0.693	0.976	120	520	1518	1478	-0.483	633	885	606	872	0
2	18	8		LD23953	8980	24940	120	1233	1240	189	111	118	40	100	100	0	1754	1743	255	129	137	46	100	100	0	0.69	0.7	0.697	0.698	1.083	0.698	0.989	120	528	2747	2743	-0.534	1122	1625	1129	1614	0
2	19	8		LD23965	9190	24940	130	2531	2342	594	103	111	44	100	100	0	2772	2611	669	121	130	51	100	99	0	0.916	0.899	0.898	0.911	1.16	0.893	0.991	120	603	5079	4729	-0.127	2428	2651	2239	2490	0
2	20	8		LD24014	9370	24950	120	2142	2061	443	95	100	31	100	100	0	2767	2683	602	114	119	38	100	100	0	0.772	0.765	0.769	0.772	1.118	0.759	0.992	120	496	4700	4535	-0.374	2047	2653	1966	2569	0
2	21	8		LD24540	9560	24940	130	2634	2589	381	93	98	26	100	100	0	2516	2493	378	110	115	30	100	100	0	1.056	1.047	1.039	1.05	1.072	1.038	0.993	120	583	4947	4879	0.079	2541	2406	2496	2383	0
2	22	8		LD24566	9760	24940	130	1445	1392	395	94	98	25	100	100	0	1933	1815	481	109	113	27	100	100	0	0.741	0.761	0.756	0.759	1.115	0.763	0.988	120	678	3175	3004	-0.433	1351	1824	1298	1706	0
2	1	9		LD24627	5660	25140	130	1611	1517	320	86	92	30	100	100	0	1950	1862	390	102	107	33	100	100	0	0.825	0.813	0.815	0.814	1.083	0.806	0.989	120	669	3373	3191	-0.277	1525	1848	1431	1760	0
2	2	9		LD24658	5860	25140	130	2683	2553	543	100	103	38	100	100	0	2328	2241	483	115	119	30	100	100	0	1.167	1.154	1.153	1.158	1.086	1.15	0.994	120	607	4796	4579	0.223	2583	2213	2453	2126	0
2	3	9		LD24662	6060	25140	130	1269	1232	270	102	104	35	100	100	0	1450	1366	301	115	118	27	100	100	0	0.874	0.903	0.9	0.907	1.147	0.902	0.985	120	580	2502	2381	-0.194	1167	1335	1130	1251	0
2	4	9		LD24704	6250	25140	120	2459	2333	634	100	102	19	100	100	0	1921	1782	471	111	113	21	100	100	0	1.303	1.336	1.345	1.337	1.101	1.336	0.991	120	514	4169	3904	0.382	2359	1810	2233	1671	0
2	5	9		LD24903	6440	25130	120	2532	2401	531	96	98	20	100	100	0	2384	2248	531	112	114	23	100	100	0	1.072	1.079	1.081	1.09	1.102	1.07	0.992	120	529	4708	4441	0.101	2436	2272	2305	2136	0
2	6	9		LD24944	6640	25130	130	3179	3018	698	100	104	22	100	100	0	1897	1776	434	119	121	24	100	100	0	1.732	1.761	1.759	1.782	1.104	1.744	0.991	120	560	4857	4575	0.792	3079	1778	2918	1657	0
2	7	9		LD24983	6830	25130	130	1523	1509	273	108	109	21	100	100	0	1991	1908	332	121	123	25	100	100	0	0.757	0.784	0.78	0.784	1.09	0.778	0.988	120	577	3285	3188	-0.402	1415	1870	1401	1787	0
2	8	9		GH01066	7040	25130	120	3435	3281	865	108	110	24	100	100	0	1955	1909	699	118	121	26	100	100	0	1.811	1.772	1.9	1.806	1.202	1.727	0.917	120	527	5164	4964	0.857	3327	1837	3173	1791	0
2	9	9		GH01088	7220	25130	120	952	1098	517	101	104	28	100	100	0	1461	1466	563	109	114	28	99	99	0	0.629	0.735	0.707	0.72	1.357	0.769	0.957	120	483	2203	2354	-0.668	851	1352	997	1357	0
2	10	9		GH01163	7420	25130	150	89	377	633	91	94	23	30	26	0	101	320	494	103	106	22	26	22	0	1	1.318	1.25	1.159	2.855	1.291	0.974	156	650	-4	503	0	-2	-2	286	217	-50
2	11	9		GH01546	7620	25130	130	2379	2274	500	88	89	20	100	100	0	1471	1401	308	100	102	18	99	99	0	1.671	1.68	1.674	1.73	1.339	1.675	0.987	120	578	3662	3487	0.741	2291	1371	2186	1301	0
2	12	9		GH01592	7810	25130	130	1369	1336	282	95	97	29	100	100	0	1615	1578	361	108	110	23	100	100	0	0.845	0.844	0.846	0.855	1.142	0.834	0.986	120	577	2781	2711	-0.242	1274	1507	1241	1470	0
2	13	9		GH01635	8010	25140	120	3010	2915	554	107	112	54	100	100	0	1555	1493	301	117	122	57	99	99	0	2.019	2.041	2.045	2.049	1.108	2.034	0.987	120	508	4341	4184	1.013	2903	1438	2808	1376	0
2	14	9		GH01721	8200	25140	130	1548	1508	325	104	107	48	100	100	0	1532	1457	300	110	116	54	100	100	0	1.015	1.042	1.047	1.044	1.137	1.046	0.985	120	577	2866	2751	0.022	1444	1422	1404	1347	0
2	15	9		GH01760	8400	25130	130	895	889	170	97	103	60	100	100	0	860	850	183	107	119	79	99	98	0	1.06	1.066	1.072	1.083	1.207	1.043	0.948	120	597	1551	1535	0.084	798	753	792	743	0
2	16	9		GH01788	8590	25130	120	990	952	200	112	120	61	100	100	0	1601	1525	335	122	132	76	100	100	0	0.594	0.599	0.6	0.599	1.095	0.598	0.982	120	549	2357	2243	-0.752	878	1479	840	1403	0
2	17	9		GH05823	8790	25130	130	739	710	160	120	124	39	100	99	0	1133	1090	270	128	137	45	99	99	0	0.616	0.613	0.612	0.621	1.25	0.609	0.974	120	580	1624	1552	-0.699	619	1005	590	962	0
2	18	9		GH05991	8990	25130	120	596	587	130	97	103	44	100	99	0	1138	1093	235	113	121	51	100	99	0	0.487	0.5	0.503	0.502	1.218	0.501	0.962	120	534	1524	1470	-1.039	499	1025	490	980	0
2	19	9		GH06343	9180	25130	100	747	1022	575	80	84	32	100	100	0	459	794	615	99	105	40	100	98	0	1.853	1.355	1.856	1.717	1.46	1.156	0.945	80	428	1027	1637	0.89	667	360	942	695	0
2	20	9		GH06479	9370	25130	130	575	544	128	78	80	21	100	98	0	851	798	212	98	101	26	100	99	0	0.66	0.666	0.669	0.681	1.191	0.653	0.973	120	585	1250	1166	-0.599	497	753	466	700	0
2	21	9		GH07076	9570	25130	130	1092	1037	201	81	83	21	100	100	0	1504	1428	278	100	103	23	100	100	0	0.72	0.72	0.719	0.722	1.111	0.716	0.986	120	581	2415	2284	-0.474	1011	1404	956	1328	0
2	22	9		GH07105	9760	25130	130	1732	1671	355	89	92	24	100	100	0	1923	1861	403	105	109	27	99	99	0	0.904	0.901	0.9	0.925	1.327	0.898	0.989	120	646	3461	3338	-0.146	1643	1818	1582	1756	0
2	1	10		GH08353	5660	25330	120	1897	1919	647	82	86	24	100	100	0	2591	2523	806	101	109	45	100	100	0	0.729	0.758	0.756	0.758	1.113	0.76	0.986	120	619	4305	4259	-0.456	1815	2490	1837	2422	0
2	2	10		GH08630	5860	25320	110	666	1400	1253	95	98	37	100	100	0	968	1812	1572	116	124	44	100	100	0	0.67	0.769	0.743	0.722	1.281	0.774	0.979	80	496	1423	3001	-0.577	571	852	1305	1696	0
2	3	10		GH08880	6060	25330	130	2219	2155	525	94	96	20	100	100	0	1907	1850	451	113	117	28	100	100	0	1.185	1.187	1.193	1.195	1.116	1.186	0.991	120	602	3919	3798	0.244	2125	1794	2061	1737	0
2	4	10		GH08923	6260	25330	130	1052	1014	259	92	94	20	100	100	0	1344	1276	322	111	119	65	98	98	0	0.779	0.791	0.786	0.818	1.4	0.786	0.971	120	582	2193	2087	-0.361	960	1233	922	1165	0
2	5	10		GH08948	6450	25330	120	1106	1082	259	89	92	22	100	100	0	1798	1801	440	112	120	67	99	99	0	0.603	0.588	0.587	0.586	1.132	0.585	0.983	120	529	2703	2682	-0.729	1017	1686	993	1689	0
2	6	10		GH09153	6640	25330	120	2454	2473	916	93	95	22	100	100	0	2491	2525	918	116	119	27	100	100	0	0.994	0.988	0.987	0.99	1.111	0.987	0.987	120	529	4736	4789	-0.009	2361	2375	2380	2409	0
2	7	10		GH10201	6840	25320	120	2272	2139	514	97	99	21	100	100	0	2255	2077	572	114	119	28	100	100	0	1.016	1.04	1.032	1.075	1.198	1.024	0.989	120	530	4316	4005	0.023	2175	2141	2042	1963	0
2	8	10		GH10346	7030	25330	120	680	653	141	95	97	24	100	100	0	1107	1043	226	111	113	22	100	100	0	0.587	0.599	0.599	0.598	1.126	0.601	0.978	120	530	1581	1490	-0.768	585	996	558	932	0
2	9	10		GH10492	7230	25320	120	1199	1257	508	96	99	25	100	100	0	1118	1153	483	109	111	22	99	98	0	1.093	1.112	1.11	1.178	1.482	1.098	0.984	120	529	2112	2205	0.129	1103	1009	1161	1044	0
2	10	10		GH10637	7420	25320	130	1221	1186	319	92	95	21	100	100	0	1933	1841	488	106	108	20	100	100	0	0.618	0.631	0.627	0.633	1.123	0.626	0.986	120	562	2956	2829	-0.694	1129	1827	1094	1735	0
2	11	10		GH10745	7620	25330	120	2177	2090	492	89	91	24	100	100	0	2173	2096	512	105	107	26	99	99	0	1.01	1.005	1.012	1.027	1.272	0.999	0.99	120	543	4156	3992	0.014	2088	2068	2001	1991	0
2	12	10		GH10778	7810	25330	120	812	776	158	96	99	24	99	99	0	1753	1707	357	114	116	26	99	99	0	0.437	0.427	0.431	0.428	1.116	0.426	0.983	120	496	2355	2273	-1.195	716	1639	680	1593	0
2	13	10		GH12014	8000	25320	150	96	360	545	103	106	30	26	24	0	121	412	615	116	120	30	29	23	0	-1.4	0.868	1	1.234	2.432	0.884	0.982	156	646	-2	553	Error	-7	5	257	296	-50
2	14	10		GH12023	8200	25330	120	2282	2122	638	100	103	28	100	100	0	2164	1984	616	111	115	31	100	100	0	1.063	1.08	1.085	1.09	1.132	1.073	0.989	120	512	4235	3895	0.088	2182	2053	2022	1873	0
2	15	10		GH12078	8400	25330	120	1392	1356	390	92	95	22	100	100	0	2105	2074	639	107	111	39	100	100	0	0.651	0.643	0.634	0.655	1.216	0.632	0.98	120	528	3298	3231	-0.62	1300	1998	1264	1967	0
2	16	10		GH12222	8590	25330	130	3998	3860	983	103	109	34	100	100	0	2024	1939	513	116	121	34	100	100	0	2.041	2.061	2.065	2.088	1.13	2.049	0.988	120	580	5803	5580	1.03	3895	1908	3757	1823	0
2	17	10		GH12331	8790	25330	130	862	857	295	109	115	45	100	98	0	1596	1553	460	118	125	47	99	99	0	0.509	0.521	0.512	0.506	1.295	0.531	0.964	120	581	2231	2183	-0.973	753	1478	748	1435	0
2	18	10		GH12537	8980	25320	130	1264	1323	537	89	95	43	100	100	0	2096	2233	901	103	111	50	99	99	0	0.59	0.579	0.574	0.587	1.257	0.575	0.973	120	599	3168	3364	-0.762	1175	1993	1234	2130	0
2	19	10		GH27383	9180	25330	130	646	631	149	77	79	18	99	98	0	1073	1022	231	95	97	23	98	98	0	0.582	0.598	0.602	0.599	1.157	0.599	0.977	120	603	1547	1481	-0.781	569	978	554	927	0
2	20	10		GH27411	9370	25330	130	1949	1909	496	74	79	25	99	99	0	2428	2343	609	93	97	27	99	99	0	0.803	0.816	0.821	0.814	1.082	0.809	0.986	120	597	4210	4085	-0.317	1875	2335	1835	2250	0
2	21	10		GH27496	9570	25330	130	964	944	191	75	79	31	99	99	0	1550	1486	298	93	100	33	99	99	0	0.61	0.624	0.626	0.624	1.114	0.624	0.982	120	597	2346	2262	-0.713	889	1457	869	1393	0
2	22	10		GH27640	9760	25320	130	1094	1113	229	81	84	22	100	100	0	1478	1456	307	99	104	27	100	100	0	0.735	0.761	0.754	0.766	1.126	0.752	0.983	120	699	2392	2389	-0.445	1013	1379	1032	1357	0
2	1	11		GH27720	5670	25530	120	1070	1029	225	85	89	27	100	100	0	2585	2509	561	103	113	48	100	100	0	0.397	0.392	0.392	0.394	1.189	0.39	0.985	120	610	3467	3350	-1.333	985	2482	944	2406	0
2	2	11		GH27759	5870	25530	130	1226	1264	547	95	98	23	100	100	0	2752	2679	1059	116	123	42	100	100	0	0.429	0.456	0.451	0.447	1.274	0.464	0.974	120	614	3767	3732	-1.221	1131	2636	1169	2563	0
2	3	11		GH28569	6060	25520	130	802	771	173	94	98	27	100	100	0	1813	1713	419	116	123	49	100	100	0	0.417	0.424	0.421	0.43	1.191	0.418	0.981	120	582	2405	2274	-1.261	708	1697	677	1597	0
2	4	11		GH28654	6250	25530	130	1021	968	228	91	95	24	100	99	0	1992	1883	449	116	127	76	99	98	0	0.496	0.496	0.491	0.497	1.119	0.494	0.981	120	567	2806	2644	-1.012	930	1876	877	1767	0
2	5	11		GH28728	6450	25530	130	1816	1833	445	86	89	21	100	100	0	2398	2379	573	111	117	57	99	99	0	0.756	0.77	0.767	0.773	1.131	0.771	0.989	120	578	4017	4015	-0.403	1730	2287	1747	2268	0
2	6	11		GH28826	6640	25520	130	2944	2854	740	88	90	20	100	100	0	3005	2824	780	110	114	28	100	100	0	0.987	1.019	1.02	1.035	1.112	1.003	0.991	120	565	5751	5480	-0.02	2856	2895	2766	2714	0
2	7	11		GM13904	6830	25520	130	594	576	119	91	92	20	100	100	0	1209	1139	275	111	114	25	100	100	0	0.458	0.472	0.466	0.481	1.21	0.461	0.973	120	598	1601	1513	-1.126	503	1098	485	1028	0
2	8	11		GM14215	7030	25520	130	3086	3026	514	92	94	24	100	100	0	1163	1135	219	109	112	23	100	100	0	2.841	2.86	2.796	2.896	1.156	2.84	0.982	120	596	4048	3960	1.506	2994	1054	2934	1026	0
2	9	11		LD22812	7230	25520	120	4576	4490	973	98	101	26	100	100	0	1438	1405	297	111	113	21	100	100	0	3.375	3.394	3.426	3.402	1.092	3.402	0.986	120	557	5805	5686	1.755	4478	1327	4392	1294	0
2	10	11		LD23052	7430	25520	120	1432	1418	255	100	104	75	100	100	0	2144	2130	374	111	114	28	100	100	0	0.655	0.653	0.649	0.651	1.097	0.653	0.975	120	544	3365	3337	-0.61	1332	2033	1318	2019	0
2	11	11		LD23072	7620	25530	130	1730	1711	354	97	104	76	100	99	0	2277	2222	448	111	116	32	100	99	0	0.754	0.765	0.765	0.773	1.17	0.765	0.987	120	566	3799	3725	-0.408	1633	2166	1614	2111	0
2	12	11		LD23129	7810	25520	120	1567	1537	294	100	105	35	100	100	0	1784	1760	325	117	121	32	100	100	0	0.88	0.875	0.87	0.876	1.107	0.872	0.987	120	529	3134	3080	-0.184	1467	1667	1437	1643	0
2	13	11		LD23405	8010	25530	130	1594	1522	301	95	102	44	100	100	0	1719	1631	323	111	118	40	100	99	0	0.932	0.939	0.941	0.949	1.219	0.94	0.983	120	598	3107	2947	-0.101	1499	1608	1427	1520	0
2	14	11		LD24267	8210	25520	120	1749	1681	341	91	97	42	100	100	0	1954	1914	381	104	110	37	100	100	0	0.896	0.878	0.883	0.877	1.085	0.878	0.986	120	530	3508	3400	-0.158	1658	1850	1590	1810	0
2	15	11		LD25464	8400	25520	130	2704	2728	633	86	88	19	100	100	0	2418	2421	573	100	103	20	100	100	0	1.129	1.138	1.137	1.151	1.144	1.125	0.987	120	564	4936	4963	0.176	2618	2318	2642	2321	0
2	16	11		LD25514	8590	25520	120	1431	1423	241	91	94	23	100	100	0	1980	1944	335	108	111	25	100	100	0	0.716	0.725	0.724	0.726	1.099	0.719	0.981	120	528	3212	3168	-0.482	1340	1872	1332	1836	0
2	17	11		LD25575	8790	25520	130	4078	3976	626	99	103	30	100	100	0	3058	2950	493	113	118	31	100	100	0	1.351	1.367	1.363	1.371	1.075	1.358	0.992	120	597	6924	6714	0.434	3979	2945	3877	2837	0
2	18	11		LD25827	8990	25530	130	1658	1631	431	91	111	134	100	100	0	1520	1466	359	103	124	122	100	100	0	1.106	1.13	1.133	1.126	1.117	1.142	0.986	120	599	2984	2903	0.145	1567	1417	1540	1363	0
2	19	11		LD25913	9180	25520	130	1261	1229	302	77	100	138	99	97	0	1637	1592	398	93	115	126	98	97	0	0.767	0.769	0.777	0.786	1.229	0.775	0.975	120	582	2728	2651	-0.383	1184	1544	1152	1499	0
2	20	11		LD25952	9380	25530	130	1280	1277	290	73	82	42	100	100	0	1232	1233	254	90	99	44	100	100	0	1.057	1.053	1.063	1.046	1.108	1.055	0.988	120	580	2349	2347	0.08	1207	1142	1204	1143	0
2	21	11		LD39445	9570	25530	120	889	855	174	71	75	30	100	100	0	1555	1486	384	89	94	30	100	98	0	0.558	0.561	0.556	0.59	1.368	0.548	0.974	120	532	2284	2181	-0.842	818	1466	784	1397	0
2	22	11		LD39545	9770	25530	110	361	388	195	69	73	31	98	93	0	538	554	248	86	92	33	100	98	0	0.646	0.682	0.666	0.652	1.385	0.662	0.928	80	533	744	787	-0.63	292	452	319	468	0
2	1	12		LD39612	5690	25720	130	2913	2700	742	92	100	60	100	100	0	3514	3273	858	109	121	57	100	100	0	0.828	0.824	0.826	0.827	1.15	0.825	0.989	120	644	6226	5772	-0.271	2821	3405	2608	3164	0
2	2	12		LD39658	5870	25720	130	2044	1990	475	98	102	28	100	100	0	1982	1914	440	116	123	43	100	100	0	1.043	1.052	1.053	1.053	1.133	1.053	0.982	120	550	3812	3690	0.061	1946	1866	1892	1798	0
2	3	12		LD39811	6060	25730	120	2072	1906	465	94	98	32	100	100	0	2269	2106	459	113	121	49	100	100	0	0.917	0.909	0.909	0.897	1.124	0.917	0.988	120	544	4134	3805	-0.124	1978	2156	1812	1993	0
2	4	12		LD39850	6260	25710	120	2253	2071	563	92	96	29	100	100	0	2371	2182	626	111	120	52	99	99	0	0.956	0.956	0.963	0.984	1.244	0.944	0.989	120	529	4421	4050	-0.065	2161	2260	1979	2071	0
2	5	12		LD40271	6450	25720	120	1372	1341	256	89	91	23	100	100	0	2099	2047	393	109	114	34	100	100	0	0.645	0.646	0.651	0.649	1.126	0.643	0.986	120	515	3273	3190	-0.633	1283	1990	1252	1938	0
2	6	12		LD40292	6640	25720	120	3705	3568	798	89	91	18	100	100	0	3082	2917	649	108	112	29	100	100	0	1.216	1.239	1.248	1.241	1.099	1.237	0.988	120	528	6590	6288	0.282	3616	2974	3479	2809	0
2	7	12		LD40326	6840	25720	130	1754	1705	293	91	92	18	100	100	0	1809	1761	283	109	112	28	99	99	0	0.978	0.977	0.985	0.973	1.103	0.984	0.982	120	597	3363	3266	-0.032	1663	1700	1614	1652	0
2	8	12		LD40450	7030	25720	130	2068	2061	370	95	96	21	100	100	0	1518	1460	250	112	115	23	100	99	0	1.403	1.458	1.451	1.473	1.164	1.465	0.983	120	580	3379	3314	0.489	1973	1406	1966	1348	0
2	9	12		LD40460	7220	25720	130	1709	1662	298	96	98	21	100	100	0	1296	1242	245	112	114	23	100	100	0	1.362	1.386	1.369	1.404	1.138	1.38	0.98	120	598	2797	2696	0.446	1613	1184	1566	1130	0
2	10	12		LD40565	7420	25720	130	1000	994	163	99	104	71	99	99	0	1631	1599	259	115	117	31	100	100	0	0.594	0.603	0.6	0.601	1.106	0.602	0.976	120	613	2417	2379	-0.751	901	1516	895	1484	0
2	11	12		LD41062	7620	25720	120	2463	2363	526	101	103	24	100	100	0	1626	1545	352	116	118	21	100	100	0	1.564	1.583	1.569	1.621	1.227	1.58	0.988	120	528	3872	3691	0.645	2362	1510	2262	1429	0
2	12	12		LD41207	7810	25720	120	2210	2164	376	102	104	26	100	100	0	1872	1827	328	114	117	26	100	100	0	1.199	1.204	1.212	1.208	1.1	1.206	0.987	120	514	3866	3775	0.262	2108	1758	2062	1713	0
2	13	12		LD41216	8000	25720	130	1258	1232	220	102	105	29	100	100	0	1409	1352	236	114	117	28	100	100	0	0.893	0.913	0.917	0.92	1.152	0.912	0.985	120	565	2451	2368	-0.164	1156	1295	1130	1238	0
2	14	12		LD41235	8200	25720	130	2460	2416	356	98	104	42	100	100	0	1580	1539	222	110	115	34	100	100	0	1.607	1.622	1.609	1.623	1.078	1.627	0.989	120	577	3832	3747	0.684	2362	1470	2318	1429	0
2	15	12		LD41384	8400	25720	130	1289	1237	291	92	94	20	100	100	0	1497	1432	321	105	108	24	100	100	0	0.86	0.863	0.871	0.869	1.205	0.869	0.985	120	580	2589	2472	-0.218	1197	1392	1145	1327	0
2	16	12		LD41427	8590	25720	120	2411	2347	418	88	91	20	100	100	0	2583	2514	439	103	108	28	100	100	0	0.937	0.937	0.935	0.937	1.094	0.938	0.987	120	528	4803	4670	-0.094	2323	2480	2259	2411	0
2	17	12		LD41932	8790	25720	120	848	824	180	88	91	21	100	100	0	1703	1685	350	108	111	26	100	100	0	0.476	0.467	0.467	0.463	1.164	0.467	0.974	120	528	2355	2313	-1.069	760	1595	736	1577	0
2	18	12		LD41963	8980	25720	120	2609	2585	521	84	98	110	100	100	0	1988	1973	402	100	115	99	100	100	0	1.337	1.335	1.357	1.338	1.108	1.332	0.986	120	514	4413	4374	0.419	2525	1888	2501	1873	0
2	19	12		LD42024	9180	25720	120	1431	1385	293	76	81	46	100	100	0	1514	1464	323	92	99	50	99	98	0	0.953	0.954	0.955	0.96	1.133	0.95	0.985	120	528	2777	2681	-0.07	1355	1422	1309	1372	0
2	20	12		LD42037	9370	25720	130	1469	1449	250	72	77	32	100	100	0	1645	1652	252	87	93	36	100	100	0	0.897	0.88	0.885	0.877	1.102	0.884	0.986	120	566	2955	2942	-0.157	1397	1558	1377	1565	0
2	21	12		LD42056	9570	25710	130	696	690	114	69	72	19	100	100	0	918	901	162	86	90	23	100	100	0	0.754	0.762	0.757	0.768	1.185	0.742	0.962	120	560	1459	1436	-0.408	627	832	621	815	0
2	22	12		LD42146	9760	25710	130	1231	1220	247	69	73	22	100	100	0	1231	1209	235	87	92	26	100	100	0	1.016	1.026	1.024	1.027	1.135	1.013	0.975	120	691	2306	2273	0.023	1162	1144	1151	1122	0
2	1	13		SD02533	5670	25920	130	2105	2099	395	86	92	34	100	100	0	2155	2097	370	102	110	43	100	100	0	0.983	1.009	1.012	1.007	1.079	1.008	0.992	120	644	4072	4008	-0.024	2019	2053	2013	1995	0
2	2	13		SD02572	5860	25920	130	2946	2795	900	94	97	28	100	100	0	3975	3605	1204	109	116	44	99	99	0	0.738	0.773	0.776	0.798	1.292	0.767	0.988	120	574	6718	6197	-0.439	2852	3866	2701	3496	0
2	3	13		SD02622	6060	25920	130	2170	2108	456	93	95	24	100	100	0	2446	2369	476	108	112	27	100	100	0	0.888	0.891	0.893	0.889	1.108	0.896	0.988	120	564	4415	4276	-0.171	2077	2338	2015	2261	0
2	4	13		SD02661	6250	25920	130	2232	2152	498	90	94	28	100	100	0	2197	2107	511	106	112	32	99	99	0	1.024	1.03	1.036	1.047	1.152	1.02	0.988	120	581	4233	4063	0.035	2142	2091	2062	2001	0
2	5	13		SD02824	6440	25920	130	908	886	184	89	91	24	100	100	0	1321	1295	271	106	111	32	99	98	0	0.674	0.67	0.676	0.694	1.41	0.665	0.98	120	595	2034	1986	-0.569	819	1215	797	1189	0
2	6	13		SD02875	6650	25910	120	1525	1613	966	90	91	19	100	100	0	1090	1202	759	103	109	29	99	99	0	1.454	1.386	1.382	1.51	1.457	1.345	0.952	120	544	2422	2622	0.54	1435	987	1523	1099	0
2	7	13		SD03289	6840	25920	120	1835	1794	367	92	108	116	100	99	0	2968	2877	603	107	122	120	100	99	0	0.609	0.614	0.618	0.62	1.164	0.612	0.983	120	514	4604	4472	-0.715	1743	2861	1702	2770	0
2	8	13		SD03358	7030	25920	120	2472	2396	496	93	102	76	100	100	0	3009	2913	582	111	118	58	100	100	0	0.821	0.822	0.822	0.82	1.085	0.823	0.989	120	528	5277	5105	-0.285	2379	2898	2303	2802	0
2	9	13		SD03412	7230	25920	130	2906	2765	532	94	96	19	100	100	0	3485	3309	643	114	116	22	100	100	0	0.834	0.836	0.835	0.842	1.144	0.837	0.992	120	582	6183	5866	-0.262	2812	3371	2671	3195	0
2	10	13		SD03430	7420	25920	130	2469	2357	459	102	105	25	100	100	0	1395	1344	257	120	122	26	100	100	0	1.856	1.842	1.843	1.853	1.105	1.844	0.989	120	580	3642	3479	0.893	2367	1275	2255	1224	0
2	11	13		SD03555	7620	25920	130	571	552	109	99	101	26	99	99	0	800	773	160	117	117	26	99	98	0	0.691	0.691	0.697	0.695	1.166	0.684	0.966	120	581	1155	1109	-0.533	472	683	453	656	0
2	12	13		SD03592	7810	25910	120	5055	4873	1085	97	99	25	100	100	0	2279	2197	510	111	112	25	100	100	0	2.287	2.29	2.289	2.312	1.096	2.274	0.992	120	514	7126	6862	1.193	4958	2168	4776	2086	0
2	13	13		SD04201	8000	25910	130	3124	2918	689	108	113	35	100	100	0	2401	2190	557	119	125	38	99	98	0	1.322	1.357	1.352	1.408	1.29	1.339	0.989	120	563	5298	4881	0.402	3016	2282	2810	2071	0
2	14	13		SD04308	8200	25910	150	133	656	1004	106	110	32	43	33	0	132	568	856	118	124	36	32	25	0	1.929	1.222	1.276	1.377	3.042	1.185	0.976	156	660	41	1000	0.948	27	14	550	450	-50
2	15	13		SD04448	8400	25910	130	2682	2590	467	97	99	21	100	100	0	2068	1965	358	110	113	26	100	100	0	1.32	1.344	1.341	1.348	1.1	1.339	0.987	120	563	4543	4348	0.401	2585	1958	2493	1855	0
2	16	13		SD04526	8590	25910	130	1806	1742	320	88	90	22	100	100	0	2183	2092	401	100	105	25	100	100	0	0.825	0.83	0.832	0.838	1.121	0.823	0.988	120	580	3801	3646	-0.278	1718	2083	1654	1992	0
2	17	13		SD04624	8790	25910	130	1020	961	322	84	99	133	100	97	0	1873	1776	583	99	118	134	100	98	0	0.528	0.523	0.518	0.522	1.242	0.519	0.966	120	580	2710	2554	-0.922	936	1774	877	1677	0
2	18	13		SD04658	8980	25910	130	1092	1042	201	84	100	133	99	99	0	1550	1497	283	99	119	140	99	99	0	0.695	0.685	0.686	0.691	1.189	0.695	0.97	120	581	2459	2356	-0.526	1008	1451	958	1398	0
2	19	13		SD05207	9180	25910	130	2700	2675	606	78	81	20	100	100	0	1785	1785	404	94	97	23	100	100	0	1.551	1.536	1.546	1.545	1.148	1.526	0.98	120	580	4313	4288	0.633	2622	1691	2597	1691	0
2	20	13		SD05282	9370	25910	130	7304	7121	1765	76	85	46	100	100	0	1850	1787	491	91	98	43	98	97	0	4.109	4.154	4.088	4.331	1.347	4.102	0.979	120	563	8987	8741	2.039	7228	1759	7045	1696	0
2	21	13		SD05339	9570	25920	140	475	453	146	74	83	48	95	90	0	758	727	252	90	97	43	94	93	0	0.6	0.595	0.591	0.619	1.362	0.601	0.954	156	654	1069	1016	-0.736	401	668	379	637	0
2	22	13		SD05403	9770	25910	110	562	783	492	78	88	39	100	98	0	427	653	454	95	107	43	98	98	0	1.458	1.263	1.376	1.383	1.263	1.191	0.967	80	507	816	1263	0.544	484	332	705	558	0
2	1	14		SD05444	5670	26110	140	868	836	283	79	86	30	100	98	0	1034	939	307	92	101	35	98	96	0	0.838	0.894	0.903	0.919	1.323	0.898	0.979	156	701	1731	1604	-0.256	789	942	757	847	0
2	2	14		SD05495	5860	26110	130	1962	1919	429	90	95	40	100	100	0	1095	1082	246	103	110	50	100	100	0	1.887	1.868	1.863	1.877	1.097	1.852	0.983	120	556	2864	2808	0.916	1872	992	1829	979	0
2	3	14		GM13868	6060	26110	130	2271	2203	392	94	100	44	100	100	0	1598	1546	259	107	113	52	100	100	0	1.46	1.466	1.46	1.466	1.084	1.48	0.983	120	580	3668	3548	0.546	2177	1491	2109	1439	0
2	4	14		GM14138	6260	26110	120	1645	1578	279	94	99	31	100	99	0	1925	1840	319	109	115	35	99	99	0	0.854	0.857	0.856	0.866	1.164	0.853	0.988	120	514	3367	3215	-0.228	1551	1816	1484	1731	0
2	5	14		GM14286	6450	26110	130	1294	1247	243	91	93	22	100	100	0	1495	1456	285	106	110	25	100	99	0	0.866	0.856	0.86	0.863	1.123	0.853	0.986	120	549	2592	2506	-0.207	1203	1389	1156	1350	0
2	6	14		GM14349	6640	26110	130	1824	1762	344	90	91	20	100	100	0	1394	1335	260	103	106	23	100	100	0	1.343	1.357	1.361	1.371	1.151	1.338	0.982	120	582	3025	2904	0.426	1734	1291	1672	1232	0
2	7	14		GM14559	6840	26110	120	2763	2678	431	90	106	116	100	100	0	1781	1720	273	102	117	120	100	100	0	1.592	1.6	1.599	1.6	1.072	1.589	0.982	120	514	4352	4206	0.671	2673	1679	2588	1618	0
2	8	14		HL07802	7030	26110	130	553	542	91	87	102	113	99	98	0	960	927	161	102	115	116	99	98	0	0.543	0.552	0.55	0.546	1.211	0.544	0.97	120	549	1324	1280	-0.881	466	858	455	825	0
2	9	14		LD21616	7220	26110	130	2575	2416	575	89	91	18	100	100	0	2197	2053	553	106	110	22	100	100	0	1.189	1.195	1.191	1.237	1.208	1.171	0.986	120	579	4577	4274	0.25	2486	2091	2327	1947	0
2	10	14		LD21659	7420	26110	120	2686	2617	519	100	101	19	100	100	0	2925	2807	519	117	119	22	100	100	0	0.921	0.936	0.94	0.932	1.095	0.938	0.989	120	528	5394	5207	-0.119	2586	2808	2517	2690	0
2	11	14		LD21711	7620	26110	130	959	943	181	96	98	21	100	100	0	1156	1135	208	113	114	23	99	99	0	0.827	0.829	0.827	0.827	1.101	0.823	0.982	120	581	1906	1869	-0.273	863	1043	847	1022	0
2	12	14		LD21931	7810	26110	130	1988	1884	447	96	97	22	100	100	0	1732	1609	380	111	112	23	100	100	0	1.167	1.194	1.203	1.203	1.122	1.194	0.989	120	580	3513	3286	0.223	1892	1621	1788	1498	0
2	13	14		LD22081	8010	26110	120	1507	1485	375	98	102	31	100	100	0	1836	1801	433	114	117	33	99	99	0	0.818	0.822	0.826	0.817	1.128	0.823	0.985	120	529	3131	3074	-0.289	1409	1722	1387	1687	0
2	14	14		LD22256	8200	26110	120	1529	1479	327	96	98	22	100	100	0	2134	2042	452	111	115	23	100	100	0	0.708	0.716	0.722	0.719	1.105	0.716	0.99	120	498	3456	3314	-0.497	1433	2023	1383	1931	0
2	15	14		LD23326	8390	26110	130	2291	2189	564	91	94	22	100	100	0	2164	2093	522	106	110	29	100	100	0	1.069	1.056	1.069	1.068	1.189	1.056	0.985	120	598	4258	4085	0.096	2200	2058	2098	1987	0
2	16	14		LD23562	8590	26110	130	1510	1435	294	84	88	20	100	100	0	1875	1810	377	101	106	32	99	99	0	0.804	0.791	0.799	0.814	1.422	0.787	0.988	120	596	3200	3060	-0.315	1426	1774	1351	1709	0
2	17	14		LD23644	8790	26110	130	515	510	86	84	99	132	99	97	0	581	571	113	99	120	140	98	96	0	0.894	0.903	0.911	0.91	1.165	0.881	0.941	120	592	913	898	-0.161	431	482	426	472	0
2	18	14		LD23656	8990	26110	130	1257	1218	293	83	99	135	99	98	0	1740	1670	390	98	118	143	99	99	0	0.715	0.722	0.72	0.718	1.11	0.728	0.972	120	561	2816	2707	-0.484	1174	1642	1135	1572	0
2	19	14		LD23875	9180	26110	120	1616	1575	284	77	80	18	100	100	0	2115	2033	356	94	97	22	100	100	0	0.762	0.773	0.768	0.773	1.079	0.774	0.987	120	528	3560	3437	-0.393	1539	2021	1498	1939	0
2	20	14		LD24213	9380	26110	120	930	886	192	76	83	45	98	98	0	1114	1052	238	91	98	41	97	97	0	0.835	0.843	0.848	0.862	1.281	0.841	0.979	120	529	1877	1771	-0.26	854	1023	810	961	0
2	21	14		LD25781	9570	26110	130	1308	1266	242	73	78	36	100	100	0	1911	1844	350	89	93	39	100	100	0	0.678	0.68	0.679	0.682	1.102	0.679	0.982	120	504	3057	2948	-0.561	1235	1822	1193	1755	0
2	22	14		LD26301	9760	26100	150	103	258	341	70	76	31	50	32	0	119	276	348	87	92	30	51	32	0	1.031	0.995	0.968	1.058	2.249	0.981	0.958	156	789	65	377	0.044	33	32	188	189	-50
2	1	15		LD26791	5670	26300	150	98	549	840	77	81	24	47	37	0	118	504	730	90	95	26	51	36	0	0.75	1.14	1.108	0.998	2.178	1.151	0.98	156	717	49	886	-0.415	21	28	472	414	-50
2	2	15		LD26982	5860	26310	120	1333	1292	285	85	89	29	100	100	0	2173	2087	462	98	103	29	100	100	0	0.601	0.607	0.605	0.615	1.214	0.608	0.987	120	471	3323	3196	-0.733	1248	2075	1207	1989	0
2	3	15		LD27021	6060	26300	130	3392	3320	659	89	93	35	100	100	0	1877	1839	388	102	106	30	100	100	0	1.861	1.86	1.87	1.888	1.136	1.839	0.991	120	541	5078	4968	0.896	3303	1775	3231	1737	0
2	4	15		LD27045	6250	26300	130	2138	2133	541	95	99	35	100	100	0	1872	1803	476	108	112	33	100	100	0	1.158	1.202	1.214	1.213	1.113	1.187	0.985	120	541	3807	3733	0.212	2043	1764	2038	1695	0
2	5	15		LD46336	6450	26300	130	1147	1126	234	91	94	21	100	100	0	1367	1285	278	104	107	22	100	100	0	0.836	0.876	0.885	0.881	1.12	0.866	0.983	120	556	2319	2216	-0.258	1056	1263	1035	1181	0
2	6	15		LD47413	6650	26300	120	2177	2117	418	85	90	22	100	100	0	2259	2197	428	100	105	28	100	100	0	0.969	0.969	0.971	0.969	1.071	0.968	0.991	120	496	4251	4129	-0.045	2092	2159	2032	2097	0
2	7	15		LD48007	6840	26300	120	905	874	167	86	90	24	100	100	0	1421	1347	266	101	107	45	100	100	0	0.62	0.632	0.627	0.634	1.12	0.625	0.983	120	529	2139	2034	-0.689	819	1320	788	1246	0
2	8	15		LD48056	7040	26300	130	2066	1956	458	84	86	20	100	100	0	2564	2459	645	100	103	25	100	100	0	0.804	0.794	0.794	0.808	1.151	0.777	0.987	120	579	4446	4231	-0.314	1982	2464	1872	2359	0
2	9	15		LP02603	7230	26310	130	1201	1183	211	83	86	22	100	100	0	1534	1493	275	101	105	29	100	100	0	0.78	0.79	0.793	0.798	1.187	0.792	0.982	120	583	2551	2492	-0.358	1118	1433	1100	1392	0
2	10	15		LP03268	7430	26300	130	2066	1974	513	90	92	23	100	100	0	1848	1760	476	106	109	24	98	98	0	1.134	1.139	1.139	1.166	1.267	1.126	0.989	120	600	3718	3538	0.182	1976	1742	1884	1654	0
2	11	15		SD03917	7630	26310	130	2222	2248	675	90	92	21	100	100	0	2237	2195	608	105	108	22	100	100	0	1	1.033	1.037	1.027	1.14	1.056	0.978	120	565	4264	4248	0	2132	2132	2158	2090	0
2	12	15		SD04477	7810	26300	130	5485	5359	1366	91	94	24	100	100	0	2184	2056	557	105	109	24	100	99	0	2.595	2.7	2.686	2.794	1.249	2.671	0.986	120	549	7473	7219	1.375	5394	2079	5268	1951	0
2	13	15		SD04868	8000	26300	130	1733	1681	445	90	93	23	100	100	0	1891	1890	543	104	107	22	100	100	0	0.919	0.891	0.889	0.911	1.168	0.879	0.987	120	582	3430	3377	-0.121	1643	1787	1591	1786	0
2	14	15		SD05527	8200	26300	120	1680	1666	387	87	91	32	100	100	0	1629	1614	414	102	105	33	100	100	0	1.043	1.044	1.045	1.061	1.145	1.032	0.986	120	544	3120	3091	0.061	1593	1527	1579	1512	0
2	15	15		SD06594	8400	26310	130	1347	1284	277	81	84	31	100	100	0	1538	1436	312	97	101	36	100	100	0	0.879	0.898	0.903	0.9	1.111	0.9	0.98	120	583	2707	2542	-0.187	1266	1441	1203	1339	0
2	16	15		SD06977	8590	26300	130	1240	1179	383	83	85	20	100	100	0	1660	1609	547	99	106	41	100	100	0	0.741	0.726	0.73	0.716	1.27	0.716	0.971	120	582	2718	2606	-0.432	1157	1561	1096	1510	0
2	17	15		LD29665	8790	26300	130	1840	1834	370	85	86	19	100	100	0	1857	1862	375	101	106	37	100	100	0	0.999	0.993	1.003	0.993	1.085	0.995	0.985	120	560	3511	3510	-0.001	1755	1756	1749	1761	0
2	18	15		LD29979	8980	26300	150	94	350	543	79	80	19	44	31	0	109	378	580	94	97	21	44	31	0	1	0.954	0.991	1.036	2.382	0.939	0.976	156	644	30	555	0	15	15	271	284	-50
2	19	15		LD30319	9180	26300	130	2102	2016	440	75	77	18	100	100	0	1858	1802	403	91	95	23	99	99	0	1.147	1.134	1.134	1.141	1.101	1.126	0.99	120	562	3794	3652	0.198	2027	1767	1941	1711	0
2	20	15		LP08894	9370	26300	120	645	652	132	74	77	19	100	100	0	1001	982	210	90	95	24	100	100	0	0.627	0.648	0.651	0.652	1.156	0.642	0.977	120	514	1482	1470	-0.674	571	911	578	892	0
2	21	15		LP09309	9570	26300	130	842	842	136	72	75	18	100	100	0	1144	1114	179	90	93	19	100	100	0	0.731	0.752	0.745	0.752	1.103	0.746	0.984	120	544	1824	1794	-0.453	770	1054	770	1024	0
2	22	15		BLANK	9760	26300	150	86	211	290	69	74	25	37	26	0	100	239	321	87	92	28	32	26	0	1.308	0.934	1.041	1.215	2.395	0.903	0.969	156	772	30	294	0.387	17	13	142	152	-50
2	1	16		BLANK	5670	26490	150	79	501	898	77	79	20	29	26	0	90	454	792	91	94	22	25	23	0	-2	1.168	1.176	1.235	3.038	1.139	0.987	156	744	1	787	Error	2	-1	424	363	-50
2	2	16		BLANK	5860	26490	150	78	432	761	83	85	19	29	26	0	86	383	656	96	100	22	25	24	0	0.5	1.216	1.133	1.053	2.817	1.169	0.985	156	574	-15	636	-1	-5	-10	349	287	-50
2	3	16		BLANK	6060	26490	150	74	369	689	84	89	31	23	21	0	84	339	607	99	103	27	23	21	0	0.667	1.188	1.093	1.051	2.464	1.143	0.97	156	610	-25	525	-0.585	-10	-15	285	240	-50
2	4	16		BLANK	6250	26490	150	80	390	722	88	92	31	25	23	0	92	375	675	102	107	28	22	19	0	0.8	1.106	1.066	1.072	2.378	1.076	0.976	156	607	-18	575	-0.322	-8	-10	302	273	-50
2	5	16		BLANK	6450	26490	150	76	319	536	87	89	21	25	23	0	88	306	498	101	105	25	24	23	0	0.846	1.132	1.072	0.952	2.327	1.084	0.977	156	636	-24	437	-0.241	-11	-13	232	205	-50
2	6	16		BLANK	6640	26490	150	79	378	674	85	88	21	28	25	0	90	359	620	100	105	37	24	22	0	0.6	1.131	1.077	1.018	2.404	1.094	0.983	156	651	-16	552	-0.737	-6	-10	293	259	-50
2	7	16		LD31543	6850	26500	120	1105	1118	385	85	88	23	100	100	0	1476	1418	489	101	106	43	100	99	0	0.742	0.784	0.792	0.794	1.193	0.783	0.983	120	529	2395	2350	-0.431	1020	1375	1033	1317	0
2	8	16		LD32008	7040	26500	120	1477	1418	379	82	84	19	100	100	0	2208	2130	535	99	102	25	100	100	0	0.661	0.658	0.659	0.651	1.127	0.66	0.987	120	514	3504	3367	-0.596	1395	2109	1336	2031	0
2	9	16		LD32019	7230	26500	120	966	953	163	78	80	17	100	100	0	2286	2239	368	97	101	24	100	100	0	0.406	0.408	0.409	0.407	1.102	0.407	0.986	120	500	3077	3017	-1.302	888	2189	875	2142	0
2	10	16		LD32155	7420	26500	120	2295	2257	504	85	88	24	100	100	0	2014	1980	449	100	103	21	100	100	0	1.155	1.155	1.159	1.16	1.084	1.152	0.991	120	543	4124	4052	0.207	2210	1914	2172	1880	0
2	11	16		LD32258	7620	26500	120	2595	2497	455	87	89	18	100	100	0	2448	2402	420	100	102	19	100	100	0	1.068	1.047	1.048	1.048	1.095	1.049	0.988	120	498	4856	4712	0.095	2508	2348	2410	2302	0
2	12	16		LD32311	7810	26500	120	1800	1733	513	81	84	21	100	100	0	1912	1886	544	99	101	22	99	99	0	0.948	0.924	0.923	0.94	1.235	0.921	0.987	120	525	3532	3439	-0.077	1719	1813	1652	1787	0
2	13	16		LD33689	8010	26500	120	2212	2093	468	78	81	20	100	100	0	2139	2038	423	96	100	22	100	100	0	1.045	1.038	1.04	1.043	1.165	1.041	0.988	120	543	4177	3957	0.063	2134	2043	2015	1942	0
2	14	16		LD33804	8210	26500	120	2903	2933	748	79	81	18	100	100	0	2399	2439	555	95	99	22	100	100	0	1.226	1.218	1.209	1.209	1.086	1.228	0.992	120	529	5128	5198	0.294	2824	2304	2854	2344	0
2	15	16		LD34072	8400	26500	120	1557	1530	281	75	78	31	100	100	0	1716	1652	310	91	95	33	100	100	0	0.912	0.932	0.938	0.936	1.092	0.927	0.988	120	514	3107	3016	-0.133	1482	1625	1455	1561	0
2	16	16		LD34181	8600	26500	120	1874	1959	641	77	88	101	100	99	0	2451	2563	753	95	106	104	100	99	0	0.763	0.763	0.759	0.751	1.122	0.771	0.988	120	544	4153	4350	-0.391	1797	2356	1882	2468	0
2	17	16		LD34308	8790	26500	120	1769	1710	494	79	95	126	100	100	0	2499	2381	709	96	113	137	100	100	0	0.703	0.714	0.713	0.719	1.152	0.71	0.982	120	514	4093	3916	-0.508	1690	2403	1631	2285	0
2	18	16		LD34536	8980	26500	130	3068	3032	730	75	77	19	100	100	0	2577	2546	621	90	94	20	100	100	0	1.203	1.204	1.211	1.225	1.242	1.202	0.987	120	563	5480	5413	0.267	2993	2487	2957	2456	0
2	19	16		LD37466	9180	26500	130	1265	1210	311	74	77	20	100	100	0	1759	1677	411	90	94	22	100	100	0	0.714	0.716	0.716	0.714	1.141	0.718	0.982	120	598	2860	2723	-0.487	1191	1669	1136	1587	0
2	20	16		LD37956	9380	26490	130	1070	1034	220	74	77	17	100	100	0	1532	1485	328	92	94	18	100	100	0	0.692	0.689	0.694	0.691	1.129	0.683	0.983	120	598	2436	2353	-0.532	996	1440	960	1393	0
2	21	16		LD37992	9570	26490	130	1048	1025	406	72	76	18	100	100	0	1268	1214	490	91	94	19	100	100	0	0.829	0.849	0.838	0.859	1.154	0.82	0.974	120	558	2153	2076	-0.27	976	1177	953	1123	0
2	22	16		LD38414	9760	26490	130	2731	2645	623	70	79	47	100	100	0	1539	1510	362	88	98	74	100	99	0	1.834	1.811	1.816	1.833	1.139	1.788	0.98	120	642	4112	3997	0.875	2661	1451	2575	1422	0
2	1	17		LD38495	5670	26690	120	1356	1359	544	75	76	19	100	100	0	1829	1773	713	91	94	22	100	100	0	0.737	0.763	0.756	0.774	1.187	0.759	0.982	120	560	3019	2966	-0.44	1281	1738	1284	1682	0
2	2	17		LD38919	5860	26690	130	1988	1889	428	81	84	28	100	100	0	2006	1895	450	98	103	30	100	99	0	0.999	1.006	1.009	1.028	1.193	0.995	0.99	120	591	3815	3605	-0.001	1907	1908	1808	1797	0
2	3	17		LD40758	6070	26700	130	2615	2473	656	82	86	29	100	100	0	2610	2470	644	101	107	32	100	100	0	1.01	1.009	1.009	1.016	1.13	1.011	0.99	120	596	5042	4760	0.014	2533	2509	2391	2369	0
2	4	17		LD40801	6260	26690	120	1240	1301	595	86	88	21	100	100	0	1856	1835	903	104	109	31	100	99	0	0.659	0.702	0.707	0.741	1.32	0.688	0.973	120	519	2906	2946	-0.602	1154	1752	1215	1731	0
2	5	17		LD41624	6450	26700	110	751	1010	678	88	89	21	100	100	0	897	1209	802	104	108	31	98	98	0	0.836	0.834	0.819	0.875	1.438	0.836	0.977	80	472	1456	2027	-0.258	663	793	922	1105	0
2	6	17		LD41803	6640	26690	120	786	991	712	86	88	19	100	100	0	1052	1303	865	101	105	22	100	99	0	0.736	0.753	0.725	0.75	1.321	0.781	0.974	120	548	1651	2107	-0.442	700	951	905	1202	0
2	7	17		LD42058	6840	26690	130	1706	1662	363	85	87	20	100	100	0	2321	2212	509	101	105	27	100	100	0	0.73	0.747	0.742	0.752	1.105	0.74	0.989	120	582	3841	3688	-0.454	1621	2220	1577	2111	0
2	8	17		LD42380	7040	26690	120	1311	1249	236	80	83	17	100	100	0	2050	2007	379	98	101	24	100	100	0	0.631	0.612	0.612	0.61	1.116	0.611	0.986	120	528	3183	3078	-0.665	1231	1952	1169	1909	0
2	9	17		LD27278	7230	26690	130	2225	2272	624	78	80	18	100	100	0	2168	2187	559	96	99	23	99	99	0	1.036	1.049	1.053	1.057	1.226	1.055	0.988	120	549	4219	4285	0.051	2147	2072	2194	2091	0
2	10	17		LD28033	7420	26700	130	4011	3883	974	82	86	25	100	100	0	1827	1745	439	97	100	22	100	99	0	2.271	2.306	2.339	2.338	1.115	2.301	0.991	120	580	5659	5449	1.183	3929	1730	3801	1648	0
2	11	17		LD28528	7630	26680	130	2091	2053	397	87	90	25	100	100	0	1424	1376	262	99	103	22	100	100	0	1.512	1.54	1.53	1.542	1.093	1.541	0.989	120	590	3329	3243	0.597	2004	1325	1966	1277	0
2	12	17		LD28662	7820	26690	130	1363	1335	281	81	84	19	100	100	0	2201	2193	511	97	101	21	100	100	0	0.609	0.598	0.604	0.61	1.19	0.589	0.985	120	550	3386	3350	-0.715	1282	2104	1254	2096	0
2	13	17		LD31211	8010	26690	130	1511	1483	271	76	78	16	100	100	0	2132	2092	355	93	96	19	100	100	0	0.704	0.704	0.706	0.707	1.151	0.705	0.988	120	549	3474	3406	-0.507	1435	2039	1407	1999	0
2	14	17		LD31742	8200	26690	130	1854	1803	337	72	74	16	100	100	0	1678	1615	332	89	93	21	100	100	0	1.121	1.134	1.137	1.144	1.117	1.114	0.985	120	586	3371	3257	0.165	1782	1589	1731	1526	0
2	15	17		LD41715	8400	26690	120	2129	2169	494	70	73	20	100	100	0	2239	2281	566	88	93	27	100	100	0	0.957	0.957	0.959	0.964	1.119	0.95	0.984	120	563	4210	4292	-0.063	2059	2151	2099	2193	0
2	16	17		LD43109	8610	26700	130	1716	1716	800	74	88	119	99	97	0	2029	2047	981	91	109	134	98	96	0	0.847	0.839	0.85	0.854	1.236	0.84	0.978	120	556	3580	3598	-0.239	1642	1938	1642	1956	0
2	17	17		LD45221	8790	26690	120	535	660	416	73	90	129	91	70	0	952	1018	593	91	111	144	95	84	0	0.537	0.633	0.607	0.614	1.377	0.67	0.932	120	496	1323	1514	-0.898	462	861	587	927	0
2	18	17		LD45662	8990	26690	120	883	922	435	70	72	18	99	98	0	1225	1241	592	88	91	21	99	98	0	0.715	0.739	0.725	0.737	1.188	0.735	0.974	120	584	1950	2005	-0.484	813	1137	852	1153	0
2	19	17		LD46233	9190	26690	120	1466	1414	244	70	71	15	100	100	0	2213	2128	382	87	88	16	100	100	0	0.657	0.659	0.664	0.661	1.13	0.655	0.986	120	492	3522	3385	-0.607	1396	2126	1344	2041	0
2	20	17		LD47309	9380	26700	130	938	897	183	71	75	21	100	100	0	1421	1356	289	90	94	25	100	100	0	0.651	0.652	0.653	0.658	1.173	0.649	0.976	120	508	2198	2092	-0.618	867	1331	826	1266	0
2	21	17		SD02641	9570	26700	140	2072	1723	903	73	76	20	95	94	0	2657	2254	1224	91	96	25	94	91	0	0.779	0.763	0.767	0.838	1.493	0.754	0.99	156	544	4565	3813	-0.36	1999	2566	1650	2163	0
2	22	17		SD03282	9760	26690	120	1019	1034	216	68	82	71	100	100	0	1386	1392	274	85	103	97	100	100	0	0.731	0.739	0.744	0.739	1.154	0.74	0.975	120	558	2252	2273	-0.452	951	1301	966	1307	0
2	1	18		SD03660	5670	26880	150	82	361	627	71	74	18	41	28	0	99	333	540	87	91	21	39	24	0	0.917	1.179	1.157	1.14	2.922	1.164	0.988	156	786	23	536	-0.126	11	12	290	246	-50
2	2	18		SD04227	5870	26890	120	1085	1244	729	78	82	32	100	100	0	996	1148	750	99	107	38	99	98	0	1.123	1.112	1.163	1.241	1.519	1.057	0.973	120	509	1904	2215	0.167	1007	897	1166	1049	0
2	3	18		SD04969	6070	26890	120	1683	1828	1118	80	88	42	100	98	0	1791	1862	1184	108	118	48	98	97	0	0.952	0.997	1.018	1.072	1.399	0.975	0.983	120	507	3286	3502	-0.07	1603	1683	1748	1754	0
2	4	18		SD05742	6270	26880	130	3956	3816	1209	85	90	32	100	100	0	3039	2906	874	110	117	41	100	100	0	1.322	1.334	1.327	1.342	1.112	1.338	0.992	120	546	6800	6527	0.402	3871	2929	3731	2796	0
2	5	18		SD10723	6450	26890	120	2533	2493	533	87	88	19	100	100	0	2696	2635	583	105	110	28	100	100	0	0.944	0.951	0.957	0.953	1.086	0.947	0.991	120	500	5037	4936	-0.083	2446	2591	2406	2530	0
2	6	18		SD10789	6650	26890	120	2364	2260	758	86	87	18	100	100	0	2828	2697	883	105	109	23	100	100	0	0.837	0.839	0.843	0.839	1.121	0.839	0.989	120	526	5001	4766	-0.257	2278	2723	2174	2592	0
2	7	18		GH01001	6850	26880	130	928	892	258	86	88	21	100	100	0	1612	1548	449	105	109	29	100	100	0	0.559	0.559	0.563	0.559	1.132	0.552	0.98	120	561	2349	2249	-0.84	842	1507	806	1443	0
2	8	18		GH01626	7040	26890	120	1734	1697	369	81	84	22	100	100	0	2324	2200	535	99	104	29	99	99	0	0.743	0.769	0.768	0.79	1.239	0.759	0.989	120	496	3878	3717	-0.429	1653	2225	1616	2101	0
2	9	18		GH02702	7230	26880	120	3205	3196	1076	75	77	17	100	100	0	1710	1678	572	94	97	20	100	100	0	1.937	1.97	1.926	2.031	1.255	1.957	0.978	120	512	4746	4705	0.954	3130	1616	3121	1584	0
2	10	18		GH03315	7430	26880	120	796	804	303	74	77	18	100	100	0	1315	1297	468	94	97	22	100	100	0	0.591	0.607	0.593	0.6	1.163	0.61	0.976	120	511	1943	1933	-0.758	722	1221	730	1203	0
2	11	18		SD02391	7630	26890	120	1752	1548	636	79	82	21	100	100	0	2661	2334	1014	96	101	23	100	100	0	0.652	0.656	0.655	0.69	1.288	0.649	0.989	120	521	4238	3707	-0.617	1673	2565	1469	2238	0
2	12	18		SD04373	7820	26880	130	4095	3805	1108	81	84	21	100	100	0	2597	2372	739	97	101	24	100	100	0	1.606	1.637	1.629	1.692	1.195	1.613	0.991	120	563	6514	5999	0.683	4014	2500	3724	2275	0
2	13	18		SD05640	8020	26880	130	1795	1708	334	78	86	60	100	100	0	2303	2193	438	93	105	80	100	100	0	0.777	0.776	0.774	0.781	1.118	0.772	0.987	120	624	3927	3730	-0.364	1717	2210	1630	2100	0
2	14	18		SD05887	8210	26880	110	1796	1760	203	70	72	22	100	100	0	2699	2657	341	87	92	29	100	100	0	0.661	0.658	0.661	0.66	1.075	0.651	0.99	80	457	4338	4260	-0.598	1726	2612	1690	2570	0
2	15	18		SD07147	8400	26880	110	1546	1492	331	67	70	23	100	100	0	1975	1932	507	85	90	29	100	100	0	0.783	0.772	0.774	0.781	1.091	0.755	0.985	80	474	3369	3272	-0.354	1479	1890	1425	1847	0
2	16	18		SD07675	8600	26880	120	1620	1581	342	67	71	20	100	100	0	2245	2175	467	84	90	27	100	100	0	0.719	0.724	0.727	0.726	1.09	0.719	0.989	120	465	3714	3605	-0.477	1553	2161	1514	2091	0
2	17	18		SD09611	8790	26890	140	794	767	280	67	69	18	100	98	0	1202	1181	449	86	88	21	99	98	0	0.651	0.639	0.636	0.658	1.306	0.644	0.964	156	565	1843	1795	-0.618	727	1116	700	1095	0
2	18	18		BLANK	8990	26910	110	100	235	297	67	69	21	65	36	0	111	278	356	85	88	34	42	26	0	1.269	0.87	1	1.117	2.32	0.828	0.95	80	421	59	361	0.344	33	26	168	193	0
2	19	18		BLANK	9180	26880	150	73	122	127	67	69	16	29	21	0	87	140	139	85	86	28	19	17	0	3	1	1	1.031	2.559	0.885	0.892	156	557	8	110	1.585	6	2	55	55	-50
2	20	18		BLANK	9370	26880	150	65	121	153	66	69	20	21	14	0	84	137	154	86	89	24	16	14	0	0.5	1.078	0.877	0.76	2.947	0.989	0.932	156	490	-3	106	-1	-1	-2	55	51	-50
2	21	18		BLANK	9570	26880	150	69	130	188	67	71	21	21	15	0	86	147	187	86	91	25	16	14	0	100000	1.033	1.075	1.158	3.382	0.917	0.827	156	475	2	124	16.61	2	0	63	61	-50
2	22	18		BLANK	9760	26880	150	72	155	206	65	72	49	22	17	0	88	172	214	82	90	55	20	17	0	1.167	1	0.93	0.98	2.954	0.95	0.957	156	692	13	180	0.222	7	6	90	90	-50
2	1	19		BLANK	5670	27080	150	69	194	353	70	80	109	14	12	0	82	187	305	86	101	183	12	10	0	0.25	1.228	1.102	0.989	2.656	1.163	0.973	156	708	-5	225	-2	-1	-4	124	101	-50
2	2	19		BLANK	5860	27080	150	68	210	368	76	78	21	21	19	0	85	282	547	101	106	30	17	16	0	0.5	0.74	0.665	0.676	2.522	0.672	0.942	156	498	-24	315	-1	-8	-16	134	181	-50
2	3	19		BLANK	6060	27080	150	71	304	588	76	82	34	19	17	0	91	624	1372	111	118	43	16	16	0	0.25	0.444	0.48	0.547	2.36	0.426	0.975	156	512	-25	741	-2	-5	-20	228	513	-50
2	4	19		BLANK	6250	27080	150	76	299	595	79	83	31	20	18	0	92	524	1161	106	113	38	19	17	0	0.214	0.526	0.639	0.683	2.388	0.513	0.985	156	530	-17	638	-2.222	-3	-14	220	418	-50
2	5	19		BLANK	6450	27080	150	73	349	734	83	83	17	25	21	0	93	500	1097	103	106	20	21	19	0	1	0.67	0.85	0.903	2.171	0.668	0.985	156	519	-20	663	0	-10	-10	266	397	-50
2	6	19		BLANK	6640	27080	150	77	350	674	84	86	22	23	19	0	97	432	859	106	109	23	23	18	0	0.778	0.816	0.818	0.903	2.705	0.785	0.981	156	534	-16	592	-0.363	-7	-9	266	326	-50
2	7	19		BLANK	6840	27080	150	72	195	341	85	89	40	18	17	0	86	240	430	107	116	59	16	14	0	0.619	0.827	0.771	0.767	2.429	0.782	0.95	156	510	-34	243	-0.692	-13	-21	110	133	-50
2	8	19		BLANK	7030	27080	150	68	185	331	78	83	39	19	16	0	86	230	401	96	106	60	18	17	0	1	0.799	0.95	0.981	2.712	0.81	0.96	156	493	-20	241	0	-10	-10	107	134	-50
2	9	19		BLANK	7230	27080	150	68	91	76	70	72	15	20	13	0	82	115	104	89	93	20	17	13	0	0.286	0.808	0.94	0.902	2.792	0.714	0.816	156	521	-9	47	-1.807	-2	-7	21	26	-50
2	10	19		BLANK	7420	27080	150	68	124	162	70	72	15	21	17	0	81	144	174	90	93	20	18	16	0	0.222	1	0.996	0.838	2.921	0.93	0.945	156	530	-11	108	-2.17	-2	-9	54	54	-50
2	11	19		BLANK	7620	27080	150	66	139	206	70	73	17	19	14	0	85	161	218	89	92	19	15	14	0	1	0.958	0.944	1.019	2.502	0.944	0.967	156	518	-8	141	0	-4	-4	69	72	-50
2	12	19		BLANK	7810	27080	150	69	157	243	73	83	71	16	14	0	82	173	253	87	99	79	14	12	0	0.8	0.977	1.016	1.038	2.481	0.958	0.959	156	584	-9	170	-0.322	-4	-5	84	86	-50
2	13	19		ResGen_CK_1A1	8020	27090	110	591	656	508	74	87	84	78	70	0	551	739	638	87	106	108	71	70	0	1.114	0.893	0.917	1.082	2.191	0.826	0.938	80	411	981	1234	0.156	517	464	582	652	0
2	14	19		ResGen_CK_1A3	8200	27080	160	624	652	291	71	75	39	100	98	0	437	454	207	86	95	66	98	88	0	1.575	1.579	1.657	1.61	1.233	1.539	0.939	208	619	904	949	0.656	553	351	581	368	0
2	15	19		ResGen_CK_1A5	8400	27070	150	349	416	189	67	71	28	98	98	0	291	340	142	83	87	31	98	98	0	1.356	1.358	1.364	1.353	1.251	1.337	0.956	156	570	490	606	0.439	282	208	349	257	0
2	16	19		ResGen_CK_1A7	8590	27060	150	462	586	350	66	74	54	100	100	0	276	335	170	83	89	34	100	94	0	2.052	2.063	2.09	2.08	1.214	2.069	0.961	156	544	589	772	1.037	396	193	520	252	0
2	17	19		ResGen_CK_1A9	8790	27080	150	256	260	94	67	111	242	32	0	0	397	440	167	85	117	170	85	48	0	0.606	0.544	0.536	0.536	1.248	0.556	0.858	156	507	501	548	-0.723	189	312	193	355	0
2	18	19		ResGen_CK_1A11	8980	27060	130	3142	3111	605	72	169	410	100	100	0	2060	2042	404	92	159	287	100	100	0	1.56	1.558	1.555	1.563	1.092	1.547	0.99	120	461	5038	4989	0.642	3070	1968	3039	1950	0
2	19	19		ResGen_CK_1C1	9180	27080	160	215	234	82	72	148	373	0	0	0	269	304	110	91	144	264	28	0	0	0.803	0.761	0.758	0.76	1.35	1.174	0.901	208	496	321	375	-0.316	143	178	162	213	0
2	20	19		ResGen_CK_1C3	9380	27080	150	191	219	79	68	72	23	100	98	0	330	388	162	87	92	28	100	100	0	0.506	0.502	0.514	0.501	1.251	0.483	0.94	156	493	366	452	-0.982	123	243	151	301	0
2	21	19		ResGen_CK_1C5	9570	27080	150	290	309	100	68	74	27	100	100	0	372	411	134	88	94	36	100	100	0	0.782	0.746	0.751	0.744	1.212	0.715	0.948	156	533	506	564	-0.355	222	284	241	323	0
2	22	19		ResGen_CK_1C7	9770	27080	160	763	764	280	68	71	19	100	100	0	508	504	171	84	88	24	99	99	0	1.639	1.657	1.67	1.658	1.154	1.658	0.982	208	861	1119	1116	0.713	695	424	696	420	0
2	1	20		ResGen_CK_1C9	5670	27280	160	886	949	444	72	80	105	100	100	0	559	607	257	89	101	175	97	62	0	1.732	1.693	1.681	1.676	1.15	1.495	0.85	208	766	1284	1395	0.792	814	470	877	518	0
2	2	20		ResGen_CK_1C11	5870	27280	160	2646	2521	689	77	78	21	100	100	0	7667	7283	2003	99	105	29	100	100	0	0.339	0.34	0.342	0.344	1.184	0.339	0.989	208	406	10137	9628	-1.559	2569	7568	2444	7184	0
2	3	20		ResGen_CK_1E1	6060	27280	160	2101	2034	876	80	83	20	100	100	0	3221	3049	1370	113	117	29	100	100	0	0.65	0.666	0.673	0.682	1.178	0.655	0.986	208	403	5129	4890	-0.621	2021	3108	1954	2936	0
2	4	20		ResGen_CK_1E3	6250	27280	150	526	504	150	84	88	26	100	100	0	445	428	120	113	117	29	100	100	0	1.331	1.333	1.344	1.352	1.201	1.294	0.953	156	424	774	735	0.413	442	332	420	315	0
2	5	20		ResGen_CK_1E5	6450	27280	160	7988	7228	2516	89	94	30	100	100	0	6995	6222	2128	115	118	28	99	99	0	1.148	1.169	1.179	1.214	1.39	1.171	0.991	208	482	14779	13246	0.199	7899	6880	7139	6107	0
2	6	20		ResGen_CK_1E7	6640	27280	150	428	427	69	90	93	25	100	100	0	509	498	76	116	118	23	100	100	0	0.86	0.882	0.882	0.881	1.178	0.87	0.947	156	462	731	719	-0.218	338	393	337	382	0
2	7	20		ResGen_CK_1E9	6850	27270	160	903	901	167	90	96	44	100	100	0	1421	1414	275	116	124	62	100	100	0	0.623	0.625	0.627	0.626	1.107	0.621	0.983	208	487	2118	2109	-0.683	813	1305	811	1298	0
2	8	20		ResGen_CK_1E11	7030	27270	150	859	856	121	88	98	54	100	100	0	737	740	113	112	121	67	100	100	0	1.234	1.223	1.226	1.227	1.117	1.219	0.976	156	448	1396	1396	0.303	771	625	768	628	0
2	9	20		ResGen_CK_1G1	7230	27280	160	427	509	248	79	87	40	99	98	0	401	502	243	97	104	30	98	98	0	1.145	1.062	1.051	1.09	1.283	1.045	0.973	208	453	652	835	0.195	348	304	430	405	0
2	10	20		ResGen_CK_1G3	7420	27280	160	754	695	244	74	81	51	99	98	0	956	857	301	93	101	62	98	94	0	0.788	0.813	0.814	0.832	1.247	0.811	0.982	208	437	1543	1385	-0.344	680	863	621	764	0
2	11	20		ResGen_CK_1G5	7620	27270	150	255	248	93	76	86	51	89	67	0	358	338	120	94	107	63	94	75	0	0.678	0.705	0.69	0.678	1.381	0.733	0.925	156	502	443	416	-0.561	179	264	172	244	0
2	12	20		ResGen_CK_1G7	7810	27280	160	5271	4892	1229	75	82	28	100	100	0	2898	2701	697	90	99	35	100	100	0	1.85	1.845	1.854	1.882	1.153	1.838	0.993	208	542	8004	7428	0.888	5196	2808	4817	2611	0
2	13	20		ResGen_CK_1G9	8010	27280	160	735	889	505	77	96	110	100	96	0	515	594	312	91	111	98	98	77	0	1.552	1.614	1.607	1.628	1.192	1.625	0.979	208	498	1082	1315	0.634	658	424	812	503	0
2	14	20		ResGen_CK_1G11	8200	27270	140	393	387	55	72	88	97	99	97	0	461	454	57	88	102	74	100	98	0	0.861	0.861	0.868	0.858	1.164	0.931	0.921	156	445	694	681	-0.217	321	373	315	366	0
2	15	20		HRB_1	8400	27270	150	1389	1361	334	71	76	27	100	100	0	1201	1205	311	87	92	29	100	100	0	1.183	1.154	1.159	1.16	1.13	1.138	0.978	156	521	2432	2408	0.243	1318	1114	1290	1118	0
2	16	20		HRB_17	8600	27270	150	245	269	97	75	86	58	99	83	0	338	369	125	91	100	51	99	99	0	0.688	0.698	0.709	0.686	1.249	0.723	0.921	156	488	417	472	-0.539	170	247	194	278	0
2	17	20		HRB_33	8790	27280	160	927	1074	500	78	122	237	100	91	0	1314	1544	750	96	129	171	100	97	0	0.697	0.688	0.689	0.699	1.156	0.677	0.984	208	465	2067	2444	-0.521	849	1218	996	1448	0
2	18	20		Henikoff_5	8990	27280	160	1830	1720	502	87	182	412	98	91	0	2367	2233	662	103	172	288	100	100	0	0.77	0.767	0.769	0.764	1.101	0.785	0.96	208	451	4007	3763	-0.377	1743	2264	1633	2130	0
2	19	20		Duke_11	9180	27270	150	1169	1407	638	85	149	354	100	92	0	1494	1752	779	102	149	249	100	100	0	0.779	0.801	0.804	0.799	1.109	0.781	0.982	156	409	2476	2972	-0.361	1084	1392	1322	1650	0
2	20	20		Duke_13	9380	27280	160	4020	4008	776	82	89	29	100	100	0	3232	3225	550	98	107	37	100	100	0	1.257	1.256	1.266	1.249	1.095	1.263	0.989	208	498	7072	7053	0.329	3938	3134	3926	3127	0
2	21	20		HRB_5	9580	27280	110	2361	2330	653	90	98	38	100	100	0	2306	2269	592	105	116	44	100	100	0	1.032	1.035	1.026	1.028	1.117	1.02	0.975	80	379	4472	4404	0.045	2271	2201	2240	2164	0
2	22	20		HRB_21	9760	27280	150	2085	2106	511	77	85	30	100	100	0	1633	1633	380	93	100	33	100	100	0	1.304	1.318	1.315	1.314	1.082	1.312	0.988	156	690	3548	3569	0.383	2008	1540	2029	1540	0
2	1	21		HRB_37	5670	27470	150	1016	1051	273	71	74	21	100	100	0	1249	1277	314	89	92	24	100	100	0	0.815	0.825	0.819	0.823	1.114	0.814	0.98	156	869	2105	2168	-0.296	945	1160	980	1188	0
2	2	21		Henikoff_9	5870	27470	140	4028	3974	692	74	76	20	100	100	0	6432	6306	1123	93	97	25	100	100	0	0.624	0.628	0.627	0.63	1.084	0.623	0.993	156	597	10293	10113	-0.681	3954	6339	3900	6213	0
2	3	21		Duke_20	6060	27470	140	6661	6770	1499	79	83	24	100	100	0	8999	8960	2008	98	106	30	100	100	0	0.739	0.755	0.757	0.763	1.136	0.748	0.993	156	574	15483	15553	-0.435	6582	8901	6691	8862	0
2	4	21		Duke_19	6260	27470	160	6874	6764	2425	88	94	37	100	100	0	9363	9148	3117	109	117	39	100	100	0	0.733	0.739	0.737	0.743	1.169	0.743	0.992	208	777	16040	15715	-0.448	6786	9254	6676	9039	0
2	5	21		Eisenman_4	6460	27470	130	6747	6423	1672	98	105	39	100	100	0	3370	3240	871	122	130	43	100	100	0	2.047	2.029	2.07	2.037	1.099	2.007	0.984	120	544	9897	9443	1.034	6649	3248	6325	3118	0
2	6	21		Auld_2	6650	27470	140	2037	1962	599	95	111	265	98	96	0	3072	2922	866	119	140	336	97	96	0	0.658	0.666	0.664	0.672	1.173	0.666	0.991	156	649	4895	4670	-0.605	1942	2953	1867	2803	0
2	7	21		Auld_4	6840	27470	140	2077	2036	450	88	92	34	100	100	0	3305	3175	769	110	114	42	100	100	0	0.623	0.636	0.632	0.644	1.148	0.625	0.987	156	658	5184	5013	-0.684	1989	3195	1948	3065	0
2	8	21		SP1	7030	27470	130	13509	16706	11088	91	133	762	100	99	0	1307	1912	1620	113	122	130	96	91	0	11.238	9.236	10.667	11.282	1.707	8.797	0.78	120	601	14612	18414	3.49	13418	1194	16615	1799	0
2	9	21		SP3	7230	27470	140	1308	1398	522	91	133	743	83	34	0	817	888	323	111	122	126	99	98	0	1.724	1.682	1.672	1.695	1.135	1.66	0.978	156	631	1923	2084	0.786	1217	706	1307	777	0
2	10	21		SP5	7430	27470	160	775	944	537	93	105	58	98	98	0	378	440	212	114	127	65	94	90	0	2.583	2.61	2.585	2.674	1.351	2.612	0.96	208	794	946	1177	1.369	682	264	851	326	0
2	11	21		Human	7590	27490	100	151	156	56	102	120	76	26	7	0	183	193	59	120	140	82	36	7	0	0.778	0.74	0.789	0.759	1.926	1.106	0.743	80	401	112	127	-0.363	49	63	54	73	0
2	12	21		Lambda	7810	27470	150	92	106	43	88	99	61	11	3	0	124	131	42	105	118	83	7	1	0	0.211	0.692	0.696	0.649	2.669	0.956	0.733	156	791	23	44	-2.248	4	19	18	26	-50
2	13	21		Fly Genomic	8010	27460	130	1764	1878	480	91	109	106	100	100	0	2454	2506	715	108	126	117	100	100	0	0.713	0.745	0.737	0.759	1.217	0.759	0.974	120	558	4019	4185	-0.488	1673	2346	1787	2398	0
2	14	21		Fly Genomic-Digested	8210	27470	140	2585	2737	794	87	103	89	100	100	0	3193	3372	1058	104	119	79	100	100	0	0.809	0.811	0.811	0.822	1.151	0.795	0.979	156	688	5587	5918	-0.306	2498	3089	2650	3268	0
2	15	21		Fly Genomic-Random Primed	8400	27470	150	2458	2679	641	82	87	28	100	100	0	3033	3342	850	98	107	47	100	100	0	0.81	0.801	0.802	0.804	1.078	0.788	0.984	156	730	5311	5841	-0.305	2376	2935	2597	3244	0
2	16	21		Blank	8590	27460	150	103	118	58	82	91	46	23	9	0	117	136	61	99	114	69	15	7	0	1.167	0.973	1	1.087	2.957	0.614	0.528	156	683	39	73	0.222	21	18	36	37	-50
2	17	21		EMPTY	8790	27460	150	83	111	96	78	90	52	10	7	0	100	130	104	96	111	67	12	7	0	1.25	0.971	0.914	1.064	2.615	0.88	0.855	156	637	9	67	0.322	5	4	33	34	-75
2	18	21		EMPTY	8980	27460	150	79	84	27	75	82	30	17	3	0	95	101	27	93	101	33	11	2	0	2	1.125	1.007	0.956	2.798	0.95	0.459	156	635	6	17	1	4	2	9	8	-75
2	19	21		EMPTY	9180	27460	150	77	91	55	75	82	33	17	7	0	93	108	56	90	100	40	15	7	0	0.667	0.889	1	1.023	2.679	0.883	0.697	156	658	5	34	-0.585	2	3	16	18	-75
2	20	21		EMPTY	9370	27460	150	75	77	18	77	82	24	7	1	0	92	94	17	93	99	26	10	1	0	2	0	1.1	1.25	3.333	0.808	0.356	156	681	-3	1	1	-2	-1	0	1	-75
2	21	21		EMPTY	9570	27460	150	69	70	16	77	84	29	2	0	0	88	91	21	94	100	27	5	1	0	1.333	2.333	1.08	1.105	2.886	1.039	0.481	156	703	-14	-10	0.415	-8	-6	-7	-3	-75
2	22	21		EMPTY	9760	27460	150	69	73	20	73	79	27	5	2	0	85	89	23	90	95	27	7	2	0	0.8	0	0.857	0.848	2.914	0.777	0.524	156	881	-9	-1	-0.322	-4	-5	0	-1	-75
3	1	1		(CK00140)	10150	23610	120	405	407	192	61	65	26	99	95	0	646	670	313	78	87	60	95	94	0	0.606	0.584	0.598	0.578	1.277	0.583	0.958	120	684	912	938	-0.723	344	568	346	592	0
3	2	1		(CK00436)	10340	23610	120	446	660	492	59	61	15	100	100	0	428	648	472	76	81	32	98	95	0	1.099	1.051	1.043	1.085	1.44	1.048	0.968	120	608	739	1173	0.137	387	352	601	572	0
3	3	1		(CK01017)	10540	23610	120	563	671	320	60	63	18	100	100	0	749	873	416	78	82	25	100	100	0	0.75	0.769	0.769	0.774	1.231	0.765	0.969	120	609	1174	1406	-0.416	503	671	611	795	0
3	4	1		LD11051	10730	23610	120	461	610	493	61	63	15	99	97	0	548	701	543	79	82	16	99	95	0	0.853	0.883	0.863	0.849	1.404	0.893	0.961	120	580	869	1171	-0.23	400	469	549	622	0
3	5	1		(CK02594)	10920	23610	120	455	433	162	61	63	15	100	100	0	748	691	254	79	82	15	100	100	0	0.589	0.608	0.604	0.613	1.258	0.604	0.955	120	628	1063	984	-0.764	394	669	372	612	0
3	6	1		(GM01103)	11120	23610	110	490	494	177	62	63	14	100	100	0	684	721	259	77	81	23	100	100	0	0.705	0.671	0.677	0.663	1.234	0.668	0.941	80	538	1035	1076	-0.504	428	607	432	644	0
3	7	1		(HL01444)	11310	23610	110	550	578	238	62	63	15	100	100	0	870	910	375	79	83	26	100	100	0	0.617	0.621	0.615	0.62	1.222	0.618	0.965	80	525	1279	1347	-0.697	488	791	516	831	0
3	8	1		(HL02392)	11500	23610	120	496	710	566	61	64	17	99	96	0	366	513	415	79	82	24	94	88	0	1.516	1.495	1.506	1.606	1.49	1.438	0.936	120	620	722	1083	0.6	435	287	649	434	0
3	9	1		(HL03175)	11690	23610	110	918	999	515	60	64	19	100	100	0	890	959	513	79	82	24	100	100	0	1.058	1.067	1.044	1.103	1.32	1.051	0.96	80	534	1669	1819	0.081	858	811	939	880	0
3	10	1		HL03874	11890	23610	120	932	932	482	61	64	19	100	100	0	1093	1185	630	78	84	31	99	99	0	0.858	0.787	0.784	0.801	1.313	0.778	0.973	120	663	1886	1978	-0.221	871	1015	871	1107	0
3	11	1		(LD02558)	12090	23610	110	1112	1311	694	62	64	17	100	100	0	558	615	301	78	86	53	100	100	0	2.188	2.326	2.493	2.396	1.328	2.411	0.894	80	535	1530	1786	1.129	1050	480	1249	537	0
3	12	1		(LD02957)	12290	23600	120	605	759	490	63	66	21	98	97	0	658	800	528	79	85	49	95	92	0	0.936	0.965	0.94	0.998	1.426	0.945	0.956	120	633	1121	1417	-0.095	542	579	696	721	0
3	13	1		LD08743	12480	23610	120	2205	2210	1180	65	70	24	100	100	0	1512	1502	813	82	89	36	100	100	0	1.497	1.511	1.505	1.592	1.34	1.505	0.971	120	601	3570	3565	0.582	2140	1430	2145	1420	0
3	14	1		(LD09509)	12670	23600	110	1722	1730	743	65	70	23	100	100	0	2171	2128	859	82	91	36	100	100	0	0.793	0.814	0.799	0.816	1.196	0.806	0.971	80	549	3746	3711	-0.334	1657	2089	1665	2046	0
3	15	1		(LD09819)	12870	23610	110	1579	1557	430	65	69	20	100	100	0	2131	2092	584	81	86	21	100	100	0	0.739	0.742	0.73	0.739	1.159	0.738	0.978	80	549	3564	3503	-0.437	1514	2050	1492	2011	0
3	16	1		(LD09978)	13070	23610	110	1449	1482	617	66	70	20	100	100	0	1449	1507	649	82	87	26	100	100	0	1.012	0.994	0.976	1.007	1.241	0.985	0.974	80	566	2750	2841	0.017	1383	1367	1416	1425	0
3	17	1		LD10457	13260	23610	110	1629	1648	369	65	69	20	100	100	0	1180	1178	280	81	85	21	100	100	0	1.423	1.443	1.426	1.464	1.173	1.428	0.98	80	539	2663	2680	0.509	1564	1099	1583	1097	0
3	18	1		(LD10778)	13460	23610	120	1027	1378	894	62	65	18	100	100	0	724	934	595	78	82	20	100	99	0	1.494	1.537	1.562	1.575	1.317	1.532	0.978	120	648	1611	2172	0.579	965	646	1316	856	0
3	19	1		(LD15891)	13650	23610	110	821	825	270	62	65	16	100	100	0	666	691	223	79	82	19	100	100	0	1.293	1.247	1.232	1.25	1.248	1.248	0.952	80	562	1346	1375	0.371	759	587	763	612	0
3	20	1		(LD17234)	13850	23600	110	1111	1156	335	64	67	20	100	100	0	1280	1305	356	79	83	23	100	100	0	0.872	0.891	0.89	0.886	1.119	0.88	0.973	80	548	2248	2318	-0.198	1047	1201	1092	1226	0
3	21	1		LD18761	14040	23600	120	1124	1178	684	64	67	19	98	97	0	672	689	411	79	85	28	94	91	0	1.788	1.826	1.815	2.013	1.522	1.79	0.953	120	620	1653	1724	0.838	1060	593	1114	610	0
3	22	1		(LD19028)	14240	23610	120	1769	1778	723	62	67	22	100	100	0	1739	1649	716	77	83	31	100	100	0	1.027	1.092	1.103	1.136	1.291	1.073	0.969	120	689	3369	3288	0.039	1707	1662	1716	1572	0
3	1	2		LD19727	10140	23800	90	559	571	286	68	71	22	100	98	0	533	545	288	83	89	28	100	94	0	1.091	1.089	1.096	1.135	1.28	1.051	0.957	52	386	941	965	0.126	491	450	503	462	0
3	2	2		LD20207	10340	23810	120	892	874	470	66	70	21	100	99	0	1141	1102	638	83	90	38	99	95	0	0.781	0.793	0.798	0.829	1.383	0.771	0.968	120	560	1884	1827	-0.357	826	1058	808	1019	0
3	3	2		GM01182	10530	23810	130	1962	1816	560	70	75	24	100	100	0	2323	2163	657	86	95	33	100	100	0	0.846	0.841	0.85	0.844	1.121	0.841	0.989	120	583	4129	3823	-0.242	1892	2237	1746	2077	0
3	4	2		GM01352	10730	23800	120	2103	1968	1054	69	74	23	100	100	0	1732	1723	976	87	94	32	100	100	0	1.236	1.161	1.164	1.215	1.284	1.137	0.976	120	529	3679	3535	0.306	2034	1645	1899	1636	0
3	5	2		GM01519	10920	23810	120	3488	3329	902	69	72	18	100	100	0	3113	2897	795	86	91	23	100	100	0	1.13	1.16	1.165	1.174	1.143	1.156	0.989	120	529	6446	6071	0.176	3419	3027	3260	2811	0
3	6	2		GM01870	11120	23800	120	656	631	149	66	69	18	100	100	0	859	807	226	84	87	19	100	100	0	0.761	0.781	0.786	0.806	1.223	0.762	0.977	120	533	1365	1288	-0.393	590	775	565	723	0
3	7	2		GM01918	11320	23800	130	3896	3832	719	69	74	23	100	100	0	2294	2238	477	85	89	29	99	99	0	1.732	1.748	1.732	1.812	1.411	1.726	0.986	120	601	6036	5916	0.793	3827	2209	3763	2153	0
3	8	2		GM01994	11510	23800	130	4359	4266	801	73	79	24	100	100	0	2526	2493	496	86	91	26	100	100	0	1.757	1.742	1.744	1.757	1.145	1.729	0.989	120	566	6726	6600	0.813	4286	2440	4193	2407	0
3	9	2		HL01538	11700	23810	120	1782	1808	318	70	77	33	100	100	0	2770	2807	526	86	91	26	100	100	0	0.638	0.639	0.639	0.64	1.099	0.632	0.982	120	548	4396	4459	-0.649	1712	2684	1738	2721	0
3	10	2		HL01728	11900	23810	120	2778	2647	653	67	71	20	100	100	0	2466	2451	602	84	88	20	100	100	0	1.138	1.09	1.095	1.094	1.193	1.087	0.982	120	544	5093	4947	0.187	2711	2382	2580	2367	0
3	11	2		LD01190	12100	23800	120	1626	1589	366	68	72	21	100	100	0	2176	2081	577	85	89	24	100	100	0	0.745	0.762	0.754	0.783	1.24	0.739	0.98	120	565	3649	3517	-0.424	1558	2091	1521	1996	0
3	12	2		LD01461	12300	23810	130	1927	1829	399	68	73	24	100	100	0	2296	2252	489	85	91	25	100	100	0	0.841	0.813	0.816	0.816	1.178	0.818	0.981	120	560	4070	3928	-0.25	1859	2211	1761	2167	0
3	13	2		LD01470	12490	23800	130	2781	2770	667	75	80	25	100	100	0	3082	3074	702	91	97	28	100	100	0	0.905	0.903	0.905	0.905	1.157	0.905	0.983	120	566	5697	5678	-0.144	2706	2991	2695	2983	0
3	14	2		LD01807	12680	23800	130	2020	1998	312	81	86	28	100	100	0	1670	1661	255	94	101	29	100	100	0	1.23	1.223	1.215	1.226	1.112	1.212	0.982	120	603	3515	3484	0.299	1939	1576	1917	1567	0
3	15	2		LD02709	12880	23790	130	2560	2473	582	80	86	29	100	100	0	2277	2144	563	92	99	30	100	100	0	1.135	1.166	1.147	1.201	1.26	1.148	0.985	120	593	4665	4445	0.183	2480	2185	2393	2052	0
3	16	2		LD03052	13070	23810	120	2573	2460	524	80	84	25	100	100	0	2025	1997	352	93	100	29	100	100	0	1.29	1.25	1.264	1.235	1.132	1.269	0.982	120	550	4425	4284	0.368	2493	1932	2380	1904	0
3	17	2		LD03179	13270	23800	130	2118	2079	421	75	78	22	100	100	0	2325	2261	488	90	95	24	100	100	0	0.914	0.923	0.92	0.928	1.126	0.911	0.985	120	590	4278	4175	-0.13	2043	2235	2004	2171	0
3	18	2		LD03212	13460	23810	120	2052	1922	457	71	75	21	100	100	0	2363	2284	516	87	93	26	100	100	0	0.87	0.843	0.84	0.837	1.105	0.845	0.989	120	544	4257	4048	-0.2	1981	2276	1851	2197	0
3	19	2		LD03274	13660	23800	80	715	739	388	69	72	19	100	100	0	701	750	421	87	90	22	96	92	0	1.052	1.011	1.049	1.168	1.638	0.98	0.979	52	328	1260	1333	0.073	646	614	670	663	0
3	20	2		LD03380	13850	23800	120	5368	5035	1345	75	84	64	100	100	0	2787	2665	743	90	101	74	100	100	0	1.963	1.926	1.91	1.956	1.173	1.922	0.984	120	582	7990	7535	0.973	5293	2697	4960	2575	0
3	21	2		LD04103	14050	23800	120	997	966	172	77	82	35	100	100	0	1678	1611	297	91	98	34	100	100	0	0.58	0.585	0.581	0.587	1.109	0.581	0.986	120	543	2507	2409	-0.787	920	1587	889	1520	0
3	22	2		LD04380	14240	23810	130	5306	5485	1199	70	75	25	100	100	0	2411	2425	532	84	89	25	100	100	0	2.25	2.313	2.3	2.328	1.132	2.349	0.98	120	663	7563	7756	1.17	5236	2327	5415	2341	0
3	1	3		LD04457	10150	24000	130	3499	3583	884	79	83	25	100	100	0	1761	1749	403	91	97	28	100	100	0	2.048	2.113	2.123	2.111	1.083	2.138	0.988	120	698	5090	5162	1.034	3420	1670	3504	1658	0
3	2	3		LD04591	10340	24000	120	2368	2260	499	84	88	28	100	100	0	3328	3230	710	97	104	37	100	100	0	0.707	0.695	0.693	0.695	1.099	0.691	0.988	120	514	5515	5309	-0.5	2284	3231	2176	3133	0
3	3	3		LD04718	10540	24000	130	1456	1442	282	90	97	35	100	100	0	2073	2043	376	106	117	48	100	100	0	0.694	0.698	0.697	0.695	1.083	0.699	0.991	120	581	3333	3289	-0.526	1366	1967	1352	1937	0
3	4	3		LD04815	10730	24000	120	2580	2576	557	86	93	30	100	100	0	2490	2541	569	103	112	40	100	100	0	1.045	1.021	1.008	1.025	1.096	1.014	0.986	120	528	4881	4928	0.063	2494	2387	2490	2438	0
3	5	3		GM04711	10930	24000	120	1886	1748	483	84	91	35	100	100	0	3117	2933	778	101	111	48	100	100	0	0.597	0.588	0.586	0.585	1.118	0.588	0.987	120	515	4818	4496	-0.743	1802	3016	1664	2832	0
3	6	3		GM04727	11120	23980	120	1521	1459	533	81	92	61	99	98	0	1974	1823	677	98	114	78	99	98	0	0.768	0.799	0.795	0.802	1.137	0.795	0.988	120	529	3316	3103	-0.382	1440	1876	1378	1725	0
3	7	3		GM04775	11320	24000	120	2954	2889	580	87	95	57	100	100	0	1812	1763	323	98	108	69	100	100	0	1.673	1.683	1.69	1.675	1.084	1.695	0.987	120	530	4581	4467	0.742	2867	1714	2802	1665	0
3	8	3		GM05069	11510	24000	130	3738	3694	720	93	101	41	100	100	0	3035	2958	596	99	106	35	100	100	0	1.241	1.26	1.269	1.264	1.106	1.258	0.985	120	597	6581	6460	0.312	3645	2936	3601	2859	0
3	9	3		GM05135	11710	24000	130	3405	3350	666	90	96	38	100	100	0	2580	2542	546	98	105	33	100	100	0	1.336	1.334	1.339	1.341	1.094	1.329	0.984	120	541	5797	5704	0.418	3315	2482	3260	2444	0
3	10	3		GM05229	11900	24000	130	4397	4401	647	84	89	29	100	100	0	3106	3080	387	93	102	32	100	100	0	1.431	1.445	1.449	1.44	1.079	1.46	0.986	120	544	7326	7304	0.517	4313	3013	4317	2987	0
3	11	3		GM06086	12100	24000	130	936	929	155	77	81	24	100	100	0	1639	1620	264	90	98	30	100	100	0	0.555	0.557	0.557	0.555	1.111	0.558	0.981	120	560	2408	2382	-0.851	859	1549	852	1530	0
3	12	3		GM06219	12290	23990	150	117	398	865	74	76	18	60	51	0	130	431	633	89	95	25	60	45	0	1.049	0.947	0.875	0.888	2.417	1.342	0.811	156	612	84	666	0.069	43	41	324	342	-50
3	13	3		GM06266	12490	24000	120	3508	3229	845	77	82	22	100	100	0	2691	2507	594	93	98	26	100	100	0	1.321	1.306	1.316	1.293	1.12	1.318	0.987	120	494	6029	5566	0.401	3431	2598	3152	2414	0
3	14	3		GM06493	12680	23990	120	3582	3522	695	89	95	36	100	100	0	2206	2197	434	101	107	31	100	100	0	1.659	1.638	1.632	1.644	1.111	1.629	0.985	120	512	5598	5529	0.731	3493	2105	3433	2096	0
3	15	3		GM06507	12880	23990	130	3306	3176	1114	93	101	38	100	100	0	3659	3599	1239	104	112	36	100	100	0	0.904	0.882	0.887	0.881	1.149	0.877	0.986	120	576	6768	6578	-0.146	3213	3555	3083	3495	0
3	16	3		GM06547	13070	24000	130	2202	2106	471	90	95	27	100	100	0	2523	2423	541	102	108	28	100	100	0	0.872	0.869	0.866	0.872	1.118	0.864	0.987	120	538	4533	4337	-0.197	2112	2421	2016	2321	0
3	17	3		GM07065	13270	23990	120	1846	1749	507	87	90	25	100	100	0	1811	1724	487	100	106	27	100	100	0	1.028	1.023	1.021	1.024	1.137	1.024	0.986	120	497	3470	3286	0.04	1759	1711	1662	1624	0
3	18	3		GM07509	13460	23990	120	3751	3798	1162	80	85	25	100	100	0	4368	4288	1391	95	102	30	100	100	0	0.859	0.887	0.887	0.921	1.262	0.878	0.987	120	466	7944	7911	-0.219	3671	4273	3718	4193	0
3	19	3		GM07552	13650	23990	120	2531	2316	1123	77	81	23	100	99	0	1938	1889	948	92	99	30	100	96	0	1.329	1.246	1.254	1.305	1.307	1.233	0.983	120	530	4300	4036	0.411	2454	1846	2239	1797	0
3	20	3		GM07741	13850	23990	130	1690	1596	359	80	90	64	100	100	0	2539	2365	594	96	110	77	100	100	0	0.659	0.668	0.676	0.68	1.156	0.657	0.989	120	557	4053	3785	-0.602	1610	2443	1516	2269	0
3	21	3		GM07803	14050	24000	130	1621	1573	494	82	86	26	100	100	0	2285	2225	690	98	105	37	100	100	0	0.704	0.701	0.713	0.702	1.176	0.703	0.982	120	528	3726	3618	-0.507	1539	2187	1491	2127	0
3	22	3		GM07843	14240	24000	130	2017	1911	468	73	78	29	100	100	0	2238	2090	539	88	95	37	100	100	0	0.904	0.918	0.924	0.936	1.159	0.908	0.984	120	597	4094	3840	-0.145	1944	2150	1838	2002	0
3	1	4		GM08377	10150	24190	130	1930	1871	335	90	96	31	100	100	0	2168	2085	406	102	109	36	100	100	0	0.891	0.898	0.897	0.907	1.107	0.883	0.988	120	622	3906	3764	-0.167	1840	2066	1781	1983	0
3	2	4		GM08528	10340	24190	120	1790	1827	634	100	105	32	100	100	0	2462	2390	848	113	121	44	100	100	0	0.719	0.758	0.767	0.772	1.217	0.754	0.986	120	497	4039	4004	-0.475	1690	2349	1727	2277	0
3	3	4		GM08552	10540	24200	120	16119	15750	2543	112	122	47	100	100	0	18603	18184	2493	125	144	65	100	100	0	0.866	0.866	0.868	0.862	1.075	0.87	0.991	120	490	34485	33697	-0.207	16007	18478	15638	18059	0
3	4	4		GM08670	10730	24190	130	1540	1496	354	112	121	45	100	100	0	2214	2134	545	128	144	63	100	100	0	0.685	0.69	0.687	0.703	1.198	0.678	0.981	120	541	3514	3390	-0.547	1428	2086	1384	2006	0
3	5	4		GM08679	10930	24190	120	686	730	267	97	102	32	100	100	0	916	904	326	114	126	46	100	99	0	0.734	0.801	0.793	0.809	1.198	0.802	0.972	120	496	1391	1423	-0.445	589	802	633	790	0
3	6	4		GM08734	11120	24190	120	2586	2430	1033	96	111	76	100	100	0	2564	2325	1059	116	139	105	99	99	0	1.017	1.057	1.055	1.111	1.283	1.039	0.985	120	538	4938	4543	0.025	2490	2448	2334	2209	0
3	7	4		LD11531	11330	24190	120	1594	1589	683	94	104	58	100	100	0	2137	2129	867	107	124	86	100	100	0	0.739	0.739	0.726	0.734	1.245	0.745	0.968	120	499	3530	3517	-0.437	1500	2030	1495	2022	0
3	8	4		LD11626	11500	24190	110	2768	2705	1238	98	107	43	100	100	0	2672	2624	1106	104	114	39	100	100	0	1.04	1.035	1.016	1.014	1.113	1.043	0.983	80	415	5238	5127	0.056	2670	2568	2607	2520	0
3	9	4		LD11664	11700	24190	150	114	586	910	106	112	39	33	30	0	125	484	710	108	115	38	37	29	0	0.471	1.277	1.247	1.309	2.654	1.284	0.971	156	658	25	856	-1.087	8	17	480	376	-50
3	10	4		LD11946	11900	24190	150	153	487	749	99	103	32	62	44	0	206	479	665	104	111	36	68	58	0	0.529	1.035	0.802	0.824	2.552	1.111	0.948	156	633	156	763	-0.918	54	102	388	375	-50
3	11	4		LD12075	12100	24190	120	1269	1235	313	82	87	24	100	100	0	1772	1713	489	93	102	33	100	100	0	0.707	0.712	0.712	0.726	1.203	0.699	0.98	120	498	2866	2773	-0.5	1187	1679	1153	1620	0
3	12	4		LD12257	12290	24190	130	2321	2310	491	82	94	55	100	100	0	2336	2325	526	94	102	34	100	100	0	0.999	0.999	0.994	1.005	1.142	0.985	0.98	120	543	4481	4459	-0.002	2239	2242	2228	2231	0
3	13	4		BLANK	12480	24190	150	112	635	887	82	93	37	48	39	0	118	506	659	93	102	32	44	37	0	1.2	1.339	1.302	1.308	2.429	1.349	0.97	156	600	55	966	0.263	30	25	553	413	-50
3	14	4		BLANK	12680	24190	150	86	623	1009	88	96	39	33	31	0	99	454	678	98	107	38	32	27	0	-2	1.503	1.375	1.263	2.626	1.503	0.956	156	574	-1	891	Error	-2	1	535	356	-50
3	15	4		BLANK	12880	24190	150	92	622	914	90	98	39	37	35	0	103	515	724	101	110	36	30	29	0	1	1.285	1.258	1.234	2.575	1.273	0.969	156	536	4	946	0	2	2	532	414	-50
3	16	4		BLANK	13070	24190	150	98	643	1040	92	99	33	33	30	0	103	511	802	102	110	37	32	27	0	6	1.347	1.333	1.363	2.521	1.311	0.966	156	546	7	960	2.585	6	1	551	409	-50
3	17	4		BLANK	13270	24180	150	99	627	995	90	96	35	36	32	0	105	528	818	100	109	39	30	28	0	1.8	1.255	1.287	1.262	2.78	1.228	0.957	156	592	14	965	0.848	9	5	537	428	-50
3	18	4		BLANK	13460	24180	150	102	541	842	89	99	42	36	31	0	107	450	675	100	110	41	33	27	0	1.857	1.291	1.251	1.173	2.731	1.263	0.954	156	592	20	802	0.893	13	7	452	350	-50
3	19	4		BLANK	13660	24180	150	96	422	668	88	97	40	31	28	0	104	385	581	99	108	38	31	29	0	1.6	1.168	1.153	1.055	2.488	1.155	0.97	156	583	13	620	0.678	8	5	334	286	-50
3	20	4		BLANK	13850	24180	150	93	378	500	82	87	28	42	36	0	107	388	488	96	103	36	36	33	0	1	1.014	1.064	1.133	2.684	1.021	0.949	156	579	22	588	0	11	11	296	292	-50
3	21	4		BLANK	14050	24180	150	85	312	439	80	84	25	33	29	0	95	330	470	96	102	34	30	26	0	-5	0.991	0.975	1.104	2.547	0.941	0.952	156	594	4	466	Error	5	-1	232	234	-50
3	22	4		BLANK	14240	24180	150	82	267	379	73	78	30	32	27	0	103	300	421	89	97	46	28	24	0	0.643	0.919	0.959	1.066	2.388	0.895	0.933	156	766	23	405	-0.637	9	14	194	211	-50
3	1	5		BLANK	10140	24380	150	123	419	693	90	105	71	35	25	0	120	383	600	103	118	69	34	23	0	1.941	1.175	1.172	1.183	2.283	1.154	0.975	156	809	50	609	0.957	33	17	329	280	-50
3	2	5		BLANK	10340	24380	150	109	443	713	106	113	37	33	28	0	119	419	662	118	130	48	32	24	0	3	1.12	1	0.897	2.637	1.084	0.964	156	587	4	638	1.585	3	1	337	301	-50
3	3	5		BLANK	10530	24380	150	130	653	1101	109	119	45	36	28	0	133	712	1245	122	139	62	28	24	0	1.909	0.922	0.992	1.159	2.67	0.889	0.982	156	572	32	1134	0.933	21	11	544	590	-50
3	4	5		BLANK	10730	24380	150	112	728	1332	111	121	44	31	27	0	131	829	1557	128	143	61	27	23	0	0.333	0.88	0.886	0.987	2.382	0.857	0.973	156	567	4	1318	-1.585	1	3	617	701	-50
3	5	5		BLANK	10920	24380	150	119	629	977	106	111	32	38	33	0	131	745	1167	124	133	44	35	31	0	1.857	0.842	0.826	0.854	2.648	0.837	0.985	156	579	20	1144	0.893	13	7	523	621	-50
3	6	5		BLANK	11120	24380	150	94	337	569	100	109	55	22	21	0	115	377	657	116	131	78	21	19	0	6	0.908	0.912	0.915	2.505	0.868	0.965	156	634	-7	498	2.585	-6	-1	237	261	-50
3	7	5		BLANK	11310	24380	150	90	417	655	92	101	54	26	23	0	109	462	726	106	122	77	26	22	0	-0.667	0.913	0.908	0.893	2.541	0.904	0.969	156	639	1	681	Error	-2	3	325	356	-50
3	8	5		BLANK	11510	24380	150	95	406	627	93	99	31	35	28	0	109	377	568	104	113	34	31	26	0	0.4	1.147	1.081	0.984	2.888	1.111	0.964	156	676	7	586	-1.322	2	5	313	273	-50
3	9	5		(GH05320)	11710	24380	110	586	1085	923	103	107	31	100	100	0	526	911	772	110	115	31	100	100	0	1.161	1.226	1.238	1.26	1.227	1.211	0.979	80	457	899	1783	0.215	483	416	982	801	0
3	10	5		(GH09478)	11900	24390	120	891	878	186	103	106	31	100	100	0	1916	1896	390	108	115	34	100	100	0	0.436	0.433	0.435	0.433	1.112	0.431	0.981	120	540	2596	2563	-1.198	788	1808	775	1788	0
3	11	5		GH12068	12100	24380	120	2847	2686	953	95	109	61	100	100	0	1983	1841	705	104	112	39	100	100	0	1.465	1.492	1.466	1.578	1.301	1.468	0.984	120	576	4631	4328	0.551	2752	1879	2591	1737	0
3	12	5		(GH12581)	12300	24390	120	11263	10529	3673	101	119	67	100	100	0	2836	2697	887	102	114	44	100	100	0	4.083	4.018	4.005	4.026	1.127	4.056	0.992	120	545	13896	13023	2.03	11162	2734	10428	2595	0
3	13	5		(GH14032)	12490	24390	130	5280	5188	1212	97	108	46	100	100	0	1894	1847	407	97	107	40	100	100	0	2.884	2.909	2.929	2.934	1.148	2.939	0.988	120	569	6980	6841	1.528	5183	1797	5091	1750	0
3	14	5		GH01918	12680	24380	150	134	511	757	91	102	43	49	31	0	105	365	524	94	105	39	32	29	0	3.909	1.55	1.574	1.809	2.549	1.47	0.957	156	589	54	691	1.967	43	11	420	271	-50
3	15	5		LD23835	12880	24380	150	94	465	702	91	101	41	35	31	0	100	363	502	95	106	36	32	30	0	0.6	1.396	1.341	1.211	2.695	1.404	0.976	156	545	8	642	-0.737	3	5	374	268	-50
3	16	5		LD24380	13070	24380	150	101	546	1071	92	105	44	31	23	0	110	410	754	98	109	41	26	21	0	0.75	1.455	1.409	1.433	3.128	1.428	0.982	156	583	21	766	-0.415	9	12	454	312	-50
3	17	5		(LD24449)	13270	24390	120	3632	3630	1196	88	100	46	100	100	0	3231	3212	981	95	108	46	100	100	0	1.13	1.136	1.134	1.128	1.149	1.147	0.99	120	533	6680	6659	0.176	3544	3136	3542	3117	0
3	18	5		LD24492	13460	24380	130	2896	2697	802	98	117	74	100	100	0	1956	1769	529	104	122	66	100	99	0	1.511	1.561	1.568	1.594	1.201	1.557	0.987	120	580	4650	4264	0.595	2798	1852	2599	1665	0
3	19	5		LD24639	13660	24380	120	2140	2104	564	99	118	74	100	100	0	1827	1752	490	104	121	65	100	100	0	1.185	1.217	1.218	1.235	1.17	1.211	0.987	120	508	3764	3653	0.244	2041	1723	2005	1648	0
3	20	5		(LD25338)	13850	24380	150	100	459	799	94	102	36	31	24	0	102	343	550	103	109	31	25	23	0	-6	1.521	1.565	1.461	2.699	1.464	0.976	156	658	5	605	Error	6	-1	365	240	-50
3	21	5		(LP11031)	14050	24380	110	808	851	451	91	96	31	100	100	0	1310	1267	552	102	109	34	100	100	0	0.594	0.652	0.615	0.618	1.247	0.682	0.94	80	484	1925	1925	-0.753	717	1208	760	1165	0
3	22	5		GH02288	14250	24380	120	1888	2310	1201	78	84	27	100	100	0	2241	2596	1408	93	102	44	100	100	0	0.843	0.892	0.874	0.931	1.294	0.878	0.983	120	626	3958	4735	-0.247	1810	2148	2232	2503	0
3	1	6		GH02384	10150	24580	120	4218	4002	1323	100	120	85	100	100	0	3286	3085	1047	112	135	94	100	100	0	1.297	1.312	1.316	1.339	1.176	1.304	0.99	120	596	7292	6875	0.376	4118	3174	3902	2973	0
3	2	6		GH02419	10350	24580	120	1045	1458	912	107	118	47	100	100	0	1322	1751	1007	118	131	55	100	100	0	0.779	0.827	0.807	0.809	1.207	0.853	0.979	120	526	2142	2984	-0.36	938	1204	1351	1633	0
3	3	6		GH02435	10540	24580	120	1476	1646	779	99	109	38	100	100	0	1575	1660	776	114	122	44	100	99	0	0.943	1.001	0.99	1.027	1.242	1	0.982	120	498	2838	3093	-0.085	1377	1461	1547	1546	0
3	4	6		GH02505	10730	24580	120	852	861	230	99	107	35	100	100	0	1617	1568	413	114	124	46	100	100	0	0.501	0.524	0.523	0.525	1.163	0.523	0.979	120	495	2256	2216	-0.997	753	1503	762	1454	0
3	5	6		GH03186	10920	24580	150	144	433	750	108	113	32	52	35	0	158	475	866	123	133	41	45	28	0	1.029	0.923	1.011	1.07	2.414	0.872	0.974	156	644	71	677	0.041	36	35	325	352	-50
3	6	6		GH03482	11120	24580	110	1513	2152	1491	105	114	39	100	100	0	762	1332	1011	118	126	38	100	100	0	2.186	1.686	1.867	1.849	1.224	1.643	0.943	80	484	2052	3261	1.129	1408	644	2047	1214	0
3	7	6		GH03529	11320	24580	110	1192	1542	915	97	105	35	100	100	0	1442	1866	1075	111	119	38	100	100	0	0.823	0.823	0.81	0.812	1.124	0.829	0.985	80	486	2426	3200	-0.282	1095	1331	1445	1755	0
3	8	6		GH03693	11510	24580	120	805	1039	717	89	95	28	100	100	0	1197	1482	970	107	116	36	100	99	0	0.657	0.691	0.662	0.683	1.299	0.707	0.972	120	532	1806	2325	-0.606	716	1090	950	1375	0
3	9	6		GH03922	11710	24580	120	1753	1750	750	95	100	31	100	100	0	1981	1872	765	108	118	40	100	100	0	0.885	0.938	0.94	0.94	1.183	0.946	0.984	120	551	3531	3419	-0.176	1658	1873	1655	1764	0
3	10	6		GH04120	11900	24570	110	1261	1288	503	98	105	40	100	100	0	2023	2022	691	109	121	43	100	100	0	0.608	0.622	0.614	0.609	1.127	0.631	0.976	80	509	3077	3103	-0.719	1163	1914	1190	1913	0
3	11	6		LD24628	12110	24590	100	3382	3132	1210	110	119	45	100	100	0	1855	1711	743	117	124	35	100	100	0	1.883	1.896	1.933	1.986	1.224	1.851	0.97	80	481	5010	4616	0.913	3272	1738	3022	1594	0
3	12	6		LD24646	12310	24590	120	2401	2294	768	116	124	45	100	100	0	2578	2462	815	117	126	39	100	100	0	0.928	0.929	0.933	0.931	1.162	0.931	0.983	120	607	4746	4523	-0.107	2285	2461	2178	2345	0
3	13	6		LD24679	12520	24580	90	2466	2412	1101	106	115	39	100	100	0	1808	1709	783	112	120	36	100	100	0	1.392	1.444	1.422	1.451	1.259	1.462	0.968	52	367	4056	3903	0.477	2360	1696	2306	1597	0
3	14	6		LD24721	12690	24580	130	2101	2037	753	102	114	48	100	100	0	1571	1518	581	105	117	46	98	97	0	1.364	1.369	1.371	1.463	1.38	1.357	0.984	120	591	3465	3348	0.447	1999	1466	1935	1413	0
3	15	6		LD24889	12890	24580	120	4274	4216	2293	106	113	42	100	100	0	2032	2043	1153	104	112	34	100	99	0	2.162	2.12	2.148	2.268	1.301	2.088	0.991	120	494	6096	6049	1.112	4168	1928	4110	1939	0
3	16	6		LD24929	13080	24580	130	6774	6587	1157	101	110	43	100	100	0	4188	4039	718	101	111	39	100	100	0	1.633	1.647	1.647	1.649	1.057	1.64	0.993	120	601	10760	10424	0.707	6673	4087	6486	3938	0
3	17	6		GH03623	13280	24580	100	2172	2203	1185	98	108	40	100	100	0	1881	1959	942	104	113	41	100	100	0	1.167	1.135	1.135	1.093	1.279	1.159	0.968	80	428	3851	3960	0.223	2074	1777	2105	1855	0
3	18	6		GH03826	13470	24580	120	1363	1687	831	106	124	76	100	100	0	863	1231	787	110	133	76	99	98	0	1.669	1.41	1.547	1.568	1.302	1.288	0.953	120	535	2010	2702	0.739	1257	753	1581	1121	0
3	19	6		GH04024	13660	24580	120	374	775	768	111	125	64	92	85	0	604	936	745	115	132	66	95	92	0	0.538	0.809	0.607	0.654	1.488	0.935	0.958	120	543	752	1485	-0.895	263	489	664	821	0
3	20	6		GH04031	13860	24580	130	5889	5614	1206	120	123	37	100	100	0	2416	2328	464	119	125	38	100	100	0	2.512	2.487	2.493	2.491	1.129	2.51	0.988	120	562	8066	7703	1.329	5769	2297	5494	2209	0
3	21	6		GH04205	14050	24580	130	1767	1710	414	116	120	35	100	100	0	2200	2117	544	119	127	41	100	100	0	0.793	0.798	0.794	0.804	1.117	0.791	0.988	120	603	3732	3592	-0.334	1651	2081	1594	1998	0
3	22	6		GH04442	14250	24580	120	1163	1213	341	92	100	46	100	100	0	1375	1404	375	102	113	52	100	100	0	0.841	0.861	0.859	0.86	1.142	0.865	0.984	120	622	2344	2423	-0.249	1071	1273	1121	1302	0
3	1	7		GH05406	10150	24780	130	2996	2906	464	101	111	58	100	100	0	1973	1925	326	112	126	76	100	100	0	1.556	1.547	1.551	1.557	1.095	1.536	0.988	120	678	4756	4618	0.637	2895	1861	2805	1813	0
3	2	7		GH05665	10350	24780	130	2678	2563	600	117	124	56	100	100	0	2470	2396	568	124	133	53	100	100	0	1.092	1.077	1.073	1.087	1.153	1.079	0.99	120	582	4907	4718	0.127	2561	2346	2446	2272	0
3	3	7		GH05812	10540	24770	120	1548	1837	1027	109	117	40	100	100	0	1474	1663	914	119	129	46	100	98	0	1.062	1.119	1.116	1.157	1.269	1.122	0.99	120	529	2794	3272	0.087	1439	1355	1728	1544	0
3	4	7		GH06302	10740	24780	120	754	753	231	97	103	33	98	98	0	1154	1135	337	112	121	42	97	97	0	0.631	0.641	0.655	0.662	1.451	0.643	0.972	120	530	1699	1679	-0.665	657	1042	656	1023	0
3	5	7		GH06673	10930	24780	130	1972	1993	542	104	110	33	100	100	0	2028	2022	548	119	127	39	100	100	0	0.979	0.993	0.991	1.003	1.179	0.991	0.987	120	547	3777	3792	-0.031	1868	1909	1889	1903	0
3	6	7		GH06781	11120	24770	120	7095	7033	3224	118	131	70	100	100	0	1508	1640	900	126	140	50	99	98	0	5.048	4.567	4.99	5.086	1.315	4.37	0.959	120	562	8359	8429	2.336	6977	1382	6915	1514	0
3	7	7		GH08220	11330	24770	130	1151	1138	289	119	154	104	100	100	0	1223	1210	310	133	164	91	99	99	0	0.947	0.946	0.953	0.962	1.232	0.936	0.974	120	586	2122	2096	-0.079	1032	1090	1019	1077	0
3	8	7		GH08318	11510	24770	120	1022	1114	453	100	127	74	100	100	0	1734	1856	674	117	146	78	100	100	0	0.57	0.583	0.584	0.57	1.167	0.592	0.969	120	496	2539	2753	-0.81	922	1617	1014	1739	0
3	9	7		GH08677	11710	24770	150	73	100	63	95	112	53	16	10	0	89	118	73	111	132	62	13	10	0	1	0.714	0.938	1.03	2.258	0.745	0.791	156	761	-44	12	0	-22	-22	5	7	-50
3	10	7		GH08902	11930	24780	130	1878	1789	456	98	109	50	100	100	0	1873	1788	445	114	129	58	100	99	0	1.012	1.01	1.004	1.022	1.163	1.01	0.987	120	594	3539	3365	0.017	1780	1759	1691	1674	0
3	11	7		GH09035	12100	24780	120	2116	2106	541	111	126	59	100	100	0	1426	1399	366	124	134	47	100	100	0	1.54	1.565	1.553	1.584	1.141	1.534	0.977	120	489	3307	3270	0.623	2005	1302	1995	1275	0
3	12	7		GH09240	12290	24780	130	3277	3305	1049	119	135	65	100	100	0	1780	1765	553	127	138	43	100	100	0	1.91	1.945	1.955	1.967	1.157	1.945	0.988	120	583	4811	4824	0.934	3158	1653	3186	1638	0
3	13	7		LD35644	12500	24780	120	1570	1645	798	106	122	65	100	98	0	1859	1880	890	116	130	53	100	98	0	0.84	0.872	0.855	0.89	1.247	0.878	0.98	120	589	3207	3303	-0.252	1464	1743	1539	1764	0
3	14	7		LD35950	12700	24780	130	2298	2243	518	106	117	48	100	100	0	2244	2159	488	118	127	49	100	100	0	1.031	1.047	1.05	1.053	1.128	1.05	0.988	120	544	4318	4178	0.044	2192	2126	2137	2041	0
3	15	7		LD36125	12880	24770	150	177	779	1114	119	131	52	51	40	0	172	625	869	125	132	43	51	40	0	1.234	1.32	1.273	1.203	2.085	1.292	0.978	156	616	105	1160	0.303	58	47	660	500	-50
3	16	7		LD36256	13070	24780	120	1963	1855	528	112	121	40	100	100	0	1925	1840	516	114	124	42	100	100	0	1.022	1.01	1.013	1.018	1.137	1.007	0.988	120	523	3662	3469	0.032	1851	1811	1743	1726	0
3	17	7		LD36705	13280	24770	120	2742	2796	1099	120	126	44	100	100	0	1499	1565	644	119	130	51	100	99	0	1.9	1.851	1.842	1.9	1.21	1.828	0.987	120	592	4002	4122	0.926	2622	1380	2676	1446	0
3	18	7		LD37139	13480	24770	130	1469	1422	406	118	128	51	100	100	0	2356	2271	635	126	138	60	100	100	0	0.606	0.608	0.603	0.615	1.185	0.609	0.983	120	579	3581	3449	-0.723	1351	2230	1304	2145	0
3	19	7		LD40095	13670	24780	130	2109	1999	539	108	119	49	100	100	0	2223	2099	561	121	131	52	99	99	0	0.952	0.956	0.958	0.984	1.295	0.958	0.989	120	567	4103	3869	-0.071	2001	2102	1891	1978	0
3	20	7		LD40483	13860	24770	130	3922	3750	973	117	123	40	100	100	0	2820	2636	769	123	129	39	100	100	0	1.411	1.446	1.439	1.491	1.205	1.421	0.988	120	582	6502	6146	0.497	3805	2697	3633	2513	0
3	21	7		LD40504	14060	24770	130	1962	1871	479	126	131	38	100	100	0	1955	1828	512	128	136	39	100	100	0	1.005	1.026	1.017	1.059	1.251	1.013	0.985	120	582	3663	3445	0.007	1836	1827	1745	1700	0
3	22	7		LD40833	14250	24780	130	2401	2275	600	100	110	47	100	100	0	3254	3135	831	115	123	52	100	100	0	0.733	0.72	0.723	0.727	1.155	0.718	0.986	120	647	5440	5195	-0.448	2301	3139	2175	3020	0
3	1	8		LD41157	10150	24970	130	1778	1716	466	83	90	33	100	100	0	1518	1477	415	95	104	38	100	100	0	1.191	1.182	1.173	1.192	1.123	1.165	0.987	120	662	3118	3015	0.252	1695	1423	1633	1382	0
3	2	8		LD41365	10340	24970	120	708	815	395	111	143	136	97	89	0	1005	1041	428	123	151	129	98	92	0	0.677	0.767	0.744	0.737	1.25	0.918	0.932	120	514	1479	1622	-0.563	597	882	704	918	0
3	3	8		LD43867	10540	24970	130	2218	2176	566	125	150	126	100	100	0	2496	2427	615	134	161	120	100	100	0	0.886	0.894	0.893	0.894	1.113	0.897	0.987	120	596	4455	4344	-0.174	2093	2362	2051	2293	0
3	4	8		LD43883	10740	24970	120	1222	1166	519	93	98	33	100	100	0	2010	1962	894	111	120	46	100	99	0	0.595	0.58	0.569	0.585	1.287	0.577	0.983	120	528	3028	2924	-0.75	1129	1899	1073	1851	0
3	5	8		LD44327	10930	24970	120	724	810	366	96	100	28	100	100	0	1148	1239	498	114	120	34	100	100	0	0.607	0.635	0.622	0.621	1.237	0.655	0.967	120	500	1662	1839	-0.719	628	1034	714	1125	0
3	6	8		LD44732	11120	24970	120	1511	1461	465	123	132	63	100	99	0	1691	1591	475	136	148	49	99	99	0	0.893	0.92	0.928	0.929	1.291	0.931	0.982	120	529	2943	2793	-0.164	1388	1555	1338	1455	0
3	7	8		LD45115	11320	24960	130	2972	3056	1165	141	170	98	100	100	0	2057	2097	822	154	184	95	100	98	0	1.488	1.5	1.508	1.55	1.2	1.487	0.983	120	599	4734	4858	0.573	2831	1903	2915	1943	0
3	8	8		LD45253	11510	24970	120	2832	2824	873	141	175	99	100	100	0	2098	2039	640	154	184	95	100	100	0	1.384	1.423	1.413	1.443	1.136	1.422	0.988	120	571	4635	4568	0.469	2691	1944	2683	1885	0
3	9	8		LD46621	11730	24980	100	1349	1340	402	153	166	73	100	98	0	1380	1313	395	164	180	77	98	98	0	0.984	1.033	1.031	1.058	1.212	1.033	0.986	80	446	2412	2336	-0.024	1196	1216	1187	1149	0
3	10	8		LD46714	11910	24970	130	1467	1417	324	112	124	65	100	99	0	1544	1507	333	127	141	64	99	99	0	0.956	0.946	0.95	0.954	1.158	0.951	0.985	120	560	2772	2685	-0.065	1355	1417	1305	1380	0
3	11	8		LD46766	12100	24970	120	1231	1215	242	106	114	53	100	100	0	1818	1794	325	123	130	46	100	100	0	0.664	0.664	0.667	0.659	1.102	0.668	0.986	120	525	2820	2780	-0.591	1125	1695	1109	1671	0
3	12	8		LD47425	12300	24970	120	2910	2852	595	111	116	35	100	100	0	1693	1643	353	125	131	32	100	100	0	1.785	1.806	1.806	1.823	1.117	1.8	0.99	120	514	4367	4259	0.836	2799	1568	2741	1518	0
3	13	8		LD47479	12490	24970	120	917	904	182	101	104	25	100	100	0	1192	1199	266	113	119	29	100	100	0	0.756	0.739	0.745	0.742	1.109	0.733	0.981	120	514	1895	1889	-0.403	816	1079	803	1086	0
3	14	8		LD47553	12690	24970	120	1997	1914	481	113	126	60	100	100	0	1906	1826	445	124	135	48	99	99	0	1.057	1.058	1.064	1.053	1.101	1.059	0.99	120	542	3666	3503	0.08	1884	1782	1801	1702	0
3	15	8		GM13193	12900	24970	120	3800	3776	845	139	152	58	100	100	0	2453	2399	519	142	153	47	100	100	0	1.584	1.611	1.619	1.611	1.073	1.616	0.991	120	507	5972	5894	0.664	3661	2311	3637	2257	0
3	16	8		GM13209	13080	24970	130	2315	2281	543	131	137	38	100	100	0	1932	1911	456	132	140	37	100	100	0	1.213	1.209	1.201	1.217	1.116	1.206	0.99	120	535	3984	3929	0.279	2184	1800	2150	1779	0
3	17	8		GM13341	13270	24980	120	5447	5293	973	136	151	113	100	100	0	3452	3348	617	137	150	92	100	100	0	1.602	1.606	1.608	1.608	1.068	1.604	0.991	120	558	8626	8368	0.68	5311	3315	5157	3211	0
3	18	8		GM13460	13480	24970	120	637	641	218	140	159	120	96	86	0	911	895	254	142	161	102	100	98	0	0.646	0.665	0.649	0.631	1.283	0.691	0.944	120	543	1266	1254	-0.63	497	769	501	753	0
3	19	8		GM13876	13670	24970	130	1428	1400	270	115	125	55	100	100	0	1384	1342	249	125	137	58	100	100	0	1.043	1.056	1.056	1.057	1.108	1.052	0.98	120	565	2572	2502	0.061	1313	1259	1285	1217	0
3	20	8		GM14115	13870	24970	130	1967	1871	396	114	121	42	100	100	0	3284	3196	656	123	131	43	100	100	0	0.586	0.572	0.568	0.569	1.115	0.57	0.985	120	582	5014	4830	-0.771	1853	3161	1757	3073	0
3	21	8		LD21102	14060	24970	130	5734	5587	1227	124	128	40	100	100	0	2544	2425	495	127	136	46	100	100	0	2.321	2.377	2.368	2.391	1.155	2.402	0.987	120	561	8027	7761	1.215	5610	2417	5463	2298	0
3	22	8		LD21207	14250	24960	130	2832	2767	843	104	111	40	100	100	0	3621	3435	1010	114	124	48	100	100	0	0.778	0.802	0.803	0.807	1.207	0.801	0.986	120	629	6235	5984	-0.362	2728	3507	2663	3321	0
3	1	9		LD21247	10150	25170	130	2158	2123	557	78	85	32	100	100	0	1826	1778	474	92	99	34	100	99	0	1.2	1.213	1.211	1.235	1.202	1.211	0.99	120	663	3814	3731	0.262	2080	1734	2045	1686	0
3	2	9		LD21275	10350	25160	130	2408	2359	596	113	132	104	100	99	0	2177	2107	566	123	143	104	100	98	0	1.117	1.132	1.126	1.153	1.145	1.121	0.988	120	582	4349	4230	0.16	2295	2054	2246	1984	0
3	3	9		LD21309	10540	25160	120	3049	2926	957	122	134	60	100	100	0	1764	1695	573	134	146	57	99	98	0	1.796	1.796	1.795	1.901	1.361	1.776	0.99	120	530	4557	4365	0.845	2927	1630	2804	1561	0
3	4	9		LD21347	10740	25170	120	1776	1781	260	97	105	49	100	100	0	2236	2200	333	113	120	38	100	100	0	0.791	0.807	0.809	0.809	1.095	0.801	0.988	120	529	3802	3771	-0.339	1679	2123	1684	2087	0
3	5	9		LD21768	10930	25160	130	1542	1501	299	101	104	27	100	100	0	1707	1686	371	118	124	34	100	100	0	0.907	0.893	0.888	0.912	1.21	0.884	0.985	120	561	3030	2968	-0.141	1441	1589	1400	1568	0
3	6	9		LD21841	11120	25160	120	1363	1337	349	119	126	42	100	100	0	1757	1709	469	137	149	52	99	99	0	0.768	0.775	0.781	0.802	1.433	0.766	0.985	120	497	2864	2790	-0.381	1244	1620	1218	1572	0
3	7	9		LD21956	11320	25170	120	3955	3946	1121	122	132	57	100	100	0	3072	2924	869	135	151	85	100	100	0	1.305	1.371	1.371	1.395	1.166	1.368	0.987	120	568	6770	6613	0.384	3833	2937	3824	2789	0
3	8	9		LD22082	11520	25160	130	5389	5293	1371	125	145	97	100	100	0	3062	2971	781	132	149	87	100	99	0	1.797	1.82	1.835	1.847	1.158	1.811	0.992	120	584	8194	8007	0.845	5264	2930	5168	2839	0
3	9	9		LD22216	11710	25170	120	1320	1338	314	139	159	103	100	100	0	1433	1436	344	145	164	95	100	99	0	0.917	0.929	0.926	0.938	1.159	0.923	0.984	120	537	2469	2490	-0.125	1181	1288	1199	1291	0
3	10	9		LD22387	11910	25160	120	1753	1888	847	109	119	59	100	100	0	2255	2449	1165	122	132	53	100	100	0	0.771	0.765	0.759	0.785	1.277	0.751	0.974	120	529	3777	4106	-0.376	1644	2133	1779	2327	0
3	11	9		LD22866	12100	25170	120	2029	1878	572	98	104	52	100	99	0	2638	2524	767	114	121	46	98	98	0	0.765	0.739	0.743	0.747	1.268	0.737	0.99	120	529	4455	4190	-0.386	1931	2524	1780	2410	0
3	12	9		LD23157	12300	25160	130	1642	1628	398	102	108	28	100	100	0	1840	1778	451	122	128	33	100	99	0	0.896	0.921	0.918	0.945	1.277	0.909	0.988	120	566	3258	3182	-0.158	1540	1718	1526	1656	0
3	13	9		LD23505	12490	25160	130	1590	1484	393	109	113	29	100	100	0	2200	2024	591	124	131	37	98	98	0	0.713	0.724	0.724	0.753	1.318	0.71	0.988	120	580	3557	3275	-0.487	1481	2076	1375	1900	0
3	14	9		LD23513	12690	25160	120	3225	3120	655	118	123	31	100	100	0	2480	2468	474	131	139	44	100	100	0	1.323	1.285	1.282	1.277	1.088	1.291	0.991	120	514	5456	5339	0.403	3107	2349	3002	2337	0
3	15	9		LD23542	12880	25160	120	947	935	251	126	133	41	99	99	0	1303	1264	324	139	149	44	99	99	0	0.705	0.719	0.713	0.713	1.137	0.723	0.976	120	515	1985	1934	-0.504	821	1164	809	1125	0
3	16	9		LD23613	13070	25160	120	2259	2438	1161	122	126	32	100	100	0	1459	1566	793	131	139	36	100	99	0	1.609	1.614	1.61	1.676	1.239	1.576	0.985	120	512	3465	3751	0.686	2137	1328	2316	1435	0
3	17	9		GH14162	13270	25170	130	964	925	213	125	139	113	100	98	0	1542	1462	358	135	150	94	99	98	0	0.596	0.603	0.602	0.604	1.191	0.595	0.977	120	563	2246	2127	-0.746	839	1407	800	1327	0
3	18	9		GH14278	13470	25160	120	2769	2804	1303	133	148	122	100	99	0	2403	2407	1112	141	159	100	99	98	0	1.165	1.179	1.153	1.185	1.189	1.179	0.986	120	515	4898	4937	0.221	2636	2262	2671	2266	0
3	19	9		GH14313	13660	25160	120	3058	3138	721	115	123	54	100	100	0	3563	3634	859	125	135	52	100	100	0	0.856	0.861	0.855	0.864	1.116	0.857	0.99	120	529	6381	6532	-0.224	2943	3438	3023	3509	0
3	20	9		GH14327	13860	25160	130	1597	1543	389	111	117	39	100	100	0	1757	1702	454	122	130	44	100	100	0	0.909	0.906	0.897	0.924	1.211	0.892	0.985	120	597	3121	3012	-0.138	1486	1635	1432	1580	0
3	21	9		GH14380	14060	25160	120	934	977	270	114	118	37	100	100	0	1865	1891	443	125	132	42	100	100	0	0.471	0.489	0.486	0.48	1.153	0.495	0.972	120	496	2560	2629	-1.085	820	1740	863	1766	0
3	22	9		GH14389	14250	25160	140	1363	1419	592	98	105	36	100	100	0	1502	1496	635	107	118	47	100	100	0	0.907	0.951	0.937	0.972	1.23	0.947	0.983	156	750	2660	2710	-0.141	1265	1395	1321	1389	0
3	1	10		GH14710	10150	25350	130	2214	2138	402	77	87	39	100	100	0	1300	1282	262	94	103	36	100	100	0	1.772	1.735	1.733	1.754	1.126	1.715	0.985	120	664	3343	3249	0.825	2137	1206	2061	1188	0
3	2	10		GH14739	10350	25360	120	3290	3243	1257	109	116	48	100	100	0	1170	1204	476	118	126	47	99	99	0	3.024	2.886	2.924	2.958	1.199	2.855	0.984	120	543	4233	4220	1.596	3181	1052	3134	1086	0
3	3	10		GH14842	10550	25360	120	1758	1722	497	109	118	50	100	100	0	2054	2045	560	122	130	40	100	100	0	0.854	0.839	0.847	0.838	1.136	0.844	0.988	120	529	3581	3536	-0.229	1649	1932	1613	1923	0
3	4	10		GH14950	10740	25360	120	720	719	174	95	101	34	100	99	0	573	567	135	109	117	32	98	98	0	1.347	1.362	1.346	1.381	1.235	1.361	0.964	120	514	1089	1082	0.43	625	464	624	458	0
3	5	10		GH01077	10930	25360	120	1514	1453	421	95	101	31	100	100	0	1706	1678	487	111	120	37	100	100	0	0.89	0.867	0.864	0.863	1.143	0.866	0.985	120	510	3014	2925	-0.169	1419	1595	1358	1567	0
3	6	10		GH01093	11120	25350	150	129	267	410	101	108	47	32	18	0	145	299	460	120	132	80	20	15	0	1.12	0.927	0.954	0.939	2.455	0.868	0.959	156	703	53	345	0.163	28	25	166	179	-50
3	7	10		GH01761	11310	25340	90	889	853	239	104	125	123	100	94	0	1940	1821	485	130	186	273	100	94	0	0.434	0.443	0.439	0.435	1.182	0.443	0.976	52	356	2595	2440	-1.205	785	1810	749	1691	0
3	8	10		GH01880	11510	25360	120	2448	2522	1020	102	119	93	100	100	0	1982	2141	859	117	155	206	99	97	0	1.258	1.196	1.189	1.197	1.169	1.196	0.988	120	576	4211	4444	0.331	2346	1865	2420	2024	0
3	9	10		GH02265	11710	25360	120	693	733	242	112	123	91	100	99	0	1179	1186	355	125	135	83	100	99	0	0.551	0.585	0.579	0.578	1.19	0.593	0.967	120	528	1635	1682	-0.859	581	1054	621	1061	0
3	10	10		GH02377	11910	25360	120	1673	1955	1051	106	114	37	100	100	0	1539	1747	899	119	126	38	100	99	0	1.104	1.136	1.129	1.124	1.142	1.146	0.986	120	528	2987	3477	0.142	1567	1420	1849	1628	0
3	11	10		GH02452	12100	25360	120	773	938	563	95	100	28	100	100	0	1522	1713	852	110	115	29	100	100	0	0.48	0.526	0.499	0.491	1.218	0.563	0.967	120	514	2090	2446	-1.058	678	1412	843	1603	0
3	12	10		GH02677	12290	25350	130	1603	1873	945	102	109	31	100	100	0	1952	2323	1216	119	128	39	100	99	0	0.819	0.804	0.781	0.84	1.359	0.791	0.971	120	581	3334	3975	-0.288	1501	1833	1771	2204	0
3	13	10		GH03511	12490	25360	120	1749	1815	685	112	118	32	100	100	0	2513	2479	893	127	137	42	100	100	0	0.686	0.724	0.721	0.716	1.152	0.729	0.984	120	544	4023	4055	-0.544	1637	2386	1703	2352	0
3	14	10		GH03691	12690	25350	130	2582	2525	588	115	118	29	100	100	0	1835	1781	443	131	139	41	100	100	0	1.448	1.461	1.445	1.495	1.226	1.444	0.982	120	583	4171	4060	0.534	2467	1704	2410	1650	0
3	15	10		GH03852	12880	25360	120	1329	1306	482	116	121	32	100	100	0	2642	2552	893	134	145	54	100	100	0	0.484	0.492	0.487	0.488	1.176	0.495	0.976	120	529	3721	3608	-1.048	1213	2508	1190	2418	0
3	16	10		GH04046	13080	25350	120	932	947	359	111	115	32	100	100	0	1669	1715	659	128	135	40	100	100	0	0.533	0.527	0.513	0.527	1.226	0.526	0.972	120	529	2362	2423	-0.908	821	1541	836	1587	0
3	17	10		GH04113	13270	25350	120	2509	2356	707	105	111	41	100	100	0	2162	2060	687	121	131	51	100	100	0	1.178	1.161	1.151	1.204	1.215	1.142	0.986	120	496	4445	4190	0.236	2404	2041	2251	1939	0
3	18	10		GH04404	13470	25350	120	865	997	499	116	123	51	100	98	0	1823	1875	773	132	142	52	99	99	0	0.443	0.505	0.478	0.496	1.322	0.528	0.93	120	544	2440	2624	-1.175	749	1691	881	1743	0
3	19	10		GH22790	13670	25360	120	1703	1647	397	108	113	47	100	100	0	2385	2276	564	125	132	46	100	100	0	0.706	0.715	0.718	0.716	1.105	0.713	0.987	120	530	3855	3690	-0.503	1595	2260	1539	2151	0
3	20	10		GH22838	13860	25360	120	3285	3163	1237	99	106	35	100	100	0	2254	2146	769	117	125	41	100	100	0	1.491	1.51	1.488	1.503	1.158	1.538	0.977	120	543	5323	5093	0.576	3186	2137	3064	2029	0
3	21	10		GH22841	14060	25350	130	2246	2197	742	102	107	36	100	100	0	2941	2830	998	118	127	44	100	100	0	0.759	0.772	0.771	0.794	1.185	0.765	0.987	120	594	4967	4807	-0.397	2144	2823	2095	2712	0
3	22	10		GH22922	14250	25360	130	2071	2060	420	87	94	29	100	100	0	1847	1820	367	101	110	37	100	100	0	1.136	1.148	1.149	1.149	1.087	1.146	0.989	120	646	3730	3692	0.184	1984	1746	1973	1719	0
3	1	11		GH22984	10160	25550	130	939	933	200	76	83	39	100	100	0	1860	1777	408	93	100	39	100	100	0	0.488	0.509	0.508	0.516	1.165	0.499	0.977	120	679	2630	2541	-1.034	863	1767	857	1684	0
3	2	11		GH23019	10350	25550	130	3648	3491	823	89	97	43	100	100	0	2298	2150	542	104	113	43	100	100	0	1.622	1.663	1.65	1.698	1.178	1.635	0.986	120	568	5753	5448	0.698	3559	2194	3402	2046	0
3	3	11		GH23626	10550	25550	130	1147	1093	313	103	113	50	100	99	0	2153	2037	599	116	129	54	99	98	0	0.513	0.515	0.516	0.525	1.275	0.514	0.982	120	608	3081	2911	-0.964	1044	2037	990	1921	0
3	4	11		GH23732	10740	25560	130	2724	2624	840	92	101	39	100	100	0	1951	1900	585	107	117	43	99	98	0	1.427	1.412	1.42	1.437	1.232	1.431	0.979	120	567	4476	4325	0.513	2632	1844	2532	1793	0
3	5	11		GH23838	10930	25560	130	1622	1585	554	85	91	32	100	100	0	1853	1808	609	100	108	32	100	100	0	0.877	0.878	0.877	0.884	1.23	0.882	0.983	120	557	3290	3208	-0.19	1537	1753	1500	1708	0
3	6	11		GH23891	11130	25560	120	1161	1168	353	81	87	27	100	100	0	1700	1674	503	98	106	31	100	100	0	0.674	0.69	0.69	0.691	1.208	0.688	0.969	120	509	2682	2663	-0.569	1080	1602	1087	1576	0
3	7	11		GH23955	11320	25560	130	1969	1843	605	84	97	73	100	100	0	2196	2114	678	104	130	151	100	98	0	0.901	0.875	0.884	0.875	1.199	0.876	0.977	120	622	3977	3769	-0.15	1885	2092	1759	2010	0
3	8	11		GH24078	11520	25550	130	4166	4432	1286	96	100	32	100	100	0	4256	4419	1364	113	122	45	100	100	0	0.982	1.007	1.006	1.011	1.118	0.989	0.979	120	566	8213	8642	-0.026	4070	4143	4336	4306	0
3	9	11		GH24669	11710	25550	120	1347	1368	313	102	109	35	100	100	0	1876	1888	407	120	128	40	100	100	0	0.709	0.716	0.726	0.714	1.124	0.717	0.979	120	500	3001	3034	-0.496	1245	1756	1266	1768	0
3	10	11		GH24702	11900	25550	120	2601	2656	1103	112	121	46	100	100	0	1390	1460	612	125	134	41	100	99	0	1.968	1.906	1.847	1.984	1.334	1.907	0.962	120	516	3754	3879	0.976	2489	1265	2544	1335	0
3	11	11		GH25014	12100	25560	130	1001	1022	321	102	112	39	100	100	0	1494	1465	455	116	127	42	100	99	0	0.652	0.682	0.691	0.688	1.225	0.679	0.974	120	563	2277	2269	-0.616	899	1378	920	1349	0
3	12	11		GH25251	12300	25550	130	777	783	163	100	106	32	100	100	0	1433	1426	281	115	124	40	100	100	0	0.514	0.521	0.515	0.518	1.123	0.518	0.977	120	578	1995	1994	-0.961	677	1318	683	1311	0
3	13	11		GH25390	12500	25550	120	1642	1820	744	105	106	29	100	100	0	1157	1269	535	119	123	36	100	100	0	1.481	1.491	1.464	1.51	1.193	1.477	0.976	120	498	2575	2865	0.566	1537	1038	1715	1150	0
3	14	11		GH25507	12680	25550	130	1713	1670	332	100	103	27	100	100	0	2174	2123	450	116	121	32	100	100	0	0.784	0.782	0.777	0.79	1.148	0.775	0.988	120	563	3671	3577	-0.351	1613	2058	1570	2007	0
3	15	11		GH26270	12880	25550	120	1283	1260	329	103	107	30	100	100	0	1446	1377	395	120	129	49	100	100	0	0.89	0.92	0.922	0.94	1.195	0.91	0.971	120	528	2506	2414	-0.168	1180	1326	1157	1257	0
3	16	11		GH26380	13080	25550	130	1650	1639	357	96	101	29	100	100	0	3063	3021	710	114	123	40	100	100	0	0.527	0.531	0.531	0.534	1.109	0.524	0.983	120	578	4503	4450	-0.924	1554	2949	1543	2907	0
3	17	11		GH26458	13280	25550	140	463	482	195	88	95	34	99	97	0	873	949	442	107	114	40	98	97	0	0.49	0.468	0.462	0.477	1.337	0.456	0.957	156	600	1141	1236	-1.03	375	766	394	842	0
3	18	11		GH26613	13460	25550	120	1446	1421	464	101	107	30	100	100	0	2790	2685	938	121	130	43	100	99	0	0.504	0.515	0.51	0.53	1.282	0.508	0.979	120	507	4014	3884	-0.989	1345	2669	1320	2564	0
3	19	11		GH26628	13670	25550	120	1873	1933	807	97	104	33	100	100	0	2425	2419	987	120	129	46	100	99	0	0.77	0.799	0.791	0.807	1.323	0.802	0.978	120	528	4081	4135	-0.376	1776	2305	1836	2299	0
3	20	11		GH26663	13860	25560	130	854	842	177	84	89	27	100	100	0	1607	1560	340	104	115	40	100	100	0	0.512	0.521	0.523	0.522	1.139	0.518	0.974	120	562	2273	2214	-0.965	770	1503	758	1456	0
3	21	11		LD35138	14050	25560	120	1370	1436	425	83	88	27	100	100	0	2322	2395	684	102	115	45	100	100	0	0.58	0.59	0.589	0.588	1.177	0.589	0.968	120	542	3507	3646	-0.787	1287	2220	1353	2293	0
3	22	11		LD35174	14260	25550	130	1115	1085	267	80	84	27	100	100	0	1459	1398	360	94	105	38	100	100	0	0.758	0.771	0.768	0.783	1.169	0.76	0.977	120	680	2400	2309	-0.399	1035	1365	1005	1304	0
3	1	12		LD35228	10160	25750	130	916	895	188	73	78	30	100	100	0	1202	1176	261	88	96	39	100	100	0	0.757	0.756	0.751	0.76	1.153	0.739	0.973	120	709	1957	1910	-0.402	843	1114	822	1088	0
3	2	12		LD35238	10380	25740	120	925	938	452	81	94	53	100	97	0	1326	1238	607	97	114	60	98	95	0	0.687	0.751	0.752	0.776	1.315	0.749	0.98	120	566	2073	1998	-0.542	844	1229	857	1141	0
3	3	12		LD35279	10560	25760	100	1098	1080	365	94	110	55	100	100	0	1366	1321	463	107	130	65	100	100	0	0.797	0.812	0.81	0.816	1.112	0.81	0.982	80	425	2263	2200	-0.327	1004	1259	986	1214	0
3	4	12		LD35296	10760	25750	120	958	1127	765	90	108	94	91	86	0	1065	1180	795	103	117	57	94	91	0	0.902	0.963	0.943	0.956	1.344	0.961	0.981	120	533	1830	2114	-0.148	868	962	1037	1077	0
3	5	12		LD36162	10950	25740	130	1736	1822	1087	81	96	91	100	98	0	887	953	599	95	107	52	98	95	0	2.09	2.029	2.034	2.19	1.315	1.954	0.976	120	527	2447	2599	1.063	1655	792	1741	858	0
3	6	12		LD36304	11130	25740	120	1016	1032	423	76	84	35	100	100	0	1927	1897	853	91	103	45	100	100	0	0.512	0.529	0.529	0.555	1.306	0.517	0.973	120	496	2776	2762	-0.966	940	1836	956	1806	0
3	7	12		LD36410	11330	25740	120	2418	2345	908	76	88	41	100	100	0	1479	1417	570	91	106	46	100	100	0	1.687	1.711	1.68	1.768	1.301	1.698	0.978	120	526	3730	3595	0.755	2342	1388	2269	1326	0
3	8	12		LD36415	11520	25740	120	1505	1483	642	84	93	39	100	100	0	1586	1542	711	98	111	46	99	99	0	0.955	0.969	0.965	1.027	1.373	0.954	0.973	120	514	2909	2843	-0.066	1421	1488	1399	1444	0
3	9	12		LD36501	11710	25740	120	1734	1686	536	93	105	62	100	100	0	1576	1515	535	106	118	49	100	100	0	1.116	1.131	1.123	1.173	1.24	1.114	0.978	120	543	3111	3002	0.159	1641	1470	1593	1409	0
3	10	12		LD36616	11920	25740	120	4445	4247	1262	101	116	63	100	100	0	1398	1372	385	113	126	49	100	99	0	3.381	3.293	3.291	3.322	1.246	3.335	0.979	120	541	5629	5405	1.757	4344	1285	4146	1259	0
3	11	12		LD37115	12110	25740	120	1053	1067	356	93	101	34	100	100	0	1534	1503	502	108	116	42	99	99	0	0.673	0.698	0.688	0.708	1.325	0.695	0.971	120	462	2386	2369	-0.571	960	1426	974	1395	0
3	12	12		LD37170	12290	25740	150	99	256	503	87	94	31	34	21	0	114	262	483	101	111	39	17	12	0	0.923	1.05	1.105	1.131	2.784	1.042	0.955	156	644	25	330	-0.115	12	13	169	161	-50
3	13	12		LD37206	12500	25740	130	2042	1997	479	83	92	37	100	100	0	2036	1981	501	97	109	44	100	100	0	1.01	1.016	1.02	1.025	1.152	1.008	0.982	120	575	3898	3798	0.015	1959	1939	1914	1884	0
3	14	12		LD37241	12690	25740	120	3114	2924	835	86	92	33	100	100	0	2437	2265	699	100	108	37	100	100	0	1.296	1.311	1.303	1.349	1.238	1.3	0.98	120	514	5365	5003	0.374	3028	2337	2838	2165	0
3	15	12		LD37277	12880	25740	120	1619	1649	523	91	99	39	100	100	0	1762	1735	565	106	118	49	100	100	0	0.923	0.956	0.949	0.975	1.217	0.951	0.977	120	512	3184	3187	-0.116	1528	1656	1558	1629	0
3	16	12		LD37516	13080	25740	120	1350	1328	365	87	96	41	100	100	0	1919	1841	534	104	115	48	100	99	0	0.696	0.714	0.716	0.73	1.208	0.708	0.981	120	542	3078	2978	-0.523	1263	1815	1241	1737	0
3	17	12		LD38226	13280	25740	120	1831	1762	463	82	89	34	100	100	0	1441	1376	322	97	105	36	100	100	0	1.301	1.314	1.313	1.301	1.122	1.327	0.985	120	494	3093	2959	0.38	1749	1344	1680	1279	0
3	18	12		LD38333	13470	25740	120	1989	2038	918	90	98	30	100	100	0	2290	2313	1087	108	119	45	99	99	0	0.87	0.883	0.877	0.916	1.336	0.872	0.978	120	528	4081	4153	-0.2	1899	2182	1948	2205	0
3	19	12		LD38432	13670	25740	120	1695	1573	667	90	96	30	100	100	0	1925	1792	776	110	117	39	99	99	0	0.884	0.882	0.881	0.915	1.32	0.874	0.983	120	528	3420	3165	-0.177	1605	1815	1483	1682	0
3	20	12		LD38553	13860	25750	120	704	700	158	80	86	29	100	100	0	1128	1108	255	95	107	41	100	100	0	0.604	0.612	0.618	0.612	1.144	0.609	0.977	120	515	1657	1633	-0.727	624	1033	620	1013	0
3	21	12		LD38576	14060	25740	120	1231	1229	383	78	86	28	100	100	0	1864	1865	627	94	108	44	100	100	0	0.651	0.65	0.649	0.664	1.253	0.642	0.978	120	541	2923	2922	-0.618	1153	1770	1151	1771	0
3	22	12		LD38670	14270	25740	130	1741	1633	460	72	79	31	100	100	0	2026	1854	521	89	103	46	100	100	0	0.862	0.884	0.881	0.89	1.204	0.88	0.982	120	687	3606	3326	-0.215	1669	1937	1561	1765	0
3	1	13		LP03286	10150	25940	130	1748	1764	264	70	75	25	100	100	0	1918	1962	330	86	94	35	100	100	0	0.916	0.903	0.892	0.908	1.106	0.89	0.988	120	696	3510	3570	-0.127	1678	1832	1694	1876	0
3	2	13		LP03459	10360	25940	130	617	590	147	75	83	34	100	99	0	1176	1120	308	92	105	53	99	98	0	0.5	0.501	0.502	0.518	1.377	0.494	0.969	120	614	1626	1543	-1	542	1084	515	1028	0
3	3	13		LP03649	10550	25940	120	2438	2437	763	84	95	46	100	100	0	2987	2946	912	99	113	51	100	100	0	0.815	0.826	0.825	0.825	1.155	0.826	0.987	120	522	5242	5200	-0.295	2354	2888	2353	2847	0
3	4	13		LP03829	10740	25940	130	4821	4493	1382	91	117	116	100	100	0	1094	1032	313	105	119	52	99	98	0	4.783	4.749	4.734	4.841	1.187	4.755	0.969	120	583	5719	5329	2.258	4730	989	4402	927	0
3	5	13		LP04383	10940	25940	130	1513	1458	360	87	115	138	100	98	0	1335	1291	342	98	110	53	100	99	0	1.153	1.149	1.142	1.178	1.183	1.127	0.978	120	575	2663	2564	0.205	1426	1237	1371	1193	0
3	6	13		LP04941	11130	25940	130	2187	2073	488	82	91	39	100	100	0	1754	1658	416	94	105	46	100	100	0	1.268	1.273	1.276	1.29	1.128	1.258	0.987	120	582	3765	3555	0.343	2105	1660	1991	1564	0
3	7	13		LP07340	11330	25950	130	2148	2022	561	79	89	42	100	100	0	2013	1928	503	90	101	42	100	100	0	1.076	1.057	1.053	1.056	1.127	1.076	0.981	120	595	3992	3781	0.106	2069	1923	1943	1838	0
3	8	13		LP07668	11520	25940	120	1065	1014	265	76	83	30	100	100	0	1688	1554	433	89	101	38	100	100	0	0.619	0.64	0.635	0.652	1.219	0.633	0.979	120	526	2588	2403	-0.693	989	1599	938	1465	0
3	9	13		LP07906	11720	25940	120	1084	1094	278	82	88	45	100	100	0	2040	2023	542	95	107	46	100	100	0	0.515	0.525	0.519	0.531	1.173	0.523	0.983	120	544	2947	2940	-0.957	1002	1945	1012	1928	0
3	10	13		LP08070	11910	25940	120	993	994	197	87	97	55	100	100	0	1398	1353	286	101	111	46	100	100	0	0.699	0.724	0.728	0.733	1.183	0.72	0.979	120	529	2203	2159	-0.518	906	1297	907	1252	0
3	11	13		LP08544	12110	25940	120	1791	1745	761	86	94	46	100	100	0	1867	1883	861	99	111	51	99	97	0	0.964	0.93	0.919	0.963	1.377	0.918	0.971	120	557	3473	3443	-0.052	1705	1768	1659	1784	0
3	12	13		LP08674	12310	25940	120	2240	2254	877	80	90	48	100	99	0	1747	1723	690	93	105	48	98	98	0	1.306	1.334	1.322	1.414	1.413	1.326	0.984	120	514	3814	3804	0.385	2160	1654	2174	1630	0
3	13	13		LP10272	12500	25940	130	1135	1107	293	74	81	30	100	100	0	1489	1428	421	88	98	38	100	100	0	0.757	0.771	0.769	0.79	1.175	0.761	0.982	120	581	2462	2373	-0.401	1061	1401	1033	1340	0
3	14	13		LP10922	12690	25940	120	2029	1994	549	74	80	33	100	100	0	2209	2109	609	88	95	31	100	100	0	0.922	0.95	0.942	0.963	1.199	0.944	0.982	120	511	4076	3941	-0.118	1955	2121	1920	2021	0
3	15	13		LP11035	12880	25940	150	93	223	449	82	91	40	25	19	0	104	234	471	97	110	55	17	12	0	1.571	1.029	1.088	1.169	2.807	0.948	0.958	156	681	18	278	0.652	11	7	141	137	-50
3	16	13		LP11159	13080	25940	120	1329	1279	302	78	85	28	100	100	0	2191	2132	521	95	107	51	100	100	0	0.597	0.59	0.592	0.597	1.171	0.585	0.979	120	508	3347	3238	-0.745	1251	2096	1201	2037	0
3	17	13		SD01032	13270	25940	150	83	180	336	77	84	36	20	14	0	104	204	370	92	99	34	24	14	0	0.5	0.92	0.923	0.839	3.226	0.906	0.938	156	675	18	215	-1	6	12	103	112	-50
3	18	13		SD01193	13470	25940	120	1633	1589	443	80	84	27	100	100	0	1980	1886	602	97	103	33	100	100	0	0.825	0.843	0.863	0.864	1.229	0.827	0.973	120	540	3436	3298	-0.278	1553	1883	1509	1789	0
3	19	13		SD01637	13670	25940	120	2049	2032	603	86	90	27	100	100	0	2122	2064	583	101	109	36	100	100	0	0.971	0.991	0.98	0.985	1.147	0.995	0.984	120	543	3984	3909	-0.042	1963	2021	1946	1963	0
3	20	13		SD01736	13860	25940	120	1853	1753	520	90	95	35	100	100	0	1762	1689	490	101	109	36	100	100	0	1.061	1.047	1.056	1.054	1.158	1.052	0.984	120	528	3424	3251	0.086	1763	1661	1663	1588	0
3	21	13		SD01812	14060	25940	120	1341	1316	459	85	94	48	100	100	0	1457	1434	528	96	108	49	99	99	0	0.923	0.92	0.921	0.964	1.444	0.912	0.983	120	542	2617	2569	-0.116	1256	1361	1231	1338	0
3	22	13		SD02086	14250	25940	120	1014	965	329	73	80	31	100	100	0	1461	1428	461	88	99	41	100	100	0	0.685	0.666	0.653	0.666	1.203	0.669	0.977	120	596	2314	2232	-0.545	941	1373	892	1340	0
3	1	14		SD02116	10160	26140	120	1572	1599	417	68	75	45	100	100	0	1500	1510	385	83	92	52	100	100	0	1.061	1.073	1.066	1.071	1.154	1.076	0.981	120	609	2921	2958	0.086	1504	1417	1531	1427	0
3	2	14		SD02216	10360	26140	120	1622	1513	488	73	81	30	100	100	0	1444	1363	427	90	102	51	100	99	0	1.144	1.131	1.137	1.128	1.196	1.135	0.979	120	512	2903	2713	0.194	1549	1354	1440	1273	0
3	3	14		GH14073	10540	26140	130	887	834	255	86	95	40	100	100	0	1690	1589	505	99	117	54	100	100	0	0.503	0.502	0.509	0.503	1.159	0.499	0.979	120	599	2392	2238	-0.99	801	1591	748	1490	0
3	4	14		GH14470	10750	26140	120	1009	968	285	88	107	102	99	96	0	2184	2121	631	106	121	53	99	98	0	0.443	0.437	0.441	0.442	1.258	0.436	0.979	120	559	2999	2895	-1.174	921	2078	880	2015	0
3	5	14		GH14812	10940	26130	120	1382	1465	661	82	88	29	100	100	0	1886	1897	890	97	105	34	100	100	0	0.727	0.768	0.75	0.81	1.365	0.758	0.976	120	513	3089	3183	-0.461	1300	1789	1383	1800	0
3	6	14		GH15213	11120	26130	130	1918	1944	1008	82	89	34	100	98	0	1294	1317	732	94	103	34	95	94	0	1.53	1.522	1.512	1.712	1.539	1.489	0.971	120	564	3036	3085	0.614	1836	1200	1862	1223	0
3	7	14		GH15921	11320	26140	130	605	610	101	81	86	28	100	100	0	996	990	156	93	100	28	100	100	0	0.58	0.59	0.592	0.587	1.112	0.59	0.978	120	564	1427	1426	-0.785	524	903	529	897	0
3	8	14		GH16191	11520	26140	140	806	760	239	78	81	21	100	100	0	1666	1531	517	94	100	28	100	100	0	0.463	0.475	0.471	0.481	1.227	0.469	0.976	156	615	2300	2119	-1.111	728	1572	682	1437	0
3	9	14		GH18717	11710	26140	130	1187	1186	353	77	81	22	100	100	0	1740	1726	527	94	101	28	100	100	0	0.674	0.68	0.688	0.682	1.147	0.68	0.983	120	543	2756	2741	-0.568	1110	1646	1109	1632	0
3	10	14		GH19329	11900	26130	120	2300	2316	1110	75	81	26	100	100	0	2262	2307	1171	91	101	36	99	99	0	1.025	1.011	0.999	1.092	1.412	0.995	0.979	120	513	4396	4457	0.035	2225	2171	2241	2216	0
3	11	14		GH19483	12100	26140	120	1637	1594	504	77	82	27	100	100	0	1718	1679	532	93	101	35	100	100	0	0.96	0.956	0.942	0.966	1.179	0.951	0.98	120	545	3185	3103	-0.059	1560	1625	1517	1586	0
3	12	14		GH19628	12300	26130	120	975	955	358	76	85	47	100	99	0	1195	1186	495	92	104	47	99	98	0	0.815	0.803	0.807	0.838	1.277	0.779	0.97	120	543	2002	1973	-0.295	899	1103	879	1094	0
3	13	14		GH19655	12490	26140	130	1172	1127	301	71	75	28	100	100	0	1710	1643	491	87	94	30	100	100	0	0.678	0.679	0.674	0.691	1.191	0.663	0.974	120	567	2724	2612	-0.56	1101	1623	1056	1556	0
3	14	14		GH19849	12680	26140	130	3858	3827	623	69	73	24	100	100	0	1265	1227	210	85	90	26	100	100	0	3.211	3.291	3.294	3.309	1.092	3.316	0.985	120	579	4969	4900	1.683	3789	1180	3758	1142	0
3	15	14		GH23975	12880	26140	130	764	755	164	72	77	30	100	100	0	1352	1352	293	86	95	43	100	100	0	0.547	0.539	0.54	0.542	1.184	0.538	0.975	120	579	1958	1949	-0.871	692	1266	683	1266	0
3	16	14		GH24192	13080	26140	120	1623	1612	409	71	76	27	100	100	0	2178	2122	560	86	96	46	100	100	0	0.742	0.757	0.75	0.771	1.192	0.751	0.985	120	528	3644	3577	-0.431	1552	2092	1541	2036	0
3	17	14		GH24644	13270	26140	130	3398	3283	831	70	77	38	100	100	0	1639	1563	401	82	89	28	100	100	0	2.137	2.169	2.165	2.187	1.118	2.163	0.985	120	563	4885	4694	1.096	3328	1557	3213	1481	0
3	18	14		GH25366	13470	26140	130	871	851	191	79	87	41	100	100	0	1090	1075	220	91	96	29	100	100	0	0.793	0.785	0.785	0.781	1.164	0.788	0.969	120	580	1791	1756	-0.335	792	999	772	984	0
3	19	14		GH25466	13660	26140	130	517	502	90	86	89	27	100	100	0	858	852	154	98	103	29	100	100	0	0.567	0.552	0.553	0.551	1.138	0.551	0.967	120	582	1191	1170	-0.818	431	760	416	754	0
3	20	14		GH25629	13860	26140	130	2271	2155	517	89	99	55	100	100	0	1910	1798	454	101	110	48	100	100	0	1.206	1.217	1.233	1.226	1.116	1.204	0.979	120	596	3991	3763	0.27	2182	1809	2066	1697	0
3	21	14		GH26355	14060	26140	130	3252	3093	694	85	97	58	100	100	0	1579	1528	354	97	107	51	100	100	0	2.137	2.102	2.099	2.121	1.142	2.116	0.979	120	578	4649	4439	1.096	3167	1482	3008	1431	0
3	22	14		GH26763	14250	26130	130	1809	1852	466	79	85	29	100	100	0	1300	1324	323	90	97	28	99	99	0	1.43	1.437	1.441	1.434	1.132	1.447	0.982	120	645	2940	3007	0.516	1730	1210	1773	1234	0
3	1	15		GH27220	10160	26330	130	1746	1725	374	69	72	20	100	100	0	1817	1820	422	83	89	25	100	100	0	0.967	0.953	0.959	0.965	1.144	0.946	0.987	120	647	3411	3393	-0.048	1677	1734	1656	1737	0
3	2	15		GH27479	10350	26330	120	867	847	237	78	85	31	100	100	0	1393	1380	384	95	105	40	100	100	0	0.608	0.598	0.592	0.598	1.163	0.594	0.98	120	543	2087	2054	-0.718	789	1298	769	1285	0
3	3	15		GH27912	10560	26340	130	1281	1315	402	83	92	35	100	100	0	1869	1842	445	100	112	43	100	100	0	0.677	0.707	0.693	0.704	1.203	0.722	0.97	120	574	2967	2974	-0.562	1198	1769	1232	1742	0
3	4	15		GH28796	10730	26340	120	1423	1354	479	83	89	31	100	100	0	2144	2057	734	99	108	36	100	100	0	0.655	0.649	0.646	0.651	1.19	0.648	0.983	120	498	3385	3229	-0.61	1340	2045	1271	1958	0
3	5	15		GH01562	10930	26340	130	705	711	157	84	87	23	100	100	0	917	916	230	100	105	25	100	100	0	0.76	0.768	0.759	0.778	1.158	0.75	0.974	120	613	1438	1443	-0.396	621	817	627	816	0
3	6	15		GH02495	11130	26330	120	1576	1580	327	83	88	30	100	100	0	1337	1323	279	99	105	28	100	100	0	1.206	1.223	1.215	1.232	1.153	1.219	0.985	120	544	2731	2721	0.27	1493	1238	1497	1224	0
3	7	15		GH05702	11320	26330	130	2565	2521	415	81	85	21	100	100	0	2041	2024	384	98	103	30	100	100	0	1.278	1.267	1.261	1.277	1.128	1.245	0.982	120	581	4427	4366	0.354	2484	1943	2440	1926	0
3	8	15		GH06435	11520	26330	130	697	673	140	77	80	19	100	100	0	1305	1262	273	94	99	26	100	100	0	0.512	0.51	0.509	0.511	1.141	0.499	0.974	120	576	1831	1764	-0.966	620	1211	596	1168	0
3	9	15		GH06759	11720	26330	130	1208	1195	228	77	82	28	100	100	0	1778	1726	330	96	102	31	100	100	0	0.672	0.686	0.684	0.687	1.109	0.683	0.985	120	552	2813	2748	-0.573	1131	1682	1118	1630	0
3	10	15		GH07949	11900	26330	150	88	207	290	76	82	29	32	19	0	113	262	378	94	101	31	35	22	0	0.632	0.78	0.862	0.928	2.522	0.767	0.966	156	670	31	299	-0.663	12	19	131	168	-50
3	11	15		GH14260	12110	26330	130	1440	1416	381	74	78	22	100	100	0	1610	1572	451	92	99	35	99	99	0	0.9	0.907	0.898	0.946	1.407	0.89	0.983	120	581	2884	2822	-0.152	1366	1518	1342	1480	0
3	12	15		GH14524	12300	26340	130	594	586	115	71	76	31	100	100	0	1241	1198	254	87	96	37	100	99	0	0.453	0.464	0.47	0.471	1.244	0.457	0.969	120	579	1677	1626	-1.142	523	1154	515	1111	0
3	13	15		GH16917	12500	26330	130	2939	2904	474	67	72	30	100	100	0	1646	1635	275	83	89	28	100	100	0	1.837	1.828	1.835	1.834	1.096	1.817	0.99	120	564	4435	4389	0.878	2872	1563	2837	1552	0
3	14	15		GH20973	12690	26330	120	1904	1895	326	66	69	18	100	100	0	1187	1171	219	82	86	24	100	100	0	1.663	1.68	1.687	1.691	1.119	1.677	0.982	120	514	2943	2918	0.734	1838	1105	1829	1089	0
3	15	15		GH21048	12890	26330	120	1253	1230	325	66	68	20	100	100	0	1361	1351	368	82	85	23	100	100	0	0.928	0.917	0.912	0.919	1.129	0.911	0.983	120	529	2466	2433	-0.108	1187	1279	1164	1269	0
3	16	15		GH22607	13080	26330	120	513	500	108	64	66	20	100	100	0	1008	994	239	80	86	30	100	100	0	0.484	0.477	0.472	0.482	1.222	0.469	0.965	120	528	1377	1350	-1.047	449	928	436	914	0
3	17	15		GH27858	13280	26330	130	1470	1433	261	67	74	39	100	100	0	1917	1932	382	80	87	36	100	100	0	0.764	0.738	0.741	0.74	1.111	0.73	0.982	120	582	3240	3218	-0.389	1403	1837	1366	1852	0
3	18	15		GH28578	13470	26330	130	5192	5261	1245	76	85	53	100	100	0	1437	1441	355	85	90	24	100	100	0	3.784	3.824	3.787	3.854	1.158	3.786	0.982	120	580	6468	6541	1.92	5116	1352	5185	1356	0
3	19	15		GM13608	13670	26330	130	3413	3307	660	85	92	52	100	100	0	2165	2068	402	91	97	26	100	100	0	1.605	1.63	1.63	1.636	1.15	1.64	0.982	120	566	5402	5199	0.682	3328	2074	3222	1977	0
3	20	15		LD21771	13860	26330	120	1339	1388	401	80	86	31	100	100	0	1665	1724	509	90	97	35	100	100	0	0.799	0.8	0.792	0.8	1.131	0.795	0.974	120	500	2834	2942	-0.323	1259	1575	1308	1634	0
3	21	15		LD22971	14050	26330	130	873	904	196	77	82	24	100	100	0	1385	1405	303	89	94	31	100	100	0	0.614	0.628	0.635	0.632	1.165	0.62	0.975	120	563	2092	2143	-0.703	796	1296	827	1316	0
3	22	15		LD23667	14250	26330	140	1925	1845	451	78	84	31	100	100	0	1795	1679	462	88	93	25	99	99	0	1.082	1.111	1.11	1.17	1.325	1.095	0.986	156	791	3554	3358	0.114	1847	1707	1767	1591	0
3	1	16		LD30822	10150	26520	130	1427	1436	296	68	75	51	100	100	0	2025	2010	402	84	95	73	100	100	0	0.7	0.71	0.712	0.714	1.123	0.712	0.98	120	681	3300	3294	-0.514	1359	1941	1368	1926	0
3	2	16		LD31422	10350	26530	130	643	638	152	74	83	55	100	100	0	992	955	250	92	105	79	100	99	0	0.632	0.654	0.65	0.663	1.176	0.643	0.974	120	605	1469	1427	-0.661	569	900	564	863	0
3	3	16		LD32660	10540	26520	110	943	1096	478	75	80	24	100	100	0	1121	1228	557	94	100	26	100	98	0	0.845	0.9	0.903	0.93	1.255	0.88	0.98	80	473	1895	2155	-0.243	868	1027	1021	1134	0
3	4	16		LD34464	10740	26530	130	1518	1496	330	82	85	25	100	100	0	1043	1044	226	97	102	25	100	100	0	1.518	1.493	1.48	1.497	1.118	1.483	0.983	120	580	2382	2361	0.602	1436	946	1414	947	0
3	5	16		LD35151	10930	26530	130	2948	2942	685	88	93	28	100	100	0	1734	1745	387	101	105	25	100	100	0	1.751	1.736	1.729	1.736	1.085	1.736	0.988	120	544	4493	4498	0.808	2860	1633	2854	1644	0
3	6	16		LD36183	11130	26530	130	1929	1875	502	88	93	28	100	100	0	1874	1814	467	102	106	27	100	100	0	1.039	1.044	1.042	1.054	1.145	1.051	0.982	120	596	3613	3499	0.055	1841	1772	1787	1712	0
3	7	16		GH24529	11330	26530	120	974	918	263	83	89	25	100	100	0	1360	1266	363	99	106	45	100	100	0	0.707	0.716	0.718	0.718	1.11	0.715	0.985	120	543	2152	2002	-0.501	891	1261	835	1167	0
3	8	16		GH25190	11520	26530	120	2405	2375	576	76	79	21	100	100	0	2049	1985	449	92	99	46	100	100	0	1.19	1.214	1.224	1.207	1.09	1.219	0.989	120	521	4286	4192	0.251	2329	1957	2299	1893	0
3	9	16		GH25793	11700	26520	110	2865	2861	776	78	89	53	100	100	0	1846	1787	509	94	104	43	100	100	0	1.591	1.644	1.624	1.664	1.121	1.621	0.981	80	473	4539	4476	0.67	2787	1752	2783	1693	0
3	10	16		GH26083	11900	26530	120	1411	1502	701	75	85	50	100	100	0	3174	3436	1651	92	100	43	100	100	0	0.433	0.427	0.435	0.431	1.208	0.423	0.983	120	546	4418	4771	-1.206	1336	3082	1427	3344	0
3	11	16		GH26260	12100	26530	120	960	955	162	71	75	20	100	100	0	1590	1579	268	90	97	37	100	100	0	0.593	0.594	0.594	0.594	1.106	0.591	0.986	120	544	2389	2373	-0.755	889	1500	884	1489	0
3	12	16		GH26506	12300	26520	130	624	624	181	68	70	17	100	100	0	635	637	185	87	91	30	98	98	0	1.015	1.011	1.017	1.043	1.296	0.997	0.964	120	565	1104	1106	0.021	556	548	556	550	0
3	13	16		GH28665	12490	26520	120	1147	1070	439	68	70	23	100	99	0	1860	1751	792	84	88	25	100	100	0	0.608	0.601	0.596	0.63	1.292	0.588	0.978	120	528	2855	2669	-0.719	1079	1776	1002	1667	0
3	14	16		GH28787	12690	26520	120	2626	2373	823	64	69	21	100	100	0	2659	2362	825	81	86	26	100	100	0	0.994	1.012	1.004	1.028	1.236	1.01	0.98	120	528	5140	4590	-0.009	2562	2578	2309	2281	0
3	15	16		HL08087	12880	26530	120	2823	2737	673	66	70	23	100	100	0	1954	1906	462	82	86	25	100	100	0	1.473	1.464	1.472	1.465	1.143	1.47	0.977	120	535	4629	4495	0.559	2757	1872	2671	1824	0
3	16	16		LD22131	13080	26530	120	1685	1647	338	63	66	16	100	100	0	1367	1365	272	79	81	18	100	100	0	1.259	1.232	1.235	1.23	1.125	1.239	0.981	120	528	2910	2870	0.333	1622	1288	1584	1286	0
3	17	16		LD22771	13270	26530	120	1607	1570	350	62	65	21	100	100	0	2584	2542	622	76	81	28	100	100	0	0.616	0.612	0.61	0.621	1.199	0.605	0.985	120	543	4053	3974	-0.699	1545	2508	1508	2466	0
3	18	16		LD23187	13470	26530	130	1994	1888	651	64	70	44	100	100	0	2457	2268	774	79	84	24	100	100	0	0.812	0.833	0.831	0.837	1.161	0.834	0.986	120	581	4308	4013	-0.301	1930	2378	1824	2189	0
3	19	16		LD27718	13660	26520	130	3527	3198	1266	75	85	57	99	99	0	1481	1350	586	87	93	34	96	95	0	2.476	2.473	2.47	2.67	1.37	2.423	0.981	120	582	4846	4386	1.308	3452	1394	3123	1263	0
3	20	16		LD28216	13860	26520	120	2799	2780	728	74	81	37	100	100	0	1508	1479	406	86	90	27	100	100	0	1.916	1.943	1.938	1.978	1.153	1.911	0.985	120	528	4147	4099	0.938	2725	1422	2706	1393	0
3	21	16		LD28384	14050	26530	120	1106	1114	275	70	74	22	100	100	0	1815	1809	445	82	86	20	100	100	0	0.598	0.605	0.61	0.605	1.126	0.601	0.98	120	535	2769	2771	-0.742	1036	1733	1044	1727	0
3	22	16		LD28689	14240	26520	110	868	1053	567	72	80	43	100	100	0	635	801	456	83	90	36	98	98	0	1.442	1.366	1.386	1.444	1.368	1.321	0.968	80	507	1348	1699	0.528	796	552	981	718	0
3	1	17		LD28793	10160	26720	130	794	805	330	66	73	51	100	98	0	1341	1298	556	85	94	72	99	97	0	0.58	0.609	0.608	0.631	1.283	0.601	0.977	120	679	1984	1952	-0.787	728	1256	739	1213	0
3	2	17		LD28949	10350	26720	120	887	871	224	67	71	18	100	100	0	1529	1453	405	86	91	26	100	100	0	0.568	0.588	0.589	0.599	1.19	0.58	0.981	120	528	2263	2171	-0.815	820	1443	804	1367	0
3	3	17		LD29802	10550	26720	130	1389	1329	448	72	76	21	100	100	0	2366	2193	838	90	96	27	100	100	0	0.579	0.598	0.589	0.623	1.265	0.582	0.976	120	619	3593	3360	-0.789	1317	2276	1257	2103	0
3	4	17		LD29875	10740	26720	120	2037	1916	462	75	80	26	100	100	0	1449	1345	338	91	98	27	100	100	0	1.445	1.468	1.467	1.489	1.193	1.465	0.984	120	496	3320	3095	0.531	1962	1358	1841	1254	0
3	5	17		LD29955	10930	26720	150	85	327	659	86	94	34	23	19	0	100	274	461	98	103	27	24	19	0	-0.5	1.369	1.333	1.298	2.743	1.431	0.966	156	632	1	417	Error	-1	2	241	176	-50
3	6	17		LD30037	11130	26720	120	2628	2669	816	90	96	29	100	100	0	2633	2571	751	99	104	26	100	100	0	1.002	1.043	1.042	1.038	1.149	1.048	0.986	120	535	5072	5051	0.002	2538	2534	2579	2472	0
3	7	17		LD30165	11330	26730	120	2535	2540	741	83	88	26	100	100	0	2533	2518	712	94	101	40	100	100	0	1.005	1.014	1.016	1.009	1.106	1.023	0.984	120	529	4891	4881	0.008	2452	2439	2457	2424	0
3	8	17		LD30429	11520	26720	130	1010	1020	174	74	77	17	100	100	0	2005	2000	319	87	94	38	100	100	0	0.488	0.495	0.49	0.493	1.091	0.49	0.982	120	565	2854	2859	-1.035	936	1918	946	1913	0
3	9	17		GH07822	11710	26720	120	651	644	137	76	84	47	100	100	0	1191	1160	254	91	100	40	100	100	0	0.523	0.531	0.517	0.532	1.147	0.526	0.972	120	548	1675	1637	-0.936	575	1100	568	1069	0
3	10	17		GH08308	11910	26720	120	1804	1782	418	75	78	20	100	100	0	1954	1909	390	92	96	30	100	100	0	0.929	0.939	0.932	0.934	1.143	0.946	0.979	120	542	3591	3524	-0.107	1729	1862	1707	1817	0
3	11	17		GH08706	12110	26720	120	1567	1497	384	72	73	15	100	100	0	1780	1705	450	89	91	18	100	100	0	0.884	0.882	0.878	0.887	1.161	0.877	0.985	120	528	3186	3041	-0.178	1495	1691	1425	1616	0
3	12	17		GH09289	12300	26720	120	2348	2228	875	69	71	17	100	100	0	1538	1467	588	86	89	21	100	100	0	1.57	1.563	1.56	1.607	1.252	1.557	0.974	120	514	3731	3540	0.65	2279	1452	2159	1381	0
3	13	17		GH09711	12490	26720	120	1118	1067	409	68	70	18	100	100	0	1775	1765	707	84	88	25	100	100	0	0.621	0.594	0.583	0.603	1.217	0.588	0.977	120	562	2741	2680	-0.687	1050	1691	999	1681	0
3	14	17		GH09844	12690	26720	120	1501	1501	405	66	69	18	100	100	0	1847	1824	519	83	87	21	100	100	0	0.813	0.824	0.829	0.831	1.155	0.817	0.983	120	569	3199	3176	-0.298	1435	1764	1435	1741	0
3	15	17		GH12907	12880	26710	110	1265	1241	216	66	73	34	100	100	0	1299	1277	234	82	89	31	100	100	0	0.985	0.983	0.991	0.985	1.1	0.987	0.972	80	485	2416	2370	-0.021	1199	1217	1175	1195	0
3	16	17		GH13437	13080	26720	130	5700	5666	799	62	69	40	100	100	0	2567	2521	415	78	83	30	100	100	0	2.265	2.294	2.283	2.31	1.097	2.275	0.99	120	611	8127	8047	1.18	5638	2489	5604	2443	0
3	17	17		GH14130	13270	26730	130	2716	2670	362	59	64	32	100	100	0	2371	2334	349	76	80	26	100	100	0	1.158	1.156	1.152	1.163	1.081	1.147	0.988	120	606	4952	4869	0.211	2657	2295	2611	2258	0
3	18	17		GH14535	13470	26720	120	2274	2094	678	61	66	22	100	100	0	2231	2111	720	78	84	30	100	100	0	1.028	1	0.996	1.014	1.172	0.99	0.984	120	549	4366	4066	0.04	2213	2153	2033	2033	0
3	19	17		GH14923	13660	26720	120	2432	2334	677	69	76	42	100	100	0	2578	2442	786	82	90	41	100	99	0	0.947	0.96	0.954	0.986	1.2	0.945	0.982	120	548	4859	4625	-0.079	2363	2496	2265	2360	0
3	20	17		GH15861	13860	26720	120	2823	2724	965	69	73	27	100	100	0	1132	1091	394	83	87	30	100	100	0	2.625	2.634	2.627	2.654	1.162	2.617	0.982	120	576	3803	3663	1.393	2754	1049	2655	1008	0
3	21	17		GH24459	14060	26720	130	1542	1520	232	66	69	35	100	100	0	1585	1590	242	80	84	57	100	100	0	0.981	0.963	0.969	0.962	1.094	0.959	0.985	120	587	2981	2964	-0.028	1476	1505	1454	1510	0
3	22	17		GH24929	14240	26720	120	823	790	243	65	70	32	99	98	0	935	891	298	80	84	29	100	98	0	0.887	0.894	0.913	0.912	1.209	0.878	0.973	120	613	1613	1536	-0.174	758	855	725	811	0
3	1	18		GH25580	10160	26920	130	1918	1845	392	66	68	17	100	100	0	1728	1676	356	83	86	19	100	100	0	1.126	1.117	1.116	1.121	1.109	1.119	0.988	120	672	3497	3372	0.171	1852	1645	1779	1593	0
3	2	18		GH25957	10350	26920	120	822	811	201	67	69	16	100	100	0	1542	1504	423	83	86	20	100	100	0	0.517	0.524	0.529	0.532	1.165	0.515	0.982	120	534	2214	2165	-0.95	755	1459	744	1421	0
3	3	18		GH26442	10540	26920	120	1408	1401	399	68	70	16	100	100	0	2099	2115	636	84	87	20	100	100	0	0.665	0.656	0.648	0.664	1.168	0.65	0.985	120	549	3355	3364	-0.589	1340	2015	1333	2031	0
3	4	18		GH26816	10740	26920	120	1433	1400	348	74	78	25	100	100	0	1489	1420	348	88	92	22	100	100	0	0.97	0.995	0.995	1.002	1.177	0.996	0.986	120	535	2760	2658	-0.044	1359	1401	1326	1332	0
3	5	18		LD22235	10930	26910	130	9264	8736	2517	81	99	97	100	100	0	3128	2897	925	93	101	44	100	100	0	3.026	3.087	3.073	3.227	1.22	3.031	0.991	120	619	12218	11459	1.597	9183	3035	8655	2804	0
3	6	18		LD22337	11130	26900	90	1511	1709	1324	94	100	36	100	96	0	953	992	744	99	103	25	98	92	0	1.659	1.809	1.794	1.986	1.494	1.8	0.982	52	385	2271	2508	0.731	1417	854	1615	893	0
3	7	18		LD22513	11330	26920	130	2651	2582	517	83	88	25	100	100	0	3059	2961	567	92	96	24	100	100	0	0.866	0.871	0.874	0.868	1.079	0.874	0.991	120	625	5535	5368	-0.208	2568	2967	2499	2869	0
3	8	18		LD22706	11520	26920	120	1358	1403	574	77	80	21	100	100	0	2013	2010	838	87	92	22	100	100	0	0.665	0.69	0.685	0.694	1.196	0.686	0.98	120	550	3207	3249	-0.588	1281	1926	1326	1923	0
3	9	18		LD23131	11720	26910	130	1839	1828	388	77	80	22	100	100	0	1479	1445	332	89	94	25	100	100	0	1.268	1.291	1.303	1.321	1.207	1.283	0.985	120	605	3152	3107	0.342	1762	1390	1751	1356	0
3	10	18		LD23647	11910	26920	120	1517	1480	433	75	78	20	100	100	0	2219	2146	625	90	93	23	100	100	0	0.677	0.683	0.685	0.689	1.179	0.685	0.986	120	562	3571	3461	-0.562	1442	2129	1405	2056	0
3	11	18		LD38671	12110	26920	120	646	776	476	73	75	20	99	99	0	922	1104	672	89	92	21	99	97	0	0.688	0.693	0.688	0.708	1.327	0.693	0.96	120	549	1406	1718	-0.54	573	833	703	1015	0
3	12	18		LD38807	12300	26910	120	520	641	428	70	72	19	97	96	0	705	825	553	86	90	23	94	91	0	0.727	0.773	0.764	0.845	1.734	0.772	0.972	120	553	1069	1310	-0.46	450	619	571	739	0
3	13	18		LD39940	12490	26920	100	321	537	426	67	68	14	100	98	0	435	661	465	84	86	18	98	98	0	0.724	0.815	0.778	0.753	1.281	0.849	0.957	80	419	605	1047	-0.467	254	351	470	577	0
3	14	18		LD40310	12690	26910	110	612	739	433	64	66	13	100	100	0	619	761	461	83	85	16	100	100	0	1.022	0.996	1.028	1.022	1.19	0.934	0.969	80	484	1084	1353	0.032	548	536	675	678	0
3	15	18		LD42267	12880	26910	110	513	710	435	65	70	29	100	100	0	879	1102	674	84	90	29	100	100	0	0.564	0.634	0.626	0.622	1.16	0.627	0.977	80	512	1243	1663	-0.827	448	795	645	1018	0
3	16	18		LD42739	13080	26910	110	1062	1246	680	64	69	34	100	98	0	1096	1330	762	83	88	26	100	98	0	0.985	0.948	0.974	0.987	1.207	0.935	0.977	80	472	2011	2429	-0.022	998	1013	1182	1247	0
3	17	18		LD45391	13260	26920	100	511	522	321	60	63	16	98	98	0	757	800	572	80	84	22	97	97	0	0.666	0.642	0.654	0.686	1.536	0.599	0.964	80	436	1128	1182	-0.586	451	677	462	720	0
3	18	18		LD46618	13470	26920	110	844	907	543	59	61	16	100	100	0	1400	1560	1072	76	80	20	100	100	0	0.593	0.571	0.593	0.606	1.302	0.549	0.966	80	490	2109	2332	-0.754	785	1324	848	1484	0
3	19	18		LD46954	13660	26910	110	256	316	167	59	62	27	100	100	0	294	375	205	75	80	34	100	97	0	0.9	0.857	0.856	0.88	1.259	0.822	0.941	80	474	416	557	-0.153	197	219	257	300	0
3	20	18		LD47622	13850	26920	110	325	401	204	60	63	16	100	100	0	489	594	331	79	81	17	100	100	0	0.646	0.662	0.67	0.67	1.222	0.637	0.946	80	482	675	856	-0.63	265	410	341	515	0
3	21	18		LP04011	14050	26920	110	388	482	287	62	65	36	98	96	0	555	687	424	79	84	62	98	97	0	0.685	0.691	0.698	0.676	1.321	0.671	0.926	80	498	802	1028	-0.546	326	476	420	608	0
3	22	18		LP05915	14250	26920	120	695	862	549	63	65	16	100	100	0	574	706	469	80	82	19	100	98	0	1.279	1.276	1.302	1.403	1.399	1.231	0.98	120	587	1126	1425	0.355	632	494	799	626	0
3	1	19		SD04476	10150	27100	100	387	462	331	68	71	19	98	95	0	367	473	319	84	86	18	95	92	0	1.127	1.013	1.013	1.053	1.652	1.004	0.918	80	453	602	783	0.173	319	283	394	389	0
3	2	19		SD04942	10350	27110	110	388	596	530	75	90	81	93	68	0	408	610	430	86	95	46	98	96	0	0.972	0.994	0.834	0.905	1.749	1.046	0.824	80	484	635	1045	-0.041	313	322	521	524	0
3	3	19		SD07678	10540	27110	100	220	456	458	73	76	24	96	90	0	249	394	317	81	84	25	98	95	0	0.875	1.224	0.941	0.953	1.924	1.348	0.921	80	428	315	696	-0.193	147	168	383	313	0
3	4	19		SD08329	10730	27100	110	300	550	479	70	74	18	98	98	0	327	508	391	85	86	16	98	98	0	0.95	1.135	1.08	1.07	1.357	1.166	0.934	80	478	472	903	-0.073	230	242	480	423	0
3	5	19		SD09178	10920	27110	110	1410	1471	540	76	88	82	100	100	0	1417	1368	502	89	96	40	100	100	0	1.005	1.091	1.09	1.098	1.156	1.077	0.973	80	511	2662	2674	0.007	1334	1328	1395	1279	0
3	6	19		SD09407	11120	27100	90	432	618	470	75	79	18	98	96	0	546	699	476	90	93	17	100	100	0	0.783	0.892	0.861	0.752	1.765	0.921	0.918	52	406	813	1152	-0.353	357	456	543	609	0
3	7	19		GH22734	11320	27110	100	2037	2236	1159	81	84	23	100	100	0	1731	1720	897	92	95	20	100	100	0	1.193	1.324	1.335	1.359	1.215	1.312	0.976	80	444	3595	3783	0.255	1956	1639	2155	1628	0
3	8	19		GH23906	11510	27110	100	292	643	630	74	77	20	96	91	0	363	637	548	86	88	18	100	100	0	0.787	1.033	0.925	0.82	1.803	1.1	0.938	80	436	495	1120	-0.346	218	277	569	551	0
3	9	19		GH25780	11710	27110	110	579	799	599	72	74	19	100	100	0	516	740	541	85	87	15	100	100	0	1.176	1.11	1.123	1.117	1.3	1.107	0.96	80	502	938	1382	0.234	507	431	727	655	0
3	10	19		GM14007	11900	27120	110	509	659	461	67	69	15	100	100	0	622	776	502	83	85	14	98	97	0	0.82	0.854	0.806	0.809	1.292	0.876	0.957	80	482	981	1285	-0.286	442	539	592	693	0
3	11	19		LD22358	12100	27110	110	337	483	351	68	76	69	97	75	0	351	492	340	83	88	30	100	98	0	1.004	1.015	1.014	0.982	1.324	1.042	0.924	80	513	537	824	0.005	269	268	415	409	0
3	12	19		LD22662	12300	27110	100	1422	1416	574	69	70	15	100	100	0	1265	1242	511	83	85	15	100	100	0	1.145	1.162	1.162	1.174	1.127	1.155	0.983	80	402	2535	2506	0.195	1353	1182	1347	1159	0
3	13	19		ResGen_CK_1A2	12490	27110	170	754	900	421	68	69	14	100	100	0	733	873	403	83	84	14	99	98	0	1.055	1.053	1.059	1.062	1.138	1.045	0.983	208	571	1336	1622	0.078	686	650	832	790	0
3	14	19		ResGen_CK_1A4	12680	27110	170	568	627	304	67	69	16	100	100	0	455	487	221	84	87	17	98	98	0	1.35	1.39	1.386	1.429	1.314	1.383	0.973	208	496	872	963	0.433	501	371	560	403	0
3	15	19		ResGen_CK_1A6	12880	27110	160	521	560	258	72	78	27	100	100	0	700	744	356	90	98	30	100	99	0	0.736	0.746	0.743	0.763	1.209	0.733	0.978	208	500	1059	1142	-0.442	449	610	488	654	0
3	16	19		ResGen_CK_1A8	13070	27110	170	1100	1150	507	74	79	28	100	100	0	2577	2652	1261	95	103	32	100	100	0	0.413	0.421	0.424	0.427	1.143	0.414	0.985	208	567	3508	3633	-1.274	1026	2482	1076	2557	0
3	17	19		ResGen_CK_1A10	13280	27120	160	1034	997	300	69	73	21	100	100	0	1443	1368	403	91	98	28	100	99	0	0.714	0.727	0.735	0.726	1.177	0.727	0.98	208	510	2317	2205	-0.486	965	1352	928	1277	0
3	18	19		ResGen_CK_1A12	13470	27110	160	845	907	371	63	67	28	100	100	0	770	856	371	82	90	33	100	100	0	1.137	1.09	1.094	1.106	1.182	1.052	0.965	208	512	1470	1618	0.185	782	688	844	774	0
3	19	19		ResGen_CK_1C2	13670	27110	160	219	256	124	61	64	26	100	95	0	429	522	285	81	85	30	100	100	0	0.454	0.442	0.447	0.445	1.272	0.438	0.949	208	502	506	636	-1.139	158	348	195	441	0
3	20	19		ResGen_CK_1C4	13860	27110	160	1955	2038	930	62	64	18	100	100	0	5426	5627	2734	83	87	24	100	100	0	0.354	0.356	0.355	0.374	1.363	0.349	0.98	208	531	7236	7520	-1.497	1893	5343	1976	5544	0
3	21	19		ResGen_CK_1C6	14050	27110	150	368	368	125	64	70	30	100	100	0	666	657	248	85	95	38	100	100	0	0.523	0.531	0.53	0.534	1.215	0.519	0.958	156	542	885	876	-0.934	304	581	304	572	0
3	22	19		ResGen_CK_1C8	14250	27110	160	270	276	96	64	71	30	100	98	0	467	484	175	86	94	36	100	100	0	0.541	0.533	0.529	0.532	1.242	0.523	0.938	208	916	587	610	-0.887	206	381	212	398	0
3	1	20		ResGen_CK_1C10	10160	27310	170	328	331	52	75	101	121	100	59	0	440	445	71	89	109	89	100	99	0	0.721	0.719	0.71	0.716	1.196	0.866	0.818	208	932	604	612	-0.472	253	351	256	356	0
3	2	20		ResGen_CK_1C12	10350	27310	170	15368	15225	2681	92	140	164	100	100	0	4620	4550	786	98	137	164	100	100	0	3.378	3.399	3.391	3.407	1.065	3.41	0.992	208	564	19798	19585	1.756	15276	4522	15133	4452	0
3	3	20		ResGen_CK_1E2	10540	27310	160	397	454	218	94	111	81	99	77	0	468	579	291	96	113	127	98	68	0	0.815	0.745	0.731	0.737	1.258	0.686	0.892	208	570	675	843	-0.296	303	372	360	483	0
3	4	20		ResGen_CK_1E4	10750	27310	160	401	416	182	85	98	45	99	91	0	659	667	292	93	102	35	100	99	0	0.558	0.577	0.581	0.556	1.266	0.581	0.953	208	595	882	905	-0.841	316	566	331	574	0
3	5	20		ResGen_CK_1E6	10930	27300	150	97	108	45	84	91	34	27	15	0	100	110	33	95	100	30	23	10	0	2.6	1.6	1.315	1.392	3.079	1.533	0.505	156	562	18	39	1.379	13	5	24	15	-50
3	6	20		ResGen_CK_1E8	11130	27300	150	2990	3074	830	88	98	42	100	100	0	4943	5017	1332	100	109	41	100	100	0	0.599	0.607	0.605	0.606	1.057	0.6	0.992	156	595	7745	7903	-0.739	2902	4843	2986	4917	0
3	7	20		ResGen_CK_1E10	11320	27310	160	1581	1527	376	86	99	41	100	99	0	556	534	106	100	110	46	99	98	0	3.279	3.32	3.356	3.283	1.205	3.417	0.95	208	563	1951	1875	1.713	1495	456	1441	434	0
3	8	20		ResGen_CK_1E12	11520	27310	160	301	350	146	79	85	29	100	100	0	337	396	167	91	98	33	100	100	0	0.902	0.889	0.899	0.894	1.221	0.888	0.955	208	560	468	576	-0.148	222	246	271	305	0
3	9	20		ResGen_CK_1G2	11710	27300	150	586	619	283	75	80	26	100	100	0	741	745	335	90	96	28	100	100	0	0.785	0.831	0.824	0.826	1.176	0.811	0.973	156	535	1162	1199	-0.349	511	651	544	655	0
3	10	20		ResGen_CK_1G4	11910	27310	160	906	851	234	72	78	27	100	99	0	805	760	190	87	94	29	100	99	0	1.162	1.158	1.163	1.148	1.167	1.169	0.979	208	561	1552	1452	0.216	834	718	779	673	0
3	11	20		ResGen_CK_1G6	12100	27310	150	380	371	73	72	81	70	100	96	0	616	598	122	86	93	32	100	100	0	0.581	0.584	0.59	0.584	1.168	0.607	0.861	156	506	838	811	-0.783	308	530	299	512	0
3	12	20		ResGen_CK_1G8	12300	27310	160	3837	3806	1199	74	83	70	100	99	0	2663	2661	842	87	94	32	100	99	0	1.461	1.45	1.464	1.459	1.165	1.448	0.985	208	513	6339	6306	0.547	3763	2576	3732	2574	0
3	13	20		ResGen_CK_1G10	12490	27300	160	561	654	303	79	84	25	99	99	0	722	840	412	94	101	30	99	98	0	0.768	0.771	0.768	0.794	1.289	0.747	0.973	208	410	1110	1321	-0.382	482	628	575	746	0
3	14	20		ResGen_CK_1G12	12690	27300	170	4178	3992	951	94	99	30	100	100	0	1067	1028	228	110	119	38	99	98	0	4.268	4.246	4.251	4.291	1.184	4.26	0.98	208	405	5041	4816	2.093	4084	957	3898	918	0
3	15	20		HRB_9	12880	27300	150	3187	3360	1066	101	107	33	100	100	0	4291	4407	1364	121	130	45	100	100	0	0.74	0.76	0.76	0.76	1.085	0.753	0.988	156	384	7256	7545	-0.434	3086	4170	3259	4286	0
3	16	20		HRB_25	13070	27300	150	682	818	515	99	108	60	100	99	0	977	1128	668	119	134	104	99	98	0	0.679	0.713	0.706	0.707	1.275	0.691	0.976	156	408	1441	1728	-0.557	583	858	719	1009	0
3	17	20		HRB_41	13280	27310	160	1194	1469	956	92	98	60	100	100	0	1526	1856	1209	113	127	107	99	96	0	0.78	0.79	0.807	0.82	1.278	0.787	0.977	208	361	2515	3120	-0.359	1102	1413	1377	1743	0
3	18	20		Henikoff_13	13470	27310	160	1569	1509	387	79	84	35	100	100	0	2066	1981	503	103	110	44	100	100	0	0.759	0.761	0.765	0.761	1.115	0.759	0.987	208	337	3453	3308	-0.398	1490	1963	1430	1878	0
3	19	20		Duke_1	13670	27310	150	2530	2711	1025	73	78	34	100	100	0	3063	3204	1151	96	102	40	100	100	0	0.828	0.849	0.841	0.846	1.081	0.837	0.986	156	352	5424	5746	-0.272	2457	2967	2638	3108	0
3	20	20		Duke_27	13860	27310	170	3194	3482	1298	72	80	28	100	100	0	4398	4581	1654	97	107	38	100	100	0	0.726	0.76	0.761	0.759	1.092	0.755	0.988	208	397	7423	7894	-0.462	3122	4301	3410	4484	0
3	21	20		HRB_13	14060	27310	150	2440	2482	508	83	94	40	100	100	0	2676	2743	515	105	121	50	100	100	0	0.917	0.909	0.911	0.905	1.099	0.903	0.984	156	491	4928	5037	-0.125	2357	2571	2399	2638	0
3	22	20		HRB_29	14270	27300	100	1927	1765	773	83	91	38	100	100	0	2210	1944	873	104	115	42	100	98	0	0.876	0.914	0.898	0.939	1.206	0.905	0.984	80	401	3950	3522	-0.192	1844	2106	1682	1840	0
3	1	21		Henikoff_1	10160	27500	150	2202	2086	534	78	127	210	100	100	0	2922	2736	682	94	137	187	100	100	0	0.751	0.76	0.766	0.758	1.11	0.76	0.976	156	862	4952	4650	-0.413	2124	2828	2008	2642	0
3	2	21		Henikoff_17	10360	27500	140	14431	13699	4007	91	139	199	100	100	0	7820	7404	2097	104	147	202	100	100	0	1.858	1.864	1.874	1.884	1.142	1.871	0.99	156	590	22056	20908	0.894	14340	7716	13608	7300	0
3	3	21		Duke_5	10550	27510	140	5967	5768	1237	94	109	75	100	100	0	7698	7416	1373	105	119	118	100	100	0	0.773	0.776	0.775	0.77	1.101	0.778	0.988	156	641	13466	12985	-0.371	5873	7593	5674	7311	0
3	4	21		Riddiford_4	10740	27500	130	4273	4046	1085	97	107	47	100	100	0	4786	4543	1239	105	114	46	100	100	0	0.892	0.89	0.888	0.898	1.136	0.877	0.987	120	548	8857	8387	-0.165	4176	4681	3949	4438	0
3	5	21		Auld_1	10940	27500	160	2727	2661	982	84	92	39	100	100	0	2667	2653	952	95	105	41	99	98	0	1.028	1.007	1.014	1.044	1.376	1.01	0.981	208	819	5215	5135	0.039	2643	2572	2577	2558	0
3	6	21		Auld_3	11140	27500	140	1561	1628	511	98	107	44	100	100	0	1289	1356	434	108	116	46	100	100	0	1.239	1.226	1.237	1.233	1.114	1.211	0.977	156	631	2644	2778	0.309	1463	1181	1530	1248	0
3	7	21		Auld_5	11330	27500	140	2191	2241	579	108	115	39	100	100	0	3238	3244	863	115	124	45	100	100	0	0.667	0.682	0.672	0.698	1.256	0.669	0.982	156	597	5206	5262	-0.584	2083	3123	2133	3129	0
3	8	21		SP2	11520	27500	150	2999	3170	1083	101	110	39	100	100	0	1653	1714	506	114	121	39	100	100	0	1.883	1.918	1.912	1.901	1.116	1.941	0.98	156	667	4437	4669	0.913	2898	1539	3069	1600	0
3	9	21		SP4	11720	27500	140	275	282	70	101	108	38	99	94	0	367	365	89	111	118	35	99	98	0	0.68	0.713	0.714	0.697	1.354	0.703	0.87	156	642	430	435	-0.557	174	256	181	254	0
3	10	21		SP6	11910	27500	150	2778	2769	517	99	109	45	100	100	0	3154	3084	564	108	119	45	100	100	0	0.88	0.897	0.894	0.897	1.066	0.889	0.983	156	663	5725	5646	-0.185	2679	3046	2670	2976	0
3	11	21		Human	12100	27490	150	142	158	62	104	114	40	48	23	0	183	200	73	115	126	42	73	38	0	0.559	0.635	0.648	0.614	2.133	0.83	0.69	156	637	106	139	-0.84	38	68	54	85	-50
3	12	21		Lambda	12300	27490	150	95	98	21	86	94	33	13	1	0	125	125	21	98	106	31	38	3	0	0.333	0.444	0.62	0.561	2.719	0.958	0.566	156	664	36	39	-1.585	9	27	12	27	-50
3	13	21		Fly Genomic	12490	27500	130	1750	1826	401	80	87	45	100	100	0	2447	2451	521	97	106	81	100	100	0	0.711	0.742	0.73	0.742	1.139	0.739	0.979	120	582	4020	4100	-0.493	1670	2350	1746	2354	0
3	14	21		Fly Genomic-Digested	12690	27500	140	3715	3940	852	86	94	44	100	100	0	4530	4841	1105	104	115	78	100	100	0	0.82	0.814	0.82	0.815	1.088	0.805	0.986	156	668	8055	8591	-0.286	3629	4426	3854	4737	0
3	15	21		Fly Genomic-Random Primed	12880	27500	150	3260	3393	668	88	94	30	100	100	0	4052	4184	821	104	113	39	100	100	0	0.803	0.81	0.811	0.81	1.063	0.8	0.987	156	717	7120	7385	-0.316	3172	3948	3305	4080	0
3	16	21		Blank	13080	27490	150	93	105	50	78	88	51	19	7	0	110	127	63	94	108	84	11	4	0	0.938	0.818	0.899	0.987	2.633	0.588	0.848	156	692	31	60	-0.093	15	16	27	33	-50
3	17	21		EMPTY	13270	27490	150	74	79	26	69	78	49	8	1	0	93	106	57	85	99	83	6	1	0	0.625	0.476	0.873	0.862	3.197	0.49	0.45	156	650	13	31	-0.678	5	8	10	21	-75
3	18	21		EMPTY	13470	27490	150	70	72	22	67	71	21	15	3	0	87	93	28	85	91	30	12	3	0	1.5	0.625	1	0.967	2.731	0.621	0.613	156	630	5	13	0.585	3	2	5	8	-75
3	19	21		EMPTY	13660	27490	150	64	69	22	66	69	20	13	7	0	82	91	36	84	89	28	10	4	0	1	0.429	0.938	1.048	3.29	0.567	0.542	156	641	-4	10	0	-2	-2	3	7	-75
3	20	21		EMPTY	13860	27490	150	65	70	21	65	70	24	14	4	0	87	91	22	83	90	32	10	3	0	0	0.625	1	1.043	3.178	0.757	0.461	156	640	4	13	Error	0	4	5	8	-75
3	21	21		EMPTY	14050	27490	150	69	72	18	70	78	29	7	1	0	87	91	23	88	99	40	3	1	0	1	0.667	0.938	1.168	3.24	0.559	0.566	156	693	-2	5	0	-1	-1	2	3	-75
3	22	21		EMPTY	14250	27490	150	68	71	18	67	74	32	4	1	0	85	88	18	84	94	43	2	0	0	1	1	1	1.104	3.311	0.645	0.534	156	954	2	8	0	1	1	4	4	-75
4	1	1		GM01152	14650	23580	130	1495	1427	233	62	63	15	100	100	0	1952	1905	266	78	83	27	100	100	0	0.765	0.747	0.756	0.741	1.109	0.753	0.988	120	760	3307	3192	-0.387	1433	1874	1365	1827	0
4	2	1		GM01211	14850	23580	120	1284	1251	187	68	72	26	100	100	0	2174	2116	313	85	92	45	100	100	0	0.582	0.582	0.582	0.582	1.124	0.582	0.984	120	594	3305	3214	-0.781	1216	2089	1183	2031	0
4	3	1		GM01501	15040	23570	120	1038	1031	148	68	72	27	100	100	0	1433	1407	218	84	92	46	100	100	0	0.719	0.728	0.725	0.733	1.142	0.713	0.974	120	594	2319	2286	-0.476	970	1349	963	1323	0
4	4	1		GM01586	15230	23580	120	1474	1357	455	69	80	52	100	100	0	1922	1757	533	83	100	85	99	98	0	0.764	0.769	0.771	0.772	1.237	0.777	0.981	120	594	3244	2962	-0.388	1405	1839	1288	1674	0
4	5	1		HL01468	15430	23580	130	5932	5681	908	72	82	51	100	100	0	1522	1468	237	83	98	81	100	99	0	4.072	4.05	4.017	4.064	1.089	4.068	0.971	120	663	7299	6994	2.026	5860	1439	5609	1385	0
4	6	1		LD02334	15620	23570	120	2376	2288	401	70	76	27	100	100	0	1055	1014	185	81	86	25	100	100	0	2.368	2.377	2.391	2.4	1.133	2.35	0.984	120	629	3280	3151	1.243	2306	974	2218	933	0
4	7	1		LD05272	15810	23570	90	629	614	189	71	75	22	100	100	0	352	346	100	81	85	22	98	96	0	2.059	2.049	2.058	2.13	1.314	1.961	0.932	52	394	829	808	1.042	558	271	543	265	0
4	8	1		LD05365	16010	23580	130	4846	4821	699	71	76	25	100	100	0	2655	2623	398	83	86	21	100	100	0	1.857	1.87	1.873	1.884	1.11	1.874	0.99	120	698	7347	7290	0.893	4775	2572	4750	2540	0
4	9	1		LD05688	16200	23580	130	1225	1203	305	70	75	25	100	100	0	1901	1889	524	81	85	19	99	99	0	0.635	0.627	0.628	0.645	1.316	0.616	0.983	120	662	2975	2941	-0.656	1155	1820	1133	1808	0
4	10	1		LD05823	16400	23580	130	4003	3932	588	71	76	30	100	100	0	2350	2331	345	82	86	23	100	100	0	1.734	1.717	1.718	1.719	1.091	1.722	0.989	120	673	6200	6110	0.794	3932	2268	3861	2249	0
4	11	1		LD06293	16590	23570	130	1667	1659	264	71	77	32	100	100	0	1243	1221	209	82	87	31	100	100	0	1.375	1.394	1.39	1.41	1.148	1.375	0.981	120	681	2757	2727	0.459	1596	1161	1588	1139	0
4	12	1		LD06393	16790	23580	120	3231	3202	679	73	82	36	100	100	0	1770	1752	346	84	93	43	99	99	0	1.873	1.876	1.882	1.899	1.232	1.89	0.987	120	610	4844	4797	0.905	3158	1686	3129	1668	0
4	13	1		LD09786	16990	23570	130	1638	1625	312	70	76	30	100	100	0	1684	1650	357	81	90	37	100	100	0	0.978	0.991	0.996	1.009	1.16	0.978	0.982	120	680	3171	3124	-0.032	1568	1603	1555	1569	0
4	14	1		LD10220	17180	23570	120	1783	1752	288	65	69	19	100	100	0	2031	2002	355	79	84	22	100	100	0	0.88	0.877	0.875	0.892	1.223	0.864	0.982	120	594	3670	3610	-0.184	1718	1952	1687	1923	0
4	15	1		LD10287	17380	23570	120	1663	1544	663	64	67	20	100	100	0	2578	2348	1019	79	83	22	100	100	0	0.64	0.652	0.653	0.658	1.197	0.648	0.977	120	594	4098	3749	-0.644	1599	2499	1480	2269	0
4	16	1		LD10746	17570	23570	120	1036	1072	448	63	66	17	100	100	0	915	937	382	79	81	17	100	100	0	1.164	1.176	1.161	1.2	1.252	1.174	0.981	120	614	1809	1867	0.219	973	836	1009	858	0
4	17	1		LD13807	17770	23570	130	1455	1423	218	63	68	21	100	100	0	1222	1202	193	78	82	22	100	100	0	1.217	1.21	1.213	1.218	1.132	1.199	0.984	120	662	2536	2484	0.283	1392	1144	1360	1124	0
4	18	1		LD14109	17960	23570	120	1973	1986	428	67	75	39	100	100	0	1243	1255	273	81	87	32	100	100	0	1.64	1.635	1.633	1.652	1.146	1.629	0.988	120	609	3068	3093	0.714	1906	1162	1919	1174	0
4	19	1		LD17329	18160	23570	120	3798	3753	777	69	76	34	100	100	0	4625	4661	1007	82	88	29	100	100	0	0.821	0.805	0.808	0.806	1.108	0.8	0.987	120	608	8272	8263	-0.285	3729	4543	3684	4579	0
4	20	1		LD18389	18350	23570	120	2346	2419	600	69	73	23	100	100	0	2573	2579	596	81	85	22	100	100	0	0.914	0.941	0.945	0.94	1.112	0.944	0.988	120	609	4769	4848	-0.13	2277	2492	2350	2498	0
4	21	1		LD18692	18550	23570	130	2215	2162	428	68	73	27	100	100	0	1322	1266	233	81	85	25	100	100	0	1.73	1.767	1.77	1.776	1.143	1.764	0.983	120	700	3388	3279	0.791	2147	1241	2094	1185	0
4	22	1		LD18757	18740	23570	130	2331	2339	499	63	68	19	100	100	0	1898	1892	358	76	80	18	100	100	0	1.245	1.253	1.247	1.249	1.079	1.255	0.989	120	761	4090	4092	0.316	2268	1822	2276	1816	0
4	1	2		LD18835	14650	23770	120	868	858	113	67	69	15	100	100	0	1465	1407	225	85	89	28	100	100	0	0.58	0.598	0.591	0.601	1.114	0.588	0.982	120	570	2181	2113	-0.785	801	1380	791	1322	0
4	2	2		LD19086	14840	23770	130	1143	1092	223	75	80	26	100	100	0	2152	1997	456	92	101	39	100	100	0	0.518	0.534	0.537	0.542	1.162	0.525	0.982	120	566	3128	2922	-0.948	1068	2060	1017	1905	0
4	3	2		LD05521	15040	23770	120	2561	2497	349	78	87	34	100	100	0	2753	2662	387	95	107	56	100	100	0	0.934	0.942	0.941	0.945	1.113	0.94	0.983	120	528	5141	4986	-0.098	2483	2658	2419	2567	0
4	4	2		LD05560	15230	23770	120	3600	3470	672	78	82	25	100	100	0	2107	1993	416	94	101	38	100	100	0	1.75	1.786	1.781	1.812	1.159	1.778	0.985	120	514	5535	5291	0.807	3522	2013	3392	1899	0
4	5	2		LD05576	15430	23770	120	2847	2710	609	79	82	22	100	100	0	3230	3087	612	90	96	25	100	100	0	0.882	0.878	0.89	0.867	1.118	0.887	0.99	120	528	5908	5628	-0.182	2768	3140	2631	2997	0
4	6	2		LD05623	15630	23770	120	1468	1419	263	79	83	27	100	100	0	1610	1575	258	88	93	24	100	100	0	0.913	0.901	0.898	0.897	1.116	0.907	0.984	120	529	2911	2827	-0.132	1389	1522	1340	1487	0
4	7	2		LD05680	15820	23770	120	2788	2689	446	78	83	27	100	100	0	2666	2591	392	90	96	29	100	100	0	1.052	1.044	1.042	1.039	1.092	1.048	0.989	120	546	5286	5112	0.073	2710	2576	2611	2501	0
4	8	2		LD05920	16010	23770	120	1912	1882	331	81	87	36	100	100	0	2789	2718	461	93	100	42	100	100	0	0.679	0.686	0.689	0.684	1.095	0.687	0.989	120	500	4527	4426	-0.558	1831	2696	1801	2625	0
4	9	2		LD07444	16200	23770	120	1365	1340	208	80	85	27	100	100	0	1307	1303	213	90	96	29	100	100	0	1.056	1.039	1.041	1.043	1.106	1.038	0.986	120	549	2502	2473	0.078	1285	1217	1260	1213	0
4	10	2		LD07493	16400	23760	110	1574	1476	476	82	86	24	100	100	0	1356	1263	404	91	94	21	100	100	0	1.179	1.189	1.19	1.195	1.116	1.165	0.985	80	484	2757	2566	0.238	1492	1265	1394	1172	0
4	11	2		LD07624	16600	23770	130	2709	2635	467	89	93	25	100	100	0	2531	2489	454	94	97	21	100	100	0	1.075	1.063	1.068	1.064	1.113	1.061	0.988	120	603	5057	4941	0.104	2620	2437	2546	2395	0
4	12	2		LD07701	16790	23770	130	3953	3844	812	94	100	31	100	100	0	2370	2310	501	98	104	29	100	100	0	1.699	1.695	1.699	1.706	1.159	1.705	0.987	120	549	6131	5962	0.764	3859	2272	3750	2212	0
4	13	2		LD07917	16980	23770	130	1743	1730	349	92	96	29	100	100	0	2612	2523	513	98	105	31	100	100	0	0.657	0.675	0.672	0.679	1.13	0.672	0.987	120	580	4165	4063	-0.607	1651	2514	1638	2425	0
4	14	2		LD07988	17180	23760	120	1941	2282	1104	87	95	41	100	100	0	1315	1591	844	95	104	37	98	95	0	1.52	1.467	1.468	1.656	1.609	1.424	0.979	120	544	3074	3691	0.604	1854	1220	2195	1496	0
4	15	2		LD09414	17380	23760	130	3699	3618	675	88	97	47	100	100	0	2839	2739	613	96	104	38	100	100	0	1.316	1.336	1.322	1.366	1.18	1.316	0.99	120	604	6354	6173	0.397	3611	2743	3530	2643	0
4	16	2		LD09564	17570	23760	110	586	992	788	90	96	37	100	100	0	439	869	725	95	104	35	100	100	0	1.442	1.165	1.213	1.276	1.266	1.127	0.977	80	496	840	1676	0.528	496	344	902	774	0
4	17	2		LD09790	17770	23760	120	2447	2670	1147	94	100	42	100	100	0	3092	3029	1113	98	108	38	100	100	0	0.786	0.879	0.845	0.883	1.262	0.897	0.966	120	563	5347	5507	-0.348	2353	2994	2576	2931	0
4	18	2		LD09927	17970	23770	130	4924	4819	914	99	110	57	100	100	0	3959	3823	667	104	117	56	100	100	0	1.252	1.269	1.277	1.272	1.135	1.281	0.987	120	583	8680	8439	0.324	4825	3855	4720	3719	0
4	19	2		LD09947	18160	23770	130	4762	4703	827	99	107	51	100	100	0	4301	4198	782	107	119	54	100	100	0	1.112	1.125	1.126	1.132	1.114	1.121	0.987	120	580	8857	8695	0.153	4663	4194	4604	4091	0
4	20	2		LD10051	18360	23770	130	1408	1356	287	93	100	36	100	100	0	2953	2786	591	105	116	41	100	100	0	0.462	0.471	0.468	0.469	1.125	0.472	0.979	120	619	4163	3944	-1.115	1315	2848	1263	2681	0
4	21	2		LD11031	18560	23770	100	1787	1731	733	89	94	31	100	100	0	2314	2178	990	106	113	38	100	100	0	0.769	0.792	0.781	0.811	1.259	0.777	0.969	80	440	3906	3714	-0.379	1698	2208	1642	2072	0
4	22	2		LD11064	18750	23770	130	2656	2633	555	79	82	22	100	100	0	3800	3719	780	92	97	26	100	100	0	0.695	0.704	0.7	0.707	1.128	0.701	0.987	120	667	6285	6181	-0.525	2577	3708	2554	3627	0
4	1	3		LD13269	14650	23960	120	3347	3240	452	74	76	19	100	100	0	3623	3513	580	88	93	24	100	100	0	0.926	0.924	0.915	0.938	1.142	0.911	0.989	120	584	6808	6591	-0.111	3273	3535	3166	3425	0
4	2	3		LD13435	14850	23960	130	2225	2165	404	81	83	23	100	100	0	3771	3689	724	94	101	31	100	100	0	0.583	0.58	0.578	0.582	1.09	0.574	0.988	120	581	5821	5679	-0.778	2144	3677	2084	3595	0
4	3	3		LD13504	15040	23960	120	4424	4385	643	84	89	26	100	100	0	2482	2465	381	99	106	34	100	100	0	1.821	1.818	1.81	1.821	1.07	1.817	0.989	120	514	6723	6667	0.865	4340	2383	4301	2366	0
4	4	3		LD13607	15240	23960	120	4788	4648	782	89	94	29	100	100	0	4503	4355	768	101	110	38	100	100	0	1.067	1.072	1.076	1.079	1.123	1.068	0.992	120	535	9101	8813	0.094	4699	4402	4559	4254	0
4	5	3		GM09570	15430	23960	120	1421	1378	233	87	91	29	100	100	0	1847	1789	304	101	109	41	99	99	0	0.764	0.765	0.765	0.774	1.178	0.763	0.986	120	514	3080	2979	-0.388	1334	1746	1291	1688	0
4	6	3		GM09639	15630	23960	130	2675	2587	664	81	85	25	100	100	0	3781	3587	1019	96	104	34	100	100	0	0.704	0.718	0.715	0.743	1.225	0.709	0.987	120	564	6279	5997	-0.506	2594	3685	2506	3491	0
4	7	3		GM09977	15820	23960	120	1238	1229	214	85	107	80	100	100	0	1551	1555	262	100	126	92	100	100	0	0.795	0.786	0.788	0.785	1.1	0.786	0.984	120	500	2604	2599	-0.332	1153	1451	1144	1455	0
4	8	3		GM10015	16010	23960	120	1687	1667	320	91	114	82	100	100	0	2747	2711	590	105	131	95	100	100	0	0.604	0.605	0.601	0.612	1.116	0.594	0.989	120	515	4238	4182	-0.727	1596	2642	1576	2606	0
4	9	3		GM10285	16210	23970	130	1388	1345	203	89	94	33	100	100	0	1830	1778	255	99	108	36	100	100	0	0.75	0.748	0.748	0.748	1.104	0.749	0.989	120	609	3030	2935	-0.414	1299	1731	1256	1679	0
4	10	3		GM10438	16410	23960	120	2658	2573	586	89	93	26	100	100	0	3314	3258	737	98	104	28	100	100	0	0.799	0.786	0.79	0.795	1.174	0.787	0.992	120	563	5785	5644	-0.324	2569	3216	2484	3160	0
4	11	3		HL02234	16600	23960	120	1381	1310	317	93	96	24	100	100	0	2204	2086	473	101	107	30	100	100	0	0.612	0.613	0.62	0.607	1.154	0.615	0.984	120	528	3391	3202	-0.707	1288	2103	1217	1985	0
4	12	3		HL02328	16800	23960	120	1832	1753	306	91	98	32	100	100	0	2998	2903	477	100	108	36	100	100	0	0.601	0.593	0.596	0.59	1.107	0.592	0.989	120	548	4639	4465	-0.735	1741	2898	1662	2803	0
4	13	3		HL02501	16990	23960	120	1330	1287	251	88	93	26	100	100	0	1903	1856	415	100	106	29	100	100	0	0.689	0.683	0.688	0.695	1.162	0.665	0.98	120	535	3045	2955	-0.538	1242	1803	1199	1756	0
4	14	3		HL02687	17190	23960	130	1426	1412	249	98	109	51	100	100	0	1547	1546	309	103	114	44	100	100	0	0.92	0.911	0.909	0.918	1.115	0.9	0.985	120	598	2772	2757	-0.121	1328	1444	1314	1443	0
4	15	3		HL02811	17380	23960	130	4809	4818	986	107	120	55	100	100	0	2784	2740	527	107	119	47	100	100	0	1.756	1.789	1.775	1.789	1.076	1.786	0.99	120	581	7379	7344	0.813	4702	2677	4711	2633	0
4	16	3		HL02883	17580	23970	120	2882	2977	791	107	115	39	100	100	0	3112	3144	803	107	117	41	100	100	0	0.923	0.945	0.953	0.941	1.153	0.951	0.982	120	545	5780	5907	-0.115	2775	3005	2870	3037	0
4	17	3		HL04389	17770	23960	120	1722	1887	823	112	118	37	100	100	0	2616	2505	655	112	120	38	100	100	0	0.643	0.742	0.661	0.694	1.289	0.797	0.916	120	535	4114	4168	-0.637	1610	2504	1775	2393	0
4	18	3		HL04722	17960	23960	120	5546	5337	1222	113	120	48	100	100	0	2627	2505	565	113	122	50	100	100	0	2.161	2.184	2.196	2.213	1.129	2.182	0.993	120	514	7947	7616	1.112	5433	2514	5224	2392	0
4	19	3		HL04994	18160	23960	130	1337	1349	212	115	125	70	100	100	0	1356	1371	215	116	131	87	100	100	0	0.985	0.983	0.986	0.984	1.086	0.98	0.98	120	580	2462	2489	-0.021	1222	1240	1234	1255	0
4	20	3		HL05382	18360	23960	130	2793	2695	447	110	117	62	100	100	0	1742	1693	290	118	130	79	100	100	0	1.652	1.641	1.662	1.649	1.111	1.642	0.985	120	564	4307	4160	0.724	2683	1624	2585	1575	0
4	21	3		HL05638	18550	23960	120	2021	1993	513	102	106	25	100	100	0	3020	3068	787	117	122	32	100	100	0	0.661	0.641	0.643	0.644	1.133	0.639	0.988	120	519	4822	4842	-0.597	1919	2903	1891	2951	0
4	22	3		HL05735	18750	23960	140	1187	1119	290	87	90	26	100	100	0	1501	1421	402	102	107	33	100	100	0	0.786	0.782	0.779	0.806	1.206	0.772	0.987	156	752	2499	2351	-0.347	1100	1399	1032	1319	0
4	1	4		GM01221	14660	24150	130	1869	1733	489	70	72	20	100	100	0	2084	1979	548	84	89	23	100	100	0	0.9	0.878	0.875	0.875	1.102	0.87	0.985	120	664	3799	3558	-0.153	1799	2000	1663	1895	0
4	2	4		GM01289	14850	24160	130	2925	2848	424	75	78	20	100	100	0	2507	2475	353	89	95	28	100	100	0	1.179	1.162	1.162	1.162	1.103	1.17	0.983	120	583	5268	5159	0.237	2850	2418	2773	2386	0
4	3	4		GM01315	15050	24150	130	2463	2326	480	80	83	23	100	100	0	3442	3209	696	94	100	26	100	100	0	0.712	0.721	0.723	0.732	1.152	0.714	0.988	120	593	5731	5361	-0.491	2383	3348	2246	3115	0
4	4	4		GM01350	15230	24150	110	940	1127	759	85	90	29	100	100	0	636	1032	793	99	107	37	100	100	0	1.592	1.117	1.185	1.269	1.314	1.042	0.969	80	471	1392	1975	0.671	855	537	1042	933	0
4	5	4		GM01572	15430	24150	120	3372	3277	583	89	94	27	100	100	0	4178	4102	756	104	114	43	100	100	0	0.806	0.797	0.796	0.799	1.102	0.794	0.99	120	548	7357	7186	-0.311	3283	4074	3188	3998	0
4	6	4		GM01620	15630	24150	130	1566	1604	730	86	90	26	100	100	0	1598	1697	843	101	110	39	100	99	0	0.989	0.951	0.958	0.987	1.309	0.923	0.968	120	581	2977	3114	-0.016	1480	1497	1518	1596	0
4	7	4		HL01062	15820	24150	120	2241	2114	676	89	119	88	99	99	0	1798	1682	609	105	135	98	96	94	0	1.271	1.284	1.273	1.435	1.647	1.258	0.968	120	514	3845	3602	0.346	2152	1693	2025	1577	0
4	8	4		HL01515	16010	24150	130	7988	7707	2445	96	121	84	100	100	0	1571	1537	503	105	132	95	97	97	0	5.383	5.315	5.336	5.608	1.395	5.294	0.971	120	596	9358	9043	2.429	7892	1466	7611	1432	0
4	9	4		LD01659	16200	24150	110	1951	1934	744	90	97	35	100	100	0	2130	2129	855	100	108	36	100	100	0	0.917	0.909	0.903	0.921	1.125	0.891	0.976	80	470	3891	3873	-0.125	1861	2030	1844	2029	0
4	10	4		LD02906	16410	24160	120	3124	3014	1286	88	94	34	100	100	0	1355	1292	558	100	109	36	100	99	0	2.419	2.455	2.449	2.488	1.136	2.453	0.975	120	560	4291	4118	1.274	3036	1255	2926	1192	0
4	11	4		LD03464	16600	24160	120	1290	1362	600	86	91	30	100	100	0	1085	1212	561	99	106	37	100	100	0	1.221	1.146	1.151	1.167	1.165	1.132	0.969	120	534	2190	2389	0.288	1204	986	1276	1113	0
4	12	4		LD04007	16790	24160	100	801	883	480	85	89	29	100	100	0	972	1023	556	96	103	33	100	100	0	0.817	0.861	0.861	0.864	1.24	0.859	0.978	80	442	1592	1725	-0.291	716	876	798	927	0
4	13	4		LD08641	16980	24150	110	1943	1817	621	84	91	34	100	100	0	1685	1604	561	99	107	38	100	100	0	1.172	1.151	1.146	1.159	1.119	1.146	0.978	80	503	3445	3238	0.229	1859	1586	1733	1505	0
4	14	4		LD09691	17180	24160	120	1562	2050	1499	96	103	40	99	98	0	843	1151	826	105	113	40	100	95	0	1.986	1.868	1.901	1.892	1.551	1.856	0.972	120	564	2204	3000	0.99	1466	738	1954	1046	0
4	15	4		LD10247	17380	24150	120	2994	2840	1093	102	111	43	100	100	0	1968	1831	757	108	118	40	99	98	0	1.555	1.589	1.58	1.689	1.423	1.564	0.985	120	543	4752	4461	0.637	2892	1860	2738	1723	0
4	16	4		LD11083	17580	24150	130	1599	1622	262	98	106	31	100	100	0	2656	2639	429	106	114	31	100	100	0	0.589	0.602	0.599	0.602	1.1	0.593	0.978	120	574	4051	4057	-0.765	1501	2550	1524	2533	0
4	17	4		LD13416	17760	24150	110	932	1354	951	111	116	47	98	98	0	1126	1441	942	113	120	34	98	97	0	0.81	0.936	0.909	0.901	1.293	0.961	0.971	80	471	1834	2571	-0.303	821	1013	1243	1328	0
4	18	4		LD13864	17960	24150	120	1132	1432	877	113	119	45	98	97	0	1102	1360	836	113	120	35	97	97	0	1.03	1.058	1.057	1.122	1.426	1.056	0.982	120	563	2008	2566	0.043	1019	989	1319	1247	0
4	19	4		LD16566	18160	24150	120	1969	1966	812	115	123	62	100	99	0	1948	1932	846	114	125	71	98	96	0	1.011	1.018	1.025	1.065	1.302	1.005	0.979	120	543	3688	3669	0.016	1854	1834	1851	1818	0
4	20	4		LD18443	18360	24150	120	1612	1965	1144	113	119	61	100	100	0	1676	2083	1201	115	126	72	100	98	0	0.96	0.941	0.956	0.944	1.188	0.944	0.981	120	528	3060	3820	-0.058	1499	1561	1852	1968	0
4	21	4		LD18634	18550	24150	120	638	1036	823	105	111	30	100	98	0	1265	1791	1229	113	122	36	100	100	0	0.463	0.555	0.51	0.5	1.339	0.602	0.964	120	528	1685	2609	-1.112	533	1152	931	1678	0
4	22	4		LD18893	18750	24150	120	1418	1975	1362	91	97	30	100	100	0	1062	1458	1048	101	109	37	99	99	0	1.381	1.388	1.427	1.482	1.277	1.352	0.984	120	610	2288	3241	0.466	1327	961	1884	1357	0
4	1	5		LD19039	14660	24350	120	1426	1421	415	68	71	21	100	100	0	1498	1507	440	85	90	25	100	100	0	0.961	0.951	0.951	0.953	1.119	0.947	0.986	120	578	2771	2775	-0.057	1358	1413	1353	1422	0
4	2	5		LD19991	14840	24350	120	903	994	568	68	71	16	99	99	0	1104	1227	738	84	89	20	98	95	0	0.819	0.81	0.826	0.889	1.468	0.793	0.979	120	513	1855	2069	-0.289	835	1020	926	1143	0
4	3	5		GM05459	15040	24350	120	751	859	467	70	73	19	100	100	0	1155	1313	735	86	91	25	100	100	0	0.637	0.643	0.64	0.652	1.288	0.638	0.978	120	529	1750	2016	-0.651	681	1069	789	1227	0
4	4	5		GM05853	15230	24350	120	1073	1213	648	76	80	21	100	100	0	1079	1242	692	92	98	27	100	99	0	1.01	0.989	0.975	1.021	1.259	0.971	0.983	120	564	1984	2287	0.015	997	987	1137	1150	0
4	5	5		GM09007	15430	24340	120	965	1037	475	80	85	25	99	99	0	1170	1198	576	94	105	39	97	97	0	0.822	0.867	0.859	0.927	1.426	0.854	0.982	120	529	1961	2061	-0.282	885	1076	957	1104	0
4	6	5		GM10569	15620	24350	120	1194	1181	456	80	84	21	100	99	0	1544	1474	620	96	103	29	98	98	0	0.769	0.799	0.81	0.847	1.31	0.784	0.981	120	529	2562	2479	-0.378	1114	1448	1101	1378	0
4	7	5		HL02012	15820	24350	120	1089	1070	462	83	99	57	100	99	0	1337	1342	621	98	116	74	100	98	0	0.812	0.793	0.8	0.813	1.203	0.777	0.978	120	549	2245	2231	-0.301	1006	1239	987	1244	0
4	8	5		HL02867	16010	24340	110	876	942	430	88	105	60	100	100	0	1262	1347	575	99	118	75	100	100	0	0.678	0.684	0.672	0.671	1.172	0.677	0.965	80	472	1951	2102	-0.562	788	1163	854	1248	0
4	9	5		GH10120	16210	24350	150	93	209	254	83	89	31	37	27	0	103	196	217	95	101	29	31	24	0	1.25	1.248	1.304	1.335	2.435	1.185	0.944	156	732	18	227	0.322	10	8	126	101	-50
4	10	5		LD27979	16410	24350	120	2141	2176	654	80	85	29	100	100	0	2925	2935	860	94	99	27	100	100	0	0.728	0.738	0.742	0.738	1.089	0.739	0.99	120	498	4892	4937	-0.458	2061	2831	2096	2841	0
4	11	5		LD28419	16600	24350	130	3050	2958	438	85	91	33	100	100	0	2225	2145	360	98	105	37	100	100	0	1.394	1.404	1.398	1.411	1.076	1.393	0.991	120	596	5092	4920	0.479	2965	2127	2873	2047	0
4	12	5		LD29892	16800	24350	120	2270	2247	494	87	93	32	100	100	0	2772	2685	633	98	106	40	100	100	0	0.816	0.835	0.833	0.845	1.152	0.829	0.99	120	549	4857	4747	-0.293	2183	2674	2160	2587	0
4	13	5		LD33829	16990	24350	120	2007	2076	554	88	94	32	100	100	0	1636	1623	446	99	107	37	100	100	0	1.249	1.304	1.305	1.323	1.141	1.297	0.989	120	549	3456	3512	0.32	1919	1537	1988	1524	0
4	14	5		LD34475	17180	24350	130	2308	2358	681	92	95	26	100	100	0	2794	2801	812	103	108	31	100	100	0	0.823	0.84	0.841	0.847	1.131	0.835	0.991	120	565	4907	4964	-0.28	2216	2691	2266	2698	0
4	15	5		LD21529	17380	24350	120	1728	1701	307	94	98	27	100	100	0	2492	2430	457	106	114	34	100	100	0	0.685	0.691	0.688	0.693	1.085	0.686	0.991	120	589	4020	3931	-0.546	1634	2386	1607	2324	0
4	16	5		LD21570	17580	24350	120	3278	3236	1035	94	98	26	100	100	0	3140	3130	882	106	113	32	100	100	0	1.049	1.039	1.032	1.025	1.097	1.055	0.991	120	543	6218	6166	0.07	3184	3034	3142	3024	0
4	17	5		LD21643	17770	24350	120	2410	2340	1007	102	109	43	100	100	0	3651	3401	1503	113	120	36	100	100	0	0.652	0.681	0.686	0.69	1.157	0.676	0.987	120	563	5846	5526	-0.616	2308	3538	2238	3288	0
4	18	5		LD21677	17970	24350	120	4888	4597	2036	111	117	43	100	100	0	3215	2957	1339	117	124	35	100	100	0	1.542	1.58	1.584	1.628	1.151	1.57	0.991	120	557	7875	7326	0.625	4777	3098	4486	2840	0
4	19	5		LD21720	18170	24350	120	2872	2759	471	114	118	30	100	100	0	3040	2968	484	118	124	32	100	100	0	0.944	0.928	0.925	0.926	1.059	0.928	0.994	120	550	5680	5495	-0.083	2758	2922	2645	2850	0
4	20	5		LD21735	18360	24350	120	2667	2680	710	108	112	29	100	100	0	2863	2791	711	116	121	33	100	100	0	0.932	0.961	0.974	0.96	1.088	0.963	0.991	120	528	5306	5247	-0.102	2559	2747	2572	2675	0
4	21	5		LD22582	18550	24350	120	2048	2238	1130	105	110	32	100	99	0	2154	2290	1176	111	121	39	100	99	0	0.951	0.979	0.979	1.009	1.267	0.974	0.985	120	555	3986	4312	-0.072	1943	2043	2133	2179	0
4	22	5		LD22726	18740	24350	110	1417	1831	1011	95	102	35	100	100	0	2349	2526	1311	102	114	44	100	100	0	0.588	0.716	0.706	0.705	1.141	0.714	0.975	80	521	3569	4160	-0.765	1322	2247	1736	2424	0
4	1	6		LD23107	14660	24540	130	2678	2611	988	72	76	21	100	100	0	2299	2199	869	86	90	21	100	100	0	1.178	1.202	1.189	1.245	1.245	1.188	0.987	120	676	4819	4652	0.236	2606	2213	2539	2113	0
4	2	6		LD23336	14850	24550	120	2036	2090	1007	73	78	25	100	100	0	2447	2512	1211	87	93	31	100	100	0	0.832	0.832	0.835	0.836	1.152	0.829	0.98	120	515	4323	4442	-0.266	1963	2360	2017	2425	0
4	3	6		LD23587	15040	24540	130	2544	2460	785	74	80	42	100	100	0	2287	2221	776	87	95	43	100	99	0	1.123	1.118	1.117	1.171	1.245	1.098	0.989	120	598	4670	4520	0.167	2470	2200	2386	2134	0
4	4	6		LD23830	15240	24550	120	2378	2354	518	79	85	45	100	100	0	2392	2346	494	89	96	39	100	100	0	0.998	1.008	1.01	1.006	1.077	1.011	0.99	120	530	4602	4532	-0.003	2299	2303	2275	2257	0
4	5	6		GH07066	15430	24540	120	4490	4540	1782	81	85	32	100	100	0	2630	2516	964	92	99	31	100	100	0	1.737	1.84	1.839	1.912	1.284	1.853	0.981	120	562	6947	6883	0.797	4409	2538	4459	2424	0
4	6	6		GH07269	15630	24540	120	2715	2731	759	80	85	36	100	100	0	2406	2335	689	93	102	36	100	100	0	1.139	1.182	1.163	1.214	1.214	1.176	0.985	120	528	4948	4893	0.188	2635	2313	2651	2242	0
4	7	6		GH07290	15820	24540	120	2533	2488	925	81	95	55	100	100	0	2909	2865	1114	93	114	73	100	100	0	0.871	0.868	0.868	0.89	1.188	0.861	0.987	120	529	5268	5179	-0.2	2452	2816	2407	2772	0
4	8	6		GH07346	16010	24540	120	1416	1553	820	80	94	53	100	100	0	1125	1310	746	94	111	67	97	95	0	1.296	1.211	1.201	1.293	1.396	1.178	0.964	120	592	2367	2689	0.374	1336	1031	1473	1216	0
4	9	6		GH07485	16220	24550	130	3389	3406	1105	78	83	34	100	100	0	2178	2119	628	90	97	31	100	99	0	1.586	1.64	1.643	1.649	1.194	1.662	0.986	120	563	5399	5357	0.665	3311	2088	3328	2029	0
4	10	6		GH07643	16400	24540	120	1716	1760	452	79	83	31	100	100	0	2582	2587	709	91	98	33	100	100	0	0.657	0.673	0.669	0.683	1.139	0.668	0.988	120	529	4128	4177	-0.606	1637	2491	1681	2496	0
4	11	6		GH10864	16610	24560	120	1015	959	322	83	90	49	100	100	0	1048	982	348	94	101	30	100	99	0	0.977	0.986	0.983	1.016	1.209	0.979	0.984	120	543	1886	1764	-0.034	932	954	876	888	0
4	12	6		GH11008	16800	24550	120	509	506	167	87	95	50	99	99	0	800	813	286	95	100	27	99	99	0	0.599	0.584	0.583	0.601	1.458	0.577	0.95	120	528	1127	1137	-0.74	422	705	419	718	0
4	13	6		GH11193	17000	24550	130	1278	1280	323	86	91	26	100	100	0	1095	1082	269	97	102	29	100	99	0	1.194	1.212	1.214	1.23	1.184	1.208	0.985	120	620	2190	2179	0.256	1192	998	1194	985	0
4	14	6		GH11417	17190	24540	130	799	775	213	82	85	22	100	100	0	1519	1501	443	97	102	27	100	100	0	0.504	0.494	0.493	0.499	1.171	0.488	0.978	120	630	2139	2097	-0.988	717	1422	693	1404	0
4	15	6		GH12548	17400	24550	80	544	547	161	78	81	22	100	100	0	683	662	230	96	102	27	100	100	0	0.794	0.829	0.845	0.856	1.205	0.791	0.962	52	310	1053	1035	-0.333	466	587	469	566	0
4	16	6		GH01053	17570	24550	130	1024	1023	298	85	89	25	100	99	0	1313	1292	384	100	107	30	98	98	0	0.774	0.787	0.783	0.812	1.286	0.786	0.983	120	611	2152	2130	-0.369	939	1213	938	1192	0
4	17	6		GH02837	17780	24550	120	661	652	175	90	95	25	100	100	0	1167	1161	341	106	112	32	100	99	0	0.538	0.533	0.528	0.545	1.265	0.523	0.97	120	543	1632	1617	-0.894	571	1061	562	1055	0
4	18	6		GH03003	17970	24550	120	1209	1222	296	94	97	26	100	100	0	1958	1912	495	110	114	27	100	100	0	0.603	0.626	0.632	0.636	1.183	0.622	0.983	120	535	2963	2930	-0.729	1115	1848	1128	1802	0
4	19	6		GH03275	18160	24540	100	543	630	412	94	98	27	100	97	0	740	790	509	108	114	30	100	100	0	0.71	0.786	0.776	0.726	1.412	0.799	0.964	80	440	1081	1218	-0.493	449	632	536	682	0
4	20	6		GH03629	18360	24550	130	710	698	143	96	99	27	100	100	0	1208	1191	245	110	116	33	100	99	0	0.559	0.557	0.553	0.562	1.247	0.557	0.968	120	612	1712	1683	-0.839	614	1098	602	1081	0
4	21	6		GH04057	18540	24540	100	788	792	513	102	104	27	100	100	0	942	940	578	112	117	31	100	100	0	0.827	0.833	0.812	0.765	1.331	0.861	0.973	80	437	1516	1518	-0.275	686	830	690	828	0
4	22	6		GH04831	18750	24540	130	2611	2652	529	95	99	30	100	100	0	2411	2414	468	103	111	35	100	100	0	1.09	1.106	1.109	1.106	1.072	1.101	0.99	120	720	4824	4868	0.124	2516	2308	2557	2311	0
4	1	7		GH05731	14660	24750	130	767	749	110	83	87	26	100	100	0	1063	1042	144	94	99	27	100	100	0	0.706	0.703	0.698	0.701	1.094	0.698	0.977	120	680	1653	1614	-0.503	684	969	666	948	0
4	2	7		GH06385	14850	24740	130	3163	3142	378	86	94	37	100	100	0	1360	1339	164	93	103	38	100	100	0	2.429	2.453	2.444	2.457	1.069	2.445	0.989	120	582	4344	4302	1.28	3077	1267	3056	1246	0
4	3	7		GH06474	15050	24750	130	850	847	162	86	96	48	100	100	0	1071	1058	212	93	104	47	100	100	0	0.781	0.789	0.787	0.792	1.13	0.786	0.98	120	582	1742	1726	-0.356	764	978	761	965	0
4	4	7		GH07145	15240	24740	130	2990	2913	505	83	87	32	100	100	0	1500	1438	276	91	98	33	100	100	0	2.063	2.101	2.096	2.123	1.126	2.082	0.987	120	589	4316	4177	1.045	2907	1409	2830	1347	0
4	5	7		GH07384	15420	24730	90	835	883	414	85	88	25	100	100	0	643	678	324	92	96	21	100	100	0	1.361	1.362	1.354	1.431	1.224	1.321	0.978	52	368	1301	1384	0.445	750	551	798	586	0
4	6	7		GH07575	15630	24740	130	759	783	176	85	90	34	100	100	0	1132	1131	254	96	104	39	100	100	0	0.651	0.674	0.671	0.674	1.131	0.669	0.979	120	645	1710	1733	-0.62	674	1036	698	1035	0
4	7	7		GH09478	15830	24750	130	961	944	190	84	97	55	100	100	0	2042	2024	431	97	117	69	100	100	0	0.451	0.446	0.452	0.447	1.119	0.441	0.981	120	578	2822	2787	-1.149	877	1945	860	1927	0
4	8	7		GH09791	16020	24750	120	1282	1262	327	86	96	47	100	100	0	1706	1674	394	100	115	61	100	100	0	0.745	0.747	0.745	0.74	1.116	0.752	0.983	120	528	2802	2750	-0.425	1196	1606	1176	1574	0
4	9	7		GH10293	16220	24740	130	1249	1234	225	84	89	26	100	100	0	1226	1206	205	100	104	27	100	100	0	1.035	1.04	1.043	1.038	1.101	1.04	0.984	120	617	2291	2256	0.049	1165	1126	1150	1106	0
4	10	7		GH10361	16410	24740	130	2738	2742	541	87	93	32	100	100	0	1974	1961	394	98	105	41	100	100	0	1.413	1.425	1.418	1.432	1.091	1.411	0.99	120	562	4527	4518	0.499	2651	1876	2655	1863	0
4	11	7		GH10427	16600	24740	130	2142	2195	456	94	100	48	100	100	0	1767	1806	369	99	105	36	100	100	0	1.228	1.231	1.238	1.231	1.08	1.226	0.988	120	550	3716	3808	0.296	2048	1668	2101	1707	0
4	12	7		GH10517	16800	24740	130	9523	9900	2462	103	114	58	100	100	0	1838	1848	395	100	104	28	100	100	0	5.42	5.605	5.543	5.58	1.09	5.669	0.986	120	599	11158	11545	2.438	9420	1738	9797	1748	0
4	13	7		LP02734	17000	24750	100	1624	1911	1238	105	115	43	100	100	0	769	854	443	99	102	22	100	100	0	2.267	2.392	2.187	2.25	1.213	2.558	0.969	80	440	2189	2561	1.181	1519	670	1806	755	0
4	14	7		LP02978	17190	24740	120	1001	1058	382	93	100	33	100	99	0	1030	1036	357	99	104	28	100	100	0	0.975	1.03	1.014	1.028	1.186	1.036	0.979	120	549	1839	1902	-0.036	908	931	965	937	0
4	15	7		LP03067	17390	24740	120	790	823	221	90	104	64	100	100	0	1077	1081	258	102	112	43	100	100	0	0.718	0.749	0.742	0.741	1.155	0.757	0.976	120	563	1675	1712	-0.478	700	975	733	979	0
4	16	7		LP03126	17580	24740	120	4202	4264	941	90	97	36	100	100	0	2273	2286	500	102	108	31	100	100	0	1.894	1.911	1.907	1.923	1.105	1.899	0.992	120	528	6283	6358	0.921	4112	2171	4174	2184	0
4	17	7		LP03275	17780	24740	130	1117	1173	236	88	95	35	100	100	0	1584	1613	309	102	109	42	100	100	0	0.694	0.718	0.722	0.717	1.102	0.719	0.987	120	580	2511	2596	-0.526	1029	1482	1085	1511	0
4	18	7		LP04958	17970	24740	130	1449	1433	484	94	101	42	100	100	0	1639	1615	539	110	118	47	100	100	0	0.886	0.89	0.89	0.896	1.117	0.895	0.99	120	565	2884	2844	-0.174	1355	1529	1339	1505	0
4	19	7		LP07727	18160	24740	130	2707	2698	939	97	103	34	100	100	0	2247	2172	779	113	120	33	100	100	0	1.223	1.263	1.282	1.28	1.129	1.263	0.982	120	619	4744	4660	0.29	2610	2134	2601	2059	0
4	20	7		LP08456	18360	24740	120	1138	1153	353	103	107	34	100	100	0	1444	1425	417	118	124	37	100	100	0	0.781	0.803	0.804	0.802	1.16	0.807	0.985	120	542	2361	2357	-0.357	1035	1326	1050	1307	0
4	21	7		LP09717	18560	24740	130	1247	1215	231	102	105	26	100	100	0	1690	1628	293	116	120	30	100	100	0	0.727	0.736	0.734	0.734	1.102	0.737	0.986	120	584	2719	2625	-0.459	1145	1574	1113	1512	0
4	22	7		LP09908	18750	24740	140	3901	3847	1066	90	94	29	100	100	0	1505	1439	392	98	104	28	100	100	0	2.709	2.802	2.803	2.835	1.136	2.809	0.989	156	757	5218	5098	1.438	3811	1407	3757	1341	0
4	1	8		LP10725	14650	24940	130	1139	1085	222	89	94	29	100	100	0	1374	1316	272	98	105	31	100	100	0	0.823	0.818	0.805	0.818	1.107	0.808	0.982	120	663	2326	2214	-0.281	1050	1276	996	1218	0
4	2	8		LP10852	14850	24940	130	2217	2155	329	96	108	47	100	100	0	2185	2115	329	102	111	38	100	100	0	1.018	1.023	1.015	1.026	1.087	1.022	0.99	120	597	4204	4072	0.026	2121	2083	2059	2013	0
4	3	8		SD02332	15050	24930	130	5690	5607	969	95	106	53	100	100	0	2955	2848	516	100	109	40	100	100	0	1.96	2.006	1.997	2.014	1.084	1.995	0.993	120	566	8450	8260	0.971	5595	2855	5512	2748	0
4	4	8		SD03142	15240	24940	130	1575	1541	300	92	100	50	100	100	0	1646	1604	342	98	107	43	100	100	0	0.958	0.962	0.966	0.971	1.125	0.959	0.986	120	545	3031	2955	-0.062	1483	1548	1449	1506	0
4	5	8		SD03462	15430	24930	150	103	397	558	96	101	37	34	32	0	114	336	435	103	109	34	33	28	0	0.636	1.292	1.313	1.319	2.26	1.286	0.979	156	708	18	534	-0.652	7	11	301	233	-50
4	6	8		SD03793	15630	24930	120	2158	2166	500	95	98	35	100	100	0	1677	1629	400	102	109	38	100	100	0	1.31	1.356	1.331	1.37	1.138	1.338	0.984	120	526	3638	3598	0.389	2063	1575	2071	1527	0
4	7	8		SD04586	15830	24930	120	1815	1839	407	96	129	128	100	100	0	1583	1578	358	106	141	130	100	99	0	1.164	1.184	1.185	1.196	1.13	1.172	0.988	120	533	3196	3215	0.219	1719	1477	1743	1472	0
4	8	8		SD05240	16020	24930	120	1178	1133	207	102	124	94	100	100	0	1886	1810	359	115	143	104	100	100	0	0.608	0.608	0.604	0.612	1.117	0.602	0.986	120	542	2847	2726	-0.719	1076	1771	1031	1695	0
4	9	8		SD09295	16240	24950	100	944	1008	528	92	97	28	100	98	0	1137	1158	613	108	114	32	100	98	0	0.828	0.872	0.879	0.89	1.259	0.869	0.982	80	420	1881	1966	-0.272	852	1029	916	1050	0
4	10	8		SD09634	16410	24930	130	2647	2651	587	93	98	26	100	100	0	1651	1628	354	104	110	30	100	100	0	1.651	1.678	1.668	1.681	1.071	1.671	0.99	120	545	4101	4082	0.723	2554	1547	2558	1524	0
4	11	8		SD10560	16590	24930	130	3944	3940	806	106	111	39	100	100	0	3748	3641	777	109	117	50	100	100	0	1.055	1.086	1.089	1.095	1.097	1.079	0.992	120	579	7477	7366	0.077	3838	3639	3834	3532	0
4	12	8		GH01933	16800	24930	120	968	947	259	117	125	49	100	100	0	1692	1682	449	115	124	53	100	100	0	0.54	0.53	0.527	0.527	1.166	0.532	0.97	120	542	2428	2397	-0.89	851	1577	830	1567	0
4	13	8		GH02020	16990	24940	130	968	933	209	116	123	39	100	100	0	1435	1359	278	110	115	30	100	100	0	0.643	0.654	0.656	0.646	1.154	0.654	0.974	120	591	2177	2066	-0.637	852	1325	817	1249	0
4	14	8		GH02880	17190	24930	120	1937	1942	366	113	128	63	100	100	0	1899	1877	370	108	117	41	100	100	0	1.018	1.034	1.037	1.038	1.101	1.03	0.986	120	558	3615	3598	0.026	1824	1791	1829	1769	0
4	15	8		LD23856	17400	24940	130	5247	5048	985	118	136	76	100	100	0	2773	2646	554	113	126	48	100	100	0	1.928	1.946	1.953	1.961	1.099	1.931	0.99	120	574	7789	7463	0.947	5129	2660	4930	2533	0
4	16	8		LD23884	17580	24940	120	3415	3271	601	117	123	42	100	100	0	2818	2739	555	113	121	36	100	100	0	1.219	1.201	1.193	1.222	1.169	1.183	0.989	120	496	6003	5780	0.286	3298	2705	3154	2626	0
4	17	8		LD23951	17780	24940	130	1324	1283	218	105	113	41	100	100	0	1650	1607	258	109	118	45	100	100	0	0.791	0.786	0.786	0.785	1.083	0.786	0.989	120	596	2760	2676	-0.338	1219	1541	1178	1498	0
4	18	8		LD23958	17980	24940	120	1144	1104	229	108	117	48	100	100	0	1150	1117	229	115	124	48	100	100	0	1.001	0.994	0.988	0.994	1.108	0.992	0.986	120	529	2071	1998	0.001	1036	1035	996	1002	0
4	19	8		LD23968	18170	24940	130	3781	3627	783	112	118	40	100	100	0	2014	1912	439	119	125	36	100	100	0	1.936	1.96	1.97	1.992	1.124	1.948	0.992	120	575	5564	5308	0.953	3669	1895	3515	1793	0
4	20	8		LD24073	18360	24940	120	2921	2867	344	108	115	36	100	100	0	3088	3022	350	121	126	36	100	100	0	0.948	0.951	0.952	0.951	1.066	0.949	0.992	120	514	5780	5660	-0.077	2813	2967	2759	2901	0
4	21	8		LD24550	18550	24930	130	1941	1931	396	105	109	27	100	100	0	2365	2327	512	114	122	34	100	100	0	0.816	0.825	0.816	0.831	1.1	0.814	0.989	120	562	4087	4039	-0.294	1836	2251	1826	2213	0
4	22	8		LD24607	18750	24930	130	2880	2839	607	92	98	31	100	100	0	2856	2757	569	99	107	33	100	100	0	1.011	1.033	1.034	1.038	1.105	1.025	0.991	120	622	5545	5405	0.016	2788	2757	2747	2658	0
4	1	9		LD24657	14650	25130	130	1921	1873	353	93	101	41	100	100	0	1706	1615	301	100	108	36	100	100	0	1.138	1.175	1.174	1.178	1.083	1.167	0.989	120	663	3434	3295	0.187	1828	1606	1780	1515	0
4	2	9		LD24661	14850	25130	120	5670	5547	1065	100	114	57	100	100	0	3988	3881	781	108	119	53	100	99	0	1.436	1.444	1.445	1.468	1.205	1.439	0.991	120	528	9450	9220	0.522	5570	3880	5447	3773	0
4	3	9		LD24671	15050	25130	120	1761	1738	448	104	118	65	100	100	0	1702	1650	415	108	120	52	100	100	0	1.04	1.06	1.06	1.06	1.111	1.061	0.989	120	528	3251	3176	0.056	1657	1594	1634	1542	0
4	4	9		LD24726	15240	25130	130	2054	2069	454	103	108	36	100	100	0	2190	2195	455	108	114	30	100	100	0	0.937	0.942	0.949	0.938	1.085	0.942	0.99	120	548	4033	4053	-0.094	1951	2082	1966	2087	0
4	5	9		LD24919	15430	25130	130	3819	3822	828	110	117	37	100	100	0	2628	2562	508	115	121	31	100	100	0	1.476	1.517	1.507	1.512	1.083	1.512	0.99	120	563	6222	6159	0.562	3709	2513	3712	2447	0
4	6	9		LD24980	15630	25130	120	2281	2292	523	109	115	36	100	100	0	2295	2223	511	115	121	35	100	100	0	0.996	1.036	1.049	1.037	1.101	1.037	0.987	120	534	4352	4291	-0.005	2172	2180	2183	2108	0
4	7	9		GH01059	15810	25130	110	3012	2948	958	111	152	149	100	100	0	2516	2438	801	114	152	135	100	100	0	1.208	1.221	1.214	1.229	1.114	1.216	0.985	80	470	5303	5161	0.272	2901	2402	2837	2324	0
4	8	9		GH01087	16020	25120	120	2605	2566	833	110	148	141	100	100	0	2250	2255	721	115	151	133	100	100	0	1.169	1.148	1.16	1.15	1.13	1.148	0.989	120	581	4630	4596	0.225	2495	2135	2456	2140	0
4	9	9		GH01161	16220	25120	120	2350	2397	615	91	96	25	100	100	0	2222	2197	591	105	111	29	100	100	0	1.067	1.102	1.111	1.121	1.171	1.094	0.987	120	543	4376	4398	0.094	2259	2117	2306	2092	0
4	10	9		GH01188	16410	25130	130	1533	1537	315	96	102	41	100	100	0	2209	2197	469	107	115	35	100	100	0	0.684	0.689	0.695	0.69	1.092	0.683	0.988	120	560	3539	3531	-0.549	1437	2102	1441	2090	0
4	11	9		GH01576	16600	25130	120	3509	3406	1571	118	126	55	100	100	0	2896	2772	1279	124	133	58	100	100	0	1.223	1.242	1.234	1.247	1.135	1.24	0.99	120	543	6163	5936	0.291	3391	2772	3288	2648	0
4	12	9		GH01616	16800	25130	120	1750	1710	387	127	131	35	100	100	0	1786	1763	391	131	137	35	100	100	0	0.981	0.97	0.965	0.969	1.12	0.972	0.985	120	556	3278	3215	-0.028	1623	1655	1583	1632	0
4	13	9		GH01709	17000	25130	130	3405	3351	671	116	121	32	100	100	0	2050	1989	414	120	124	29	100	100	0	1.704	1.731	1.728	1.74	1.089	1.724	0.992	120	565	5219	5104	0.769	3289	1930	3235	1869	0
4	14	9		GH01724	17190	25130	120	1531	1556	383	110	115	44	100	100	0	1385	1382	328	110	115	34	100	100	0	1.115	1.137	1.134	1.141	1.15	1.141	0.985	120	514	2696	2718	0.156	1421	1275	1446	1272	0
4	15	9		GH01773	17380	25130	120	985	948	201	119	134	65	100	100	0	1164	1092	238	115	125	47	100	100	0	0.826	0.849	0.852	0.85	1.106	0.843	0.98	120	516	1915	1806	-0.277	866	1049	829	977	0
4	16	9		GH01794	17580	25120	120	7024	6762	1500	135	145	69	100	100	0	2631	2553	608	122	132	46	100	100	0	2.746	2.726	2.712	2.759	1.109	2.711	0.993	120	525	9398	9058	1.457	6889	2509	6627	2431	0
4	17	9		GH05885	17780	25130	130	2824	2820	549	118	129	61	100	100	0	2974	2932	558	113	122	40	100	100	0	0.946	0.958	0.953	0.959	1.08	0.96	0.991	120	565	5567	5521	-0.08	2706	2861	2702	2819	0
4	18	9		GH06154	17970	25130	130	3894	3831	913	116	122	38	100	100	0	1705	1697	377	114	120	32	100	100	0	2.375	2.347	2.354	2.356	1.102	2.347	0.992	120	616	5369	5298	1.248	3778	1591	3715	1583	0
4	19	9		GH06357	18160	25120	110	1262	1545	791	115	129	80	100	100	0	1382	1598	756	113	129	87	100	100	0	0.904	0.963	0.948	0.942	1.129	0.98	0.984	80	472	2416	2915	-0.146	1147	1269	1430	1485	0
4	20	9		GH06740	18360	25130	130	3162	3030	701	113	124	72	100	100	0	2644	2467	575	116	130	80	100	100	0	1.206	1.241	1.238	1.25	1.106	1.234	0.991	120	583	5577	5268	0.27	3049	2528	2917	2351	0
4	21	9		GH07092	18550	25120	120	1170	1425	771	115	121	35	100	100	0	2099	2220	968	120	129	40	100	100	0	0.533	0.624	0.595	0.593	1.186	0.662	0.966	120	480	3034	3410	-0.908	1055	1979	1310	2100	0
4	22	9		GH07238	18740	25120	150	121	580	1017	96	103	35	42	31	0	136	574	991	104	112	37	44	32	0	0.781	1.03	0.994	0.969	2.361	1.026	0.99	156	795	57	954	-0.356	25	32	484	470	-50
4	1	10		GH08387	14660	25320	130	2715	2665	620	96	100	33	100	100	0	1824	1725	398	104	112	35	100	100	0	1.523	1.585	1.583	1.585	1.097	1.589	0.987	120	663	4339	4190	0.607	2619	1720	2569	1621	0
4	2	10		GH08833	14850	25320	120	2392	2478	600	102	111	47	100	100	0	2976	3036	703	109	120	51	100	100	0	0.799	0.812	0.806	0.81	1.107	0.813	0.989	120	512	5157	5303	-0.324	2290	2867	2376	2927	0
4	3	10		GH08896	15050	25320	120	3044	2871	699	108	116	40	100	100	0	2519	2342	581	115	126	43	100	100	0	1.221	1.241	1.227	1.246	1.096	1.238	0.992	120	528	5340	4990	0.288	2936	2404	2763	2227	0
4	4	10		GH08941	15240	25320	120	1515	1573	564	115	125	41	100	100	0	2648	2738	1054	121	131	41	100	100	0	0.554	0.557	0.551	0.57	1.226	0.545	0.972	120	528	3927	4075	-0.852	1400	2527	1458	2617	0
4	5	10		GH09088	15440	25320	130	709	699	161	119	130	63	100	98	0	1186	1144	279	122	132	44	100	100	0	0.555	0.568	0.563	0.571	1.191	0.563	0.963	120	581	1654	1602	-0.851	590	1064	580	1022	0
4	6	10		GH09241	15630	25320	120	2841	2951	953	116	121	34	100	100	0	2133	2211	729	123	129	34	100	100	0	1.356	1.358	1.361	1.371	1.148	1.349	0.986	120	514	4735	4923	0.439	2725	2010	2835	2088	0
4	7	10		GH10215	15820	25310	120	1702	1873	1016	124	149	93	97	96	0	1635	1665	887	126	149	81	95	93	0	1.046	1.136	1.129	1.223	1.542	1.142	0.978	120	556	3087	3288	0.065	1578	1509	1749	1539	0
4	8	10		GH10478	16010	25310	110	1925	1938	372	120	146	100	100	100	0	1835	1783	341	123	150	93	100	100	0	1.054	1.095	1.09	1.097	1.09	1.092	0.986	80	501	3517	3478	0.076	1805	1712	1818	1660	0
4	9	10		GH10590	16200	25320	100	432	928	874	92	104	100	82	61	0	431	871	813	105	118	108	75	56	0	1.043	1.091	1.115	1.118	1.371	1.084	0.977	80	476	666	1602	0.061	340	326	836	766	0
4	10	10		GH10639	16410	25320	120	1122	1097	231	89	97	44	100	100	0	1601	1542	326	101	110	37	100	100	0	0.689	0.7	0.704	0.699	1.117	0.697	0.982	120	593	2533	2449	-0.538	1033	1500	1008	1441	0
4	11	10		GH10767	16600	25330	120	3142	3037	792	110	120	74	100	100	0	2103	2012	548	119	132	62	100	100	0	1.528	1.546	1.552	1.558	1.11	1.54	0.99	120	528	5016	4820	0.612	3032	1984	2927	1893	0
4	12	10		GH10871	16800	25330	120	1564	1547	407	119	125	64	100	100	0	3022	3127	899	128	135	56	100	100	0	0.499	0.476	0.472	0.481	1.189	0.47	0.974	120	527	4339	4427	-1.002	1445	2894	1428	2999	0
4	13	10		GH12017	17000	25320	130	1979	2017	406	106	111	30	100	100	0	2132	2139	454	115	122	33	100	100	0	0.929	0.944	0.944	0.948	1.081	0.933	0.989	120	581	3890	3935	-0.107	1873	2017	1911	2024	0
4	14	10		GH12043	17190	25320	120	2393	2383	605	100	106	31	100	100	0	2140	2140	506	110	116	33	100	100	0	1.13	1.125	1.123	1.12	1.09	1.129	0.992	120	514	4323	4313	0.176	2293	2030	2283	2030	0
4	15	10		GH12163	17390	25320	120	1182	1155	373	113	121	45	100	100	0	1887	1808	534	120	127	40	100	100	0	0.605	0.617	0.604	0.607	1.125	0.625	0.982	120	528	2836	2730	-0.725	1069	1767	1042	1688	0
4	16	10		GH12235	17580	25320	120	1571	1588	619	120	128	61	100	100	0	2306	2274	874	123	128	39	100	100	0	0.665	0.682	0.678	0.692	1.202	0.687	0.983	120	528	3634	3619	-0.589	1451	2183	1468	2151	0
4	17	10		GH12489	17780	25320	120	2139	2128	568	115	124	45	100	100	0	2364	2340	604	115	123	37	100	100	0	0.9	0.905	0.912	0.901	1.077	0.906	0.991	120	512	4273	4238	-0.152	2024	2249	2013	2225	0
4	18	10		GH12677	17940	25320	80	1532	1425	878	115	119	34	98	96	0	1342	1257	696	116	123	38	94	94	0	1.156	1.148	1.137	1.134	1.34	1.2	0.978	52	300	2643	2451	0.209	1417	1226	1310	1141	0
4	19	10		GH27401	18170	25320	130	3521	3286	705	114	125	71	100	100	0	2197	2069	456	112	125	76	100	100	0	1.634	1.621	1.616	1.642	1.151	1.611	0.992	120	686	5492	5129	0.708	3407	2085	3172	1957	0
4	20	10		GH27419	18360	25320	120	2011	1965	410	117	125	42	100	100	0	2092	2038	422	115	123	41	100	100	0	0.958	0.961	0.958	0.964	1.098	0.954	0.99	120	496	3871	3771	-0.062	1894	1977	1848	1923	0
4	21	10		GH27568	18550	25320	150	137	488	921	128	134	37	30	20	0	131	412	756	125	134	39	27	19	0	1.5	1.254	1.242	1.355	2.509	1.223	0.984	156	671	15	647	0.585	9	6	360	287	-50
4	22	10		GH27691	18750	25320	120	560	923	740	105	109	41	99	99	0	886	1222	783	107	113	35	100	100	0	0.584	0.734	0.661	0.644	1.292	0.824	0.961	120	591	1234	1933	-0.776	455	779	818	1115	0
4	1	11		GH27756	14660	25520	130	1396	1384	235	87	92	27	100	100	0	2208	2199	394	100	109	34	100	100	0	0.621	0.618	0.618	0.62	1.101	0.612	0.983	120	642	3417	3396	-0.687	1309	2108	1297	2099	0
4	2	11		GH27792	14850	25520	140	2626	2521	894	96	99	26	100	100	0	1534	1469	526	106	114	35	99	99	0	1.772	1.779	1.769	1.816	1.227	1.777	0.982	156	631	3958	3788	0.825	2530	1428	2425	1363	0
4	3	11		GH28577	15050	25520	130	844	842	201	99	104	32	100	100	0	1421	1397	306	111	122	49	100	100	0	0.569	0.578	0.572	0.576	1.158	0.575	0.959	120	579	2055	2029	-0.814	745	1310	743	1286	0
4	4	11		GH28722	15240	25520	120	2534	2598	713	114	125	66	100	100	0	3672	3699	982	122	131	49	100	100	0	0.682	0.694	0.695	0.7	1.2	0.694	0.986	120	528	5970	6061	-0.553	2420	3550	2484	3577	0
4	5	11		GH28730	15440	25520	130	6196	6255	1576	118	129	65	100	100	0	2337	2290	559	121	130	45	100	100	0	2.743	2.829	2.824	2.851	1.117	2.817	0.989	120	580	8294	8306	1.456	6078	2216	6137	2169	0
4	6	11		GH28857	15630	25520	120	1422	1404	277	118	122	36	100	100	0	1762	1736	346	120	126	36	100	100	0	0.794	0.796	0.797	0.797	1.098	0.796	0.981	120	528	2946	2902	-0.333	1304	1642	1286	1616	0
4	7	11		GM14163	15830	25520	130	1977	1991	490	124	139	60	100	100	0	2028	2019	481	125	140	53	100	100	0	0.974	0.986	0.992	0.985	1.138	0.994	0.982	120	596	3756	3761	-0.038	1853	1903	1867	1894	0
4	8	11		GM14682	16020	25520	120	2251	2311	395	127	160	122	100	100	0	1530	1547	279	128	158	121	100	100	0	1.515	1.539	1.538	1.545	1.098	1.54	0.982	120	560	3526	3603	0.599	2124	1402	2184	1419	0
4	9	11		LD22902	16220	25520	130	1369	1365	247	110	125	101	100	100	0	1803	1775	304	116	130	102	100	100	0	0.746	0.756	0.76	0.753	1.096	0.756	0.985	120	620	2946	2914	-0.422	1259	1687	1255	1659	0
4	10	11		LD23056	16390	25520	90	984	980	655	94	100	31	100	96	0	950	1023	713	104	112	32	100	100	0	1.052	0.964	1.024	1.022	1.389	0.946	0.958	52	366	1736	1805	0.073	890	846	886	919	0
4	11	11		LD23102	16610	25520	120	1859	1813	456	95	102	57	100	100	0	2856	2733	693	105	114	51	100	100	0	0.641	0.654	0.65	0.657	1.143	0.652	0.987	120	566	4515	4346	-0.641	1764	2751	1718	2628	0
4	12	11		LD23140	16800	25510	130	1132	1220	531	98	104	57	100	100	0	1997	2126	855	111	120	51	100	100	0	0.548	0.557	0.54	0.551	1.145	0.568	0.978	120	566	2920	3137	-0.867	1034	1886	1122	2015	0
4	13	11		LD23445	17000	25520	130	2417	2276	543	97	101	25	100	100	0	2752	2638	606	110	119	34	100	100	0	0.878	0.862	0.858	0.86	1.1	0.855	0.979	120	598	4962	4707	-0.188	2320	2642	2179	2528	0
4	14	11		LD24461	17190	25510	120	2926	2939	618	100	106	35	100	100	0	2654	2674	569	111	118	36	100	100	0	1.111	1.108	1.111	1.111	1.092	1.099	0.991	120	529	5369	5402	0.152	2826	2543	2839	2563	0
4	15	11		LD25466	17390	25520	130	3427	3455	771	120	131	58	100	100	0	3535	3514	699	127	138	57	100	100	0	0.97	0.985	0.99	0.978	1.102	0.993	0.989	120	582	6715	6722	-0.043	3307	3408	3335	3387	0
4	16	11		LD25526	17580	25510	120	3374	3280	644	119	131	61	100	100	0	2712	2643	566	126	136	58	100	100	0	1.259	1.256	1.251	1.27	1.126	1.236	0.986	120	528	5841	5678	0.332	3255	2586	3161	2517	0
4	17	11		LD25626	17780	25510	130	4896	4795	844	110	118	54	100	100	0	2746	2667	500	111	121	42	100	100	0	1.816	1.833	1.831	1.84	1.074	1.82	0.993	120	598	7421	7241	0.861	4786	2635	4685	2556	0
4	18	11		LD25907	17980	25520	120	1385	1394	317	109	115	49	100	100	0	2021	2020	452	111	123	45	100	100	0	0.668	0.673	0.676	0.671	1.104	0.673	0.988	120	566	3186	3194	-0.582	1276	1910	1285	1909	0
4	19	11		LD25919	18170	25520	130	1973	1934	379	110	117	39	100	100	0	2762	2718	530	114	123	41	100	100	0	0.704	0.7	0.694	0.7	1.082	0.698	0.988	120	564	4511	4428	-0.507	1863	2648	1824	2604	0
4	20	11		LD26005	18360	25520	130	3067	3001	545	113	121	37	100	100	0	3203	3157	561	117	127	41	100	100	0	0.957	0.95	0.95	0.951	1.089	0.95	0.993	120	581	6040	5928	-0.063	2954	3086	2888	3040	0
4	21	11		LD39460	18560	25530	120	1219	1222	208	119	124	36	100	100	0	1870	1875	307	123	129	37	100	100	0	0.63	0.63	0.625	0.629	1.115	0.626	0.98	120	524	2847	2855	-0.667	1100	1747	1103	1752	0
4	22	11		LD39559	18760	25520	130	1189	1385	675	94	100	36	100	100	0	1753	1941	801	101	108	33	100	100	0	0.663	0.702	0.656	0.674	1.207	0.712	0.952	120	660	2747	3131	-0.593	1095	1652	1291	1840	0
4	1	12		LD39624	14660	25710	130	1878	1827	362	75	81	25	100	100	0	2103	2005	464	91	100	31	100	100	0	0.896	0.915	0.921	0.94	1.213	0.897	0.985	120	660	3815	3666	-0.158	1803	2012	1752	1914	0
4	2	12		LD39664	14850	25720	130	2121	2095	415	83	88	24	100	100	0	1825	1755	359	97	105	32	100	100	0	1.179	1.214	1.221	1.22	1.158	1.212	0.979	120	547	3766	3670	0.238	2038	1728	2012	1658	0
4	3	12		LD39815	15040	25720	130	1774	1773	317	85	90	28	100	100	0	2127	2094	333	98	109	46	100	100	0	0.832	0.846	0.858	0.841	1.111	0.852	0.981	120	583	3718	3684	-0.265	1689	2029	1688	1996	0
4	4	12		LD39912	15240	25710	130	3149	3109	451	102	108	42	100	100	0	1903	1904	315	114	122	47	100	100	0	1.703	1.68	1.682	1.695	1.134	1.662	0.985	120	597	4836	4797	0.768	3047	1789	3007	1790	0
4	5	12		LD40282	15440	25710	130	3185	3134	500	110	118	47	100	100	0	2620	2518	449	116	127	54	100	100	0	1.228	1.259	1.251	1.27	1.095	1.239	0.985	120	580	5579	5426	0.296	3075	2504	3024	2402	0
4	6	12		LD40324	15630	25710	130	1191	1179	206	115	121	40	100	100	0	1380	1384	252	117	128	55	100	100	0	0.852	0.84	0.833	0.842	1.116	0.824	0.979	120	580	2339	2331	-0.231	1076	1263	1064	1267	0
4	7	12		LD40415	15830	25710	130	1491	1486	215	121	134	56	100	100	0	1675	1682	268	126	140	54	100	100	0	0.884	0.877	0.885	0.881	1.092	0.866	0.982	120	580	2919	2921	-0.177	1370	1549	1365	1556	0
4	8	12		LD40453	16020	25710	130	3098	3025	554	123	144	76	100	100	0	1846	1807	398	125	144	66	100	100	0	1.729	1.725	1.712	1.763	1.172	1.699	0.983	120	564	4696	4584	0.79	2975	1721	2902	1682	0
4	9	12		LD40489	16210	25710	130	1518	1491	355	125	139	64	100	100	0	1340	1320	299	126	140	58	100	100	0	1.147	1.144	1.15	1.148	1.123	1.136	0.978	120	582	2607	2560	0.198	1393	1214	1366	1194	0
4	10	12		LD40589	16410	25710	130	4291	4241	764	112	119	41	100	100	0	3287	3277	641	118	126	40	100	100	0	1.319	1.307	1.304	1.314	1.115	1.298	0.986	120	621	7348	7288	0.399	4179	3169	4129	3159	0
4	11	12		LD41072	16600	25710	120	1465	1454	262	105	114	47	100	100	0	2033	2024	411	114	123	45	100	100	0	0.709	0.706	0.712	0.71	1.108	0.699	0.978	120	529	3279	3259	-0.497	1360	1919	1349	1910	0
4	12	12		LD41209	16800	25710	130	2622	2568	568	103	106	27	100	100	0	2576	2545	578	113	121	32	100	100	0	1.023	1.014	1.007	1.022	1.128	1.01	0.988	120	597	4982	4897	0.032	2519	2463	2465	2432	0
4	13	12		LD41224	17000	25720	130	1936	1975	422	98	102	27	100	100	0	3305	3307	757	111	119	33	100	100	0	0.575	0.587	0.59	0.594	1.204	0.582	0.982	120	580	5032	5073	-0.797	1838	3194	1877	3196	0
4	14	12		LD41311	17190	25710	120	2504	2482	602	92	96	25	100	100	0	2068	2064	475	106	112	30	100	100	0	1.229	1.221	1.237	1.218	1.096	1.225	0.984	120	528	4374	4348	0.298	2412	1962	2390	1958	0
4	15	12		LD41392	17390	25710	120	2442	2481	404	106	118	52	100	100	0	2191	2176	342	116	129	55	100	100	0	1.126	1.153	1.152	1.154	1.1	1.144	0.984	120	528	4411	4435	0.171	2336	2075	2375	2060	0
4	16	12		LD41433	17580	25710	130	1855	1838	341	106	117	51	100	100	0	1759	1750	315	113	127	55	100	100	0	1.063	1.058	1.057	1.057	1.102	1.055	0.963	120	581	3395	3369	0.088	1749	1646	1732	1637	0
4	17	12		LD41958	17770	25710	130	3934	3933	486	100	109	49	100	100	0	1998	1989	245	103	112	39	100	100	0	2.023	2.032	2.022	2.033	1.064	2.037	0.978	120	598	5729	5719	1.017	3834	1895	3833	1886	0
4	18	12		LD41978	17970	25710	130	2600	2597	484	113	117	34	100	100	0	2532	2545	442	110	121	38	100	100	0	1.027	1.02	1.02	1.018	1.067	1.027	0.988	120	598	4909	4919	0.038	2487	2422	2484	2435	0
4	19	12		LD42035	18170	25710	130	2233	2163	477	126	131	39	100	100	0	2590	2493	552	133	137	41	100	100	0	0.858	0.863	0.86	0.871	1.162	0.852	0.984	120	580	4564	4397	-0.222	2107	2457	2037	2360	0
4	20	12		LD42046	18360	25710	120	2307	2226	523	113	123	41	100	100	0	2249	2215	469	125	132	41	100	100	0	1.033	1.011	1.012	1.006	1.098	1.015	0.985	120	514	4318	4203	0.047	2194	2124	2113	2090	0
4	21	12		LD42063	18550	25710	130	1506	1491	233	100	105	28	100	100	0	1672	1628	242	112	119	33	100	100	0	0.901	0.918	0.915	0.917	1.079	0.906	0.982	120	547	2966	2907	-0.15	1406	1560	1391	1516	0
4	22	12		LD42147	18750	25710	140	1173	1153	380	95	100	31	100	100	0	1777	1687	553	105	113	34	100	100	0	0.645	0.669	0.669	0.674	1.175	0.669	0.98	156	757	2750	2640	-0.633	1078	1672	1058	1582	0
4	1	13		SD02536	14650	25910	130	1607	1616	273	76	80	23	100	100	0	2057	2043	359	92	99	32	100	100	0	0.779	0.789	0.795	0.79	1.08	0.787	0.987	120	670	3496	3491	-0.36	1531	1965	1540	1951	0
4	2	13		SD02611	14850	25910	120	1542	1552	500	85	92	40	100	100	0	2330	2293	751	98	110	48	100	100	0	0.653	0.668	0.664	0.677	1.182	0.666	0.982	120	542	3689	3662	-0.615	1457	2232	1467	2195	0
4	3	13		SD02658	15050	25910	130	2089	2121	361	86	92	40	100	100	0	1762	1787	330	98	109	47	100	100	0	1.204	1.205	1.21	1.211	1.103	1.194	0.983	120	565	3667	3724	0.268	2003	1664	2035	1689	0
4	4	13		SD02805	15240	25910	120	2774	2792	545	95	102	42	100	100	0	2976	2924	634	110	118	44	100	100	0	0.935	0.958	0.959	0.97	1.139	0.948	0.989	120	543	5545	5511	-0.097	2679	2866	2697	2814	0
4	5	13		SD02833	15440	25910	120	2160	2182	447	102	111	46	100	100	0	2137	2136	464	109	122	61	100	100	0	1.015	1.026	1.016	1.038	1.153	1.005	0.983	120	528	4086	4107	0.021	2058	2028	2080	2027	0
4	6	13		SD02883	15630	25910	120	2942	2952	618	100	109	42	100	100	0	2519	2546	549	106	120	58	100	100	0	1.178	1.169	1.172	1.175	1.111	1.151	0.982	120	528	5255	5292	0.236	2842	2413	2852	2440	0
4	7	13		SD03340	15830	25910	130	2088	2057	448	106	116	54	100	100	0	1653	1643	340	113	123	44	100	100	0	1.287	1.275	1.269	1.277	1.116	1.268	0.98	120	560	3522	3481	0.364	1982	1540	1951	1530	0
4	8	13		SD03374	16020	25910	120	2315	2292	370	116	125	56	100	100	0	1732	1720	281	117	126	43	100	100	0	1.362	1.357	1.358	1.359	1.096	1.361	0.986	120	528	3814	3779	0.445	2199	1615	2176	1603	0
4	9	13		SD03428	16220	25910	120	2521	2480	548	115	119	38	100	100	0	2574	2473	602	116	125	41	100	100	0	0.979	1.003	0.997	1.015	1.13	0.979	0.979	120	529	4864	4722	-0.031	2406	2458	2365	2357	0
4	10	13		SD03546	16410	25910	130	1445	1475	250	118	125	50	100	100	0	2060	2098	344	118	127	49	100	100	0	0.683	0.685	0.683	0.684	1.088	0.68	0.984	120	580	3269	3337	-0.549	1327	1942	1357	1980	0
4	11	13		SD03580	16610	25910	130	2537	2532	523	120	132	55	100	100	0	2697	2681	603	123	134	47	100	100	0	0.939	0.943	0.949	0.948	1.117	0.94	0.985	120	598	4991	4970	-0.091	2417	2574	2412	2558	0
4	12	13		SD03610	16800	25900	120	1944	1984	438	116	120	32	100	100	0	2365	2331	583	118	127	34	100	100	0	0.814	0.844	0.844	0.858	1.152	0.835	0.985	120	514	4075	4081	-0.298	1828	2247	1868	2213	0
4	13	13		SD04216	16990	25910	120	3238	3449	1264	107	115	50	100	100	0	2842	3014	1108	110	119	35	100	100	0	1.146	1.151	1.156	1.152	1.138	1.15	0.984	120	515	5863	6246	0.197	3131	2732	3342	2904	0
4	14	13		SD04329	17190	25900	130	2133	2177	447	93	98	31	100	100	0	1681	1685	312	102	110	33	100	100	0	1.292	1.316	1.328	1.315	1.083	1.316	0.989	120	596	3619	3667	0.37	2040	1579	2084	1583	0
4	15	13		SD04505	17390	25910	120	1386	1456	607	96	103	37	100	100	0	1934	2015	815	106	115	37	100	100	0	0.706	0.712	0.702	0.712	1.154	0.716	0.976	120	543	3118	3269	-0.503	1290	1828	1360	1909	0
4	16	13		SD04590	17590	25910	130	1946	2009	507	98	107	56	100	100	0	1893	1919	439	107	117	41	100	100	0	1.035	1.055	1.057	1.049	1.089	1.069	0.985	120	571	3634	3723	0.049	1848	1786	1911	1812	0
4	17	13		SD04652	17780	25910	130	2208	2165	392	94	101	54	100	100	0	2540	2487	463	101	111	38	100	100	0	0.867	0.868	0.87	0.871	1.091	0.857	0.983	120	561	4553	4457	-0.206	2114	2439	2071	2386	0
4	18	13		SD04694	17980	25910	120	1566	1591	296	105	110	34	100	100	0	2435	2462	461	111	119	35	100	100	0	0.629	0.632	0.63	0.632	1.08	0.631	0.989	120	543	3785	3837	-0.67	1461	2324	1486	2351	0
4	19	13		SD05230	18170	25910	120	2351	2339	402	128	132	40	100	100	0	1443	1428	255	134	135	38	100	100	0	1.698	1.709	1.731	1.716	1.089	1.711	0.987	120	528	3532	3505	0.764	2223	1309	2211	1294	0
4	20	13		SD05329	18360	25910	120	1785	1804	452	120	126	39	100	100	0	2771	2745	725	128	133	38	100	100	0	0.63	0.643	0.637	0.647	1.131	0.635	0.981	120	496	4308	4301	-0.667	1665	2643	1684	2617	0
4	21	13		SD05379	18550	25910	130	2023	2076	813	101	108	33	100	100	0	1514	1588	601	112	118	36	99	99	0	1.371	1.338	1.329	1.358	1.269	1.356	0.972	120	577	3324	3451	0.455	1922	1402	1975	1476	0
4	22	13		SD05424	18750	25910	130	3171	3319	811	96	103	34	100	100	0	2869	2892	703	103	112	36	100	100	0	1.112	1.156	1.143	1.16	1.107	1.151	0.982	120	712	5841	6012	0.153	3075	2766	3223	2789	0
4	1	14		SD05480	14660	26100	130	1463	1463	295	83	87	25	100	100	0	2475	2458	515	96	102	32	100	100	0	0.58	0.584	0.579	0.586	1.124	0.577	0.983	120	664	3759	3742	-0.786	1380	2379	1380	2362	0
4	2	14		SD05564	14850	26110	130	2343	2469	822	90	101	84	100	100	0	1781	1815	464	101	114	88	100	99	0	1.341	1.388	1.367	1.379	1.246	1.431	0.969	120	582	3933	4093	0.423	2253	1680	2379	1714	0
4	3	14		GM14109	15050	26100	130	3647	3641	677	93	105	87	100	100	0	1547	1533	292	102	116	89	100	100	0	2.46	2.479	2.458	2.49	1.07	2.466	0.985	120	598	4999	4979	1.298	3554	1445	3548	1431	0
4	4	14		GM14141	15250	26110	130	1558	1556	300	89	94	39	100	100	0	1958	1900	370	99	108	41	100	100	0	0.79	0.815	0.815	0.818	1.106	0.818	0.985	120	584	3328	3268	-0.34	1469	1859	1467	1801	0
4	5	14		GM14337	15440	26100	130	3153	3135	794	88	94	33	100	100	0	2063	1992	526	98	105	35	100	100	0	1.56	1.609	1.602	1.635	1.145	1.587	0.989	120	565	5030	4941	0.641	3065	1965	3047	1894	0
4	6	14		GM14547	15630	26100	130	4090	4165	752	97	108	65	100	100	0	1073	1077	200	102	111	42	100	100	0	4.112	4.172	4.16	4.219	1.134	4.139	0.984	120	552	4964	5043	2.04	3993	971	4068	975	0
4	7	14		GM14833	15820	26100	150	151	261	323	104	122	87	30	19	0	119	201	227	106	119	54	20	14	0	3.615	1.653	1.809	1.831	3.237	1.509	0.911	156	669	60	252	1.854	47	13	157	95	-50
4	8	14		HL07889	16020	26100	130	6642	6502	826	114	130	86	100	100	0	1233	1218	184	108	119	53	100	100	0	5.803	5.755	5.805	5.805	1.097	5.685	0.983	120	578	7653	7498	2.537	6528	1125	6388	1110	0
4	9	14		LD21637	16220	26100	120	1746	1869	445	107	117	57	100	100	0	1529	1615	394	102	107	30	100	100	0	1.149	1.165	1.149	1.167	1.1	1.161	0.985	120	514	3066	3275	0.2	1639	1427	1762	1513	0
4	10	14		LD21662	16410	26100	120	2873	2827	524	107	119	52	100	100	0	1845	1801	344	102	110	38	100	100	0	1.587	1.601	1.601	1.609	1.108	1.585	0.985	120	529	4509	4419	0.666	2766	1743	2720	1699	0
4	11	14		LD21756	16610	26110	130	2730	2711	452	111	124	55	100	100	0	1022	1019	170	110	118	42	100	100	0	2.872	2.86	2.878	2.864	1.123	2.883	0.975	120	562	3531	3509	1.522	2619	912	2600	909	0
4	12	14		LD21941	16800	26100	120	1468	1439	283	118	128	55	100	100	0	1364	1349	285	113	120	34	100	100	0	1.079	1.069	1.06	1.076	1.123	1.056	0.983	120	542	2601	2557	0.11	1350	1251	1321	1236	0
4	13	14		LD22255	17000	26100	130	6359	6251	1100	112	121	53	100	100	0	1635	1619	305	108	114	33	100	100	0	4.091	4.063	4.076	4.103	1.148	4.084	0.985	120	566	7774	7650	2.032	6247	1527	6139	1511	0
4	14	14		LD22310	17180	26100	130	2201	2177	471	100	107	38	100	100	0	1625	1603	361	102	108	33	100	99	0	1.38	1.384	1.376	1.413	1.201	1.376	0.986	120	582	3624	3578	0.464	2101	1523	2077	1501	0
4	15	14		LD23533	17390	26100	130	847	866	182	103	116	46	100	100	0	1359	1392	280	108	116	36	100	100	0	0.595	0.594	0.59	0.591	1.125	0.597	0.98	120	596	1995	2047	-0.75	744	1251	763	1284	0
4	16	14		LD23569	17580	26100	130	2505	2483	517	110	124	67	100	100	0	2305	2285	529	114	124	44	100	100	0	1.093	1.093	1.093	1.111	1.162	1.082	0.986	120	545	4586	4544	0.128	2395	2191	2373	2171	0
4	17	14		LD23655	17770	26100	150	108	117	43	98	108	56	16	3	0	110	120	34	106	116	40	18	3	0	2.5	1.357	1.25	1.273	3.111	1.111	0.567	156	637	14	33	1.322	10	4	19	14	-50
4	18	14		LD23686	17980	26110	130	1671	1653	411	95	101	31	100	100	0	2446	2402	617	104	112	34	100	100	0	0.673	0.678	0.672	0.685	1.168	0.674	0.988	120	564	3918	3856	-0.571	1576	2342	1558	2298	0
4	19	14		LD23954	18170	26110	130	4559	4513	1273	102	107	32	100	100	0	1589	1563	435	107	115	33	100	100	0	3.007	3.03	3.06	3.051	1.111	3.024	0.99	120	544	5939	5867	1.589	4457	1482	4411	1456	0
4	20	14		LD24232	18360	26100	150	137	496	791	103	108	30	51	37	0	121	411	638	108	113	31	36	28	0	2.615	1.297	1.423	1.53	2.148	1.251	0.974	156	630	47	696	1.387	34	13	393	303	-50
4	21	14		LD26135	18560	26100	130	1495	1594	550	101	106	33	100	100	0	1739	1809	597	108	114	35	100	100	0	0.855	0.878	0.874	0.88	1.144	0.877	0.985	120	612	3025	3194	-0.227	1394	1631	1493	1701	0
4	22	14		LD26392	18760	26110	80	1316	1174	675	93	102	40	98	98	0	1186	1129	683	100	111	42	96	94	0	1.126	1.051	1.054	1.128	1.35	1.03	0.978	52	308	2309	2110	0.171	1223	1086	1081	1029	0
4	1	15		LD26875	14660	26300	130	1799	1783	337	80	86	50	100	100	0	1964	1947	341	91	98	51	100	100	0	0.918	0.918	0.914	0.916	1.106	0.921	0.987	120	638	3592	3559	-0.124	1719	1873	1703	1856	0
4	2	15		LD26991	14850	26300	120	1708	1682	344	86	94	86	100	100	0	1704	1650	332	95	104	87	100	100	0	1.008	1.026	1.019	1.026	1.097	1.025	0.986	120	496	3231	3151	0.012	1622	1609	1596	1555	0
4	3	15		LD27030	15050	26300	130	2404	2373	442	88	95	38	100	100	0	2138	2048	410	96	102	32	100	100	0	1.134	1.171	1.168	1.178	1.108	1.175	0.977	120	556	4358	4237	0.182	2316	2042	2285	1952	0
4	4	15		LD27069	15240	26300	120	2062	2067	341	81	84	21	100	100	0	2152	2128	340	93	96	23	100	100	0	0.962	0.976	0.978	0.976	1.071	0.976	0.987	120	496	4040	4021	-0.056	1981	2059	1986	2035	0
4	5	15		LD46935	15440	26300	130	1070	1070	136	78	82	27	100	100	0	1616	1607	190	91	96	27	100	100	0	0.65	0.654	0.655	0.654	1.078	0.653	0.984	120	566	2517	2508	-0.62	992	1525	992	1516	0
4	6	15		LD47639	15620	26290	110	2358	2352	380	87	105	84	100	100	0	2393	2399	401	99	113	64	100	100	0	0.99	0.985	0.977	0.986	1.084	0.979	0.982	80	473	4565	4565	-0.015	2271	2294	2265	2300	0
4	7	15		LD48048	15820	26290	110	756	847	374	93	103	56	100	100	0	460	495	227	102	114	58	100	95	0	1.852	1.919	1.993	2.03	1.246	1.854	0.961	80	498	1021	1147	0.889	663	358	754	393	0
4	8	15		LP01562	16020	26300	130	2947	2947	585	95	114	81	100	100	0	1960	1992	576	100	111	49	100	100	0	1.533	1.507	1.552	1.521	1.211	1.504	0.892	120	619	4712	4744	0.617	2852	1860	2852	1892	0
4	9	15		LP02993	16220	26290	130	6742	6866	1734	96	107	55	100	100	0	1713	1766	490	97	101	26	100	100	0	4.113	4.056	4.055	4.132	1.184	3.999	0.986	120	566	8262	8439	2.04	6646	1616	6770	1669	0
4	10	15		LP03547	16410	26300	130	1197	1195	273	97	105	49	100	100	0	1159	1163	267	95	101	28	100	100	0	1.034	1.028	1.032	1.026	1.113	1.034	0.974	120	584	2164	2166	0.048	1100	1064	1098	1068	0
4	11	15		SD04463	16610	26300	140	751	728	182	99	105	34	100	100	0	793	766	187	98	102	27	100	100	0	0.938	0.942	0.951	0.946	1.21	0.943	0.97	156	616	1347	1297	-0.092	652	695	629	668	0
4	12	15		SD04693	16800	26300	130	3458	3485	723	100	107	37	100	100	0	1817	1831	366	99	104	27	100	100	0	1.955	1.954	1.953	1.954	1.081	1.947	0.989	120	545	5076	5117	0.967	3358	1718	3385	1732	0
4	13	15		SD05512	16990	26300	120	2092	2136	917	101	110	40	100	100	0	1469	1520	634	100	106	29	100	100	0	1.454	1.433	1.426	1.429	1.113	1.472	0.971	120	530	3360	3455	0.54	1991	1369	2035	1420	0
4	14	15		SD05601	17190	26290	120	1096	1349	818	108	117	39	100	100	0	720	859	513	106	113	36	97	95	0	1.609	1.648	1.658	1.777	1.416	1.626	0.979	120	564	1602	1994	0.686	988	614	1241	753	0
4	15	15		SD06787	17390	26300	130	1246	1257	250	123	137	65	100	100	0	1967	2002	390	116	128	49	100	100	0	0.607	0.601	0.606	0.599	1.108	0.6	0.979	120	581	2974	3020	-0.721	1123	1851	1134	1886	0
4	16	15		SD07518	17580	26300	130	2613	2711	701	127	140	67	100	100	0	2215	2252	530	118	131	50	100	100	0	1.186	1.211	1.213	1.206	1.105	1.233	0.978	120	565	4583	4718	0.245	2486	2097	2584	2134	0
4	17	15		LD29830	17770	26290	130	2430	2588	1065	108	118	45	100	100	0	1802	1848	776	111	119	41	100	99	0	1.373	1.428	1.444	1.466	1.183	1.419	0.989	120	561	4013	4217	0.457	2322	1691	2480	1737	0
4	18	15		LD30157	17970	26290	130	1711	1818	799	94	101	36	100	100	0	1552	1699	786	101	112	37	100	99	0	1.114	1.079	1.073	1.126	1.28	1.066	0.983	120	583	3068	3322	0.156	1617	1451	1724	1598	0
4	19	15		LP08815	18170	26300	130	1552	1499	319	94	99	27	100	100	0	2225	2176	464	101	108	30	100	100	0	0.686	0.677	0.669	0.678	1.084	0.674	0.987	120	581	3582	3480	-0.543	1458	2124	1405	2075	0
4	20	15		LP08921	18370	26300	130	911	891	186	95	99	27	100	100	0	1568	1549	331	102	107	28	100	100	0	0.557	0.55	0.547	0.55	1.105	0.547	0.983	120	543	2282	2243	-0.845	816	1466	796	1447	0
4	21	15		LP09339	18550	26300	130	824	893	339	102	109	38	100	100	0	1385	1481	546	110	116	35	100	100	0	0.566	0.577	0.565	0.571	1.152	0.581	0.976	120	544	1997	2162	-0.82	722	1275	791	1371	0
4	22	15		BLANK	18750	26290	150	108	432	687	95	104	44	30	26	0	112	390	607	102	112	43	28	23	0	1.3	1.17	1.208	1.351	2.444	1.139	0.981	156	869	23	625	0.379	13	10	337	288	-50
4	1	16		BLANK	14650	26490	150	79	333	545	72	79	63	25	22	0	87	278	423	84	93	77	21	20	0	2.333	1.345	1.294	1.209	2.533	1.244	0.966	156	844	10	455	1.222	7	3	261	194	-50
4	2	16		BLANK	14850	26490	150	73	251	447	74	79	55	21	17	0	83	218	353	86	92	76	17	15	0	0.333	1.341	1.168	1.153	2.615	1.278	0.962	156	602	-4	309	-1.585	-1	-3	177	132	-50
4	3	16		BLANK	15040	26490	150	73	180	299	74	77	20	19	16	0	83	167	243	86	89	18	18	14	0	0.333	1.309	1.077	0.987	2.947	1.243	0.963	156	587	-4	187	-1.585	-1	-3	106	81	-50
4	4	16		BLANK	15240	26490	150	65	156	230	72	74	19	19	17	0	79	161	214	85	89	22	17	16	0	1.167	1.105	1.081	1.206	2.678	1.077	0.969	156	594	-13	160	0.222	-7	-6	84	76	-50
4	5	16		BLANK	15430	26490	150	65	152	231	70	72	21	17	16	0	77	155	207	83	88	24	17	16	0	0.833	1.139	1.18	1.344	2.695	1.124	0.969	156	603	-11	154	-0.263	-5	-6	82	72	-50
4	6	16		BLANK	15630	26490	150	69	144	233	74	83	52	12	11	0	81	143	199	88	99	54	11	10	0	0.714	1.273	1.129	1.046	2.959	1.156	0.953	156	689	-12	125	-0.485	-5	-7	70	55	-50
4	7	16		LD31802	15830	26490	130	2167	2137	415	72	80	46	100	100	0	2279	2258	493	87	96	65	100	100	0	0.956	0.951	0.954	0.957	1.13	0.939	0.983	120	601	4287	4236	-0.065	2095	2192	2065	2171	0
4	8	16		LD32009	16020	26490	120	1204	1259	456	70	77	47	100	100	0	1565	1657	598	86	94	66	100	100	0	0.767	0.757	0.755	0.746	1.143	0.753	0.981	120	515	2613	2760	-0.383	1134	1479	1189	1571	0
4	9	16		LD32130	16220	26480	120	957	972	292	75	82	47	100	98	0	1978	1960	699	90	94	22	100	99	0	0.467	0.48	0.476	0.509	1.364	0.466	0.975	120	550	2770	2767	-1.098	882	1888	897	1870	0
4	10	16		LD32234	16400	26490	110	1831	1894	441	79	87	32	100	100	0	2000	2018	534	93	100	33	100	100	0	0.919	0.943	0.96	0.952	1.108	0.939	0.973	80	459	3659	3740	-0.122	1752	1907	1815	1925	0
4	11	16		LD32282	16600	26490	120	2521	2453	704	80	89	33	100	100	0	2080	1993	610	92	101	34	100	99	0	1.228	1.248	1.243	1.283	1.224	1.236	0.99	120	559	4429	4274	0.296	2441	1988	2373	1901	0
4	12	16		LD32410	16810	26490	130	2200	2149	418	80	87	29	100	100	0	2652	2536	565	91	97	27	100	100	0	0.828	0.846	0.849	0.857	1.119	0.834	0.988	120	592	4681	4514	-0.273	2120	2561	2069	2445	0
4	13	16		LD33695	17000	26490	120	2486	2473	651	85	92	29	100	100	0	2245	2164	604	95	99	25	100	100	0	1.117	1.154	1.147	1.179	1.191	1.133	0.987	120	506	4551	4457	0.159	2401	2150	2388	2069	0
4	14	16		LD33976	17180	26490	110	1256	1294	360	100	107	36	100	100	0	1836	1960	511	103	112	37	100	100	0	0.667	0.643	0.641	0.64	1.096	0.647	0.977	80	496	2889	3051	-0.584	1156	1733	1194	1857	0
4	15	16		LD34142	17390	26490	120	1602	1554	447	110	120	58	100	100	0	1936	1943	566	110	120	47	100	100	0	0.817	0.788	0.788	0.794	1.162	0.784	0.986	120	566	3318	3277	-0.291	1492	1826	1444	1833	0
4	16	16		LD34250	17580	26490	120	3826	3725	751	111	121	62	100	100	0	2915	2907	604	110	119	47	100	100	0	1.324	1.292	1.291	1.298	1.095	1.29	0.991	120	514	6520	6411	0.405	3715	2805	3614	2797	0
4	17	16		LD34385	17770	26490	120	2013	1973	657	106	114	46	100	100	0	3290	3138	1091	108	117	41	100	100	0	0.599	0.616	0.622	0.627	1.144	0.609	0.987	120	557	5089	4897	-0.739	1907	3182	1867	3030	0
4	18	16		LD34564	17980	26490	120	1300	1284	267	96	103	31	100	100	0	2768	2717	581	105	113	34	100	100	0	0.452	0.455	0.456	0.454	1.079	0.448	0.988	120	558	3867	3800	-1.145	1204	2663	1188	2612	0
4	19	16		LD37765	18170	26490	130	1259	1251	264	91	96	25	100	100	0	1887	1864	414	104	111	31	100	100	0	0.655	0.659	0.658	0.664	1.109	0.65	0.988	120	581	2951	2920	-0.61	1168	1783	1160	1760	0
4	20	16		LD37985	18370	26490	130	3171	3159	602	94	99	29	100	100	0	4516	4481	829	107	115	34	100	100	0	0.698	0.701	0.702	0.699	1.066	0.696	0.991	120	562	7486	7439	-0.519	3077	4409	3065	4374	0
4	21	16		LD38375	18550	26490	120	1941	2044	761	114	121	38	100	100	0	2516	2637	927	123	132	42	100	100	0	0.763	0.768	0.775	0.767	1.153	0.774	0.983	120	512	4220	4444	-0.389	1827	2393	1930	2514	0
4	22	16		LD38452	18750	26490	120	1925	2052	631	109	114	36	100	100	0	2137	2250	705	113	121	36	100	100	0	0.897	0.909	0.925	0.917	1.149	0.904	0.983	120	592	3840	4080	-0.156	1816	2024	1943	2137	0
4	1	17		LD38872	14660	26700	100	130	365	375	66	71	62	50	40	0	154	362	362	80	88	88	45	37	0	0.865	1.06	1.012	0.999	1.813	0.991	0.941	80	451	138	581	-0.209	64	74	299	282	0
4	2	17		LD39062	14850	26690	120	3072	2987	894	69	74	58	100	100	0	2274	2232	649	82	88	80	100	100	0	1.37	1.357	1.364	1.358	1.128	1.362	0.985	120	533	5195	5068	0.454	3003	2192	2918	2150	0
4	3	17		LD40782	15040	26690	120	595	602	270	68	70	17	99	99	0	762	764	354	81	84	20	100	97	0	0.774	0.782	0.756	0.801	1.584	0.772	0.959	120	498	1208	1217	-0.37	527	681	534	683	0
4	4	17		LD40824	15230	26690	120	1105	1161	966	67	72	22	100	99	0	1847	1831	1039	81	88	28	99	98	0	0.588	0.625	0.606	0.629	1.336	0.727	0.934	120	528	2804	2844	-0.767	1038	1766	1094	1750	0
4	5	17		LD41760	15440	26680	120	1722	1634	445	69	75	34	100	100	0	1440	1334	416	83	91	35	100	98	0	1.218	1.251	1.255	1.329	1.347	1.228	0.981	120	540	3010	2816	0.285	1653	1357	1565	1251	0
4	6	17		LD41918	15640	26690	130	1174	1127	249	67	71	24	100	100	0	1875	1881	422	82	88	29	100	100	0	0.617	0.589	0.601	0.588	1.134	0.592	0.975	120	595	2900	2859	-0.696	1107	1793	1060	1799	0
4	7	17		LD42374	15840	26690	130	1554	1477	293	68	73	23	100	100	0	2137	2095	372	83	89	32	100	100	0	0.723	0.7	0.699	0.696	1.1	0.705	0.985	120	564	3540	3421	-0.467	1486	2054	1409	2012	0
4	8	17		LD42724	16020	26680	120	2301	2413	584	66	67	14	100	100	0	1766	1823	490	81	83	16	100	100	0	1.326	1.347	1.347	1.361	1.134	1.322	0.982	120	513	3920	4089	0.408	2235	1685	2347	1742	0
4	9	17		LD27988	16220	26690	130	1259	1279	298	68	70	15	100	100	0	1546	1577	391	83	86	17	100	100	0	0.814	0.811	0.821	0.815	1.119	0.804	0.982	120	598	2654	2705	-0.297	1191	1463	1211	1494	0
4	10	17		LD28101	16410	26680	130	1361	1366	242	72	76	23	100	100	0	2116	2154	466	87	92	25	100	100	0	0.635	0.626	0.628	0.634	1.149	0.608	0.982	120	606	3318	3361	-0.655	1289	2029	1294	2067	0
4	11	17		LD28571	16610	26690	130	1545	1531	259	71	73	17	100	100	0	2274	2290	404	86	90	22	100	100	0	0.674	0.662	0.663	0.662	1.1	0.658	0.986	120	582	3662	3664	-0.57	1474	2188	1460	2204	0
4	12	17		LD30834	16800	26690	120	1082	1093	393	71	74	18	100	100	0	1867	1888	715	87	90	21	100	100	0	0.568	0.567	0.565	0.579	1.205	0.56	0.974	120	515	2791	2823	-0.816	1011	1780	1022	1801	0
4	13	17		LD31228	16990	26680	120	2259	2225	635	76	81	25	100	100	0	1783	1736	528	93	97	26	100	100	0	1.292	1.308	1.32	1.348	1.243	1.295	0.982	120	589	3873	3792	0.369	2183	1690	2149	1643	0
4	14	17		LD32549	17190	26690	130	1583	1614	484	85	90	29	100	100	0	1787	1845	582	99	105	32	100	100	0	0.887	0.876	0.881	0.881	1.103	0.874	0.986	120	641	3186	3275	-0.172	1498	1688	1529	1746	0
4	15	17		LD41783	17390	26680	110	1133	1224	476	89	93	25	100	100	0	1798	1960	801	100	106	25	100	100	0	0.615	0.61	0.617	0.612	1.153	0.583	0.972	80	485	2742	2995	-0.702	1044	1698	1135	1860	0
4	16	17		LD44376	17580	26690	130	1307	1329	248	86	91	29	100	100	0	1814	1794	334	97	103	26	100	100	0	0.711	0.732	0.745	0.733	1.09	0.725	0.981	120	594	2938	2940	-0.492	1221	1717	1243	1697	0
4	17	17		LD45339	17780	26690	120	1596	1668	403	89	95	37	100	100	0	1993	2079	602	99	106	33	100	100	0	0.796	0.797	0.803	0.809	1.126	0.777	0.978	120	490	3401	3559	-0.33	1507	1894	1579	1980	0
4	18	17		LD45706	17970	26690	120	2452	2511	1138	89	92	23	100	100	0	2051	2056	922	101	106	29	100	100	0	1.212	1.239	1.23	1.254	1.141	1.242	0.99	120	475	4313	4377	0.277	2363	1950	2422	1955	0
4	19	17		LD46805	18160	26690	120	2844	2824	959	93	98	28	100	100	0	2285	2176	723	105	112	32	100	100	0	1.262	1.319	1.31	1.323	1.13	1.323	0.986	120	489	4931	4802	0.336	2751	2180	2731	2071	0
4	20	17		LD47843	18360	26690	120	1922	1931	386	96	101	29	100	100	0	2574	2592	517	106	115	35	100	100	0	0.74	0.738	0.735	0.737	1.087	0.737	0.987	120	489	4294	4321	-0.435	1826	2468	1835	2486	0
4	21	17		SD03117	18550	26690	120	422	682	519	104	111	35	100	99	0	538	836	634	116	127	42	100	100	0	0.754	0.803	0.792	0.793	1.248	0.809	0.979	120	489	740	1298	-0.408	318	422	578	720	0
4	22	17		SD03467	18750	26680	130	1633	1626	425	92	99	33	100	100	0	2167	2173	589	104	113	38	100	100	0	0.747	0.741	0.745	0.745	1.119	0.729	0.985	120	643	3604	3603	-0.421	1541	2063	1534	2069	0
4	1	18		SD03723	14650	26880	120	393	530	383	65	70	28	98	96	0	579	767	533	80	89	44	98	97	0	0.657	0.677	0.702	0.673	1.308	0.692	0.958	120	574	827	1152	-0.605	328	499	465	687	0
4	2	18		SD04735	14850	26890	120	1741	1646	479	66	70	23	100	100	0	1513	1496	460	80	85	28	100	100	0	1.169	1.116	1.119	1.126	1.122	1.106	0.983	120	504	3108	2996	0.225	1675	1433	1580	1416	0
4	3	18		SD05618	15050	26880	130	1696	1708	244	63	67	21	100	100	0	1892	1942	324	78	81	20	100	100	0	0.9	0.883	0.887	0.886	1.087	0.865	0.988	120	555	3447	3509	-0.152	1633	1814	1645	1864	0
4	4	18		SD06302	15250	26880	130	3852	3860	795	64	68	21	100	100	0	2491	2498	565	79	83	24	100	100	0	1.57	1.569	1.562	1.596	1.162	1.561	0.991	120	515	6200	6215	0.651	3788	2412	3796	2419	0
4	5	18		SD10782	15440	26890	140	1359	1287	497	68	74	33	100	98	0	1527	1442	596	82	89	33	99	98	0	0.893	0.896	0.892	0.935	1.24	0.881	0.986	156	563	2736	2579	-0.163	1291	1445	1219	1360	0
4	6	18		SD10882	15640	26890	130	1075	1058	324	66	68	17	100	100	0	1578	1623	565	80	83	15	100	100	0	0.674	0.643	0.651	0.656	1.141	0.636	0.982	120	506	2507	2535	-0.57	1009	1498	992	1543	0
4	7	18		GH01128	15830	26880	120	1650	1678	364	68	70	15	100	100	0	2026	2077	494	82	85	19	100	100	0	0.814	0.807	0.82	0.811	1.106	0.8	0.982	120	482	3526	3605	-0.297	1582	1944	1610	1995	0
4	8	18		GH02457	16020	26880	130	2608	2598	514	69	71	15	100	100	0	2770	2774	549	82	85	18	100	100	0	0.945	0.939	0.941	0.94	1.065	0.941	0.987	120	553	5227	5221	-0.082	2539	2688	2529	2692	0
4	9	18		GH03188	16220	26880	120	753	787	164	69	71	16	100	100	0	1285	1335	335	83	86	17	100	100	0	0.569	0.573	0.577	0.58	1.122	0.562	0.983	120	496	1886	1970	-0.813	684	1202	718	1252	0
4	10	18		GH04075	16410	26880	120	1816	1819	721	71	72	16	100	100	0	938	928	402	84	87	22	100	99	0	2.043	2.071	2.123	2.145	1.19	2.019	0.979	120	510	2599	2592	1.031	1745	854	1748	844	0
4	11	18		SD03094	16610	26880	120	1818	1805	446	69	70	16	100	100	0	2530	2551	710	83	85	20	100	100	0	0.715	0.703	0.707	0.709	1.115	0.693	0.985	120	496	4196	4204	-0.484	1749	2447	1736	2468	0
4	12	18		SD05389	16800	26880	120	2545	2531	369	67	69	15	100	100	0	2995	3005	433	82	86	17	100	100	0	0.851	0.843	0.843	0.843	1.073	0.835	0.985	120	508	5391	5387	-0.233	2478	2913	2464	2923	0
4	13	18		SD05785	16980	26910	80	130	148	61	75	80	40	65	32	0	174	187	79	87	96	33	80	61	0	0.632	0.73	0.683	0.734	1.725	0.732	0.779	52	282	142	173	-0.662	55	87	73	100	0
4	14	18		SD06557	17190	26880	130	2613	2613	362	77	82	25	100	100	0	3961	3957	603	96	99	25	100	100	0	0.656	0.657	0.659	0.659	1.066	0.654	0.991	120	566	6401	6397	-0.608	2536	3865	2536	3861	0
4	15	18		SD07655	17390	26880	120	2106	2151	460	79	83	24	100	100	0	2900	2985	674	98	102	25	100	100	0	0.723	0.718	0.725	0.719	1.085	0.714	0.988	120	512	4829	4959	-0.467	2027	2802	2072	2887	0
4	16	18		SD07723	17590	26880	130	2145	2067	728	79	81	19	100	100	0	2445	2361	809	99	103	22	100	100	0	0.881	0.879	0.887	0.883	1.111	0.872	0.98	120	465	4412	4250	-0.183	2066	2346	1988	2262	0
4	17	18		BLANK	17770	26870	150	97	214	349	85	86	19	37	25	0	110	249	418	104	108	27	28	19	0	2	0.89	0.973	0.99	2.608	0.835	0.966	156	485	18	274	1	12	6	129	145	-50
4	18	18		BLANK	17970	26870	150	74	182	306	86	90	23	17	15	0	87	217	370	105	111	32	16	13	0	0.667	0.857	0.812	0.815	2.613	0.825	0.97	156	480	-30	208	-0.585	-12	-18	96	112	-50
4	19	18		BLANK	18160	26870	150	73	176	318	88	92	26	19	14	0	87	204	378	104	110	31	14	11	0	0.882	0.88	0.914	0.937	3.038	0.839	0.975	156	488	-32	188	-0.181	-15	-17	88	100	-50
4	20	18		BLANK	18360	26870	150	71	150	247	89	93	25	13	12	0	81	170	269	104	111	35	13	12	0	0.783	0.924	0.932	0.86	1.984	0.915	0.959	156	494	-41	127	-0.354	-18	-23	61	66	-50
4	21	18		BLANK	18550	26870	150	71	166	303	92	95	25	15	14	0	86	178	304	106	115	39	13	12	0	1.05	1.028	1.005	0.945	2.448	0.992	0.962	156	511	-41	146	0.07	-21	-20	74	72	-50
4	22	18		BLANK	18750	26870	150	80	152	182	85	88	24	24	22	0	93	172	212	100	106	31	23	21	0	0.714	0.931	0.944	0.941	2.277	0.85	0.907	156	740	-12	139	-0.485	-5	-7	67	72	-50
4	1	19		BLANK	14650	27070	150	60	66	21	61	66	25	9	5	0	76	86	33	79	88	48	7	4	0	0.333	0.714	0.833	0.837	2.913	0.412	0.562	156	714	-4	12	-1.585	-1	-3	5	7	-50
4	2	19		BLANK	14850	27070	150	63	67	21	65	69	23	10	4	0	79	85	29	79	85	31	7	5	0	100000	0.333	1	1.208	3.336	0.59	0.369	156	459	-2	8	16.61	-2	0	2	6	-50
4	3	19		BLANK	15040	27070	150	64	79	45	64	69	21	20	12	0	80	96	60	79	82	20	16	11	0	0	0.882	0.792	0.821	3.59	0.755	0.695	156	489	1	32	Error	0	1	15	17	-50
4	4	19		BLANK	15240	27070	150	65	70	22	65	69	17	16	7	0	80	83	22	79	82	15	17	7	0	0	1.25	0.913	1.005	3.186	1.12	0.3	156	474	1	9	Error	0	1	5	4	-50
4	5	19		BLANK	15430	27070	150	65	93	83	68	74	34	17	15	0	80	106	84	82	86	26	18	13	0	1.5	1.042	1.128	1.183	3.117	1.055	0.849	156	435	-5	49	0.585	-3	-2	25	24	-50
4	6	19		BLANK	15630	27070	150	59	71	41	66	71	32	10	7	0	76	88	43	80	84	25	11	8	0	1.75	0.625	1.093	1.168	2.83	0.971	0.675	156	456	-11	13	0.807	-7	-4	5	8	-50
4	7	19		BLANK	15820	27070	150	65	101	118	65	67	13	25	17	0	79	113	109	79	81	14	20	15	0	0	1.059	1.101	1.223	2.699	1.069	0.909	156	477	0	70	Error	0	0	36	34	-50
4	8	19		BLANK	16020	27070	150	64	71	27	67	68	15	13	7	0	76	83	29	79	82	14	16	9	0	1	1	1	0.987	2.682	1.051	0.408	156	493	-6	8	0	-3	-3	4	4	-50
4	9	19		BLANK	16210	27070	150	65	78	43	67	69	16	21	12	0	80	89	38	80	83	16	17	10	0	100000	1.222	1.096	1.289	2.782	1.179	0.595	156	490	-2	20	16.61	-2	0	11	9	-50
4	10	19		BLANK	16410	27070	150	66	68	18	68	70	17	10	5	0	79	82	18	80	83	18	10	3	0	2	0	1.25	1.216	3.155	0.962	0.215	156	505	-3	2	1	-2	-1	0	2	-50
4	11	19		BLANK	16600	27070	150	65	68	18	65	67	14	19	7	0	76	82	32	78	80	13	18	9	0	0	0.75	0.917	0.969	3.224	0.49	0.228	156	509	-2	7	Error	0	-2	3	4	-50
4	12	19		BLANK	16800	27070	150	63	65	18	64	69	43	3	1	0	76	80	21	79	83	46	4	1	0	0.333	1	1.036	0.919	3.169	1.299	0.601	156	498	-4	2	-1.585	-1	-3	1	1	-50
4	13	19		ResGen_CK_1A2	17000	27070	150	924	1017	470	68	76	55	100	100	0	898	993	452	83	93	66	100	99	0	1.05	1.043	1.035	1.05	1.133	1.029	0.974	156	483	1671	1859	0.071	856	815	949	910	0
4	14	19		ResGen_CK_1A4	17190	27070	170	493	528	253	71	78	48	98	95	0	381	413	194	86	93	51	96	87	0	1.431	1.398	1.432	1.477	1.343	1.352	0.948	208	486	717	784	0.517	422	295	457	327	0
4	15	19		ResGen_CK_1A6	17380	27070	160	412	452	201	71	73	24	100	100	0	577	618	287	86	91	36	100	100	0	0.695	0.716	0.722	0.727	1.192	0.709	0.969	208	446	832	913	-0.526	341	491	381	532	0
4	16	19		ResGen_CK_1A8	17580	27070	170	796	841	345	74	75	17	100	100	0	1870	1965	878	94	98	23	100	100	0	0.407	0.41	0.41	0.419	1.204	0.397	0.979	208	426	2498	2638	-1.299	722	1776	767	1871	0
4	17	19		ResGen_CK_1A10	17780	27070	160	903	908	235	80	82	20	100	100	0	1306	1309	348	102	108	31	100	100	0	0.684	0.686	0.692	0.689	1.125	0.679	0.979	208	407	2027	2035	-0.549	823	1204	828	1207	0
4	18	19		ResGen_CK_1A12	17970	27070	150	83	88	25	81	84	22	17	7	0	113	126	48	104	111	33	26	11	0	0.222	0.318	0.63	0.587	2.714	0.446	0.482	156	426	11	29	-2.17	2	9	7	22	-50
4	19	19		ResGen_CK_1C2	18170	27070	160	264	280	141	78	82	20	96	88	0	478	536	313	102	106	28	97	95	0	0.495	0.465	0.469	0.478	1.423	0.452	0.958	208	433	562	636	-1.015	186	376	202	434	0
4	20	19		ResGen_CK_1C4	18360	27070	150	2499	2674	1198	81	83	18	100	100	0	7081	7359	3408	105	113	45	100	100	0	0.347	0.357	0.358	0.36	1.07	0.35	0.993	156	398	9394	9847	-1.529	2418	6976	2593	7254	0
4	21	19		ResGen_CK_1C6	18550	27070	150	354	371	176	87	89	21	100	96	0	609	645	316	111	122	50	100	99	0	0.536	0.532	0.53	0.518	1.262	0.531	0.959	156	462	765	818	-0.899	267	498	284	534	0
4	22	19		ResGen_CK_1C8	18750	27070	160	298	303	98	78	87	56	100	89	0	481	501	162	100	114	86	100	95	0	0.577	0.561	0.563	0.559	1.202	0.562	0.938	208	883	601	626	-0.792	220	381	225	401	0
4	1	20		ResGen_CK_1C10	14670	27270	170	304	309	57	68	90	293	19	0	0	429	431	63	86	99	108	99	98	0	0.688	0.699	0.702	0.688	1.225	0.698	0.933	208	798	579	586	-0.539	236	343	241	345	0
4	2	20		ResGen_CK_1C12	14850	27260	160	12452	11968	2556	73	155	623	100	100	0	3785	3600	751	87	115	209	100	100	0	3.347	3.386	3.384	3.39	1.057	3.378	0.994	208	423	16077	15408	1.743	12379	3698	11895	3513	0
4	3	20		ResGen_CK_1E2	15050	27270	160	339	395	213	75	149	618	11	0	0	456	550	316	86	111	205	69	47	0	0.714	0.69	0.683	0.691	1.326	1.548	0.563	208	420	634	784	-0.487	264	370	320	464	0
4	4	20		ResGen_CK_1E4	15250	27270	160	437	444	194	74	82	43	99	94	0	740	722	329	84	88	30	98	98	0	0.553	0.58	0.581	0.597	1.401	0.572	0.962	208	384	1019	1008	-0.854	363	656	370	638	0
4	5	20		ResGen_CK_1E6	15440	27270	160	3585	3419	856	74	82	41	100	100	0	4349	4135	993	85	91	30	100	100	0	0.823	0.826	0.824	0.826	1.202	0.825	0.984	208	400	7775	7395	-0.28	3511	4264	3345	4050	0
4	6	20		ResGen_CK_1E8	15630	27270	160	2460	2469	737	72	82	44	100	100	0	4185	4186	1260	85	94	39	100	100	0	0.582	0.584	0.587	0.585	1.133	0.58	0.985	208	433	6488	6498	-0.78	2388	4100	2397	4101	0
4	7	20		ResGen_CK_1E10	15830	27270	160	1706	1664	353	70	79	46	100	100	0	579	575	108	83	92	39	100	100	0	3.298	3.24	3.226	3.222	1.164	3.303	0.969	208	429	2132	2086	1.722	1636	496	1594	492	0
4	8	20		ResGen_CK_1E12	16020	27270	160	440	445	156	67	73	40	100	99	0	486	490	182	81	86	26	100	100	0	0.921	0.924	0.926	0.938	1.182	0.911	0.948	208	411	778	787	-0.119	373	405	378	409	0
4	9	20		ResGen_CK_1G2	16220	27270	160	498	532	227	64	67	16	100	100	0	641	670	292	80	82	17	100	100	0	0.774	0.793	0.797	0.8	1.2	0.782	0.97	208	406	995	1058	-0.37	434	561	468	590	0
4	10	20		ResGen_CK_1G4	16400	27260	150	862	891	222	66	76	76	100	100	0	764	766	179	80	91	74	100	100	0	1.164	1.203	1.192	1.201	1.122	1.198	0.976	156	421	1480	1511	0.219	796	684	825	686	0
4	11	20		ResGen_CK_1G6	16610	27270	160	376	376	73	66	77	75	100	98	0	631	621	127	79	90	73	100	99	0	0.562	0.572	0.579	0.573	1.174	0.588	0.935	208	452	862	852	-0.832	310	552	310	542	0
4	12	20		ResGen_CK_1G8	16800	27270	160	4548	4347	794	68	73	37	100	100	0	3125	3005	566	81	87	44	100	100	0	1.472	1.463	1.468	1.469	1.079	1.456	0.992	208	550	7524	7203	0.558	4480	3044	4279	2924	0
4	13	20		ResGen_CK_1G10	17000	27270	160	507	521	208	68	76	58	100	97	0	687	700	304	82	90	62	100	98	0	0.726	0.733	0.743	0.749	1.189	0.716	0.972	208	510	1044	1071	-0.463	439	605	453	618	0
4	14	20		ResGen_CK_1G12	17180	27260	150	3466	3360	583	71	96	177	100	100	0	910	894	125	82	94	74	100	100	0	4.1	4.05	4.054	4.035	1.103	4.03	0.979	156	423	4223	4101	2.036	3395	828	3289	812	0
4	15	20		HRB_9	17380	27260	150	2394	2456	597	72	104	212	100	100	0	3178	3280	822	84	107	216	100	100	0	0.75	0.746	0.746	0.748	1.088	0.733	0.982	156	437	5416	5580	-0.414	2322	3094	2384	3196	0
4	16	20		HRB_25	17580	27270	160	752	737	338	71	86	136	97	88	0	1079	1075	524	86	107	222	96	79	0	0.686	0.673	0.682	0.706	1.29	0.654	0.977	208	393	1674	1655	-0.544	681	993	666	989	0
4	17	20		HRB_41	17780	27270	160	1367	1392	687	74	78	20	100	100	0	1688	1768	898	90	96	27	100	99	0	0.809	0.785	0.796	0.802	1.167	0.774	0.982	208	384	2891	2996	-0.306	1293	1598	1318	1678	0
4	18	20		Henikoff_13	17970	27260	150	1457	1441	214	76	81	35	100	100	0	1895	1882	305	94	103	60	100	100	0	0.767	0.763	0.765	0.765	1.075	0.757	0.989	156	407	3182	3153	-0.383	1381	1801	1365	1788	0
4	19	20		Duke_1	18170	27270	160	2425	2421	746	74	79	36	100	100	0	2917	2933	906	93	102	63	99	99	0	0.833	0.826	0.832	0.838	1.21	0.823	0.989	208	376	5175	5187	-0.264	2351	2824	2347	2840	0
4	20	20		Duke_27	18360	27270	180	3338	3368	1150	75	78	19	100	100	0	4456	4479	1573	95	105	45	99	99	0	0.748	0.751	0.757	0.769	1.237	0.741	0.987	256	395	7624	7677	-0.418	3263	4361	3293	4384	0
4	21	20		HRB_13	18560	27270	160	2319	2083	686	82	89	31	100	99	0	2441	2226	761	107	122	53	99	97	0	0.958	0.944	0.947	1	1.432	0.939	0.982	208	445	4571	4120	-0.061	2237	2334	2001	2119	0
4	22	20		HRB_29	18740	27280	110	695	794	372	85	102	77	98	93	0	971	1040	532	113	136	120	96	90	0	0.711	0.765	0.813	0.81	1.32	0.667	0.939	80	423	1468	1636	-0.492	610	858	709	927	0
4	1	21		Henikoff_1	14660	27460	150	2200	2164	356	67	76	74	100	100	0	2842	2831	494	83	91	48	100	100	0	0.773	0.763	0.763	0.766	1.096	0.747	0.985	156	876	4892	4845	-0.371	2133	2759	2097	2748	0
4	2	21		Henikoff_17	14860	27470	140	11621	11799	2463	72	126	509	100	100	0	6616	6568	1192	88	106	171	100	100	0	1.769	1.81	1.822	1.804	1.095	1.821	0.986	156	637	18077	18207	0.823	11549	6528	11727	6480	0
4	3	21		Duke_5	15050	27470	150	4098	4222	970	71	119	497	100	100	0	5440	5481	1180	85	102	165	100	100	0	0.752	0.769	0.769	0.768	1.073	0.763	0.986	156	654	9382	9547	-0.411	4027	5355	4151	5396	0
4	4	21		Riddiford_4	15240	27460	160	1339	1448	544	69	74	26	100	100	0	1785	1890	676	83	86	20	100	100	0	0.746	0.763	0.755	0.758	1.157	0.765	0.979	208	705	2972	3186	-0.422	1270	1702	1379	1807	0
4	5	21		Auld_1	15440	27460	150	2317	2363	579	73	81	37	100	100	0	2345	2372	593	86	94	36	100	100	0	0.993	1.002	1.012	1.002	1.113	0.99	0.973	156	629	4503	4576	-0.01	2244	2259	2290	2286	0
4	6	21		Auld_3	15640	27470	140	1557	1576	372	80	98	69	100	100	0	1298	1303	309	91	111	74	100	99	0	1.224	1.234	1.238	1.248	1.193	1.231	0.98	156	643	2684	2708	0.291	1477	1207	1496	1212	0
4	7	21		Auld_5	15840	27460	150	1819	1866	328	80	97	69	100	100	0	2749	2812	554	92	108	70	100	100	0	0.654	0.657	0.658	0.66	1.104	0.64	0.977	156	645	4396	4506	-0.612	1739	2657	1786	2720	0
4	8	21		SP2	16030	27470	150	2675	2595	395	74	80	35	100	100	0	1458	1433	233	89	93	27	100	100	0	1.9	1.876	1.875	1.879	1.112	1.866	0.977	156	667	3970	3865	0.926	2601	1369	2521	1344	0
4	9	21		SP4	16220	27460	150	279	277	51	71	73	17	100	100	0	351	351	61	87	89	19	100	100	0	0.788	0.78	0.793	0.775	1.219	0.767	0.93	156	611	472	470	-0.344	208	264	206	264	0
4	10	21		SP6	16410	27460	170	2053	2031	405	71	79	57	100	100	0	2289	2244	461	86	93	56	100	100	0	0.9	0.908	0.904	0.916	1.137	0.901	0.99	208	818	4185	4118	-0.153	1982	2203	1960	2158	0
4	11	21		Human	16610	27470	140	113	120	34	75	83	57	30	4	0	141	150	42	88	97	57	46	12	0	0.717	0.726	0.749	0.667	1.949	0.821	0.662	156	664	91	107	-0.48	38	53	45	62	0
4	12	21		Lambda	16770	27430	90	112	116	42	74	77	19	63	50	0	123	130	41	88	93	21	61	48	0	1.086	1	0.889	0.835	2.272	0.974	0.649	52	285	73	84	0.119	38	35	42	42	0
4	13	21		Fly Genomic	17010	27470	130	910	917	195	74	78	33	100	100	0	1378	1364	334	88	91	22	100	100	0	0.648	0.661	0.661	0.668	1.134	0.675	0.887	120	672	2126	2119	-0.626	836	1290	843	1276	0
4	14	21		Fly Genomic-Digested	17190	27470	150	2149	2299	765	74	89	133	100	100	0	2702	2934	1011	84	92	46	100	100	0	0.793	0.781	0.791	0.783	1.116	0.781	0.976	156	738	4693	5075	-0.335	2075	2618	2225	2850	0
4	15	21		Fly Genomic-Random Primed	17380	27460	150	1822	1908	530	72	92	166	100	100	0	2300	2440	695	84	101	169	100	100	0	0.79	0.779	0.782	0.779	1.07	0.767	0.98	156	725	3966	4192	-0.341	1750	2216	1836	2356	0
4	16	21		Blank	17580	27460	150	79	85	30	68	79	105	3	0	0	89	100	40	85	99	170	1	0	0	2.75	1.133	1.07	1.134	3.124	0.803	0.648	156	675	15	32	1.459	11	4	17	15	-50
4	17	21		EMPTY	17770	27460	150	68	69	15	68	72	19	10	1	0	79	82	17	83	88	22	8	1	0	0	-1	1.106	1.116	3.641	0.846	0.29	156	665	-4	0	Error	0	-4	1	-1	-75
4	18	21		EMPTY	17970	27460	150	70	74	19	70	75	30	11	0	0	84	87	19	84	91	48	4	0	0	0	1.333	1	1.019	3.05	0.578	0.704	156	691	0	7	Error	0	0	4	3	-75
4	19	21		EMPTY	18160	27460	150	72	72	18	69	74	31	5	0	0	82	86	21	84	90	50	3	0	0	-1.5	1.5	1	0.911	3.146	0.662	0.293	156	659	1	5	Error	3	-2	3	2	-75
4	20	21		EMPTY	18360	27460	150	74	76	18	67	71	18	26	7	0	87	90	22	81	85	22	22	5	0	1.167	1	0.849	0.931	3.016	0.724	0.325	156	620	13	18	0.222	7	6	9	9	-75
4	21	21		EMPTY	18550	27460	150	64	66	15	69	72	19	5	1	0	79	82	17	81	87	25	7	1	0	2.5	-3	1	0.987	2.77	0.685	0.428	156	653	-7	-2	1.322	-5	-2	-3	1	-75
4	22	21		EMPTY	18750	27460	150	66	68	18	69	76	51	1	0	0	78	83	22	83	95	80	0	0	0	0.6	100000	0.941	0.925	2.967	0.626	0.566	156	932	-8	-1	-0.737	-3	-5	-1	0	-75
5	1	1		LD11215	1160	28120	120	1160	1138	421	58	60	16	100	100	0	1512	1469	556	80	84	21	100	100	0	0.77	0.778	0.779	0.785	1.125	0.771	0.988	120	670	2534	2469	-0.378	1102	1432	1080	1389	0
5	2	1		LD11394	1360	28120	110	577	569	181	67	72	25	100	100	0	757	735	215	87	92	30	100	100	0	0.761	0.775	0.785	0.764	1.157	0.774	0.971	80	548	1180	1150	-0.394	510	670	502	648	0
5	3	1		LD11885	1560	28120	120	4868	4730	780	73	83	39	100	100	0	1257	1221	195	88	96	33	100	100	0	4.102	4.11	4.089	4.12	1.103	4.126	0.987	120	612	5964	5790	2.036	4795	1169	4657	1133	0
5	4	1		LD12084	1740	28120	120	1716	1566	473	72	82	41	100	100	0	1903	1735	531	88	95	33	100	100	0	0.906	0.907	0.908	0.923	1.192	0.901	0.988	120	592	3459	3141	-0.143	1644	1815	1494	1647	0
5	5	1		LD12611	1950	28120	120	2658	2690	1147	67	85	72	100	100	0	2028	1998	833	87	102	65	100	99	0	1.335	1.373	1.383	1.385	1.182	1.374	0.992	120	592	4532	4534	0.417	2591	1941	2623	1911	0
5	6	1		LD12690	2130	28120	120	1258	1233	427	67	86	79	100	100	0	1377	1337	473	85	104	77	100	99	0	0.922	0.931	0.944	0.944	1.141	0.924	0.986	120	579	2483	2418	-0.117	1191	1292	1166	1252	0
5	7	1		GM03767	2330	28130	120	1164	1115	292	68	72	26	100	100	0	1450	1382	359	90	95	42	100	100	0	0.806	0.81	0.821	0.811	1.105	0.81	0.987	120	594	2456	2339	-0.311	1096	1360	1047	1292	0
5	8	1		GM03811	2530	28120	120	1720	1616	321	70	74	33	100	100	0	1459	1386	282	88	93	37	100	100	0	1.204	1.191	1.182	1.2	1.122	1.19	0.988	120	595	3021	2844	0.267	1650	1371	1546	1298	0
5	9	1		GM04011	2720	28120	130	953	907	177	70	75	29	100	100	0	910	867	177	89	95	33	99	99	0	1.076	1.076	1.076	1.095	1.176	1.064	0.982	120	663	1704	1615	0.105	883	821	837	778	0
5	10	1		GM04037	2920	28120	130	1355	1311	228	71	77	28	100	100	0	1431	1375	256	87	94	32	100	100	0	0.955	0.963	0.962	0.972	1.117	0.957	0.987	120	662	2628	2528	-0.066	1284	1344	1240	1288	0
5	11	1		GM04269	3110	28120	130	714	706	117	70	75	29	100	100	0	672	659	99	85	93	33	100	100	0	1.097	1.108	1.098	1.105	1.126	1.097	0.972	120	647	1231	1210	0.134	644	587	636	574	0
5	12	1		GM04363	3300	28120	120	820	780	197	68	73	23	100	100	0	1137	1088	277	85	90	26	99	98	0	0.715	0.71	0.711	0.725	1.268	0.705	0.98	120	628	1804	1715	-0.484	752	1052	712	1003	0
5	13	1		GM04951	3500	28120	120	1157	1131	305	73	80	31	100	100	0	1279	1213	338	87	97	34	99	98	0	0.909	0.94	0.933	0.975	1.318	0.935	0.983	120	594	2276	2184	-0.137	1084	1192	1058	1126	0
5	14	1		GM04983	3690	28120	120	2694	2556	721	80	88	42	100	100	0	1504	1421	414	94	104	40	100	100	0	1.854	1.866	1.866	1.92	1.177	1.86	0.988	120	594	4024	3803	0.891	2614	1410	2476	1327	0
5	15	1		GM05016	3890	28120	130	1585	1541	299	80	87	39	100	100	0	1123	1088	216	94	102	36	100	100	0	1.463	1.47	1.477	1.484	1.115	1.467	0.989	120	679	2534	2455	0.549	1505	1029	1461	994	0
5	16	1		GM05554	4090	28120	120	5809	5282	1677	82	86	28	100	100	0	2468	2384	841	95	100	26	100	100	0	2.413	2.272	2.297	2.358	1.211	2.239	0.988	120	608	8100	7489	1.271	5727	2373	5200	2289	0
5	17	1		GM05702	4290	28120	120	1945	2009	594	82	86	28	100	100	0	1718	1702	492	97	102	32	99	99	0	1.149	1.201	1.204	1.213	1.156	1.202	0.986	120	594	3484	3532	0.201	1863	1621	1927	1605	0
5	18	1		GM05817	4480	28120	120	1918	1838	427	83	87	27	100	100	0	1405	1371	314	97	102	33	100	99	0	1.403	1.378	1.391	1.394	1.158	1.379	0.988	120	594	3143	3029	0.488	1835	1308	1755	1274	0
5	19	1		GM07827	4680	28120	120	1123	1221	530	84	88	25	100	100	0	1233	1285	467	97	101	25	100	100	0	0.915	0.957	0.955	0.933	1.24	0.989	0.977	120	594	2175	2325	-0.129	1039	1136	1137	1188	0
5	20	1		GM08320	4870	28120	130	4337	4117	936	86	89	24	100	100	0	2755	2650	563	99	105	28	100	100	0	1.601	1.58	1.585	1.575	1.085	1.594	0.993	120	647	6907	6582	0.679	4251	2656	4031	2551	0
5	21	1		GM08654	5060	28110	120	2316	2241	716	87	92	34	100	100	0	2026	1918	622	100	107	41	100	100	0	1.157	1.185	1.187	1.202	1.214	1.175	0.979	120	600	4155	3972	0.211	2229	1926	2154	1818	0
5	22	1		GM08694	5260	28120	120	856	933	462	78	86	38	100	99	0	988	1069	468	93	103	45	100	100	0	0.869	0.876	0.849	0.842	1.261	0.902	0.971	120	675	1673	1831	-0.202	778	895	855	976	0
5	1	2		GM08821	1170	28310	130	512	525	139	61	65	18	100	100	0	807	795	204	84	90	25	100	100	0	0.624	0.653	0.645	0.655	1.178	0.652	0.97	120	646	1174	1175	-0.681	451	723	464	711	0
5	2	2		GM08921	1360	28320	130	2593	2505	708	73	76	21	100	100	0	1822	1802	530	92	98	25	100	100	0	1.457	1.422	1.427	1.441	1.113	1.416	0.992	120	600	4250	4142	0.543	2520	1730	2432	1710	0
5	3	2		LD14406	1560	28320	120	2362	2517	1272	77	82	26	100	100	0	1558	1730	903	94	101	29	100	99	0	1.561	1.491	1.503	1.54	1.159	1.474	0.99	120	528	3749	4076	0.642	2285	1464	2440	1636	0
5	4	2		LD14510	1750	28310	120	854	870	222	75	79	23	100	100	0	972	982	243	94	100	29	99	99	0	0.887	0.895	0.894	0.904	1.194	0.896	0.986	120	514	1657	1683	-0.173	779	878	795	888	0
5	5	2		LD14687	1950	28310	120	1536	1520	413	72	77	35	100	100	0	1919	1877	464	93	100	46	100	100	0	0.802	0.812	0.805	0.805	1.099	0.818	0.99	120	528	3290	3232	-0.319	1464	1826	1448	1784	0
5	6	2		LD14717	2140	28310	130	1035	1022	214	72	92	138	100	100	0	2182	2160	414	92	108	99	100	100	0	0.461	0.459	0.457	0.458	1.107	0.46	0.985	120	615	3053	3018	-1.118	963	2090	950	2068	0
5	7	2		LD14839	2340	28310	120	923	923	134	74	76	27	100	100	0	1498	1468	208	91	96	48	100	100	0	0.603	0.617	0.618	0.616	1.099	0.613	0.985	120	498	2256	2226	-0.729	849	1407	849	1377	0
5	8	2		LD14901	2530	28310	120	1649	1701	395	75	79	21	100	100	0	2357	2359	552	94	98	26	100	100	0	0.696	0.718	0.72	0.723	1.125	0.715	0.99	120	529	3837	3891	-0.524	1574	2263	1626	2265	0
5	9	2		LD15349	2730	28310	130	1868	1831	292	75	79	21	100	100	0	1328	1293	206	92	97	26	100	100	0	1.451	1.462	1.464	1.465	1.108	1.454	0.986	120	581	3029	2957	0.537	1793	1236	1756	1201	0
5	10	2		LD15362	2920	28310	120	1886	1850	338	77	82	24	100	100	0	1777	1723	321	92	97	26	100	100	0	1.074	1.087	1.097	1.092	1.111	1.076	0.988	120	529	3494	3404	0.102	1809	1685	1773	1631	0
5	11	2		LD15403	3120	28310	130	920	899	159	74	79	26	100	100	0	1200	1172	197	91	97	29	100	100	0	0.763	0.763	0.764	0.762	1.102	0.759	0.983	120	572	1955	1906	-0.391	846	1109	825	1081	0
5	12	2		LD15411	3300	28320	110	641	830	577	73	75	19	100	100	0	608	814	561	90	93	23	100	100	0	1.097	1.046	1.049	1.061	1.143	1.038	0.988	80	472	1086	1481	0.133	568	518	757	724	0
5	13	2		LD15481	3500	28310	130	1942	1896	399	76	79	21	100	100	0	2219	2118	471	92	95	22	100	100	0	0.877	0.898	0.898	0.906	1.092	0.889	0.991	120	619	3993	3846	-0.189	1866	2127	1820	2026	0
5	14	2		LD15505	3700	28310	130	2658	2641	471	81	86	28	100	100	0	2980	2877	524	98	104	29	100	100	0	0.894	0.921	0.928	0.924	1.072	0.917	0.993	120	605	5459	5339	-0.161	2577	2882	2560	2779	0
5	15	2		LD15939	3900	28310	120	1533	1491	437	80	84	25	100	100	0	1999	1903	528	98	103	26	100	100	0	0.764	0.782	0.779	0.783	1.126	0.784	0.989	120	529	3354	3216	-0.388	1453	1901	1411	1805	0
5	16	2		LD16074	4090	28310	120	1633	1630	333	81	84	24	100	100	0	1813	1778	343	98	102	28	100	100	0	0.905	0.922	0.916	0.92	1.075	0.922	0.992	120	514	3267	3229	-0.144	1552	1715	1549	1680	0
5	17	2		LD16147	4290	28310	130	1133	1139	195	83	86	24	100	100	0	1455	1432	234	99	104	34	100	100	0	0.774	0.792	0.795	0.792	1.099	0.788	0.985	120	580	2406	2389	-0.369	1050	1356	1056	1333	0
5	18	2		LD16340	4480	28310	130	1169	1135	265	86	91	24	100	100	0	1332	1274	313	101	105	31	100	100	0	0.88	0.894	0.897	0.906	1.15	0.883	0.985	120	580	2314	2222	-0.185	1083	1231	1049	1173	0
5	19	2		LD16419	4680	28310	130	1564	1526	303	90	94	27	100	100	0	1413	1375	266	100	106	28	100	100	0	1.123	1.126	1.122	1.132	1.122	1.127	0.989	120	581	2787	2711	0.167	1474	1313	1436	1275	0
5	20	2		LD16579	4870	28310	130	1033	1014	327	86	88	25	100	100	0	1877	1820	535	101	107	31	100	99	0	0.533	0.54	0.535	0.543	1.222	0.545	0.979	120	564	2723	2647	-0.907	947	1776	928	1719	0
5	21	2		LD17530	5070	28310	120	3457	3448	727	91	98	50	100	100	0	3021	2989	645	105	111	34	100	100	0	1.154	1.164	1.162	1.17	1.094	1.16	0.993	120	550	6282	6241	0.207	3366	2916	3357	2884	0
5	22	2		LD17594	5260	28310	130	2186	2107	408	83	88	30	100	100	0	3175	3122	609	96	103	33	100	100	0	0.683	0.669	0.667	0.668	1.066	0.664	0.993	120	646	5182	5050	-0.55	2103	3079	2024	3026	0
5	1	3		LD17939	1170	28510	140	1455	1489	725	63	101	203	96	92	0	1818	1906	903	83	110	148	98	94	0	0.802	0.782	0.78	0.798	1.206	0.797	0.976	156	728	3127	3249	-0.318	1392	1735	1426	1823	0
5	2	3		LD18077	1370	28510	120	793	999	665	74	133	258	89	60	0	1281	1383	847	94	136	187	95	86	0	0.606	0.718	0.692	0.671	1.251	0.743	0.986	120	445	1906	2214	-0.723	719	1187	925	1289	0
5	3	3		LD18233	1560	28510	120	2149	2107	409	71	78	47	100	100	0	2911	2871	537	90	99	47	100	100	0	0.737	0.732	0.729	0.731	1.069	0.731	0.993	120	512	4899	4817	-0.441	2078	2821	2036	2781	0
5	4	3		LD18356	1760	28500	130	1150	1228	431	74	78	25	100	100	0	1773	1796	591	94	101	34	100	100	0	0.641	0.678	0.676	0.675	1.13	0.68	0.984	120	584	2755	2856	-0.642	1076	1679	1154	1702	0
5	5	3		GM02310	1950	28510	120	1210	1268	744	79	83	24	100	99	0	836	1001	664	95	101	31	98	97	0	1.526	1.312	1.384	1.474	1.43	1.237	0.977	120	530	1872	2095	0.61	1131	741	1189	906	0
5	6	3		GM02347	2120	28510	90	2235	2167	734	75	107	177	100	100	0	1380	1389	502	90	112	114	100	100	0	1.674	1.61	1.622	1.641	1.162	1.601	0.972	52	366	3450	3391	0.744	2160	1290	2092	1299	0
5	7	3		GM02466	2340	28500	120	2606	2586	858	65	75	114	100	100	0	1409	1403	465	82	82	69	100	100	0	1.915	1.908	1.92	1.918	1.082	1.904	0.993	120	595	3868	3842	0.937	2541	1327	2521	1321	0
5	8	3		GM02553	2540	28510	120	1355	1522	800	73	77	20	99	99	0	1112	1288	696	90	94	24	100	98	0	1.254	1.21	1.216	1.227	1.171	1.192	0.986	120	526	2304	2647	0.327	1282	1022	1449	1198	0
5	9	3		GM02567	2730	28510	120	1545	1545	490	74	76	20	100	100	0	1417	1394	438	90	93	23	100	100	0	1.109	1.128	1.121	1.14	1.133	1.127	0.991	120	510	2798	2775	0.149	1471	1327	1471	1304	0
5	10	3		GM02602	2930	28510	130	2536	2491	549	75	78	21	100	100	0	1781	1741	371	92	96	23	100	100	0	1.457	1.465	1.478	1.462	1.086	1.47	0.989	120	583	4150	4065	0.543	2461	1689	2416	1649	0
5	11	3		LD01947	3120	28500	130	622	882	596	74	77	22	100	99	0	408	684	501	92	96	25	98	98	0	1.734	1.365	1.406	1.461	1.283	1.282	0.972	120	566	864	1400	0.794	548	316	808	592	0
5	12	3		LD02105	3310	28510	120	1558	2003	1316	74	75	18	100	100	0	1266	1660	1105	91	93	22	100	100	0	1.263	1.229	1.234	1.258	1.17	1.214	0.992	120	535	2659	3498	0.337	1484	1175	1929	1569	0
5	13	3		LD02291	3510	28510	120	1239	1283	412	76	83	32	100	100	0	1430	1457	453	93	100	35	100	100	0	0.87	0.885	0.885	0.881	1.122	0.888	0.987	120	582	2500	2571	-0.201	1163	1337	1207	1364	0
5	14	3		LD17773	3690	28500	110	1192	1219	683	78	85	34	100	100	0	882	958	585	95	102	35	100	100	0	1.416	1.322	1.372	1.423	1.211	1.269	0.978	80	472	1901	2004	0.501	1114	787	1141	863	0
5	15	3		LD17992	3890	28510	120	954	1470	1062	77	81	24	100	100	0	486	943	813	91	96	25	100	99	0	2.22	1.635	1.986	1.958	1.301	1.466	0.977	120	542	1272	2245	1.151	877	395	1393	852	0
5	16	3		LD18126	4100	28500	130	1255	1562	877	79	82	25	100	100	0	1348	1592	837	92	96	28	100	99	0	0.936	0.989	0.976	0.988	1.186	1.005	0.989	120	562	2432	2983	-0.095	1176	1256	1483	1500	0
5	17	3		LD20919	4290	28510	120	721	1248	1136	78	81	24	100	100	0	878	1321	1110	92	96	28	100	100	0	0.818	0.952	0.935	0.914	1.229	0.991	0.979	120	535	1429	2399	-0.29	643	786	1170	1229	0
5	18	3		LD16109	4480	28510	130	6365	6202	2159	82	88	29	100	100	0	2168	2125	787	95	100	28	100	100	0	3.031	3.015	3.1	3.086	1.144	3.003	0.98	120	564	8356	8150	1.6	6283	2073	6120	2030	0
5	19	3		LD16191	4670	28510	120	1338	1775	1131	90	101	54	100	100	0	1477	1714	1009	99	113	52	98	98	0	0.906	1.043	1.025	1.032	1.203	1.07	0.989	120	530	2626	3300	-0.143	1248	1378	1685	1615	0
5	20	3		LD16331	4870	28500	120	1070	1255	559	87	97	51	100	100	0	1260	1373	560	99	113	52	100	98	0	0.847	0.917	0.909	0.924	1.196	0.935	0.984	120	570	2144	2442	-0.24	983	1161	1168	1274	0
5	21	3		LD16544	5060	28500	110	4497	5357	2505	84	107	92	100	100	0	1469	1696	841	95	106	36	100	100	0	3.212	3.294	3.356	3.384	1.123	3.235	0.985	80	485	5787	6874	1.683	4413	1374	5273	1601	0
5	22	3		LD16982	5260	28500	130	529	788	580	76	94	79	98	95	0	824	1114	723	90	100	43	99	97	0	0.617	0.695	0.649	0.674	1.251	0.734	0.963	120	700	1187	1736	-0.696	453	734	712	1024	0
5	1	4		LD13366	1170	28710	130	4227	4157	1464	60	103	219	100	98	0	1511	1543	531	81	110	159	98	98	0	2.914	2.802	2.792	2.812	1.096	2.806	0.993	120	628	5597	5559	1.543	4167	1430	4097	1462	0
5	2	4		LD13640	1360	28680	140	337	413	300	68	119	231	58	21	0	210	278	208	87	124	170	39	13	0	2.187	1.806	1.987	2.009	1.634	1.576	0.942	156	593	392	536	1.129	269	123	345	191	0
5	3	4		LD13649	1560	28700	120	628	779	500	64	76	71	98	96	0	490	646	441	85	96	63	98	94	0	1.393	1.275	1.283	1.335	1.205	1.207	0.979	120	500	969	1276	0.478	564	405	715	561	0
5	4	4		LD13887	1750	28700	120	1180	1433	901	70	79	57	100	99	0	1074	1406	926	88	96	40	99	98	0	1.126	1.034	1.041	1.109	1.305	1.011	0.99	120	564	2096	2681	0.171	1110	986	1363	1318	0
5	5	4		LD13945	1950	28690	110	3625	3667	1265	80	114	171	100	100	0	2018	2043	784	96	128	192	98	98	0	1.844	1.842	1.877	1.898	1.157	1.821	0.984	80	458	5467	5534	0.883	3545	1922	3587	1947	0
5	6	4		LD14121	2140	28700	120	1515	1523	1069	72	112	195	78	76	0	1249	1219	867	91	129	229	76	72	0	1.246	1.286	1.258	1.167	1.661	1.261	0.99	120	605	2601	2579	0.317	1443	1158	1451	1128	0
5	7	4		HL01706	2340	28700	120	888	969	492	68	67	20	100	100	0	1675	1666	812	85	84	25	100	100	0	0.516	0.57	0.56	0.561	1.143	0.577	0.982	120	542	2410	2482	-0.955	820	1590	901	1581	0
5	8	4		LD01950	2540	28700	130	1021	1185	625	73	75	19	100	100	0	1345	1515	786	88	90	19	100	100	0	0.754	0.779	0.783	0.778	1.152	0.781	0.985	120	527	2205	2539	-0.407	948	1257	1112	1427	0
5	9	4		LD01992	2720	28700	150	83	239	343	73	75	18	41	31	0	97	247	330	90	92	18	39	29	0	1.429	1.057	1.032	1.058	2.997	1.043	0.977	156	604	17	323	0.515	10	7	166	157	-50
5	10	4		LD17962	2920	28700	130	800	884	412	73	74	17	100	99	0	1156	1223	609	90	92	18	100	99	0	0.682	0.716	0.722	0.739	1.197	0.706	0.976	120	564	1793	1944	-0.552	727	1066	811	1133	0
5	11	4		LD18960	3120	28700	120	707	913	528	71	75	33	100	100	0	1188	1559	931	88	94	32	100	100	0	0.578	0.572	0.57	0.572	1.175	0.566	0.978	120	576	1736	2313	-0.79	636	1100	842	1471	0
5	12	4		LD19434	3320	28700	120	1111	1296	820	73	75	21	100	100	0	1098	1312	841	88	92	21	100	100	0	1.028	0.999	1.011	1.033	1.221	0.989	0.988	120	562	2048	2447	0.039	1038	1010	1223	1224	0
5	13	4		LD16058	3510	28710	80	971	1037	706	77	92	62	92	84	0	988	1022	712	92	110	75	88	80	0	0.998	1.032	1.033	1.037	1.555	1.019	0.984	52	314	1790	1890	-0.003	894	896	960	930	0
5	14	4		LD16208	3700	28700	120	2118	2457	1252	79	94	61	100	100	0	1346	1560	790	96	111	68	100	100	0	1.631	1.624	1.65	1.641	1.128	1.615	0.986	120	564	3289	3842	0.706	2039	1250	2378	1464	0
5	15	4		LD16337	3890	28690	150	88	402	746	82	86	28	26	23	0	105	342	571	95	99	30	26	20	0	0.6	1.296	1.195	0.987	2.98	1.306	0.989	156	628	16	567	-0.737	6	10	320	247	-50
5	16	4		LD16921	4090	28690	150	106	740	1128	84	88	27	48	40	0	119	532	751	95	100	27	47	36	0	0.917	1.501	1.449	1.307	2.758	1.505	0.989	156	620	46	1093	-0.126	22	24	656	437	-50
5	17	4		LD17208	4280	28700	110	293	771	952	79	82	24	100	100	0	295	642	723	93	97	22	100	100	0	1.059	1.26	1.146	1.136	1.326	1.293	0.982	80	458	416	1241	0.083	214	202	692	549	0
5	18	4		LD12965	4480	28700	120	1244	1605	1155	83	105	90	100	100	0	1166	1448	1002	98	117	79	99	97	0	1.087	1.127	1.144	1.145	1.248	1.135	0.977	120	530	2229	2872	0.12	1161	1068	1522	1350	0
5	19	4		LD04710	4680	28700	130	794	1194	990	95	126	98	97	94	0	1112	1356	1006	105	138	91	97	95	0	0.694	0.878	0.829	0.828	1.243	0.927	0.976	120	617	1706	2350	-0.527	699	1007	1099	1251	0
5	20	4		LD05703	4890	28700	100	1046	1188	691	88	101	55	100	98	0	1399	1553	732	102	118	57	100	100	0	0.739	0.758	0.693	0.7	1.257	0.802	0.955	80	436	2255	2551	-0.437	958	1297	1100	1451	0
5	21	4		LD07113	5070	28700	130	876	1247	840	82	101	81	99	99	0	1347	1669	1041	96	107	47	100	99	0	0.635	0.741	0.714	0.712	1.229	0.756	0.969	120	572	2045	2738	-0.656	794	1251	1165	1573	0
5	22	4		LD07466	5260	28700	120	434	672	585	71	78	42	100	99	0	804	1064	787	88	97	47	100	100	0	0.507	0.616	0.546	0.566	1.287	0.671	0.94	120	576	1079	1577	-0.98	363	716	601	976	0
5	1	5		LD07551	1170	28900	120	403	597	486	56	59	19	99	98	0	426	623	507	79	81	19	100	97	0	1	0.994	0.998	1.038	1.327	0.974	0.973	120	552	694	1085	0	347	347	541	544	0
5	2	5		LD08259	1360	28900	120	1451	1806	1288	62	66	19	100	100	0	1684	2039	1439	85	90	25	100	100	0	0.869	0.893	0.897	0.909	1.167	0.892	0.992	120	525	2988	3698	-0.203	1389	1599	1744	1954	0
5	3	5		LD10671	1560	28890	120	667	858	551	64	69	20	99	99	0	1232	1434	852	87	93	29	99	98	0	0.527	0.589	0.577	0.577	1.299	0.607	0.979	120	497	1748	2141	-0.925	603	1145	794	1347	0
5	4	5		LD10883	1740	28900	120	1372	1525	927	69	97	119	96	94	0	1745	1809	1087	92	133	151	96	91	0	0.788	0.848	0.846	0.88	1.301	0.851	0.988	120	513	2956	3173	-0.343	1303	1653	1456	1717	0
5	5	5		LD10950	1940	28890	150	67	429	738	68	116	202	28	20	0	48	376	671	85	137	241	22	16	0	0.027	1.241	0.804	0.831	2.188	1.034	0.955	156	731	-38	652	-5.209	-1	-37	361	291	-50
5	6	5		LD11251	2150	28900	110	1688	1966	1123	61	102	203	96	93	0	1639	1998	1155	78	120	251	95	92	0	1.042	0.992	0.994	1.004	1.151	0.973	0.991	80	471	3188	3825	0.06	1627	1561	1905	1920	0
5	7	5		LD11409	2340	28890	120	469	616	420	69	80	45	98	98	0	747	971	675	88	101	58	99	96	0	0.607	0.619	0.607	0.648	1.46	0.616	0.966	120	519	1059	1430	-0.72	400	659	547	883	0
5	8	5		LD11783	2530	28890	130	2438	2658	1469	71	74	21	100	100	0	1145	1236	733	86	91	33	99	99	0	2.235	2.25	2.305	2.435	1.272	2.183	0.984	120	559	3426	3737	1.16	2367	1059	2587	1150	0
5	9	5		GH08865	2730	28890	120	1994	2213	980	71	74	21	100	100	0	1749	1910	866	86	90	20	100	100	0	1.156	1.174	1.179	1.205	1.166	1.165	0.991	120	508	3586	3966	0.21	1923	1663	2142	1824	0
5	10	5		GH09147	2930	28890	130	1614	1602	341	69	76	40	100	100	0	1667	1638	349	87	93	41	100	100	0	0.978	0.988	0.983	0.995	1.106	0.984	0.992	120	573	3125	3084	-0.032	1545	1580	1533	1551	0
5	11	5		GH09358	3110	28890	90	232	570	568	67	82	78	76	53	0	302	614	566	85	101	84	88	57	0	0.76	0.951	0.9	0.8	1.476	0.983	0.982	52	377	382	1032	-0.395	165	217	503	529	0
5	12	5		GH09945	3320	28900	130	1994	1926	348	71	74	20	100	100	0	1309	1276	221	89	93	23	100	100	0	1.576	1.563	1.568	1.565	1.091	1.561	0.99	120	693	3143	3042	0.656	1923	1220	1855	1187	0
5	13	5		GH10229	3510	28890	120	1412	1384	245	77	94	62	100	100	0	1590	1558	277	92	110	66	100	100	0	0.891	0.892	0.891	0.894	1.087	0.889	0.991	120	538	2833	2773	-0.166	1335	1498	1307	1466	0
5	14	5		GH10333	3700	28900	130	1372	1367	265	81	99	67	100	100	0	1355	1331	259	95	114	74	100	100	0	1.025	1.04	1.044	1.044	1.101	1.039	0.988	120	574	2551	2522	0.035	1291	1260	1286	1236	0
5	15	5		GH11690	3900	28890	120	1175	1125	384	87	99	56	99	99	0	1704	1607	517	96	102	32	100	100	0	0.677	0.687	0.688	0.678	1.136	0.691	0.987	120	510	2696	2549	-0.564	1088	1608	1038	1511	0
5	16	5		GH12144	4090	28890	150	111	680	1179	91	96	33	42	37	0	127	426	628	99	102	26	50	35	0	0.714	1.801	1.692	1.42	2.604	1.869	0.99	156	686	48	916	-0.485	20	28	589	327	-50
5	17	5		GH12192	4290	28890	120	782	1098	823	84	90	33	100	100	0	1065	1380	881	97	102	29	100	100	0	0.721	0.79	0.765	0.762	1.245	0.846	0.961	120	558	1666	2297	-0.472	698	968	1014	1283	0
5	18	5		GH12341	4480	28890	150	97	429	864	88	106	80	18	17	0	119	382	685	101	118	73	21	16	0	0.5	1.214	1.182	1.16	3.277	1.255	0.987	156	713	27	622	-1	9	18	341	281	-50
5	19	5		GH12495	4680	28890	120	5563	5546	1459	99	130	102	100	100	0	3703	3677	955	109	141	101	100	100	0	1.52	1.527	1.53	1.527	1.065	1.53	0.994	120	527	9058	9015	0.604	5464	3594	5447	3568	0
5	20	5		GH12558	4880	28890	120	2333	2363	738	95	116	73	100	100	0	2007	1953	595	109	131	75	100	100	0	1.179	1.23	1.226	1.23	1.105	1.232	0.99	120	545	4136	4112	0.238	2238	1898	2268	1844	0
5	21	5		BLANK	5060	28890	150	98	397	733	88	97	49	23	19	0	108	381	670	104	114	48	19	18	0	2.5	1.116	1.132	1.185	3.046	1.097	0.979	156	609	14	586	1.322	10	4	309	277	-50
5	22	5		BLANK	5260	28890	150	79	316	572	71	76	28	27	25	0	97	328	584	89	95	35	23	21	0	1	1.025	1.04	0.914	2.557	0.983	0.978	156	780	16	484	0	8	8	245	239	-50
5	1	6		BLANK	1160	29090	150	57	122	198	57	59	18	20	14	0	82	159	246	79	82	20	17	12	0	0	0.813	0.908	1.039	2.899	0.801	0.963	156	802	3	145	Error	0	3	65	80	-50
5	2	6		BLANK	1360	29090	150	65	228	402	64	68	19	28	20	0	88	277	468	87	92	26	23	20	0	1	0.863	0.905	0.991	2.906	0.858	0.983	156	592	2	354	0	1	1	164	190	-50
5	3	6		BLANK	1550	29090	150	65	189	336	67	71	21	22	20	0	87	249	446	90	98	33	23	20	0	0.667	0.767	0.778	0.912	2.516	0.751	0.98	156	565	-5	281	-0.585	-2	-3	122	159	-50
5	4	6		BLANK	1720	29100	130	108	318	504	71	91	94	30	21	0	212	414	485	98	130	131	44	29	0	0.325	0.782	0.432	0.456	2.222	0.968	0.903	120	527	151	563	-1.623	37	114	247	316	0
5	5	6		BLANK	1940	29090	150	39	196	445	61	84	108	14	13	0	38	194	454	76	108	141	13	11	0	0.579	1.144	0.645	0.646	1.801	0.981	0.982	156	698	-60	253	-0.788	-22	-38	135	118	-50
5	6	6		BLANK	2140	29090	150	56	192	372	59	69	54	19	16	0	68	214	406	74	82	67	21	16	0	0.5	0.95	0.692	0.693	2.093	0.908	0.984	156	629	-9	273	-1	-3	-6	133	140	-50
5	7	6		BLANK	2330	29090	150	66	146	231	68	81	49	19	16	0	85	172	260	86	101	58	18	15	0	2	0.907	0.955	1.004	2.575	0.879	0.963	156	621	-3	164	1	-2	-1	78	86	-50
5	8	6		BLANK	2530	29090	150	68	159	249	67	69	17	25	19	0	83	175	261	85	88	17	18	16	0	-0.5	1.022	1.074	1.113	2.626	0.959	0.968	156	607	-1	182	Error	1	-2	92	90	-50
5	9	6		BLANK	2720	29090	150	75	208	343	70	73	20	30	28	0	87	209	298	86	90	21	32	29	0	5	1.122	1.099	1.05	2.307	1.149	0.981	156	582	6	261	2.322	5	1	138	123	-50
5	10	6		BLANK	2920	29080	150	66	173	311	71	83	70	16	12	0	83	176	272	87	100	76	17	12	0	1.25	1.146	1.061	1.106	2.58	1.144	0.973	156	641	-9	191	0.322	-5	-4	102	89	-50
5	11	6		GH11902	3130	29090	130	360	373	99	72	85	92	99	90	0	592	581	138	90	106	102	99	95	0	0.574	0.613	0.594	0.609	1.198	0.704	0.907	120	670	790	792	-0.802	288	502	301	491	0
5	12	6		GH12873	3330	29110	90	791	757	343	72	75	20	100	100	0	951	917	429	94	99	26	100	100	0	0.839	0.832	0.846	0.846	1.21	0.827	0.976	52	375	1576	1508	-0.253	719	857	685	823	0
[truncated: 5,422 more rows]

## Sheet: dCtBP_Kc_2.gpr
ATF	1
27	43
Type=GenePix Results 1.4
DateTime=2002/08/14 10:57:54
Settings=D:\Axon\GenePixPro3\affychip.gps
GalFile=H:\dnaarray\array.files\Fly_01-17-02.gal
Scanner=GenePix 4000B [83966]
Comment=
PixelSize=10
ImageName=635 nm 532 nm
FileName=H:\dnaarray\dCKc8-9 & 8-12\2002-08-14_5dckc8-9-02.tif H:\dnaarray\dCKc8-9 & 8-12\2002-08-14_5dckc8-9-02.tif
PMTVolts=590 510
ScanPower=100 100
FocusPosition=0
NormalizationFactor:RatioOfMedians=0.923302
NormalizationFactor:RatioOfMeans=0.903555
NormalizationFactor:MedianOfRatios=0.914509
NormalizationFactor:MeanOfRatios=0.905917
NormalizationFactor:RegressionRatio=0.897973
JpegImage=
RatioFormulation=W1/W2 (635 nm/532 nm)
Barcode=
ImageOrigin=410, 25610
JpegOrigin=1390, 26100
Creator=GenePix Pro 3.0.6.59
Temperature=31.03
LaserPower=3.63 3.56
LaserOnTime=45094 47575
Supplier=
Block	Column	Row	Name	ID	X	Y	Dia.	F635 Median	F635 Mean	F635 SD	B635 Median	B635 Mean	B635 SD	% > B635+1SD	% > B635+2SD	F635 % Sat.	F532 Median	F532 Mean	F532 SD	B532 Median	B532 Mean	B532 SD	% > B532+1SD	% > B532+2SD	F532 % Sat.	Ratio of Medians	Ratio of Means	Median of Ratios	Mean of Ratios	Ratios SD	Rgn Ratio	Rgn R≤	F Pixels	B Pixels	Sum of Medians	Sum of Means	Log Ratio	F635 Median - B635	F532 Median - B532	F635 Mean - B635	F532 Mean - B532	Flags
1	1	1		(CK00026)	1680	26510	130	356	634	779	80	99	94	83	60	0	758	1037	758	96	107	58	100	100	0	0.417	0.589	0.401	0.407	1.729	0.8	0.798	120	790	938	1495	-1.262	276	662	554	941	0
1	2	1		(CK00390)	1880	26510	130	1274	1290	422	76	92	73	100	100	0	3769	3579	918	96	104	50	100	100	0	0.326	0.349	0.333	0.341	1.19	0.353	0.955	120	662	4871	4697	-1.616	1198	3673	1214	3483	0
1	3	1		(CK00536)	2070	26510	120	356	390	192	76	89	61	99	90	0	650	774	369	96	103	39	100	100	0	0.505	0.463	0.467	0.467	1.418	0.46	0.842	120	660	834	992	-0.984	280	554	314	678	0
1	4	1		(CK01083)	2280	26500	110	334	409	240	73	79	35	100	100	0	885	945	357	94	99	36	100	100	0	0.33	0.395	0.362	0.357	1.455	0.449	0.808	80	561	1052	1187	-1.6	261	791	336	851	0
1	5	1		(CK02229)	2470	26510	120	404	406	181	74	81	40	96	90	0	1133	1133	563	93	96	26	100	100	0	0.317	0.319	0.312	0.322	1.405	0.312	0.914	120	608	1370	1372	-1.656	330	1040	332	1040	0
1	6	1		(GM01004)	2660	26510	130	1073	1077	394	75	81	44	100	99	0	1044	1051	434	94	96	22	100	100	0	1.051	1.047	1.094	1.092	1.266	1.021	0.956	120	694	1948	1959	0.071	998	950	1002	957	0
1	7	1		GM07659	2850	26500	110	1765	1917	1312	77	84	40	100	100	0	990	1154	1090	93	96	24	100	100	0	1.882	1.734	1.809	1.828	1.171	1.481	0.946	80	539	2585	2901	0.912	1688	897	1840	1061	0
1	8	1		(HL02234)	3050	26510	120	352	452	325	76	83	37	99	96	0	779	876	462	95	99	30	100	98	0	0.404	0.481	0.436	0.452	1.438	0.538	0.827	120	634	960	1157	-1.309	276	684	376	781	0
1	9	1		HL02693	3240	26510	120	487	507	256	74	81	42	98	95	0	784	880	477	96	99	28	98	97	0	0.6	0.552	0.568	0.57	1.442	0.538	0.917	120	614	1101	1217	-0.736	413	688	433	784	0
1	10	1		(HL03474)	3440	26500	110	255	262	117	73	79	37	96	81	0	669	718	346	96	99	27	100	100	0	0.318	0.304	0.283	0.295	1.579	0.3	0.839	80	549	755	811	-1.655	182	573	189	622	0
1	11	1		HL05936	3630	26510	130	374	401	159	73	80	45	99	97	0	453	471	216	94	97	27	100	99	0	0.838	0.87	0.881	0.915	1.396	0.836	0.904	120	626	660	705	-0.254	301	359	328	377	0
1	12	1		LD02793	3830	26510	140	631	611	195	75	81	40	98	98	0	874	864	302	93	97	27	99	98	0	0.712	0.695	0.703	0.709	1.301	0.678	0.933	156	699	1337	1307	-0.49	556	781	536	771	0
1	13	1		LD08534	4020	26500	120	1208	1253	546	77	88	60	100	100	0	730	814	373	95	103	50	100	99	0	1.781	1.636	1.651	1.69	1.229	1.604	0.965	120	623	1766	1895	0.833	1131	635	1176	719	0
1	14	1		LD09009	4220	26510	120	1782	1712	415	75	83	65	100	100	0	2299	2209	548	97	101	31	100	100	0	0.775	0.775	0.781	0.777	1.125	0.772	0.977	120	601	3909	3749	-0.367	1707	2202	1637	2112	0
1	15	1		(LD09767)	4410	26510	120	966	981	341	74	84	74	100	100	0	1052	1107	406	96	101	33	100	100	0	0.933	0.897	0.897	0.908	1.221	0.889	0.959	120	600	1848	1918	-0.1	892	956	907	1011	0
1	16	1		LD09852	4610	26510	120	469	532	270	74	79	38	100	99	0	747	797	404	94	97	20	100	100	0	0.605	0.651	0.643	0.655	1.355	0.653	0.935	120	595	1048	1161	-0.725	395	653	458	703	0
1	17	1		(LD10161)	4810	26510	140	609	642	225	73	79	35	98	98	0	1347	1323	438	94	96	21	99	98	0	0.428	0.463	0.457	0.46	1.453	0.465	0.946	156	689	1789	1798	-1.225	536	1253	569	1229	0
1	18	1		(LD10516)	5000	26510	120	288	300	88	74	78	29	100	99	0	307	321	125	96	98	18	99	98	0	1.014	1.004	1.015	1.103	1.511	0.933	0.84	120	522	425	451	0.02	214	211	226	225	0
1	19	1		LD14392	5190	26500	130	667	650	171	74	79	34	100	100	0	1197	1193	359	98	101	28	100	100	0	0.54	0.526	0.524	0.533	1.209	0.516	0.957	120	639	1692	1671	-0.89	593	1099	576	1095	0
1	20	1		(LD16050)	5390	26500	130	326	335	112	75	81	34	99	98	0	846	856	296	102	105	28	100	100	0	0.337	0.345	0.335	0.338	1.327	0.352	0.904	120	700	995	1014	-1.568	251	744	260	754	0
1	21	1		(LD17449)	5580	26500	130	840	820	264	74	79	28	100	100	0	932	907	329	100	103	23	100	100	0	0.921	0.924	0.952	0.951	1.235	0.913	0.949	120	686	1598	1553	-0.119	766	832	746	807	0
1	22	1		LD18931	5780	26500	120	682	705	263	76	82	39	100	100	0	713	690	269	99	102	23	100	100	0	0.987	1.064	1.081	1.111	1.312	1.05	0.939	120	689	1220	1220	-0.019	606	614	629	591	0
1	1	2		LD19168	1680	26700	90	344	483	431	82	89	40	90	86	0	627	665	351	97	101	31	100	100	0	0.494	0.706	0.543	0.554	1.77	0.89	0.765	52	386	792	969	-1.016	262	530	401	568	0
1	2	2		LD19945	1880	26700	130	551	570	227	78	96	100	99	91	0	847	915	407	94	114	147	97	91	0	0.628	0.599	0.604	0.622	1.359	0.565	0.946	120	618	1226	1313	-0.671	473	753	492	821	0
1	3	2		GM01069	2080	26710	100	3983	3979	1089	78	92	82	100	100	0	1693	1667	444	94	101	40	100	100	0	2.442	2.48	2.469	2.496	1.113	2.447	0.983	80	454	5504	5474	1.288	3905	1599	3901	1573	0
1	4	2		GM01206	2270	26700	110	1084	1078	387	75	83	46	100	100	0	2206	2142	567	96	107	55	100	100	0	0.478	0.49	0.47	0.472	1.213	0.495	0.947	80	549	3119	3049	-1.064	1009	2110	1003	2046	0
1	5	2		GM01456	2460	26690	110	1631	1755	771	75	84	41	100	100	0	1770	1647	608	95	103	43	100	100	0	0.929	1.082	1.065	1.063	1.205	1.13	0.952	80	517	3231	3232	-0.106	1556	1675	1680	1552	0
1	6	2		GM01744	2660	26700	100	521	583	325	76	81	31	100	98	0	804	878	447	95	99	29	100	100	0	0.628	0.648	0.642	0.635	1.311	0.668	0.937	80	469	1154	1290	-0.672	445	709	507	783	0
1	7	2		GM01879	2870	26690	110	1436	1510	550	79	102	144	100	100	0	1898	1920	661	99	130	196	100	100	0	0.754	0.786	0.78	0.779	1.142	0.799	0.969	80	545	3156	3252	-0.407	1357	1799	1431	1821	0
1	8	2		GM01975	3050	26700	110	1574	1564	486	79	87	52	100	100	0	2138	2033	589	100	111	71	100	100	0	0.734	0.768	0.788	0.766	1.142	0.769	0.977	80	490	3533	3418	-0.447	1495	2038	1485	1933	0
1	9	2		HL01517	3250	26700	120	1262	1283	376	75	83	51	100	100	0	1616	1662	551	98	108	69	100	100	0	0.782	0.772	0.775	0.784	1.178	0.754	0.964	120	575	2705	2772	-0.355	1187	1518	1208	1564	0
1	10	2		HL01677	3440	26700	110	1299	1359	380	75	87	81	100	100	0	2192	2187	568	100	119	151	100	100	0	0.585	0.615	0.605	0.612	1.152	0.618	0.976	80	470	3316	3371	-0.773	1224	2092	1284	2087	0
1	11	2		HL01743	3630	26690	150	74	86	47	75	84	69	7	3	0	97	108	46	99	110	125	3	0	0	0.5	1.222	1.236	1.189	3.486	0.683	0.596	156	652	-3	20	-1	-1	-2	11	9	-50
1	12	2		LD01372	3830	26690	150	88	106	66	78	83	36	27	13	0	101	107	32	96	101	27	17	7	0	2	2.545	1.775	1.74	3.529	2.099	0.368	156	634	15	39	1	10	5	28	11	-50
1	13	2		LD01463	4020	26710	110	5286	5239	1454	79	94	72	100	100	0	5165	5117	1368	99	114	73	100	100	0	1.028	1.028	1.007	1.025	1.111	1.027	0.985	80	468	10273	10178	0.04	5207	5066	5160	5018	0
1	14	2		LD01482	4220	26690	110	1138	1084	268	80	106	121	100	100	0	2094	2039	497	102	137	175	100	100	0	0.531	0.518	0.511	0.517	1.13	0.518	0.975	80	517	3050	2941	-0.913	1058	1992	1004	1937	0
1	15	2		LD02616	4410	26690	110	2081	2127	711	78	92	71	100	100	0	1375	1389	419	102	114	91	100	100	0	1.573	1.592	1.574	1.588	1.143	1.643	0.97	80	514	3276	3336	0.654	2003	1273	2049	1287	0
1	16	2		LD02979	4600	26690	100	1039	1029	425	77	83	41	100	100	0	1277	1280	565	97	103	31	100	100	0	0.815	0.805	0.808	0.826	1.229	0.788	0.965	80	432	2142	2135	-0.295	962	1180	952	1183	0
1	17	2		LD03170	4800	26690	150	72	84	70	77	81	27	23	6	0	99	105	51	98	102	23	12	4	0	-5	1	1.778	1.567	3.565	1.487	0.428	156	635	-4	14	Error	-5	1	7	7	-50
1	18	2		LD03185	5000	26690	150	78	87	47	75	82	38	16	5	0	98	108	43	98	106	89	3	1	0	100000	1.2	1.109	1.129	3.273	1.43	0.415	156	553	3	22	16.61	3	0	12	10	-50
1	19	2		LD03255	5190	26690	150	77	82	35	74	82	39	12	5	0	96	104	31	101	111	87	1	0	0	-0.6	2.667	1.16	1.116	3.064	1.348	0.299	156	623	-2	11	Error	3	-5	8	3	-50
1	20	2		LD03322	5390	26700	110	1828	1759	489	80	85	31	100	100	0	2372	2355	666	107	112	31	100	100	0	0.772	0.747	0.737	0.75	1.14	0.735	0.98	80	517	4013	3927	-0.374	1748	2265	1679	2248	0
1	21	2		LD04071	5580	26690	100	1670	1637	339	81	84	26	100	100	0	2521	2440	552	108	113	28	100	100	0	0.659	0.667	0.674	0.679	1.202	0.663	0.978	80	438	4002	3888	-0.603	1589	2413	1556	2332	0
1	22	2		LD04190	5790	26700	120	1172	1184	334	79	86	37	100	100	0	2231	2178	549	106	111	35	100	100	0	0.514	0.533	0.528	0.526	1.196	0.533	0.959	120	641	3218	3177	-0.959	1093	2125	1105	2072	0
1	1	3		LD04449	1690	26900	120	1079	1116	421	80	95	76	100	99	0	2212	2198	655	95	108	59	100	100	0	0.472	0.493	0.481	0.48	1.192	0.505	0.958	120	598	3116	3139	-1.083	999	2117	1036	2103	0
1	2	3		LD04530	1880	26890	150	88	112	78	80	97	93	12	6	0	101	124	70	95	115	141	7	2	0	1.333	1.103	1.307	1.485	2.895	0.592	0.808	156	690	14	61	0.415	8	6	32	29	-50
1	3	3		LD04613	2080	26900	120	1959	1833	1204	83	91	59	98	97	0	2504	2067	1271	95	104	42	100	99	0	0.779	0.887	0.873	0.855	1.346	0.908	0.973	120	584	4285	3722	-0.361	1876	2409	1750	1972	0
1	4	3		LD04782	2290	26900	110	1707	1638	605	84	89	45	100	100	0	3398	3332	1090	99	112	60	100	100	0	0.492	0.481	0.468	0.468	1.171	0.484	0.972	80	522	4922	4787	-1.023	1623	3299	1554	3233	0
1	5	3		GM04690	2460	26890	110	2605	2525	811	79	93	76	100	100	0	2608	2603	744	99	112	79	100	100	0	1.007	0.977	0.966	0.969	1.124	0.988	0.985	80	532	5035	4950	0.01	2526	2509	2446	2504	0
1	6	3		GM04716	2670	26890	120	971	999	310	80	87	59	100	100	0	1079	1102	298	97	106	67	100	100	0	0.907	0.914	0.901	0.904	1.156	0.927	0.969	120	601	1873	1924	-0.14	891	982	919	1005	0
1	7	3		GM04742	2860	26890	110	816	841	283	81	104	149	100	95	0	1713	1608	419	103	137	209	98	97	0	0.457	0.505	0.496	0.496	1.225	0.553	0.898	80	516	2345	2265	-1.131	735	1610	760	1505	0
1	8	3		GM04934	3060	26900	120	1224	1333	635	76	84	52	100	100	0	1770	1955	961	97	112	85	100	100	0	0.686	0.677	0.677	0.685	1.183	0.667	0.969	120	609	2821	3115	-0.543	1148	1673	1257	1858	0
1	9	3		GM05133	3240	26890	100	1076	1057	359	72	76	29	100	100	0	1721	1730	634	96	103	37	100	100	0	0.618	0.603	0.6	0.622	1.25	0.589	0.967	80	429	2629	2619	-0.695	1004	1625	985	1634	0
1	10	3		GM05221	3440	26890	120	2222	2144	705	72	88	92	100	100	0	1682	1588	507	99	123	154	99	96	0	1.358	1.392	1.381	1.402	1.163	1.393	0.981	120	622	3733	3561	0.442	2150	1583	2072	1489	0
1	11	3		GM06077	3640	26880	110	1638	1578	477	77	113	190	100	100	0	2546	2412	766	99	157	318	100	98	0	0.638	0.649	0.649	0.657	1.147	0.637	0.981	80	529	4008	3814	-0.649	1561	2447	1501	2313	0
1	12	3		GM06087	3840	26890	90	588	663	439	76	80	25	98	96	0	853	1017	663	96	99	19	100	100	0	0.676	0.637	0.63	0.623	1.346	0.642	0.96	52	370	1269	1508	-0.564	512	757	587	921	0
1	13	3		GM06264	4020	26890	150	79	85	47	78	85	46	7	3	0	101	110	54	98	108	65	4	2	0	0.333	0.583	1.2	1.497	3.302	0.996	0.407	156	685	4	19	-1.585	1	3	7	12	-50
1	14	3		GM06310	4220	26890	110	1569	1607	509	85	99	93	100	100	0	3368	3089	827	103	133	169	100	100	0	0.455	0.51	0.51	0.502	1.183	0.511	0.965	80	488	4749	4508	-1.138	1484	3265	1522	2986	0
1	15	3		GM06505	4410	26900	110	2118	2123	909	85	95	53	100	100	0	2644	2583	1024	104	116	53	100	100	0	0.8	0.822	0.808	0.83	1.204	0.83	0.972	80	518	4573	4517	-0.321	2033	2540	2038	2479	0
1	16	3		GM06533	4620	26880	110	1396	1389	396	85	103	100	100	100	0	2604	2489	665	105	141	206	100	100	0	0.525	0.547	0.548	0.542	1.111	0.542	0.981	80	541	3810	3688	-0.931	1311	2499	1304	2384	0
1	17	3		GM07040	4820	26890	110	3033	2841	1125	86	93	35	100	100	0	3072	2936	1147	105	112	38	100	100	0	0.993	0.973	0.977	0.982	1.13	0.971	0.988	80	465	5914	5586	-0.01	2947	2967	2755	2831	0
1	18	3		GM07077	4990	26890	110	1722	1696	431	87	96	49	100	100	0	2357	2265	557	104	119	105	100	100	0	0.726	0.745	0.742	0.747	1.153	0.722	0.964	80	436	3888	3770	-0.463	1635	2253	1609	2161	0
1	19	3		GM07526	5190	26880	150	84	101	72	79	89	50	15	7	0	104	123	88	102	115	89	6	3	0	2.5	1.048	1.286	1.411	3.736	0.296	0.204	156	652	7	43	1.322	5	2	22	21	-50
1	20	3		GM07606	5400	26900	100	447	461	149	78	82	28	100	97	0	1005	1045	303	101	107	27	100	100	0	0.408	0.406	0.414	0.392	1.309	0.403	0.92	80	397	1273	1327	-1.293	369	904	383	944	0
1	21	3		GM07762	5580	26880	150	79	88	39	82	85	27	20	8	0	105	115	42	107	112	27	16	7	0	1.5	0.75	0.961	1.063	3.565	0.933	0.239	156	670	-5	14	0.585	-3	-2	6	8	-50
1	22	3		GM07807	5790	26890	130	408	481	241	81	85	31	99	97	0	638	777	379	104	110	36	100	99	0	0.612	0.594	0.581	0.575	1.378	0.603	0.94	120	641	861	1073	-0.708	327	534	400	673	0
1	1	4		GM08365	1700	27090	120	2963	2936	996	76	91	72	100	100	0	2842	2758	870	95	107	56	100	100	0	1.051	1.074	1.062	1.068	1.126	1.079	0.985	120	565	5634	5523	0.072	2887	2747	2860	2663	0
1	2	4		GM08440	1880	27080	110	1179	1209	456	76	93	84	100	100	0	1581	1498	493	96	117	110	100	100	0	0.743	0.808	0.785	0.796	1.176	0.802	0.966	80	457	2588	2535	-0.429	1103	1485	1133	1402	0
1	3	4		GM08530	2080	27090	110	787	780	381	76	82	37	100	100	0	1374	1278	495	94	100	44	100	100	0	0.555	0.595	0.565	0.56	1.267	0.621	0.937	80	498	1991	1888	-0.848	711	1280	704	1184	0
1	4	4		GM08606	2280	27090	100	1755	1751	512	74	78	30	100	100	0	2212	2128	560	93	99	31	100	100	0	0.793	0.824	0.814	0.818	1.145	0.829	0.973	80	505	3800	3712	-0.334	1681	2119	1677	2035	0
1	5	4		GM08676	2480	27090	100	717	840	529	74	82	62	100	97	0	1843	1837	762	96	108	76	100	100	0	0.368	0.44	0.389	0.395	1.353	0.474	0.859	80	449	2390	2507	-1.442	643	1747	766	1741	0
1	6	4		GM08688	2670	27090	120	1380	1434	648	74	76	26	100	100	0	1295	1359	660	93	98	28	100	100	0	1.087	1.074	1.1	1.107	1.232	1.057	0.966	120	537	2508	2626	0.12	1306	1202	1360	1266	0
1	7	4		LD11455	2860	27080	110	759	771	208	75	81	40	100	100	0	1624	1554	414	96	109	72	100	100	0	0.448	0.477	0.464	0.478	1.213	0.469	0.949	80	512	2212	2154	-1.16	684	1528	696	1458	0
1	8	4		LD11580	3060	27090	90	711	755	267	69	74	37	100	100	0	1242	1177	453	94	97	20	100	100	0	0.559	0.633	0.624	0.663	1.379	0.611	0.896	52	369	1790	1769	-0.838	642	1148	686	1083	0
1	9	4		LD11648	3240	27080	110	516	530	136	68	73	30	100	100	0	1409	1384	409	93	101	36	100	100	0	0.34	0.358	0.365	0.363	1.238	0.349	0.944	80	538	1764	1753	-1.555	448	1316	462	1291	0
1	10	4		LD11871	3440	27090	100	2150	2163	780	71	75	25	100	100	0	1917	1957	828	96	99	22	100	100	0	1.142	1.124	1.14	1.185	1.242	1.087	0.977	80	477	3900	3953	0.191	2079	1821	2092	1861	0
1	11	4		LD11958	3640	27090	110	2711	2685	1020	80	107	162	98	98	0	1689	1679	724	99	141	274	93	91	0	1.655	1.649	1.698	1.743	1.273	1.611	0.973	80	549	4221	4185	0.727	2631	1590	2605	1580	0
1	12	4		LD12230	3840	27090	100	1279	1283	341	75	79	25	100	100	0	1826	1829	529	99	102	25	100	100	0	0.697	0.698	0.704	0.704	1.14	0.694	0.976	80	462	2931	2938	-0.52	1204	1727	1208	1730	0
1	13	4		BLANK	4020	27080	150	84	195	262	75	79	27	35	25	0	102	274	402	98	101	25	28	23	0	2.25	0.682	0.841	1.163	3.314	0.651	0.937	156	678	13	296	1.17	9	4	120	176	-50
1	14	4		BLANK	4220	27080	150	92	293	396	80	83	29	37	30	0	105	384	527	98	103	30	35	30	0	1.714	0.745	0.827	0.99	2.808	0.75	0.942	156	652	19	499	0.778	12	7	213	286	-50
1	15	4		BLANK	4410	27080	150	90	107	62	85	91	41	25	10	0	105	111	45	102	111	51	7	3	0	1.667	2.444	1.632	1.395	3.497	1.683	0.424	156	650	8	31	0.737	5	3	22	9	-50
1	16	4		BLANK	4610	27080	150	87	111	76	86	105	94	11	3	0	104	117	45	104	133	191	1	0	0	100000	1.923	1.542	1.706	3.208	0.488	0.796	156	629	1	38	16.61	1	0	25	13	-50
1	17	4		BLANK	4800	27080	150	84	179	298	87	99	68	16	12	0	98	251	485	107	122	135	10	10	0	0.333	0.639	1.238	1.248	2.512	0.615	0.949	156	589	-12	236	-1.585	-3	-9	92	144	-50
1	18	4		BLANK	5000	27080	150	87	235	320	85	94	47	26	23	0	102	345	522	106	113	41	26	24	0	-0.5	0.628	0.721	0.91	2.828	0.617	0.95	156	579	-2	389	Error	2	-4	150	239	-50
1	19	4		BLANK	5190	27080	150	87	217	257	80	89	46	32	27	0	104	331	427	103	111	42	33	28	0	7	0.601	0.666	0.839	2.559	0.598	0.936	156	579	8	365	2.807	7	1	137	228	-50
1	20	4		BLANK	5390	27080	150	82	147	165	77	81	27	27	24	0	103	222	286	100	105	27	28	23	0	1.667	0.574	0.683	0.822	3.424	0.573	0.879	156	539	8	192	0.737	5	3	70	122	-50
1	21	4		BLANK	5580	27080	150	79	81	29	79	83	27	17	4	0	101	107	27	101	105	24	14	5	0	0	0.333	1.242	1.339	3.715	1.275	0.148	156	563	0	8	Error	0	0	2	6	-50
1	22	4		BLANK	5780	27080	150	80	88	42	80	86	43	12	4	0	104	111	54	100	107	46	4	3	0	0	0.727	1.25	1.258	3.572	0.722	0.291	156	816	4	19	Error	0	4	8	11	-50
1	1	5		BLANK	1690	27280	150	73	96	75	73	97	91	7	5	0	92	104	45	92	106	58	10	3	0	0	1.917	1.97	1.927	2.859	1.776	0.711	156	736	0	35	Error	0	0	23	12	-50
1	2	5		BLANK	1880	27280	150	78	127	118	74	88	76	24	17	0	92	192	211	92	109	98	25	19	0	100000	0.53	0.733	0.883	2.754	0.597	0.83	156	560	4	153	16.61	4	0	53	100	-50
1	3	5		BLANK	2080	27280	150	72	111	97	72	79	60	20	16	0	94	160	167	91	100	77	18	16	0	0	0.565	0.716	0.996	3.65	0.576	0.748	156	681	3	108	Error	0	3	39	69	-50
1	4	5		BLANK	2260	27290	80	285	287	130	69	72	43	88	80	0	523	489	214	89	95	56	94	86	0	0.498	0.545	0.557	0.517	1.567	0.558	0.886	52	312	650	618	-1.007	216	434	218	400	0
1	5	5		BLANK	2470	27280	150	77	120	104	71	75	36	26	23	0	92	178	178	91	100	49	26	23	0	6	0.563	0.746	0.975	3.269	0.583	0.796	156	755	7	136	2.585	6	1	49	87	-50
1	6	5		BLANK	2660	27280	150	66	71	25	70	74	26	16	4	0	91	92	20	91	97	33	5	0	0	100000	1	1.16	1.043	3.477	1.182	0.059	156	648	-4	2	16.61	-4	0	1	1	-50
1	7	5		BLANK	2860	27280	150	71	111	105	68	73	26	26	19	0	92	158	172	92	97	31	20	17	0	100000	0.652	0.857	0.931	3.18	0.597	0.786	156	652	3	109	16.61	3	0	43	66	-50
1	8	5		BLANK	3050	27280	150	81	139	126	69	75	35	37	30	0	95	215	217	94	99	32	36	31	0	12	0.579	0.704	0.894	2.887	0.583	0.749	156	721	13	191	3.585	12	1	70	121	-50
1	9	5		(GH01660)	3250	27270	110	453	435	179	70	76	31	98	95	0	613	609	249	94	104	41	98	98	0	0.738	0.709	0.688	0.697	1.511	0.691	0.869	80	529	902	880	-0.438	383	519	365	515	0
1	10	5		GH07762	3450	27270	100	482	486	140	73	80	43	100	98	0	1208	1127	341	96	118	113	100	96	0	0.368	0.401	0.394	0.409	1.368	0.386	0.912	80	466	1521	1444	-1.443	409	1112	413	1031	0
1	11	5		(GH09688)	3650	27280	120	1033	1017	260	75	79	30	100	100	0	1509	1449	378	97	103	32	100	100	0	0.678	0.697	0.707	0.702	1.179	0.694	0.969	120	574	2370	2294	-0.56	958	1412	942	1352	0
1	12	5		(GH12215)	3840	27290	100	509	528	251	74	77	24	100	100	0	1156	1229	615	100	104	27	100	100	0	0.412	0.402	0.394	0.394	1.302	0.397	0.951	80	428	1491	1583	-1.28	435	1056	454	1129	0
1	13	5		(GH13704)	4020	27280	100	603	602	283	74	77	25	100	100	0	1309	1332	720	97	103	40	100	100	0	0.436	0.428	0.451	0.437	1.265	0.407	0.953	80	443	1741	1763	-1.196	529	1212	528	1235	0
1	14	5		GH01073	4220	27270	110	2368	2329	594	77	104	158	100	100	0	1887	1796	468	99	121	119	100	100	0	1.281	1.327	1.32	1.338	1.13	1.338	0.979	80	512	4079	3949	0.358	2291	1788	2252	1697	0
1	15	5		(LD22017)	4420	27270	110	1224	1719	1452	81	89	43	100	100	0	2102	2188	1175	101	112	52	100	100	0	0.571	0.785	0.609	0.658	1.507	0.929	0.823	80	500	3144	3725	-0.808	1143	2001	1638	2087	0
1	16	5		(LD24220)	4610	27280	150	96	204	323	80	86	35	37	23	0	126	286	447	101	107	41	33	25	0	0.64	0.67	0.701	0.848	2.651	0.711	0.924	156	584	41	309	-0.644	16	25	124	185	-50
1	17	5		LD24440	4800	27280	150	87	95	41	80	85	31	24	9	0	105	107	24	101	103	21	20	7	0	1.75	2.5	1.31	1.28	3.122	3.248	0.131	156	525	11	21	0.807	7	4	15	6	-50
1	18	5		LD24485	5000	27270	150	82	91	36	81	88	34	17	7	0	106	112	35	104	107	25	18	6	0	0.5	1.25	1.167	1.24	3.41	1.638	0.157	156	587	3	18	-1	1	2	10	8	-50
1	19	5		(LD24527)	5210	27280	130	1709	1554	918	81	88	36	100	100	0	1725	1610	988	103	110	38	100	100	0	1.004	0.977	0.972	1	1.267	0.96	0.979	120	521	3250	2980	0.005	1628	1622	1473	1507	0
1	20	5		LD24793	5390	27270	150	92	158	182	77	81	29	35	26	0	108	208	257	103	107	33	26	20	0	3	0.771	0.858	0.977	2.675	0.705	0.892	156	619	20	186	1.585	15	5	81	105	-50
1	21	5		(LP07553)	5580	27270	120	1719	1607	497	79	86	51	100	100	0	1235	1179	406	104	110	46	100	100	0	1.45	1.421	1.403	1.451	1.192	1.393	0.963	120	525	2771	2603	0.536	1640	1131	1528	1075	0
1	22	5		GH02250	5790	27270	100	1431	1388	357	84	93	58	100	98	0	1331	1300	356	103	113	54	100	100	0	1.097	1.089	1.08	1.099	1.223	1.078	0.961	80	473	2575	2501	0.133	1347	1228	1304	1197	0
1	1	6		GH02340	1690	27470	150	77	110	112	73	94	79	14	10	0	92	108	71	91	102	45	8	5	0	4	2.176	1.8	1.951	3.245	1.73	0.69	156	741	5	54	2	4	1	37	17	-50
1	2	6		GH02396	1880	27470	150	79	104	115	75	83	43	16	10	0	95	104	47	92	97	26	17	10	0	1.333	2.417	1.315	1.424	2.698	2.556	0.6	156	544	7	41	0.415	4	3	29	12	-50
1	3	6		GH02431	2080	27470	150	80	92	50	74	79	38	20	8	0	94	104	39	92	102	57	8	2	0	3	1.5	1.647	1.614	3.463	1.807	0.307	156	659	8	30	1.585	6	2	18	12	-50
1	4	6		GH02439	2290	27470	110	600	614	211	73	77	30	100	100	0	1666	1703	536	91	105	67	100	100	0	0.335	0.336	0.328	0.329	1.277	0.331	0.926	80	498	2102	2153	-1.579	527	1575	541	1612	0
1	5	6		GH03163	2470	27480	110	1295	1244	615	74	81	38	100	100	0	2197	2081	1033	95	110	65	100	98	0	0.581	0.589	0.577	0.59	1.2	0.577	0.957	80	485	3323	3156	-0.784	1221	2102	1170	1986	0
1	6	6		GH03377	2680	27470	100	766	782	245	74	84	63	100	100	0	1779	1750	483	96	125	148	100	100	0	0.411	0.428	0.423	0.421	1.208	0.429	0.948	80	446	2375	2362	-1.282	692	1683	708	1654	0
1	7	6		GH03502	2870	27480	130	458	474	315	68	73	25	92	90	0	1059	1149	814	92	96	29	100	100	0	0.403	0.384	0.398	0.364	1.572	0.379	0.952	120	590	1357	1463	-1.31	390	967	406	1057	0
1	8	6		GH03683	3060	27480	130	747	1048	825	69	73	26	100	99	0	778	1179	950	93	95	23	100	98	0	0.99	0.901	0.949	0.971	1.346	0.883	0.974	120	563	1363	2065	-0.015	678	685	979	1086	0
1	9	6		GH03694	3250	27480	120	373	423	332	73	78	32	84	70	0	654	860	716	95	101	34	95	87	0	0.537	0.458	0.458	0.435	1.917	0.453	0.949	120	544	859	1115	-0.898	300	559	350	765	0
1	10	6		GH03937	3450	27480	140	591	689	373	75	80	41	100	99	0	389	478	296	98	114	100	87	64	0	1.773	1.616	1.838	1.862	1.559	1.446	0.791	156	606	807	994	0.826	516	291	614	380	0
1	11	6		LD24618	3640	27480	140	2774	2843	864	75	77	25	100	100	0	2161	2117	685	99	103	24	100	100	0	1.309	1.372	1.377	1.387	1.114	1.354	0.985	156	556	4761	4786	0.388	2699	2062	2768	2018	0
1	12	6		LD24633	3840	27480	140	1272	1235	360	76	78	26	100	100	0	1575	1485	423	99	102	25	100	100	0	0.81	0.836	0.834	0.834	1.173	0.833	0.965	156	577	2672	2545	-0.303	1196	1476	1159	1386	0
1	13	6		LD24677	4030	27480	140	2153	2086	617	75	79	39	100	100	0	1461	1422	457	98	107	100	100	100	0	1.525	1.519	1.522	1.544	1.173	1.494	0.959	156	576	3441	3335	0.608	2078	1363	2011	1324	0
1	14	6		LD24696	4220	27480	140	4448	4366	1418	77	100	143	100	100	0	1195	1140	369	100	121	137	100	100	0	3.992	4.124	4.194	4.161	1.164	4.12	0.941	156	643	5466	5329	1.997	4371	1095	4289	1040	0
1	15	6		LD24780	4430	27490	100	418	458	272	79	84	32	98	91	0	369	419	243	101	109	46	91	78	0	1.265	1.192	1.186	1.327	1.854	1.163	0.892	80	424	607	697	0.339	339	268	379	318	0
1	16	6		LD24904	4620	27470	140	340	434	322	75	77	26	96	91	0	304	454	323	100	102	24	94	89	0	1.299	1.014	1.014	1.08	1.715	1.001	0.917	156	549	469	713	0.377	265	204	359	354	0
1	17	6		GH03475	4820	27480	140	1120	1063	353	75	77	23	100	100	0	1386	1251	430	101	101	18	100	100	0	0.813	0.859	0.874	0.874	1.195	0.848	0.971	156	497	2330	2138	-0.298	1045	1285	988	1150	0
1	18	6		GH03795	5010	27480	140	2698	2698	681	80	85	36	100	100	0	2158	2071	556	102	107	32	100	100	0	1.273	1.33	1.328	1.343	1.15	1.316	0.978	156	534	4674	4587	0.349	2618	2056	2618	1969	0
1	19	6		GH03980	5200	27470	130	1490	1486	328	82	89	40	100	100	0	1701	1665	433	104	111	42	100	100	0	0.882	0.899	0.89	0.913	1.17	0.88	0.969	120	566	3005	2965	-0.182	1408	1597	1404	1561	0
1	20	6		GH04025	5400	27490	110	312	363	251	80	84	31	90	81	0	356	458	315	105	110	35	98	85	0	0.924	0.802	0.769	0.758	2.167	0.798	0.923	80	471	483	636	-0.114	232	251	283	353	0
1	21	6		GH04125	5590	27470	130	2320	2265	563	80	83	27	100	100	0	1798	1806	475	107	109	24	100	100	0	1.325	1.286	1.298	1.294	1.123	1.284	0.983	120	588	3931	3884	0.406	2240	1691	2185	1699	0
1	22	6		GH04238	5790	27480	140	569	552	165	79	88	49	96	94	0	1292	1226	358	106	113	46	98	98	0	0.413	0.422	0.413	0.425	1.406	0.418	0.949	156	822	1676	1593	-1.275	490	1186	473	1120	0
1	1	7		GH05321	1700	27680	140	524	545	212	70	81	49	100	99	0	1238	1302	486	93	98	30	100	99	0	0.397	0.393	0.375	0.392	1.331	0.39	0.932	156	728	1599	1684	-1.335	454	1145	475	1209	0
1	2	7		GH05615	1890	27670	130	926	936	252	72	83	67	100	100	0	1733	1791	478	93	107	105	100	100	0	0.521	0.509	0.505	0.509	1.194	0.495	0.96	120	564	2494	2562	-0.941	854	1640	864	1698	0
1	3	7		GH05668	2080	27670	110	1066	1031	257	74	97	113	100	100	0	1257	1189	324	93	122	136	100	100	0	0.852	0.873	0.859	0.881	1.183	0.87	0.967	80	456	2156	2053	-0.231	992	1164	957	1096	0
1	4	7		GH06023	2270	27670	150	67	73	28	72	85	78	1	0	0	93	95	20	92	113	100	0	0	0	-5	0.333	1.571	1.621	3.696	0.535	0.435	156	739	-4	4	Error	-5	1	1	3	-50
1	5	7		GH06338	2470	27670	150	83	131	131	70	77	39	29	17	0	105	188	230	93	108	77	17	14	0	1.083	0.642	0.845	0.985	3.026	0.562	0.859	156	747	25	156	0.115	13	12	61	95	-50
1	6	7		GH06679	2680	27670	130	1534	1457	421	69	79	54	100	100	0	1009	975	278	93	114	128	99	97	0	1.599	1.574	1.579	1.58	1.147	1.567	0.94	120	648	2381	2270	0.677	1465	916	1388	882	0
1	7	7		GH08205	2860	27670	110	375	387	148	69	72	25	100	100	0	487	515	210	93	96	28	100	100	0	0.777	0.754	0.745	0.775	1.36	0.741	0.924	80	483	700	740	-0.365	306	394	318	422	0
1	8	7		GH08303	3070	27680	120	1043	1010	459	69	72	26	99	99	0	1337	1348	639	96	99	28	99	99	0	0.785	0.752	0.769	0.772	1.239	0.741	0.973	120	527	2215	2193	-0.35	974	1241	941	1252	0
1	9	7		GH08548	3250	27670	120	1131	1096	339	70	73	22	100	100	0	896	837	258	98	98	18	100	100	0	1.33	1.388	1.388	1.394	1.195	1.378	0.962	120	464	1859	1765	0.411	1061	798	1026	739	0
1	10	7		GH08782	3440	27670	150	78	83	40	73	77	27	24	4	0	96	100	28	98	99	21	10	3	0	-2.5	5	1.583	1.754	4.235	2.053	0.157	156	544	3	12	Error	5	-2	10	2	-50
1	11	7		GH08974	3640	27670	150	77	89	53	75	78	25	25	12	0	98	106	44	99	100	20	17	8	0	-2	2	1.333	1.392	3.825	1.442	0.366	156	580	1	21	Error	2	-1	14	7	-50
1	12	7		GH09173	3840	27670	130	2663	2552	873	77	81	29	100	100	0	2296	2207	647	101	105	33	100	100	0	1.178	1.175	1.141	1.157	1.165	1.193	0.975	120	562	4781	4581	0.237	2586	2195	2475	2106	0
1	13	7		LD35637	4040	27670	120	635	732	529	77	83	44	100	95	0	579	648	482	101	110	103	73	57	0	1.167	1.197	1.314	1.475	1.711	1.15	0.931	120	508	1036	1202	0.223	558	478	655	547	0
1	14	7		LD35705	4230	27670	140	1647	1604	432	76	81	37	100	100	0	1621	1580	462	101	107	98	100	100	0	1.034	1.033	1.038	1.046	1.163	1.013	0.97	156	525	3091	3007	0.048	1571	1520	1528	1479	0
1	15	7		LD36016	4420	27670	140	288	558	952	78	81	26	98	92	0	348	483	310	102	104	20	100	100	0	0.854	1.26	0.938	0.841	1.856	2.842	0.578	156	540	456	861	-0.228	210	246	480	381	0
1	16	7		LD36173	4620	27670	140	1330	1333	462	76	78	23	100	100	0	1055	1038	389	101	102	18	99	99	0	1.314	1.342	1.349	1.4	1.316	1.309	0.962	156	520	2208	2194	0.394	1254	954	1257	937	0
1	17	7		LD36566	4810	27670	140	1255	1266	319	75	77	23	100	100	0	1272	1259	356	101	102	19	100	100	0	1.008	1.028	1.021	1.044	1.181	1.012	0.968	156	477	2351	2349	0.011	1180	1171	1191	1158	0
1	18	7		LD36817	5010	27670	140	909	890	267	78	85	46	100	100	0	1248	1229	396	104	109	42	100	100	0	0.726	0.722	0.721	0.73	1.183	0.708	0.964	156	488	1975	1937	-0.461	831	1144	812	1125	0
1	19	7		LD40063	5200	27670	140	1038	1027	268	82	89	45	100	100	0	2083	2026	587	106	113	43	100	100	0	0.484	0.492	0.501	0.499	1.187	0.484	0.97	156	563	2933	2865	-1.048	956	1977	945	1920	0
1	20	7		LD40224	5400	27660	130	1111	1083	302	83	88	34	100	100	0	1202	1183	359	106	112	33	100	100	0	0.938	0.929	0.936	0.939	1.191	0.916	0.967	120	556	2124	2077	-0.092	1028	1096	1000	1077	0
1	21	7		LD40493	5590	27660	120	1556	1575	471	80	86	35	100	100	0	947	983	328	107	111	29	100	100	0	1.757	1.707	1.702	1.751	1.221	1.671	0.966	120	534	2316	2371	0.813	1476	840	1495	876	0
1	22	7		LD40776	5780	27660	110	930	943	284	80	86	45	100	100	0	1117	1151	339	105	111	46	100	100	0	0.84	0.825	0.831	0.825	1.215	0.828	0.952	80	494	1862	1909	-0.252	850	1012	863	1046	0
1	1	8		LD40977	1700	27870	120	862	909	374	70	79	48	100	100	0	1155	1233	493	95	103	47	100	100	0	0.747	0.737	0.741	0.745	1.246	0.735	0.967	120	526	1852	1977	-0.42	792	1060	839	1138	0
1	2	8		LD41276	1890	27880	140	2634	2539	704	73	80	47	100	100	0	3661	3497	1015	94	107	98	99	98	0	0.718	0.725	0.734	0.742	1.175	0.717	0.986	156	563	6128	5869	-0.478	2561	3567	2466	3403	0
1	3	8		LD43688	2080	27870	130	782	800	271	73	88	94	100	98	0	899	958	367	93	112	103	100	98	0	0.88	0.84	0.871	0.86	1.203	0.822	0.955	120	624	1515	1592	-0.185	709	806	727	865	0
1	4	8		LD43876	2280	27870	110	971	1057	312	67	72	28	100	100	0	1174	1274	413	92	98	29	100	100	0	0.835	0.838	0.838	0.85	1.196	0.828	0.964	80	499	1986	2172	-0.259	904	1082	990	1182	0
1	5	8		LD44179	2480	27860	110	241	242	74	68	74	35	97	92	0	558	565	186	92	108	72	98	96	0	0.371	0.368	0.367	0.356	1.551	0.357	0.832	80	514	639	647	-1.43	173	466	174	473	0
1	6	8		LD44370	2670	27870	110	832	853	214	71	78	41	100	100	0	1797	1768	460	94	108	75	100	100	0	0.447	0.467	0.478	0.473	1.207	0.465	0.958	80	488	2464	2456	-1.162	761	1703	782	1674	0
1	7	8		LD44733	2870	27870	120	629	651	312	67	73	34	100	98	0	967	911	442	93	101	58	100	99	0	0.643	0.714	0.72	0.721	1.255	0.707	0.96	120	528	1436	1402	-0.637	562	874	584	818	0
1	8	8		LD45244	3060	27870	140	1346	1378	401	69	71	22	100	100	0	1320	1340	437	94	95	18	100	100	0	1.042	1.051	1.044	1.09	1.306	1.026	0.965	156	538	2503	2555	0.059	1277	1226	1309	1246	0
1	9	8		LD46418	3260	27870	140	1366	1375	445	71	73	22	100	100	0	1893	1931	677	98	98	18	100	100	0	0.721	0.711	0.709	0.726	1.289	0.695	0.966	156	528	3090	3137	-0.471	1295	1795	1304	1833	0
1	10	8		LD46678	3450	27870	140	1521	1433	383	73	76	25	100	100	0	2001	1865	534	98	100	20	100	100	0	0.761	0.77	0.774	0.779	1.159	0.755	0.975	156	584	3351	3127	-0.394	1448	1903	1360	1767	0
1	11	8		LD46744	3650	27870	120	1833	1828	522	74	80	33	100	100	0	1328	1284	359	99	107	58	100	100	0	1.431	1.48	1.48	1.489	1.172	1.491	0.968	120	551	2988	2939	0.517	1759	1229	1754	1185	0
1	12	8		LD47064	3840	27860	110	546	576	209	80	91	50	100	98	0	1359	1327	422	103	124	88	100	100	0	0.371	0.405	0.4	0.4	1.351	0.414	0.907	80	513	1722	1720	-1.43	466	1256	496	1224	0
1	13	8		LD47455	4040	27870	100	1355	1320	388	84	93	52	100	100	0	1230	1180	336	103	115	48	100	100	0	1.128	1.148	1.136	1.147	1.118	1.15	0.968	80	424	2398	2313	0.173	1271	1127	1236	1077	0
1	14	8		LD47508	4230	27870	140	903	920	232	77	80	30	100	100	0	1169	1165	323	101	103	24	100	100	0	0.773	0.792	0.783	0.801	1.226	0.776	0.954	156	523	1894	1907	-0.371	826	1068	843	1064	0
1	15	8		GM13045	4420	27870	140	1845	1803	443	76	80	26	100	100	0	1929	1863	429	102	104	20	100	100	0	0.968	0.981	0.977	0.979	1.127	0.982	0.979	156	510	3596	3488	-0.047	1769	1827	1727	1761	0
1	16	8		GM13207	4620	27870	140	2681	2656	663	78	81	25	100	100	0	1357	1308	324	104	106	20	100	100	0	2.077	2.141	2.153	2.151	1.143	2.143	0.975	156	540	3856	3782	1.055	2603	1253	2578	1204	0
1	17	8		GM13274	4820	27860	150	1538	1497	391	79	81	25	100	100	0	1809	1768	495	103	105	19	99	99	0	0.855	0.852	0.851	0.868	1.231	0.842	0.977	156	557	3165	3083	-0.226	1459	1706	1418	1665	0
1	18	8		GM13388	5010	27870	140	3498	3350	938	81	85	38	100	99	0	2065	1931	523	105	111	42	98	98	0	1.743	1.79	1.792	1.806	1.144	1.79	0.985	156	606	5377	5095	0.802	3417	1960	3269	1826	0
1	19	8		GM13788	5210	27870	140	1378	1330	352	83	94	69	99	99	0	1672	1620	420	108	120	77	99	99	0	0.828	0.825	0.825	0.817	1.174	0.821	0.972	156	587	2859	2759	-0.272	1295	1564	1247	1512	0
1	20	8		GM14102	5400	27870	140	1682	1655	436	84	94	64	100	100	0	1613	1602	449	107	119	70	100	100	0	1.061	1.051	1.07	1.062	1.145	1.047	0.975	156	621	3104	3066	0.086	1598	1506	1571	1495	0
1	21	8		HL08157	5590	27860	130	862	860	212	82	88	38	100	100	0	1419	1388	360	107	115	43	100	100	0	0.595	0.607	0.614	0.612	1.198	0.6	0.951	120	600	2092	2059	-0.75	780	1312	778	1281	0
1	22	8		LD21116	5780	27850	110	1067	1063	233	80	95	67	100	100	0	1274	1231	293	105	123	81	100	98	0	0.844	0.873	0.878	0.894	1.267	0.866	0.964	80	540	2156	2109	-0.244	987	1169	983	1126	0
1	1	9		LD21241	1690	28060	150	71	91	76	72	91	73	9	5	0	90	101	43	94	106	56	7	3	0	0.25	2.714	1.714	1.403	3.672	1.565	0.62	156	759	-5	26	-2	-1	-4	19	7	-50
1	2	9		LD21269	1890	28060	150	78	94	59	75	84	44	17	8	0	97	110	48	95	102	40	13	7	0	1.5	1.267	1.341	1.354	3.489	1.35	0.439	156	601	5	34	0.585	3	2	19	15	-50
1	3	9		LD21294	2090	28060	100	694	987	1044	75	79	31	73	71	0	294	428	413	94	98	28	61	60	0	3.095	2.731	2.726	2.922	1.709	2.579	0.974	80	403	819	1246	1.63	619	200	912	334	0
1	4	9		LD21311	2280	28060	120	1126	1107	442	68	74	33	100	100	0	1221	1205	510	94	101	33	100	100	0	0.939	0.935	0.918	0.947	1.207	0.913	0.97	120	537	2185	2150	-0.091	1058	1127	1039	1111	0
1	5	9		LD21748	2480	28070	120	1119	1130	333	69	75	35	100	100	0	1743	1668	516	95	108	65	100	100	0	0.637	0.675	0.684	0.681	1.175	0.672	0.968	120	542	2698	2634	-0.65	1050	1648	1061	1573	0
1	6	9		LD21785	2660	28060	150	76	105	82	70	76	40	25	19	0	96	118	70	94	106	71	14	7	0	3	1.458	1.183	1.238	3.222	0.95	0.572	156	626	8	59	1.585	6	2	35	24	-50
1	7	9		LD21953	2860	28060	150	78	80	33	71	77	38	17	2	0	97	100	27	94	102	51	5	1	0	2.333	1.5	1.587	1.618	3.805	0.912	0.349	156	616	10	15	1.222	7	3	9	6	-50
1	8	9		LD22034	3050	28060	150	73	77	26	72	77	30	13	4	0	95	97	23	96	101	33	9	1	0	-1	5	0.971	0.896	2.797	2.044	0.044	156	592	0	6	Error	1	-1	5	1	-50
[truncated: 7,208 more rows]

## Sheet: dCtBP_Kc_3.gpr
ATF	1
27	43
[truncated: 7,420 more rows]

## Sheet: dCtBP_Kc_rev.gpr
ATF	1
27	43
[truncated: 7,420 more rows]
