# Supplementary material for: Hairy Transcriptional Repression Targets and Cofactor Recruitment in Drosophila
Source: PLoS Biol. 2004 Jul 13;2(7):e178. doi: 10.1371/journal.pbio.0020178 (PMC449821; doi:10.1371/journal.pbio.0020178)
Supplement: Dataset S6 — (11.8 MB XLS) [file pbio.0020178.sd006.xls]

## Sheet: dSir2_Kc_1.gpr
ATF	1
27	43
Type=GenePix Results 1.4
DateTime=2003/03/12 11:03:38
Settings=C:\Program Files\Axon\GenePixPro3\affychip.gps
GalFile=H:\dnaarray\array.files\Fly_01-17-02.gal
Scanner=GenePix 4000A [47267]
Comment=
PixelSize=10
ImageName=635 nm 532 nm
FileName=H:\dnaarray\2003-03-12_Sir1Kc10.3.03.tif H:\dnaarray\2003-03-12_Sir1Kc10.3.03.tif
PMTVolts=630 510
ScanPower=100 100
FocusPosition=0
NormalizationFactor:RatioOfMedians=0.851507
NormalizationFactor:RatioOfMeans=0.846618
NormalizationFactor:MedianOfRatios=0.849536
NormalizationFactor:MeanOfRatios=0.840023
NormalizationFactor:RegressionRatio=0.844521
JpegImage=
RatioFormulation=W1/W2 (635 nm/532 nm)
Barcode=
ImageOrigin=960, 22240
JpegOrigin=1390, 22880
Creator=GenePix Pro 3.0.6.90
Temperature=38.08
LaserPower=1.44 1.65
LaserOnTime=5946 11474
Supplier=
Block	Column	Row	Name	ID	X	Y	Dia.	F635 Median	F635 Mean	F635 SD	B635 Median	B635 Mean	B635 SD	% > B635+1SD	% > B635+2SD	F635 % Sat.	F532 Median	F532 Mean	F532 SD	B532 Median	B532 Mean	B532 SD	% > B532+1SD	% > B532+2SD	F532 % Sat.	Ratio of Medians	Ratio of Means	Median of Ratios	Mean of Ratios	Ratios SD	Rgn Ratio	Rgn R≤	F Pixels	B Pixels	Sum of Medians	Sum of Means	Log Ratio	F635 Median - B635	F532 Median - B532	F635 Mean - B635	F532 Mean - B532	Flags
1	1	1		(CK00026)	1700	23290	150	9940	9213	3091	183	219	186	100	100	0	7869	7174	2402	227	258	156	100	100	0	1.277	1.3	1.298	1.307	1.331	1.312	0.925	156	921	17399	15977	0.352	9757	7642	9030	6947	0
1	2	1		(CK00390)	1890	23290	140	14073	13062	4006	196	211	102	100	100	0	10669	9933	3016	235	249	94	99	98	0	1.33	1.327	1.333	1.353	1.574	1.335	0.937	156	691	24311	22564	0.411	13877	10434	12866	9698	0
1	3	1		(CK00536)	2080	23290	150	10837	9864	3793	199	215	95	100	100	0	8569	7716	3022	229	245	84	99	99	0	1.276	1.291	1.285	1.316	1.634	1.293	0.92	156	768	18978	17152	0.351	10638	8340	9665	7487	0
1	4	1		(CK01083)	2280	23290	140	7435	7113	3026	198	211	108	100	99	0	5926	5518	2291	223	238	91	98	98	0	1.269	1.306	1.299	1.329	1.666	1.321	0.929	156	731	12940	12210	0.344	7237	5703	6915	5295	0
1	5	1		(CK02229)	2480	23290	140	8681	8155	2509	198	212	79	100	100	0	8711	7954	2259	224	239	70	100	100	0	1	1.029	1.022	1.027	1.498	1.038	0.934	156	720	16970	15687	-0.001	8483	8487	7957	7730	0
1	6	1		(GM01004)	2660	23290	140	10734	10410	3243	210	225	91	100	100	0	8224	7777	2380	231	247	85	100	100	0	1.317	1.352	1.36	1.348	1.271	1.364	0.944	156	720	18517	17746	0.397	10524	7993	10200	7546	0
1	7	1		GM07659	2860	23290	140	8956	8427	2855	217	225	74	100	100	0	6635	6170	2165	231	239	67	100	100	0	1.365	1.382	1.391	1.389	1.645	1.389	0.926	156	730	15143	14149	0.448	8739	6404	8210	5939	0
1	8	1		(HL02234)	3050	23290	120	9878	8625	3446	226	233	67	100	100	0	8480	7411	2778	242	247	54	100	100	0	1.172	1.172	1.17	1.135	1.536	1.193	0.929	120	544	17890	15568	0.229	9652	8238	8399	7169	0
1	9	1		HL02693	3250	23280	140	10588	9446	4081	233	246	98	98	98	0	8769	7677	3302	246	260	96	98	98	0	1.215	1.24	1.224	1.275	1.705	1.246	0.922	156	785	18878	16644	0.281	10355	8523	9213	7431	0
1	10	1		(HL03474)	3450	23280	130	11311	9676	4010	253	262	108	100	100	0	8832	7643	3017	257	269	91	100	100	0	1.29	1.276	1.279	1.236	1.611	1.297	0.913	120	634	19633	16809	0.367	11058	8575	9423	7386	0
1	11	1		HL05936	3640	23290	140	11876	10795	4203	251	266	105	100	100	0	9213	8080	3201	253	265	81	100	100	0	1.297	1.347	1.348	1.361	1.764	1.355	0.923	156	723	20585	18371	0.376	11625	8960	10544	7827	0
1	12	1		LD02793	3840	23280	150	11491	10736	3837	244	261	110	100	99	0	9442	8545	2857	247	265	100	100	100	0	1.223	1.264	1.268	1.221	1.523	1.28	0.932	156	808	20442	18790	0.291	11247	9195	10492	8298	0
1	13	1		LD08534	4030	23280	140	12277	12265	4337	255	283	158	100	100	0	7763	7839	2805	253	280	133	99	99	0	1.601	1.583	1.584	1.575	1.386	1.613	0.929	156	756	19532	19596	0.679	12022	7510	12010	7586	0
1	14	1		LD09009	4230	23280	130	11148	10093	2712	262	288	152	100	99	0	9007	8363	1997	257	283	125	100	100	0	1.244	1.213	1.215	1.17	1.536	1.232	0.925	120	629	19636	17937	0.315	10886	8750	9831	8106	0
1	15	1		(LD09767)	4410	23270	130	13225	12536	3172	268	285	121	100	100	0	9796	9266	2515	261	275	103	100	100	0	1.359	1.362	1.347	1.372	1.178	1.362	0.935	120	664	22492	21273	0.442	12957	9535	12268	9005	0
1	16	1		LD09852	4610	23270	130	12525	11131	3819	275	293	128	100	100	0	9625	8882	3069	262	276	95	100	100	0	1.308	1.259	1.246	1.258	1.279	1.25	0.922	120	686	21613	19476	0.388	12250	9363	10856	8620	0
1	17	1		(LD10161)	4800	23270	130	13105	12495	3736	268	280	91	100	100	0	10020	9891	2855	260	272	127	100	100	0	1.315	1.27	1.269	1.262	1.226	1.264	0.925	120	695	22597	21858	0.395	12837	9760	12227	9631	0
1	18	1		(LD10516)	5010	23260	130	11594	10366	3988	261	287	171	100	100	0	9095	7992	3200	253	274	156	100	100	0	1.282	1.306	1.302	1.328	1.338	1.296	0.922	120	700	20175	17844	0.358	11333	8842	10105	7739	0
1	19	1		LD14392	5200	23270	140	8671	7994	2894	257	282	140	100	99	0	7184	6473	2451	250	266	101	98	98	0	1.213	1.243	1.244	1.32	1.8	1.236	0.922	156	780	15348	13960	0.279	8414	6934	7737	6223	0
1	20	1		(LD16050)	5390	23270	130	7520	6910	2277	250	267	162	100	100	0	5446	5276	1761	247	258	71	100	100	0	1.398	1.324	1.306	1.328	1.265	1.318	0.907	120	659	12469	11689	0.484	7270	5199	6660	5029	0
1	21	1		(LD17449)	5590	23270	130	10494	9553	3200	256	266	72	100	100	0	7946	7397	2391	248	259	84	100	100	0	1.33	1.3	1.321	1.297	1.239	1.319	0.918	120	678	17936	16446	0.411	10238	7698	9297	7149	0
1	22	1		LD18931	5780	23270	130	7777	7530	1923	259	275	97	100	100	0	6189	6092	1467	245	259	89	100	100	0	1.265	1.244	1.237	1.238	1.225	1.238	0.911	120	760	13462	13118	0.339	7518	5944	7271	5847	0
1	1	2		LD19168	1680	23480	130	9599	8613	3062	185	201	104	100	100	0	7585	6860	2476	235	250	97	100	100	0	1.281	1.272	1.272	1.295	1.366	1.264	0.934	120	620	16764	15053	0.357	9414	7350	8428	6625	0
1	2	2		LD19945	1880	23480	130	11213	10797	2893	183	200	111	100	100	0	9429	9029	2289	232	248	101	100	100	0	1.199	1.207	1.19	1.201	1.165	1.213	0.96	120	586	20227	19411	0.262	11030	9197	10614	8797	0
1	3	2		GM01069	2090	23480	120	12228	11438	2637	199	225	180	100	100	0	6705	6303	1434	238	263	170	100	100	0	1.86	1.853	1.849	1.842	1.291	1.867	0.965	120	552	18496	17304	0.895	12029	6467	11239	6065	0
1	4	2		GM01206	2280	23470	110	4694	4509	931	207	273	405	100	100	0	4102	3837	852	237	296	354	100	100	0	1.161	1.195	1.194	1.203	1.169	1.188	0.964	80	459	8352	7902	0.215	4487	3865	4302	3600	0
1	5	2		GM01456	2470	23480	110	5382	4951	1206	202	249	324	100	100	0	3793	3604	901	236	276	295	100	100	0	1.456	1.41	1.39	1.416	1.228	1.409	0.962	80	488	8737	8117	0.542	5180	3557	4749	3368	0
1	6	2		GM01744	2670	23480	100	9880	8859	2977	203	215	86	100	100	0	7790	6931	2217	235	244	70	100	100	0	1.281	1.293	1.291	1.278	1.212	1.306	0.954	80	439	17232	15352	0.357	9677	7555	8656	6696	0
1	7	2		GM01879	2860	23470	110	8629	7927	1628	215	252	210	100	100	0	7941	7433	1498	236	269	198	100	100	0	1.092	1.072	1.068	1.071	1.191	1.072	0.967	80	458	16119	14909	0.127	8414	7705	7712	7197	0
1	8	2		GM01975	3050	23470	130	7634	7035	1795	217	241	167	99	99	0	6307	5765	1578	234	260	191	100	100	0	1.221	1.233	1.225	1.24	1.404	1.223	0.97	120	578	13490	12349	0.288	7417	6073	6818	5531	0
1	9	2		HL01517	3250	23480	120	9179	8226	2862	228	263	352	99	98	0	7275	6598	2017	243	280	337	100	99	0	1.273	1.259	1.269	1.214	1.365	1.284	0.96	120	532	15983	14353	0.348	8951	7032	7998	6355	0
1	10	2		HL01677	3450	23460	110	6564	6337	892	244	389	755	100	100	0	5689	5529	809	259	401	735	100	100	0	1.164	1.156	1.142	1.158	1.112	1.143	0.963	80	501	11750	11363	0.219	6320	5430	6093	5270	0
1	11	2		HL01743	3640	23460	110	6737	6416	1347	245	367	675	100	100	0	6148	5577	1240	259	378	652	100	100	0	1.102	1.16	1.173	1.169	1.147	1.152	0.966	80	482	12381	11489	0.141	6492	5889	6171	5318	0
1	12	2		LD01372	3840	23470	110	9942	9310	2118	250	303	291	100	100	0	8163	7609	1674	264	299	244	100	100	0	1.227	1.233	1.244	1.223	1.231	1.234	0.965	80	512	17591	16405	0.295	9692	7899	9060	7345	0
1	13	2		LD01463	4040	23470	110	12350	11752	2563	255	284	157	100	100	0	8515	8134	1648	260	280	116	100	100	0	1.465	1.46	1.473	1.452	1.225	1.48	0.959	80	484	20350	19371	0.551	12095	8255	11497	7874	0
1	14	2		LD01482	4230	23470	120	6408	5892	1574	258	293	401	100	100	0	5361	4914	1480	258	275	96	100	100	0	1.205	1.21	1.198	1.234	1.419	1.207	0.937	120	534	11253	10290	0.269	6150	5103	5634	4656	0
1	15	2		LD02616	4420	23470	120	8676	8132	2071	266	285	148	100	100	0	6995	6515	1643	262	283	180	100	100	0	1.249	1.258	1.249	1.246	1.347	1.263	0.96	120	549	15143	14119	0.321	8410	6733	7866	6253	0
1	16	2		LD02979	4620	23460	110	9933	8961	2710	275	302	167	100	100	0	7815	7348	2062	272	300	195	100	100	0	1.28	1.228	1.247	1.211	1.252	1.239	0.951	80	486	17201	15762	0.357	9658	7543	8686	7076	0
1	17	2		LD03170	4810	23470	120	11349	10323	3226	277	290	106	100	99	0	9223	8641	2592	272	287	138	100	100	0	1.237	1.2	1.198	1.196	1.474	1.21	0.966	120	556	20023	18415	0.307	11072	8951	10046	8369	0
1	18	2		LD03185	5000	23470	110	10196	9488	1955	282	315	220	100	100	0	7794	7445	1290	272	298	160	100	100	0	1.318	1.283	1.295	1.271	1.211	1.303	0.959	80	511	17436	16379	0.398	9914	7522	9206	7173	0
1	19	2		LD03255	5200	23470	110	10059	9380	1877	278	316	214	100	100	0	8377	7841	1304	271	304	180	100	100	0	1.207	1.202	1.205	1.19	1.169	1.232	0.963	80	498	17887	16672	0.271	9781	8106	9102	7570	0
1	20	2		LD03322	5400	23470	130	9687	8965	2064	255	270	114	100	100	0	9490	8769	1802	255	268	111	100	100	0	1.021	1.023	1.027	1.008	1.251	1.035	0.945	120	619	18667	17224	0.03	9432	9235	8710	8514	0
1	21	2		LD04071	5590	23470	120	8097	7559	1861	251	254	56	100	100	0	6050	5573	1313	248	254	53	100	100	0	1.352	1.372	1.364	1.358	1.264	1.379	0.964	120	514	13648	12633	0.435	7846	5802	7308	5325	0
1	22	2		LD04190	5780	23470	130	5382	5151	1083	254	259	66	100	100	0	5199	4977	1006	249	257	71	100	100	0	1.036	1.036	1.043	1.034	1.155	1.03	0.948	120	662	10078	9625	0.051	5128	4950	4897	4728	0
1	1	3		LD04449	1700	23670	120	5005	4642	1200	188	205	100	100	100	0	4019	3722	866	234	248	85	100	100	0	1.273	1.277	1.288	1.257	1.334	1.292	0.942	120	585	8602	7942	0.348	4817	3785	4454	3488	0
1	2	3		LD04530	1880	23670	110	6869	6478	1240	201	251	256	100	100	0	5414	5086	1135	247	288	203	100	100	0	1.29	1.297	1.291	1.312	1.207	1.267	0.935	80	484	11835	11116	0.368	6668	5167	6277	4839	0
1	3	3		LD04613	2080	23670	110	10839	10163	2413	207	278	328	100	100	0	8766	8072	2110	247	312	298	100	100	0	1.248	1.272	1.258	1.297	1.269	1.252	0.937	80	513	19151	17781	0.32	10632	8519	9956	7825	0
1	4	3		LD04782	2280	23670	130	9224	8822	2057	200	274	410	100	100	0	7740	7237	1746	235	299	345	100	99	0	1.202	1.231	1.209	1.246	1.322	1.211	0.922	120	641	16529	15624	0.266	9024	7505	8622	7002	0
1	5	3		GM04690	2470	23670	130	7060	7190	1756	185	206	127	100	100	0	5901	5842	1272	223	237	103	100	100	0	1.211	1.247	1.245	1.24	1.143	1.274	0.91	120	589	12553	12624	0.276	6875	5678	7005	5619	0
1	6	3		GM04716	2660	23670	120	3089	2992	675	192	204	91	100	100	0	2705	2565	597	221	232	89	100	100	0	1.166	1.195	1.184	1.204	1.239	1.18	0.92	120	550	5381	5144	0.222	2897	2484	2800	2344	0
1	7	3		GM04742	2860	23670	130	4199	3983	956	203	234	188	100	100	0	2822	2637	699	229	257	184	100	99	0	1.541	1.57	1.537	1.605	1.353	1.57	0.911	120	603	6589	6188	0.624	3996	2593	3780	2408	0
1	8	3		GM04934	3050	23670	120	8770	8286	2061	200	213	100	100	100	0	7102	6658	1694	223	240	153	100	100	0	1.246	1.257	1.238	1.267	1.308	1.237	0.926	120	544	15449	14521	0.317	8570	6879	8086	6435	0
1	9	3		GM05133	3250	23660	120	5186	4906	993	202	210	87	100	100	0	4197	3963	860	226	236	110	100	100	0	1.255	1.259	1.27	1.281	1.392	1.26	0.923	120	513	8955	8441	0.328	4984	3971	4704	3737	0
1	10	3		GM05221	3440	23670	130	6695	6262	1670	207	323	677	100	100	0	5067	4791	1311	231	344	654	99	99	0	1.342	1.328	1.322	1.341	1.28	1.307	0.918	120	618	11324	10615	0.424	6488	4836	6055	4560	0
1	11	3		GM06077	3640	23670	130	7217	6971	1325	216	279	476	100	100	0	6948	6756	1312	237	304	461	100	100	0	1.043	1.036	1.032	1.038	1.148	1.042	0.918	120	632	13712	13274	0.061	7001	6711	6755	6519	0
1	12	3		GM06087	3840	23670	120	9010	7799	3928	223	241	156	99	96	0	7509	6322	3080	244	258	135	100	98	0	1.209	1.246	1.251	1.208	1.755	1.273	0.882	120	562	16052	13654	0.274	8787	7265	7576	6078	0
1	13	3		GM06264	4040	23670	120	5380	4969	1099	228	245	128	100	100	0	5673	5277	1041	245	254	68	100	100	0	0.949	0.942	0.951	0.935	1.221	0.95	0.923	120	569	10580	9773	-0.075	5152	5428	4741	5032	0
1	14	3		GM06310	4230	23670	130	6122	5963	1135	236	263	385	100	100	0	5275	5056	946	248	257	74	100	100	0	1.171	1.191	1.197	1.191	1.155	1.225	0.906	120	589	10913	10535	0.228	5886	5027	5727	4808	0
1	15	3		GM06505	4420	23660	130	9210	8792	1723	239	256	211	100	100	0	9402	8979	2145	254	259	54	100	100	0	0.981	0.98	0.963	1.002	1.297	0.952	0.919	120	589	18119	17278	-0.028	8971	9148	8553	8725	0
1	16	3		GM06533	4620	23660	130	4847	4742	859	244	267	158	100	100	0	3971	3823	775	257	277	170	100	100	0	1.239	1.261	1.253	1.274	1.26	1.247	0.912	120	654	8317	8064	0.31	4603	3714	4498	3566	0
1	17	3		GM07040	4810	23660	130	9963	9456	2043	251	258	63	100	100	0	7121	6663	1776	261	267	59	100	100	0	1.416	1.438	1.413	1.478	1.374	1.415	0.904	120	616	16572	15607	0.502	9712	6860	9205	6402	0
1	18	3		GM07077	5010	23660	120	6265	5928	1242	263	282	139	100	100	0	6087	5542	1555	262	278	110	99	98	0	1.03	1.073	1.043	1.158	1.766	1.039	0.91	120	581	11827	10945	0.043	6002	5825	5665	5280	0
1	19	3		GM07526	5200	23660	130	7098	6783	1276	259	273	109	100	100	0	4762	4411	925	260	275	113	100	100	0	1.519	1.572	1.527	1.586	1.256	1.566	0.913	120	605	11341	10675	0.603	6839	4502	6524	4151	0
1	20	3		GM07606	5400	23670	130	3161	2934	729	237	244	57	100	99	0	2345	2269	468	253	261	62	100	100	0	1.398	1.338	1.347	1.299	1.471	1.399	0.899	120	606	5016	4713	0.483	2924	2092	2697	2016	0
1	21	3		GM07762	5590	23660	130	6509	6076	1469	234	242	71	100	100	0	5577	5313	1252	250	261	70	100	100	0	1.178	1.154	1.159	1.152	1.158	1.13	0.919	120	601	11602	10905	0.236	6275	5327	5842	5063	0
1	22	3		GM07807	5780	23660	130	5006	5142	1741	237	247	75	100	100	0	4521	4409	1331	250	260	77	100	100	0	1.117	1.179	1.194	1.163	1.278	1.201	0.896	120	686	9040	9064	0.159	4769	4271	4905	4159	0
1	1	4		GM08365	1700	23870	140	8744	8430	2748	178	192	90	99	99	0	7651	7113	2234	228	242	99	100	100	0	1.154	1.199	1.205	1.176	1.465	1.208	0.96	156	810	15989	15137	0.207	8566	7423	8252	6885	0
1	2	4		GM08440	1890	23870	130	5747	5500	1002	181	212	214	100	100	0	4725	4446	757	229	249	153	100	100	0	1.238	1.261	1.256	1.259	1.109	1.269	0.968	120	606	10062	9536	0.308	5566	4496	5319	4217	0
1	3	4		GM08530	2090	23870	120	8393	7359	2997	181	215	237	100	99	0	7134	6307	2440	226	256	229	100	100	0	1.189	1.18	1.182	1.159	1.47	1.194	0.952	120	562	15120	13259	0.249	8212	6908	7178	6081	0
1	4	4		GM08606	2290	23870	130	8443	7916	1547	181	188	74	100	100	0	7145	6896	1298	223	229	69	100	100	0	1.194	1.159	1.156	1.157	1.137	1.158	0.964	120	582	15184	14408	0.255	8262	6922	7735	6673	0
1	5	4		GM08676	2480	23870	130	5772	5262	1217	181	190	76	100	100	0	4413	4013	891	222	226	48	100	100	0	1.334	1.34	1.343	1.339	1.197	1.339	0.956	120	589	9782	8872	0.416	5591	4191	5081	3791	0
1	6	4		GM08688	2670	23870	120	12571	11296	3112	201	211	66	100	100	0	9671	8690	2294	232	238	50	100	100	0	1.311	1.312	1.311	1.306	1.171	1.324	0.961	120	564	21809	19553	0.39	12370	9439	11095	8458	0
1	7	4		LD11455	2870	23860	120	5292	4890	1381	206	215	68	99	99	0	3643	3412	938	230	236	45	99	99	0	1.49	1.472	1.47	1.461	1.276	1.476	0.962	120	561	8499	7866	0.575	5086	3413	4684	3182	0
1	8	4		LD11580	3060	23870	120	11322	10230	3772	197	208	81	100	100	0	8548	7716	2823	225	234	104	100	100	0	1.337	1.339	1.346	1.335	1.341	1.351	0.949	120	536	19448	17524	0.419	11125	8323	10033	7491	0
1	9	4		LD11648	3250	23860	130	4619	4367	925	193	204	80	100	100	0	3507	3335	680	224	229	50	100	100	0	1.348	1.342	1.347	1.343	1.207	1.349	0.959	120	597	7709	7285	0.431	4426	3283	4174	3111	0
1	10	4		LD11871	3450	23860	130	15837	14670	3761	197	215	130	100	100	0	11629	10845	2719	220	232	89	100	100	0	1.371	1.362	1.366	1.362	1.17	1.363	0.955	120	582	27049	25098	0.455	15640	11409	14473	10625	0
1	11	4		LD11958	3640	23860	120	13864	12811	3278	212	223	63	100	100	0	9739	8863	2391	234	240	56	100	100	0	1.436	1.46	1.448	1.477	1.29	1.457	0.961	120	528	23157	21228	0.522	13652	9505	12599	8629	0
1	12	4		LD12230	3840	23860	130	9242	9005	2339	227	234	63	100	100	0	9338	8859	2234	245	248	50	100	100	0	0.991	1.019	1.022	1.016	1.214	1.012	0.951	120	605	18108	17392	-0.012	9015	9093	8778	8614	0
1	13	4		BLANK	4030	23860	110	9437	7809	3446	224	232	97	100	100	0	6923	6119	2815	242	245	51	100	98	0	1.379	1.291	1.297	1.373	1.605	1.264	0.919	80	499	15894	13462	0.464	9213	6681	7585	5877	0
1	14	4		BLANK	4230	23860	100	9104	7949	3186	216	221	54	100	98	0	7138	6432	2667	243	249	57	100	100	0	1.289	1.249	1.255	1.263	1.824	1.25	0.925	80	461	15783	13922	0.366	8888	6895	7733	6189	0
1	15	4		BLANK	4430	23850	100	8319	7449	3256	219	225	63	98	97	0	7233	6279	2833	244	250	58	97	95	0	1.159	1.198	1.2	1.234	1.863	1.197	0.915	80	465	15089	13265	0.213	8100	6989	7230	6035	0
1	16	4		BLANK	4610	23860	90	7749	6649	2980	219	225	65	100	100	0	6201	5388	2669	243	246	49	94	94	0	1.264	1.25	1.18	1.231	1.602	1.206	0.883	52	395	13488	11575	0.338	7530	5958	6430	5145	0
1	17	4		BLANK	4810	23860	80	8198	7642	2945	222	232	67	100	100	0	6767	5961	2709	240	251	67	100	98	0	1.222	1.297	1.326	1.475	1.89	1.238	0.885	52	334	14503	13141	0.289	7976	6527	7420	5721	0
1	18	4		BLANK	5000	23860	90	7923	7067	3170	238	245	114	98	96	0	6399	5647	2468	255	261	56	100	98	0	1.251	1.267	1.242	1.33	2.045	1.264	0.892	52	394	13829	12221	0.323	7685	6144	6829	5392	0
1	19	4		BLANK	5200	23860	120	9042	8024	3066	224	237	101	100	100	0	7086	6640	2299	243	251	50	100	100	0	1.289	1.219	1.237	1.203	1.506	1.253	0.921	120	590	15661	14197	0.366	8818	6843	7800	6397	0
1	20	4		BLANK	5400	23860	100	8585	7632	2669	216	222	55	100	100	0	7273	6229	2315	244	251	65	100	100	0	1.191	1.239	1.249	1.28	1.409	1.234	0.928	80	422	15398	13401	0.252	8369	7029	7416	5985	0
1	21	4		BLANK	5590	23860	80	7634	6297	3005	215	220	62	98	98	0	6278	5399	2258	235	244	61	98	98	0	1.228	1.178	1.241	1.105	2.439	1.238	0.824	52	334	13462	11246	0.296	7419	6043	6082	5164	0
1	22	4		BLANK	5790	23850	90	7264	6302	2778	218	224	58	98	98	0	5776	5401	2205	241	247	58	96	94	0	1.273	1.179	1.186	1.231	1.88	1.191	0.891	52	392	12581	11244	0.348	7046	5535	6084	5160	0
1	1	5		BLANK	1690	24070	80	8492	7456	3224	172	173	49	100	100	0	6901	6232	2746	220	223	47	100	100	0	1.245	1.212	1.237	1.25	1.49	1.217	0.923	52	320	15001	13296	0.317	8320	6681	7284	6012	0
1	2	5		BLANK	1880	24060	100	10544	9332	3723	159	168	44	100	100	0	8541	7469	2967	214	215	40	100	100	0	1.247	1.264	1.265	1.294	1.575	1.263	0.961	80	461	18712	16428	0.319	10385	8327	9173	7255	0
1	3	5		BLANK	2090	24060	130	8669	7863	3966	160	172	103	100	100	0	7139	6517	3351	214	217	52	100	100	0	1.229	1.222	1.217	1.274	1.519	1.221	0.95	120	617	15434	14006	0.297	8509	6925	7703	6303	0
1	4	5		BLANK	2280	24060	120	6787	6664	4550	175	192	146	94	88	0	5123	5137	3577	224	238	160	89	84	0	1.35	1.321	1.321	1.441	2.132	1.308	0.955	120	548	11511	11402	0.433	6612	4899	6489	4913	0
1	5	5		BLANK	2480	24060	100	10750	9576	3475	179	184	49	100	100	0	8539	7525	2722	218	226	44	100	100	0	1.27	1.286	1.312	1.31	1.367	1.308	0.946	80	470	18892	16704	0.345	10571	8321	9397	7307	0
1	6	5		BLANK	2680	24060	90	7542	6831	3284	199	204	59	100	100	0	6031	5398	2631	228	232	44	100	98	0	1.265	1.283	1.278	1.346	1.965	1.287	0.945	52	392	13146	11802	0.34	7343	5803	6632	5170	0
1	7	5		BLANK	2870	24060	90	8207	7433	2768	208	213	58	100	98	0	6312	5690	2124	230	233	46	100	100	0	1.315	1.323	1.32	1.303	1.523	1.332	0.95	52	394	14081	12685	0.395	7999	6082	7225	5460	0
1	8	5		BLANK	3050	24060	100	8430	7625	3744	196	205	58	100	100	0	6715	5957	2910	227	235	48	98	96	0	1.269	1.297	1.298	1.378	1.748	1.309	0.951	80	442	14722	13159	0.344	8234	6488	7429	5730	0
1	9	5		(GH01660)	3250	24060	120	3648	3396	723	199	215	76	100	100	0	2749	2602	516	231	240	55	100	100	0	1.37	1.348	1.358	1.344	1.167	1.354	0.967	120	576	5967	5568	0.454	3449	2518	3197	2371	0
1	10	5		GH07762	3460	24060	130	4390	4152	1108	214	230	87	100	100	0	3924	3666	984	232	242	63	100	100	0	1.131	1.147	1.146	1.147	1.273	1.159	0.966	120	578	7868	7372	0.178	4176	3692	3938	3434	0
1	11	5		(GH09688)	3640	24060	130	7066	6574	1617	247	259	78	100	100	0	6179	5803	1302	247	255	64	100	100	0	1.15	1.139	1.144	1.123	1.211	1.151	0.968	120	577	12751	11883	0.201	6819	5932	6327	5556	0
1	12	5		(GH12215)	3850	24060	120	7014	6608	1725	272	301	105	100	100	0	6732	6455	1590	274	283	67	100	100	0	1.044	1.025	1.03	1.014	1.279	1.029	0.97	120	522	13200	12517	0.062	6742	6458	6336	6181	0
1	13	5		(GH13704)	4040	24060	120	7094	6824	2505	239	255	91	100	100	0	6504	6224	2113	251	263	65	100	100	0	1.096	1.102	1.097	1.084	1.367	1.122	0.962	120	533	13108	12558	0.133	6855	6253	6585	5973	0
1	14	5		GH01073	4240	24050	120	10195	9735	1998	214	220	56	100	100	0	8386	7981	1461	241	244	47	100	100	0	1.225	1.23	1.232	1.218	1.181	1.243	0.97	120	550	18126	17261	0.293	9981	8145	9521	7740	0
1	15	5		(LD22017)	4430	24050	120	6477	6474	1758	213	219	57	100	100	0	5466	5211	1394	242	247	47	100	100	0	1.199	1.26	1.247	1.262	1.207	1.255	0.969	120	554	11488	11230	0.262	6264	5224	6261	4969	0
1	16	5		(LD24220)	4610	24050	100	1275	3801	4088	215	223	66	100	98	0	1102	3339	3481	250	254	49	100	100	0	1.244	1.161	1.159	1.121	1.609	1.173	0.958	80	448	1912	6675	0.315	1060	852	3586	3089	0
1	17	5		LD24440	4810	24050	130	5030	4653	1112	215	225	70	100	100	0	3678	3399	792	245	253	57	100	100	0	1.403	1.407	1.386	1.409	1.155	1.404	0.965	120	658	8248	7592	0.488	4815	3433	4438	3154	0
1	18	5		LD24485	5010	24050	120	6957	6660	2041	215	223	62	100	100	0	6408	6187	1919	244	252	55	100	100	0	1.094	1.084	1.071	1.077	1.244	1.077	0.968	120	576	12906	12388	0.129	6742	6164	6445	5943	0
1	19	5		(LD24527)	5210	24050	130	7400	7113	1548	207	215	55	100	100	0	6233	6054	1340	238	244	54	100	100	0	1.2	1.187	1.172	1.181	1.215	1.171	0.945	120	544	13188	12722	0.263	7193	5995	6906	5816	0
1	20	5		LD24793	5390	24040	150	327	1691	2416	202	211	53	66	53	0	339	1507	2041	236	241	50	64	51	0	1.214	1.172	1.193	1.167	2.416	1.189	0.928	156	723	228	2760	0.279	125	103	1489	1271	-50
1	21	5		(LP07553)	5600	24050	120	6449	6093	1481	211	217	56	100	100	0	5501	5163	1261	237	243	49	100	100	0	1.185	1.194	1.185	1.195	1.172	1.2	0.959	120	544	11502	10808	0.245	6238	5264	5882	4926	0
1	22	5		GH02250	5790	24050	140	5196	4691	1551	208	214	57	99	98	0	4742	4226	1419	233	240	48	98	98	0	1.106	1.123	1.121	1.132	1.629	1.122	0.956	156	802	9497	8476	0.146	4988	4509	4483	3993	0
1	1	6		GH02340	1700	24260	130	11485	10719	2353	168	188	126	100	100	0	9964	9127	2139	222	239	105	100	100	0	1.162	1.185	1.182	1.206	1.292	1.184	0.947	120	688	21059	19456	0.216	11317	9742	10551	8905	0
1	2	6		GH02396	1890	24250	130	6751	6464	1247	165	175	77	100	100	0	5735	5416	1065	221	225	62	100	100	0	1.194	1.213	1.207	1.214	1.16	1.218	0.945	120	590	12100	11494	0.256	6586	5514	6299	5195	0
1	3	6		GH02431	2080	24260	130	7736	6969	1727	168	184	118	100	100	0	4989	4611	963	222	228	68	100	100	0	1.588	1.55	1.572	1.532	1.205	1.604	0.943	120	583	12335	11190	0.667	7568	4767	6801	4389	0
1	4	6		GH02439	2280	24260	130	5676	5093	1385	174	201	193	100	100	0	4385	4017	1048	221	239	161	100	100	0	1.321	1.296	1.295	1.291	1.241	1.312	0.931	120	597	9666	8715	0.402	5502	4164	4919	3796	0
1	5	6		GH03163	2480	24260	130	7808	8192	5827	182	209	239	100	100	0	6857	6995	4578	226	247	191	100	100	0	1.15	1.183	1.154	1.17	1.208	1.233	0.894	120	655	14257	14779	0.202	7626	6631	8010	6769	0
1	6	6		GH03377	2670	24250	130	5018	4749	1028	186	193	59	100	100	0	4393	4136	826	223	229	45	100	100	0	1.159	1.166	1.179	1.163	1.2	1.181	0.947	120	591	9002	8476	0.213	4832	4170	4563	3913	0
1	7	6		GH03502	2860	24260	130	5124	4919	956	196	204	74	100	100	0	4062	3893	694	228	236	98	100	100	0	1.285	1.289	1.306	1.285	1.156	1.317	0.941	120	589	8762	8388	0.362	4928	3834	4723	3665	0
1	8	6		GH03683	3060	24250	130	8762	8112	1990	200	210	74	100	100	0	6844	6469	1475	231	242	98	100	100	0	1.295	1.268	1.272	1.26	1.374	1.282	0.941	120	621	15175	14150	0.373	8562	6613	7912	6238	0
1	9	6		GH03694	3260	24250	120	7638	7724	2959	207	213	56	100	100	0	6837	6650	2587	236	243	49	100	100	0	1.126	1.172	1.177	1.243	1.756	1.173	0.929	120	542	14032	13931	0.171	7431	6601	7517	6414	0
1	10	6		GH03937	3460	24250	120	2747	4637	3691	218	234	106	100	100	0	1873	3448	2821	242	252	70	98	98	0	1.551	1.378	1.407	1.459	1.735	1.359	0.917	120	519	4160	7625	0.633	2529	1631	4419	3206	0
1	11	6		LD24618	3640	24250	130	10440	10399	2679	234	251	103	100	100	0	7005	6736	1560	245	252	75	100	100	0	1.51	1.566	1.599	1.557	1.228	1.618	0.924	120	551	16966	16656	0.594	10206	6760	10165	6491	0
1	12	6		LD24633	3840	24250	150	2646	3476	2130	240	280	157	100	100	0	1979	2656	1675	246	266	95	100	100	0	1.388	1.343	1.386	1.397	1.383	1.317	0.885	156	657	4139	5646	0.473	2406	1733	3236	2410	0
1	13	6		LD24677	4030	24240	130	8494	8379	2366	202	260	267	100	100	0	6144	5931	1615	234	263	188	100	100	0	1.403	1.435	1.457	1.423	1.34	1.463	0.924	120	553	14202	13874	0.489	8292	5910	8177	5697	0
1	14	6		LD24696	4240	24250	120	7090	6685	1457	184	208	249	100	100	0	4862	4543	1071	222	237	180	100	99	0	1.488	1.505	1.497	1.535	1.386	1.503	0.932	120	543	11546	10822	0.574	6906	4640	6501	4321	0
1	15	6		LD24780	4430	24250	120	6917	6338	2149	184	190	57	100	100	0	6194	5605	1934	225	232	48	100	100	0	1.128	1.144	1.155	1.169	1.56	1.148	0.91	120	548	12702	11534	0.174	6733	5969	6154	5380	0
1	16	6		LD24904	4620	24250	130	7352	6933	2430	185	190	50	100	100	0	6116	5622	1975	223	230	49	100	100	0	1.216	1.25	1.234	1.265	1.464	1.258	0.903	120	586	13060	12147	0.282	7167	5893	6748	5399	0
1	17	6		GH03475	4810	24250	130	5836	5568	1103	184	189	54	100	100	0	4823	4599	912	216	224	46	100	100	0	1.227	1.228	1.215	1.231	1.188	1.255	0.924	120	580	10259	9767	0.295	5652	4607	5384	4383	0
1	18	6		GH03795	5010	24250	120	9122	8579	1840	184	193	83	100	100	0	6223	5995	1248	220	230	65	100	100	0	1.489	1.454	1.445	1.452	1.181	1.478	0.934	120	528	14941	14170	0.574	8938	6003	8395	5775	0
1	19	6		GH03980	5200	24250	120	4914	4681	1195	185	190	47	100	100	0	4933	4744	1054	220	228	47	100	100	0	1.003	0.994	1	0.984	1.234	1.009	0.925	120	549	9442	9020	0.005	4729	4713	4496	4524	0
1	20	6		GH04025	5400	24250	100	6365	5507	2843	189	196	51	100	100	0	5392	4534	2570	226	232	48	100	100	0	1.196	1.234	1.172	1.371	2.061	1.211	0.857	80	452	11342	9626	0.258	6176	5166	5318	4308	0
1	21	6		GH04125	5600	24250	130	7603	7184	1658	184	192	59	100	100	0	6491	6135	1437	220	226	48	100	100	0	1.183	1.183	1.172	1.186	1.23	1.18	0.932	120	585	13690	12915	0.243	7419	6271	7000	5915	0
1	22	6		GH04238	5780	24240	130	3659	3482	993	193	207	93	100	100	0	3211	3079	742	226	237	110	100	100	0	1.161	1.153	1.157	1.123	1.352	1.195	0.921	120	624	6451	6142	0.216	3466	2985	3289	2853	0
1	1	7		GH05321	1690	24450	130	5579	4990	1503	182	194	110	100	100	0	4384	4075	1133	235	244	96	100	100	0	1.301	1.252	1.267	1.247	1.135	1.268	0.958	120	669	9546	8648	0.379	5397	4149	4808	3840	0
1	2	7		GH05615	1890	24450	130	4595	4285	956	183	197	116	100	100	0	5347	4981	1069	239	249	91	100	100	0	0.864	0.865	0.863	0.863	1.097	0.861	0.963	120	576	9520	8844	-0.211	4412	5108	4102	4742	0
1	3	7		GH05668	2090	24450	120	4715	4207	1381	180	184	57	100	100	0	4137	3675	1287	232	236	49	100	99	0	1.161	1.17	1.179	1.22	1.46	1.159	0.959	120	542	8440	7470	0.216	4535	3905	4027	3443	0
1	4	7		GH06023	2290	24450	120	4211	3972	1232	178	180	46	100	100	0	2996	2880	855	226	228	38	100	100	0	1.456	1.43	1.438	1.421	1.194	1.451	0.957	120	550	6803	6448	0.542	4033	2770	3794	2654	0
1	5	7		GH06338	2470	24460	90	6902	6547	2661	177	228	417	98	96	0	5294	5077	2097	230	274	371	98	92	0	1.328	1.314	1.314	1.353	1.551	0.946	0.853	52	366	11789	11217	0.409	6725	5064	6370	4847	0
1	6	7		GH06679	2680	24440	130	5039	4654	1021	173	208	328	100	100	0	2975	2804	606	220	249	292	100	99	0	1.766	1.734	1.738	1.737	1.222	1.742	0.964	120	602	7621	7065	0.821	4866	2755	4481	2584	0
1	7	7		GH08205	2870	24450	140	8091	6794	3235	173	181	56	99	98	0	6142	5307	2534	216	221	43	98	98	0	1.336	1.301	1.307	1.289	1.508	1.301	0.952	156	586	13844	11712	0.418	7918	5926	6621	5091	0
1	8	7		GH08303	3060	24450	120	7972	7534	2188	181	190	56	100	100	0	7673	7079	2011	226	230	47	100	100	0	1.046	1.073	1.072	1.073	1.182	1.084	0.955	120	510	15238	14206	0.065	7791	7447	7353	6853	0
1	9	7		GH08548	3260	24450	120	3692	3514	869	187	202	98	100	100	0	2685	2572	624	230	240	90	100	100	0	1.428	1.421	1.424	1.419	1.188	1.445	0.949	120	549	5960	5669	0.514	3505	2455	3327	2342	0
1	10	7		GH08782	3450	24440	110	4528	4472	823	207	239	201	100	100	0	3693	3603	647	236	265	160	100	100	0	1.25	1.267	1.26	1.267	1.12	1.277	0.966	80	490	7778	7632	0.322	4321	3457	4265	3367	0
1	11	7		GH08974	3640	24440	110	7301	6811	1554	201	254	257	100	100	0	5629	5345	1196	230	268	202	100	100	0	1.315	1.292	1.306	1.286	1.129	1.295	0.972	80	502	12499	11725	0.395	7100	5399	6610	5115	0
1	12	7		GH09173	3840	24450	130	6818	6416	1449	180	219	218	100	100	0	5199	4972	1048	216	239	148	100	100	0	1.332	1.311	1.31	1.307	1.149	1.318	0.957	120	601	11621	10992	0.414	6638	4983	6236	4756	0
1	13	7		LD35637	4040	24440	130	5278	4550	2028	168	195	252	100	99	0	4124	3748	1711	209	225	179	99	99	0	1.305	1.238	1.231	1.273	1.653	1.23	0.933	120	596	9025	7921	0.384	5110	3915	4382	3539	0
1	14	7		LD35705	4240	24440	120	5629	5243	1156	160	168	56	100	100	0	5200	4805	1122	208	213	42	100	100	0	1.096	1.106	1.085	1.13	1.596	1.087	0.932	120	550	10461	9680	0.132	5469	4992	5083	4597	0
1	15	7		LD36016	4430	24450	100	5897	5295	1739	159	166	61	100	100	0	5303	4590	1783	207	215	52	100	100	0	1.126	1.172	1.137	1.232	1.423	1.141	0.936	80	415	10834	9519	0.171	5738	5096	5136	4383	0
1	16	7		LD36173	4620	24440	120	6755	6294	1884	157	164	59	100	100	0	5433	4880	1525	198	205	45	100	99	0	1.26	1.311	1.308	1.369	1.527	1.308	0.954	120	535	11833	10819	0.334	6598	5235	6137	4682	0
1	17	7		LD36566	4810	24440	130	4044	3988	729	160	178	177	100	100	0	3371	3194	647	199	209	69	100	100	0	1.224	1.278	1.28	1.291	1.192	1.274	0.943	120	580	7056	6823	0.292	3884	3172	3828	2995	0
1	18	7		LD36817	5010	24440	120	5097	4727	1158	164	185	179	100	100	0	4514	4161	969	202	211	68	100	100	0	1.144	1.153	1.163	1.154	1.393	1.161	0.953	120	528	9245	8522	0.194	4933	4312	4563	3959	0
1	19	7		LD40063	5200	24440	120	5179	4829	1013	168	176	51	100	100	0	5583	5227	1108	210	215	43	100	100	0	0.933	0.929	0.924	0.931	1.186	0.928	0.956	120	528	10384	9678	-0.101	5011	5373	4661	5017	0
1	20	7		LD40224	5400	24440	130	3660	3496	834	175	204	375	100	100	0	2858	2761	656	217	233	163	100	100	0	1.32	1.305	1.289	1.307	1.182	1.315	0.942	120	605	6126	5865	0.4	3485	2641	3321	2544	0
1	21	7		LD40493	5590	24440	120	7900	7373	1910	176	182	59	100	100	0	4987	4626	1076	215	219	45	100	100	0	1.619	1.632	1.624	1.617	1.217	1.661	0.954	120	500	12496	11608	0.695	7724	4772	7197	4411	0
1	22	7		LD40776	5780	24440	130	5211	4747	1249	186	197	96	100	100	0	4415	4034	964	220	232	135	100	100	0	1.198	1.196	1.191	1.188	1.168	1.225	0.946	120	660	9220	8375	0.26	5025	4195	4561	3814	0
1	1	8		LD40977	1690	24650	130	5866	5480	1683	185	207	137	100	100	0	4382	4074	1191	238	255	121	100	100	0	1.371	1.38	1.41	1.375	1.216	1.413	0.953	120	660	9825	9131	0.455	5681	4144	5295	3836	0
1	2	8		LD41276	1890	24640	140	8847	7851	2397	187	199	97	99	99	0	8106	7248	2081	242	248	78	99	98	0	1.101	1.094	1.099	1.09	1.25	1.1	0.959	156	649	16524	14670	0.139	8660	7864	7664	7006	0
1	3	8		LD43688	2090	24650	130	7939	7241	2096	179	184	71	100	100	0	6443	5867	1665	232	235	48	100	100	0	1.249	1.253	1.266	1.252	1.179	1.262	0.952	120	578	13971	12697	0.321	7760	6211	7062	5635	0
1	4	8		LD43876	2290	24650	120	9191	8349	2371	170	177	79	100	100	0	6391	5885	1779	220	226	45	100	100	0	1.462	1.444	1.449	1.461	1.174	1.443	0.956	120	528	15192	13844	0.548	9021	6171	8179	5665	0
1	5	8		LD44179	2480	24640	130	2749	2486	660	161	170	79	100	100	0	2449	2259	542	212	219	63	100	100	0	1.157	1.136	1.131	1.128	1.163	1.164	0.944	120	594	4825	4372	0.21	2588	2237	2325	2047	0
1	6	8		LD44370	2670	24640	130	4029	3759	883	164	175	61	100	100	0	4221	3907	875	212	216	43	100	100	0	0.964	0.973	0.968	0.97	1.158	0.976	0.953	120	581	7874	7290	-0.053	3865	4009	3595	3695	0
1	7	8		LD44733	2860	24640	130	4008	3814	831	171	190	123	100	100	0	3071	2887	586	214	224	69	100	100	0	1.343	1.363	1.364	1.36	1.155	1.368	0.953	120	568	6694	6316	0.425	3837	2857	3643	2673	0
1	8	8		LD45244	3060	24640	130	5519	5386	1232	178	191	83	100	100	0	4329	4189	894	225	230	52	100	100	0	1.301	1.314	1.309	1.31	1.122	1.313	0.948	120	584	9445	9172	0.38	5341	4104	5208	3964	0
1	9	8		LD46418	3250	24640	130	7627	7148	1679	182	199	105	100	100	0	6559	6142	1455	228	236	69	100	100	0	1.176	1.178	1.179	1.179	1.147	1.179	0.948	120	582	13776	12880	0.234	7445	6331	6966	5914	0
1	10	8		LD46678	3450	24640	130	5118	4789	1216	179	203	151	100	100	0	4096	3817	855	222	241	130	100	100	0	1.275	1.282	1.279	1.268	1.176	1.313	0.949	120	618	8813	8205	0.35	4939	3874	4610	3595	0
1	11	8		LD46744	3640	24640	130	5911	5561	1218	175	212	221	100	100	0	4538	4245	921	218	245	174	100	100	0	1.328	1.337	1.328	1.338	1.135	1.347	0.94	120	602	10056	9413	0.409	5736	4320	5386	4027	0
1	12	8		LD47064	3840	24640	130	2640	2532	529	169	227	515	100	100	0	1670	1591	327	217	259	447	100	85	0	1.701	1.72	1.734	1.727	1.171	1.56	0.897	120	563	3924	3737	0.766	2471	1453	2363	1374	0
1	13	8		LD47455	4040	24640	140	4335	4138	1362	162	168	47	100	100	0	3529	3390	1009	210	214	45	100	99	0	1.257	1.25	1.255	1.227	1.349	1.269	0.951	156	601	7492	7156	0.33	4173	3319	3976	3180	0
1	14	8		LD47508	4230	24640	120	3590	3442	633	159	166	62	100	100	0	2933	2819	522	201	207	41	100	100	0	1.256	1.254	1.263	1.258	1.184	1.258	0.951	120	479	6163	5901	0.329	3431	2732	3283	2618	0
1	15	8		GM13045	4420	24640	140	5538	5353	1675	153	162	79	99	99	0	11224	11035	2963	193	199	42	100	100	0	0.488	0.48	0.486	0.459	1.445	0.481	0.938	156	635	16416	16042	-1.035	5385	11031	5200	10842	0
1	16	8		GM13207	4620	24640	130	4066	3903	1199	148	161	85	100	100	0	3250	3061	924	187	193	39	100	100	0	1.279	1.307	1.325	1.313	1.181	1.318	0.929	120	578	6981	6629	0.355	3918	3063	3755	2874	0
1	17	8		GM13274	4810	24640	130	7147	6732	1813	154	179	224	100	100	0	6926	6533	1476	190	198	48	100	100	0	1.038	1.037	1.051	1.022	1.234	1.057	0.932	120	580	13729	12921	0.054	6993	6736	6578	6343	0
1	18	8		GM13388	5010	24640	130	10544	10165	2670	156	177	211	100	100	0	7231	6814	1694	193	200	52	100	100	0	1.476	1.512	1.513	1.507	1.143	1.547	0.94	120	620	17426	16630	0.562	10388	7038	10009	6621	0
1	19	8		GM13788	5200	24640	130	6908	6524	1452	162	204	437	100	100	0	6487	6113	1146	202	225	183	100	100	0	1.073	1.076	1.076	1.063	1.222	1.102	0.929	120	596	13031	12273	0.102	6746	6285	6362	5911	0
1	20	8		GM14102	5410	24640	130	8926	8518	2021	170	212	441	100	100	0	6974	6710	1605	214	235	185	100	100	0	1.295	1.285	1.305	1.291	1.187	1.292	0.945	120	583	15516	14844	0.373	8756	6760	8348	6496	0
1	21	8		HL08157	5590	24630	130	5466	5175	1165	177	185	62	100	100	0	5554	5361	1074	221	225	46	100	100	0	0.992	0.972	0.969	0.961	1.235	0.981	0.935	120	566	10622	10138	-0.012	5289	5333	4998	5140	0
1	22	8		LD21116	5790	24630	130	5182	4820	1042	186	196	90	100	100	0	4412	4124	858	224	236	154	100	100	0	1.193	1.188	1.186	1.192	1.181	1.183	0.937	120	679	9184	8534	0.255	4996	4188	4634	3900	0
1	1	9		LD21241	1690	24830	110	7004	6517	1524	188	250	404	100	100	0	6577	6201	1402	243	299	428	100	100	0	1.076	1.062	1.059	1.06	1.093	1.061	0.981	80	535	13150	12287	0.106	6816	6334	6329	5958	0
1	2	9		LD21269	1890	24840	120	6976	6135	2039	193	243	386	100	100	0	6336	5473	1800	243	290	416	100	100	0	1.113	1.136	1.118	1.137	1.163	1.137	0.981	120	546	12876	11172	0.155	6783	6093	5942	5230	0
1	3	9		LD21294	2090	24840	130	15421	14645	2918	173	188	118	100	100	0	8719	8105	1467	225	232	58	100	100	0	1.795	1.837	1.845	1.83	1.079	1.857	0.983	120	580	23742	22352	0.844	15248	8494	14472	7880	0
1	4	9		LD21311	2290	24840	130	5235	5077	1273	158	175	118	100	100	0	4020	3841	932	211	220	64	100	100	0	1.333	1.355	1.359	1.355	1.119	1.359	0.974	120	549	8886	8549	0.415	5077	3809	4919	3630	0
1	5	9		LD21748	2470	24840	130	6951	6684	1568	156	167	92	100	100	0	6047	5659	1337	205	211	57	100	100	0	1.163	1.197	1.199	1.2	1.088	1.2	0.982	120	579	12637	11982	0.218	6795	5842	6528	5454	0
1	6	9		LD21785	2670	24840	130	11604	10721	2639	163	188	179	100	100	0	7450	6843	1668	211	226	126	100	100	0	1.58	1.592	1.589	1.594	1.081	1.605	0.983	120	584	18680	17190	0.66	11441	7239	10558	6632	0
1	7	9		LD21953	2860	24830	110	8481	8042	1836	182	265	406	100	100	0	6726	6282	1336	218	281	346	100	100	0	1.275	1.296	1.294	1.291	1.078	1.305	0.984	80	486	14807	13924	0.351	8299	6508	7860	6064	0
1	8	9		LD22034	3060	24830	110	6313	6113	1317	187	259	348	100	100	0	4602	4413	978	231	280	283	100	100	0	1.402	1.417	1.404	1.419	1.094	1.42	0.982	80	524	10497	10108	0.487	6126	4371	5926	4182	0
1	9	9		LD22201	3260	24840	120	13007	11601	3528	184	221	218	100	100	0	9397	8621	2457	230	255	185	100	100	0	1.399	1.361	1.369	1.354	1.146	1.376	0.987	120	549	21990	19808	0.484	12823	9167	11417	8391	0
1	10	9		LD22381	3450	24840	130	7147	6693	1602	177	191	100	100	100	0	6128	5665	1364	223	232	84	100	100	0	1.18	1.197	1.206	1.2	1.094	1.209	0.977	120	570	12875	11958	0.239	6970	5905	6516	5442	0
1	11	9		LD22829	3640	24830	120	9613	8658	2786	171	180	72	100	100	0	7816	7058	2319	217	224	76	100	100	0	1.243	1.241	1.243	1.245	1.339	1.236	0.974	120	510	17041	15328	0.313	9442	7599	8487	6841	0
1	12	9		LD22957	3850	24830	130	10839	10179	2335	177	231	502	100	100	0	8907	8258	1981	226	271	461	100	100	0	1.228	1.245	1.237	1.252	1.166	1.231	0.964	120	594	19343	18034	0.297	10662	8681	10002	8032	0
1	13	9		LD23345	4040	24830	120	2352	4326	3759	174	178	49	100	100	0	1994	3623	3109	221	225	51	100	100	0	1.228	1.22	1.216	1.249	1.401	1.22	0.964	120	466	3951	7554	0.297	2178	1773	4152	3402	0
1	14	9		LD23509	4220	24830	120	7719	6741	3151	170	179	71	99	98	0	6136	5346	2517	212	220	59	100	99	0	1.274	1.28	1.261	1.255	1.514	1.278	0.967	120	522	13473	11705	0.35	7549	5924	6571	5134	0
1	15	9		LD23532	4430	24830	130	5375	5022	1210	161	172	76	100	99	0	3497	3275	860	203	212	59	98	98	0	1.583	1.582	1.573	1.648	1.318	1.57	0.969	120	573	8508	7933	0.663	5214	3294	4861	3072	0
1	16	9		LD23602	4620	24840	130	6411	6017	1265	153	160	65	100	100	0	4391	4106	873	194	199	40	100	100	0	1.491	1.499	1.505	1.507	1.172	1.511	0.965	120	528	10455	9776	0.576	6258	4197	5864	3912	0
1	17	9		GH14143	4810	24830	120	2572	2492	626	157	161	57	100	100	0	2851	2759	687	192	198	45	100	100	0	0.908	0.91	0.912	0.91	1.15	0.904	0.966	120	561	5074	4902	-0.139	2415	2659	2335	2567	0
1	18	9		GH14252	5010	24830	90	6644	6120	1917	154	161	50	100	100	0	5891	5309	1857	194	202	49	100	100	0	1.139	1.166	1.17	1.229	1.553	1.156	0.922	52	380	12187	11081	0.188	6490	5697	5966	5115	0
1	19	9		GH14288	5200	24830	120	3691	3911	2906	160	163	42	100	100	0	2917	3426	2487	201	209	40	100	100	0	1.3	1.163	1.135	1.16	1.489	1.171	0.955	120	548	6247	6976	0.379	3531	2716	3751	3225	0
1	20	9		GH14326	5400	24830	120	4994	4683	987	168	182	235	100	100	0	4259	4096	823	212	222	96	100	100	0	1.192	1.162	1.171	1.16	1.147	1.17	0.971	120	528	8873	8399	0.254	4826	4047	4515	3884	0
1	21	9		GH14368	5600	24830	130	8353	7699	1729	172	181	65	100	100	0	8036	7396	1664	220	222	45	100	100	0	1.047	1.049	1.042	1.051	1.159	1.046	0.964	120	581	15997	14703	0.066	8181	7816	7527	7176	0
1	22	9		GH14384	5790	24830	130	6760	6488	1534	181	189	75	100	100	0	5806	5487	1303	222	230	123	100	100	0	1.178	1.198	1.191	1.2	1.115	1.21	0.963	120	662	12163	11572	0.237	6579	5584	6307	5265	0
1	1	10		GH14707	1680	25030	90	9181	7813	4003	181	198	109	100	98	0	7495	6434	3277	236	261	267	92	90	0	1.24	1.231	1.209	1.301	1.784	1.249	0.921	52	387	16259	13830	0.31	9000	7259	7632	6198	0
1	2	10		GH14720	1890	25030	130	8630	7834	1991	179	192	90	100	100	0	6349	5843	1372	227	247	211	100	100	0	1.38	1.363	1.366	1.352	1.228	1.377	0.959	120	628	14573	13271	0.465	8451	6122	7655	5616	0
1	3	10		GH14803	2090	25030	130	3098	2849	666	163	174	90	100	100	0	3080	2819	624	220	228	56	100	100	0	1.026	1.033	1.037	1.034	1.208	1.033	0.946	120	602	5795	5285	0.037	2935	2860	2686	2599	0
1	4	10		GH14910	2280	25030	130	9683	8855	2091	160	170	95	100	100	0	7268	6772	1570	213	220	60	100	100	0	1.35	1.326	1.325	1.328	1.184	1.321	0.96	120	583	16578	15254	0.433	9523	7055	8695	6559	0
1	5	10		GH01039	2480	25040	130	6420	5893	1506	156	164	68	100	100	0	6555	6051	1574	209	214	57	100	100	0	0.987	0.982	0.978	0.984	1.195	0.984	0.949	120	562	12610	11579	-0.019	6264	6346	5737	5842	0
1	6	10		GH01083	2670	25030	150	249	2790	4197	154	174	152	41	35	0	299	2264	3289	210	224	124	42	33	0	1.067	1.283	1.239	1.138	2.39	1.283	0.964	156	649	184	4690	0.094	95	89	2636	2054	-50
1	7	10		GH01729	2870	25020	120	8532	8036	2536	166	226	370	100	100	0	7405	6864	2100	213	266	329	100	100	0	1.163	1.183	1.17	1.184	1.236	1.179	0.969	120	535	15558	14521	0.218	8366	7192	7870	6651	0
1	8	10		GH01827	3060	25040	130	4652	4244	1134	169	199	207	100	100	0	4093	3897	929	213	238	177	100	100	0	1.155	1.106	1.104	1.092	1.23	1.125	0.96	120	620	8363	7759	0.208	4483	3880	4075	3684	0
1	9	10		GH02025	3260	25030	130	7001	6646	1919	166	177	71	100	100	0	7518	7240	1988	214	223	62	100	100	0	0.936	0.922	0.919	0.919	1.197	0.921	0.956	120	604	14139	13506	-0.096	6835	7304	6480	7026	0
1	10	10		GH02310	3450	25040	130	5478	5176	1763	171	185	98	100	100	0	5223	5000	1523	219	228	71	100	100	0	1.061	1.047	1.052	1.026	1.279	1.075	0.955	120	548	10311	9786	0.085	5307	5004	5005	4781	0
1	11	10		GH02424	3640	25020	150	231	1624	2823	175	194	154	35	30	0	274	1477	2492	224	237	164	33	24	0	1.12	1.156	1.133	1.087	3.135	1.147	0.891	156	674	106	2702	0.163	56	50	1449	1253	-50
1	12	10		GH02649	3840	25030	120	6257	6007	1427	175	188	103	100	100	0	6212	5867	1268	224	239	173	100	100	0	1.016	1.033	1.022	1.024	1.221	1.04	0.957	120	528	12070	11475	0.022	6082	5988	5832	5643	0
1	13	10		GH03273	4040	25020	130	5125	4840	1190	171	179	63	100	100	0	4163	3847	1072	216	224	55	99	99	0	1.255	1.286	1.253	1.308	1.336	1.281	0.95	120	563	8901	8300	0.328	4954	3947	4669	3631	0
1	14	10		GH03617	4220	25030	130	7147	6655	1520	168	177	75	100	100	0	6856	6384	1287	217	229	106	100	100	0	1.051	1.052	1.059	1.041	1.221	1.069	0.955	120	618	13618	12654	0.072	6979	6639	6487	6167	0
1	15	10		GH03781	4430	25030	130	5717	5542	1375	163	176	132	100	100	0	4914	4731	1121	213	225	111	100	100	0	1.181	1.191	1.193	1.187	1.241	1.204	0.946	120	577	10255	9897	0.241	5554	4701	5379	4518	0
1	16	10		GH03947	4620	25020	150	205	1845	2740	164	167	42	49	44	0	253	1645	2414	207	212	41	50	42	0	0.891	1.169	1.161	1.079	2.991	1.149	0.913	156	621	87	3119	-0.166	41	46	1681	1438	-50
1	17	10		GH04054	4820	25030	120	4590	4364	977	167	171	47	100	100	0	4566	4289	900	204	212	47	100	100	0	1.014	1.027	1.03	1.024	1.164	1.028	0.955	120	513	8785	8282	0.02	4423	4362	4197	4085	0
1	18	10		GH04281	5010	25030	120	7369	6925	2061	165	175	96	100	100	0	7102	6659	1860	205	215	68	100	100	0	1.045	1.047	1.047	1.031	1.334	1.05	0.955	120	566	14101	13214	0.063	7204	6897	6760	6454	0
1	19	10		GH22740	5200	25020	130	3975	3871	929	160	165	45	100	100	0	3466	3337	787	206	208	36	100	100	0	1.17	1.185	1.178	1.199	1.338	1.176	0.929	120	581	7075	6842	0.227	3815	3260	3711	3131	0
1	20	10		GH22837	5400	25020	130	1351	1449	487	162	167	45	100	100	0	1847	1914	622	209	213	40	100	100	0	0.726	0.755	0.761	0.76	1.327	0.749	0.916	120	596	2827	2992	-0.462	1189	1638	1287	1705	0
1	21	10		GH22839	5600	25020	130	8402	8256	2122	168	172	45	100	100	0	6822	6543	1660	217	219	41	100	100	0	1.247	1.279	1.275	1.278	1.178	1.285	0.94	120	581	14839	14414	0.318	8234	6605	8088	6326	0
1	22	10		GH22843	5790	25020	130	4535	4377	1098	180	185	47	100	100	0	3812	3667	903	222	227	41	100	100	0	1.213	1.218	1.212	1.222	1.23	1.231	0.933	120	646	7945	7642	0.279	4355	3590	4197	3445	0
1	1	11		GH22929	1700	25230	140	6564	5940	2106	173	198	132	100	100	0	5219	4748	1675	229	256	210	98	98	0	1.281	1.276	1.288	1.306	1.566	1.28	0.953	156	800	11381	10286	0.357	6391	4990	5767	4519	0
1	2	11		GH22991	1890	25220	130	9410	8809	2011	164	178	67	100	100	0	9059	8437	1838	222	236	134	100	100	0	1.046	1.052	1.057	1.052	1.159	1.06	0.958	120	568	18083	16860	0.065	9246	8837	8645	8215	0
1	3	11		GH23604	2080	25230	100	9835	8654	3084	161	175	87	100	100	0	8331	7407	2493	220	236	141	100	100	0	1.193	1.182	1.172	1.167	1.442	1.195	0.937	80	462	17785	15680	0.254	9674	8111	8493	7187	0
1	4	11		GH23708	2290	25230	130	10420	9805	2363	159	169	66	100	100	0	7980	7385	1804	214	223	65	100	100	0	1.321	1.345	1.341	1.347	1.159	1.34	0.95	120	633	18027	16817	0.402	10261	7766	9646	7171	0
1	5	11		GH23743	2480	25230	130	7003	6414	1641	156	162	41	100	100	0	5367	4947	1159	214	218	41	100	100	0	1.329	1.322	1.319	1.312	1.218	1.347	0.94	120	548	12000	10991	0.41	6847	5153	6258	4733	0
1	6	11		GH23839	2670	25230	120	4961	4611	903	157	168	60	100	100	0	4298	4048	801	213	221	63	100	100	0	1.176	1.161	1.153	1.166	1.14	1.173	0.953	120	498	8889	8289	0.234	4804	4085	4454	3835	0
1	7	11		GH23934	2860	25220	130	4426	4274	1086	159	178	112	100	100	0	3041	2911	661	213	231	129	100	100	0	1.509	1.525	1.559	1.517	1.159	1.574	0.951	120	610	7095	6813	0.593	4267	2828	4115	2698	0
1	8	11		GH24077	3070	25230	130	6529	6098	1352	154	169	103	100	100	0	6153	5679	1344	208	222	101	100	100	0	1.072	1.086	1.066	1.091	1.174	1.073	0.948	120	588	12320	11415	0.101	6375	5945	5944	5471	0
1	9	11		GH24653	3250	25230	100	7884	6223	3138	150	159	49	100	100	0	6072	4800	2457	203	211	60	98	97	0	1.318	1.321	1.294	1.391	1.77	1.317	0.934	80	423	13603	10670	0.398	7734	5869	6073	4597	0
1	10	11		GH24674	3460	25230	130	3748	3550	789	164	193	187	100	100	0	4153	3877	942	213	233	126	100	100	0	0.91	0.924	0.926	0.942	1.287	0.916	0.952	120	625	7524	7050	-0.137	3584	3940	3386	3664	0
1	11	11		GH24787	3650	25220	110	11827	11315	2948	175	214	225	100	100	0	9306	8537	2587	229	254	158	100	100	0	1.284	1.341	1.338	1.389	1.32	1.318	0.949	80	472	20729	19448	0.36	11652	9077	11140	8308	0
1	12	11		GH25177	3840	25220	130	8209	7658	2150	167	180	99	100	100	0	8016	7841	2057	219	232	99	100	100	0	1.031	0.983	0.976	0.977	1.249	0.987	0.943	120	604	15839	15113	0.045	8042	7797	7491	7622	0
1	13	11		GH25257	4040	25220	120	6467	6013	1601	162	170	59	100	100	0	4767	4398	1176	209	221	67	100	100	0	1.383	1.397	1.408	1.401	1.177	1.411	0.942	120	576	10863	10040	0.468	6305	4558	5851	4189	0
1	14	11		GH25505	4230	25220	80	8391	7309	3096	160	167	44	100	100	0	7182	5970	2837	210	216	43	100	98	0	1.181	1.241	1.232	1.424	2.061	1.22	0.883	52	322	15203	12909	0.239	8231	6972	7149	5760	0
1	15	11		GH26186	4420	25220	130	4458	4247	984	160	177	150	100	100	0	3863	3698	723	214	233	169	100	100	0	1.178	1.173	1.182	1.162	1.216	1.195	0.929	120	621	7947	7571	0.236	4298	3649	4087	3484	0
1	16	11		GH26358	4620	25220	130	6065	5668	1394	164	170	62	100	100	0	7908	7327	1970	213	222	88	100	100	0	0.767	0.774	0.775	0.792	1.37	0.759	0.927	120	560	13596	12618	-0.383	5901	7695	5504	7114	0
1	17	11		GH26447	4810	25220	120	5515	5003	1414	172	184	99	100	100	0	4838	4552	1126	215	227	75	100	100	0	1.156	1.114	1.128	1.084	1.34	1.137	0.945	120	534	9966	9168	0.209	5343	4623	4831	4337	0
1	18	11		GH26553	5010	25220	110	7310	7147	1668	175	189	108	100	100	0	7601	7475	1828	221	236	96	100	100	0	0.967	0.961	0.965	0.968	1.27	0.948	0.931	80	470	14515	14226	-0.049	7135	7380	6972	7254	0
1	19	11		GH26622	5200	25220	120	6854	6347	1436	167	175	57	100	100	0	5191	4905	1042	219	225	68	100	100	0	1.345	1.319	1.32	1.317	1.227	1.342	0.934	120	562	11659	10866	0.428	6687	4972	6180	4686	0
1	20	11		GH26634	5400	25220	130	5093	4707	1000	163	167	47	100	100	0	4889	4500	938	213	215	42	100	100	0	1.054	1.06	1.065	1.062	1.182	1.061	0.934	120	580	9606	8831	0.076	4930	4676	4544	4287	0
1	21	11		LD35087	5590	25220	130	6745	6038	1826	165	172	53	100	100	0	5101	4791	1290	214	223	104	100	100	0	1.346	1.283	1.29	1.258	1.294	1.308	0.934	120	583	11467	10450	0.429	6580	4887	5873	4577	0
1	22	11		LD35155	5790	25210	130	3928	3715	1112	176	182	52	100	100	0	3141	3002	862	224	232	99	100	100	0	1.286	1.274	1.271	1.272	1.273	1.257	0.931	120	661	6669	6317	0.363	3752	2917	3539	2778	0
1	1	12		LD35215	1710	25430	130	6372	5893	1391	173	185	70	100	100	0	4927	4503	1088	233	245	97	100	100	0	1.321	1.34	1.338	1.349	1.227	1.325	0.953	120	628	10893	9990	0.401	6199	4694	5720	4270	0
1	2	12		LD35237	1890	25420	130	7407	6820	1724	161	181	124	100	100	0	7544	6933	1667	222	245	158	100	100	0	0.99	0.992	0.999	0.989	1.188	0.994	0.952	120	593	14568	13370	-0.015	7246	7322	6659	6711	0
1	3	12		LD35257	2100	25430	130	7718	7243	1692	155	177	135	100	100	0	7620	6936	1573	211	235	128	100	100	0	1.021	1.054	1.052	1.051	1.151	1.051	0.955	120	615	14972	13813	0.03	7563	7409	7088	6725	0
1	4	12		LD35285	2290	25430	130	6765	6262	1619	155	166	69	100	100	0	7303	6749	1687	212	224	77	100	100	0	0.932	0.934	0.936	0.933	1.149	0.939	0.946	120	534	13701	12644	-0.101	6610	7091	6107	6537	0
1	5	12		LD36161	2480	25420	130	9805	9269	2025	163	182	153	100	100	0	8630	8104	1677	219	235	121	100	100	0	1.146	1.155	1.151	1.152	1.146	1.157	0.955	120	545	18053	16991	0.197	9642	8411	9106	7885	0
1	6	12		LD36294	2680	25420	130	8255	7820	1896	164	182	152	100	100	0	6451	6126	1395	217	232	119	100	100	0	1.298	1.296	1.295	1.291	1.165	1.3	0.949	120	550	14325	13565	0.376	8091	6234	7656	5909	0
1	7	12		LD36375	2860	25420	130	6114	5791	1337	158	183	166	100	100	0	5090	4899	1080	215	234	147	100	100	0	1.222	1.203	1.204	1.202	1.156	1.209	0.951	120	581	10831	10317	0.289	5956	4875	5633	4684	0
1	8	12		LD36412	3060	25420	130	6371	5889	1323	155	177	153	100	100	0	3525	3312	722	209	221	121	100	100	0	1.875	1.848	1.863	1.849	1.16	1.868	0.945	120	563	9532	8837	0.907	6216	3316	5734	3103	0
1	9	12		LD36454	3260	25420	140	3688	3442	921	155	162	70	100	100	0	2935	2743	782	206	209	43	99	99	0	1.295	1.296	1.29	1.366	1.549	1.286	0.951	156	631	6262	5824	0.373	3533	2729	3287	2537	0
1	10	12		LD36546	3460	25420	130	4500	4347	1868	156	161	45	100	100	0	3866	3659	1450	211	213	37	100	100	0	1.189	1.215	1.204	1.202	1.315	1.238	0.933	120	547	7999	7639	0.249	4344	3655	4191	3448	0
1	11	12		LD37025	3650	25420	130	6316	6083	1249	158	182	163	100	100	0	7015	6827	1349	213	231	129	100	100	0	0.905	0.896	0.905	0.894	1.132	0.892	0.941	120	586	12960	12539	-0.143	6158	6802	5925	6614	0
1	12	12		LD37158	3840	25420	130	5396	5076	1200	158	172	132	100	100	0	4435	4070	889	213	223	89	100	100	0	1.241	1.275	1.285	1.272	1.179	1.285	0.94	120	580	9460	8775	0.311	5238	4222	4918	3857	0
1	13	12		LD37189	4040	25420	130	6867	6340	1389	156	168	72	100	100	0	6073	5658	1250	209	219	66	100	100	0	1.144	1.135	1.131	1.136	1.178	1.132	0.94	120	604	12575	11633	0.195	6711	5864	6184	5449	0
1	14	12		LD37221	4230	25420	130	4813	4467	1425	154	164	63	100	100	0	4063	3824	1119	210	219	65	100	100	0	1.209	1.193	1.219	1.184	1.295	1.216	0.935	120	601	8512	7927	0.274	4659	3853	4313	3614	0
1	15	12		LD37276	4420	25420	120	5658	5442	1411	156	173	119	100	100	0	5411	5068	1209	212	229	157	100	100	0	1.058	1.089	1.094	1.083	1.176	1.113	0.941	120	494	10701	10142	0.082	5502	5199	5286	4856	0
1	16	12		LD37409	4620	25420	150	8037	7792	1733	154	170	112	100	100	0	7441	7120	1501	206	223	145	100	100	0	1.09	1.105	1.105	1.102	1.162	1.113	0.94	156	625	15118	14552	0.124	7883	7235	7638	6914	0
1	17	12		LD38109	4810	25410	130	7407	7069	1770	163	177	184	100	100	0	6275	5991	1444	207	219	141	100	100	0	1.194	1.194	1.196	1.192	1.167	1.186	0.931	120	545	13312	12690	0.256	7244	6068	6906	5784	0
1	18	12		LD38241	5010	25410	130	7097	6538	1498	168	187	185	100	100	0	5340	4911	1133	214	230	146	100	100	0	1.352	1.356	1.358	1.36	1.167	1.363	0.939	120	605	12055	11067	0.435	6929	5126	6370	4697	0
1	19	12		LD38352	5200	25420	130	5760	5155	1438	171	180	72	100	100	0	4840	4546	1047	218	226	61	100	100	0	1.209	1.152	1.154	1.119	1.282	1.188	0.942	120	583	10211	9312	0.274	5589	4622	4984	4328	0
1	20	12		LD38433	5400	25410	130	8320	7849	1448	166	175	71	100	100	0	5873	5610	1185	213	219	52	100	100	0	1.441	1.424	1.413	1.444	1.253	1.422	0.934	120	597	13814	13080	0.527	8154	5660	7683	5397	0
1	21	12		LD38554	5600	25410	130	5478	5023	1316	160	168	70	100	100	0	5057	4522	1250	209	216	54	100	100	0	1.097	1.128	1.117	1.15	1.363	1.108	0.931	120	545	10166	9176	0.133	5318	4848	4863	4313	0
1	22	12		LD38592	5790	25410	150	5267	4939	1282	169	175	53	100	100	0	4866	4665	1107	214	224	92	100	100	0	1.096	1.072	1.069	1.065	1.168	1.078	0.935	156	821	9750	9221	0.132	5098	4652	4770	4451	0
1	1	13		LP03255	1690	25620	130	4381	4380	1042	166	180	100	100	100	0	4596	4495	1010	221	234	92	100	100	0	0.963	0.986	0.995	0.986	1.108	0.988	0.973	120	654	8590	8488	-0.054	4215	4375	4214	4274	0
1	2	13		LP03320	1890	25620	130	7578	7020	1728	153	176	137	100	100	0	6610	6132	1379	211	226	106	100	100	0	1.16	1.16	1.159	1.152	1.146	1.166	0.977	120	610	13824	12788	0.215	7425	6399	6867	5921	0
1	3	13		LP03571	2100	25620	130	13817	12735	2884	149	161	88	100	100	0	9193	8564	1864	206	217	63	100	100	0	1.521	1.506	1.521	1.505	1.135	1.511	0.978	120	540	22655	20944	0.605	13668	8987	12586	8358	0
1	4	13		LP03706	2290	25620	140	3913	3645	1219	150	156	47	100	100	0	3692	3449	1072	209	216	56	100	100	0	1.08	1.079	1.087	1.08	1.29	1.087	0.969	156	527	7246	6735	0.112	3763	3483	3495	3240	0
1	5	13		LP04345	2480	25610	150	168	171	43	155	174	151	0	0	0	221	223	38	214	228	118	0	0	0	1.857	1.778	1.231	1.239	3.862	1.266	0.824	156	554	20	25	0.893	13	7	16	9	-50
1	6	13		LP04889	2670	25610	130	6011	5602	1193	153	179	174	100	100	0	4532	4277	917	210	227	129	100	100	0	1.355	1.34	1.353	1.344	1.135	1.342	0.977	120	542	10180	9516	0.439	5858	4322	5449	4067	0
1	7	13		LP07116	2870	25620	130	7895	7196	1687	150	173	164	100	100	0	7452	6992	1562	208	222	113	100	100	0	1.069	1.039	1.043	1.036	1.109	1.044	0.979	120	564	14989	13830	0.096	7745	7244	7046	6784	0
1	8	13		LP07441	3060	25610	130	3660	3522	806	156	164	75	100	100	0	2583	2444	567	207	210	40	100	100	0	1.475	1.505	1.495	1.521	1.175	1.511	0.974	120	549	5880	5603	0.56	3504	2376	3366	2237	0
1	9	13		LP07813	3250	25610	130	9170	8699	1825	160	175	123	100	100	0	5845	5522	1129	207	215	77	100	100	0	1.598	1.607	1.606	1.606	1.102	1.608	0.98	120	544	14648	13854	0.676	9010	5638	8539	5315	0
1	10	13		LP07955	3450	25610	130	3964	3774	868	155	170	106	100	100	0	2947	2879	688	210	216	74	100	100	0	1.392	1.356	1.377	1.364	1.182	1.355	0.959	120	577	6546	6288	0.477	3809	2737	3619	2669	0
1	11	13		LP08352	3650	25610	130	3782	3513	852	154	168	86	100	100	0	3814	3522	790	209	218	73	100	100	0	1.006	1.014	1.012	1.011	1.116	1.014	0.975	120	564	7233	6672	0.009	3628	3605	3359	3313	0
1	12	13		LP08566	3840	25610	130	11979	11167	2742	159	185	189	100	100	0	9098	8362	1946	211	228	119	100	100	0	1.33	1.351	1.34	1.342	1.154	1.352	0.972	120	584	20707	19159	0.411	11820	8887	11008	8151	0
1	13	13		LP10161	4040	25610	100	7333	6257	2639	159	182	200	98	97	0	6117	5233	2229	208	221	115	100	97	0	1.214	1.214	1.216	1.21	1.634	1.211	0.961	80	440	13083	11123	0.28	7174	5909	6098	5025	0
1	14	13		LP10580	4240	25610	130	3546	3246	2130	154	160	48	98	95	0	3203	2999	1978	204	210	47	97	93	0	1.131	1.106	1.114	1.15	1.819	1.091	0.956	120	562	6391	5887	0.178	3392	2999	3092	2795	0
1	15	13		LP10936	4430	25610	140	4408	4090	1322	153	175	161	98	97	0	3361	3125	956	203	212	65	97	96	0	1.347	1.347	1.346	1.332	1.798	1.358	0.963	156	569	7413	6859	0.43	4255	3158	3937	2922	0
1	16	13		LP11145	4620	25610	120	3112	2929	638	152	159	46	100	100	0	2505	2418	511	201	206	37	100	100	0	1.285	1.253	1.263	1.253	1.153	1.258	0.962	120	479	5264	4994	0.361	2960	2304	2777	2217	0
1	17	13		LP12301	4820	25600	130	4847	4481	1123	156	180	241	100	100	0	4525	4194	1069	208	217	139	100	99	0	1.087	1.085	1.076	1.101	1.407	1.076	0.957	120	580	9008	8311	0.12	4691	4317	4325	3986	0
1	18	13		SD01079	5010	25610	120	11451	10739	2847	165	181	85	100	100	0	9419	8811	2223	215	224	67	100	100	0	1.226	1.23	1.22	1.224	1.15	1.24	0.971	120	528	20490	19170	0.294	11286	9204	10574	8596	0
1	19	13		SD01621	5210	25610	130	8010	7130	2029	170	184	67	100	100	0	8853	7978	2018	220	229	62	100	100	0	0.908	0.897	0.899	0.888	1.199	0.92	0.953	120	581	16473	14718	-0.139	7840	8633	6960	7758	0
1	20	13		SD01679	5400	25610	120	4623	4305	1020	163	171	75	100	100	0	3822	3480	796	213	216	46	100	100	0	1.236	1.268	1.259	1.268	1.157	1.268	0.97	120	529	8069	7409	0.305	4460	3609	4142	3267	0
1	21	13		SD01790	5600	25600	130	7177	6802	1679	159	163	50	100	100	0	6429	6136	1632	207	212	51	100	99	0	1.128	1.12	1.107	1.161	1.516	1.113	0.961	120	594	13240	12572	0.174	7018	6222	6643	5929	0
1	22	13		SD01848	5800	25610	130	5276	5286	1393	165	170	52	100	100	0	5382	5305	1210	209	216	46	100	100	0	0.988	1.005	1.015	0.994	1.19	1.022	0.964	120	641	10284	10217	-0.017	5111	5173	5121	5096	0
1	1	14		SD02108	1690	25810	130	10951	10106	2535	168	192	163	100	100	0	7787	7199	1520	220	240	128	100	100	0	1.425	1.424	1.442	1.404	1.208	1.446	0.967	120	706	18350	16917	0.511	10783	7567	9938	6979	0
1	2	14		SD02150	1900	25810	130	11057	10154	2711	154	169	206	100	100	0	8818	7943	2143	211	217	77	100	100	0	1.267	1.293	1.286	1.295	1.15	1.29	0.956	120	580	19510	17732	0.341	10903	8607	10000	7732	0
1	3	14		GH14048	2100	25810	140	5722	5187	1891	148	166	210	98	97	0	5260	4598	1773	205	214	81	97	97	0	1.103	1.147	1.16	1.223	1.557	1.136	0.932	156	593	10629	9432	0.141	5574	5055	5039	4393	0
1	4	14		GH14121	2290	25810	130	4282	4009	1197	147	155	59	100	100	0	3313	3152	865	205	210	47	100	100	0	1.33	1.31	1.316	1.304	1.181	1.329	0.952	120	544	7243	6809	0.412	4135	3108	3862	2947	0
1	5	14		GH14667	2490	25810	140	3539	3345	1093	140	146	45	100	99	0	3834	3476	1151	204	208	36	99	98	0	0.936	0.98	0.967	1.023	1.434	0.971	0.948	156	557	7029	6477	-0.095	3399	3630	3205	3272	0
1	6	14		GH14845	2670	25800	130	5495	5260	1332	135	156	126	100	100	0	3882	3721	874	200	215	134	100	100	0	1.456	1.456	1.473	1.45	1.167	1.49	0.953	120	520	9042	8646	0.542	5360	3682	5125	3521	0
1	7	14		GH15479	2870	25800	130	10564	9823	2430	137	156	140	100	100	0	8638	8014	2053	195	212	159	100	100	0	1.235	1.239	1.235	1.246	1.231	1.234	0.953	120	565	18870	17505	0.304	10427	8443	9686	7819	0
1	8	14		GH16063	3060	25800	130	5636	5287	1671	138	156	107	100	100	0	5091	4880	1426	195	209	149	100	100	0	1.123	1.099	1.111	1.092	1.273	1.122	0.954	120	562	10394	9834	0.167	5498	4896	5149	4685	0
1	9	14		GH18255	3250	25800	130	7037	6739	1783	150	180	165	100	100	0	6091	5678	1279	198	225	180	100	100	0	1.169	1.202	1.221	1.18	1.248	1.234	0.952	120	580	12780	12069	0.225	6887	5893	6589	5480	0
1	10	14		GH19262	3450	25800	130	4333	3835	1134	156	174	108	100	100	0	3953	3613	980	203	218	105	100	100	0	1.114	1.079	1.082	1.069	1.282	1.1	0.945	120	578	7927	7089	0.156	4177	3750	3679	3410	0
1	11	14		GH19382	3650	25800	130	6829	6217	1603	154	166	86	100	100	0	6210	5590	1366	206	218	85	100	100	0	1.112	1.126	1.137	1.125	1.168	1.128	0.955	120	544	12679	11447	0.153	6675	6004	6063	5384	0
1	12	14		GH19593	3840	25810	140	4616	4150	1272	154	170	134	98	98	0	3891	3598	1021	209	222	101	99	98	0	1.212	1.179	1.197	1.145	1.447	1.194	0.953	156	613	8144	7385	0.277	4462	3682	3996	3389	0
1	13	14		GH19637	4040	25800	130	3952	3609	907	158	164	52	100	100	0	3723	3371	868	207	213	52	100	100	0	1.079	1.091	1.079	1.099	1.275	1.093	0.949	120	586	7310	6615	0.11	3794	3516	3451	3164	0
1	14	14		GH19680	4230	25800	130	5329	4989	1294	157	167	63	100	100	0	5767	5450	1355	208	219	80	100	100	0	0.93	0.922	0.935	0.921	1.215	0.928	0.94	120	547	10731	10074	-0.104	5172	5559	4832	5242	0
1	15	14		GH23506	4420	25800	130	7736	7382	2179	161	185	192	100	100	0	8141	7824	2044	210	230	176	100	100	0	0.955	0.948	0.971	0.93	1.295	0.972	0.947	120	551	15506	14835	-0.066	7575	7931	7221	7614	0
1	16	14		GH24002	4630	25800	130	5387	4907	1134	158	181	186	100	100	0	5310	4908	1107	208	225	162	100	100	0	1.025	1.01	1.013	1.011	1.196	1.011	0.945	120	582	10331	9449	0.035	5229	5102	4749	4700	0
1	17	14		GH24458	4810	25800	130	5751	5210	1577	163	197	266	100	100	0	5355	4920	1345	213	236	237	100	100	0	1.087	1.072	1.088	1.052	1.374	1.097	0.945	120	566	10730	9754	0.12	5588	5142	5047	4707	0
1	18	14		GH25012	5010	25800	130	5019	4678	1235	171	210	261	100	100	0	5294	5009	1112	219	247	235	100	100	0	0.955	0.941	0.937	0.924	1.305	0.956	0.931	120	598	9923	9297	-0.066	4848	5075	4507	4790	0
1	19	14		GH25405	5210	25810	120	8130	7897	1637	170	186	87	100	100	0	6374	6162	1220	223	233	72	100	100	0	1.294	1.301	1.303	1.305	1.213	1.321	0.95	120	513	14111	13666	0.372	7960	6151	7727	5939	0
1	20	14		GH25591	5400	25800	130	5034	4695	969	163	170	55	100	100	0	5929	5603	1018	215	217	44	100	100	0	0.852	0.841	0.852	0.838	1.177	0.845	0.934	120	565	10585	9920	-0.23	4871	5714	4532	5388	0
1	21	14		GH26238	5600	25800	130	5040	4592	1104	163	178	119	100	100	0	4710	4342	1034	211	222	94	100	100	0	1.084	1.072	1.065	1.078	1.192	1.068	0.945	120	577	9376	8560	0.116	4877	4499	4429	4131	0
1	22	14		GH26459	5790	25800	140	5375	4891	1388	164	171	72	100	100	0	4370	4000	1076	212	217	57	99	98	0	1.253	1.248	1.262	1.284	1.655	1.262	0.941	156	727	9369	8515	0.326	5211	4158	4727	3788	0
1	1	15		GH27072	1690	26010	100	7916	7263	3079	167	174	55	100	100	0	6471	5803	2843	220	228	48	100	100	0	1.24	1.271	1.29	1.409	1.843	1.237	0.891	80	466	14000	12679	0.31	7749	6251	7096	5583	0
1	2	15		GH27315	1890	26000	130	9864	8813	2259	155	178	224	100	100	0	6846	6252	1557	213	229	188	100	100	0	1.464	1.434	1.425	1.435	1.204	1.43	0.951	120	583	16342	14697	0.55	9709	6633	8658	6039	0
1	3	15		GH27892	2090	26010	140	4335	3849	1210	147	175	238	98	97	0	4183	3811	1101	203	224	198	98	97	0	1.052	1.026	1.023	1.01	1.64	1.038	0.947	156	618	8168	7310	0.073	4188	3980	3702	3608	0
1	4	15		GH28550	2280	26010	110	7942	6739	3541	153	171	129	100	100	0	6482	5316	2923	205	220	102	100	100	0	1.241	1.289	1.271	1.353	1.657	1.281	0.907	80	484	14066	11697	0.311	7789	6277	6586	5111	0
1	5	15		LD44824	2480	26000	130	8817	8429	1792	144	156	68	100	100	0	7778	7337	1526	203	214	60	100	100	0	1.145	1.161	1.169	1.161	1.138	1.161	0.949	120	581	16248	15419	0.195	8673	7575	8285	7134	0
1	6	15		GH01718	2680	26000	140	4746	4438	1232	137	152	86	99	98	0	3777	3526	939	202	212	114	98	98	0	1.289	1.294	1.306	1.336	1.486	1.301	0.952	156	601	8184	7625	0.367	4609	3575	4301	3324	0
1	7	15		GH03958	2860	26000	130	5087	4851	1292	139	180	330	100	100	0	5791	5320	1427	199	243	357	100	100	0	0.885	0.92	0.923	0.922	1.251	0.904	0.949	120	576	10540	9833	-0.177	4948	5592	4712	5121	0
1	8	15		GH05994	3070	26000	120	1890	1921	743	140	192	354	98	94	0	1717	1693	658	201	254	385	95	87	0	1.154	1.194	1.205	1.225	1.405	1.186	0.942	120	562	3266	3273	0.207	1750	1516	1781	1492	0
1	9	15		GH06691	3250	26000	130	5318	5104	1278	141	165	162	100	100	0	4475	4292	1058	198	215	130	100	100	0	1.21	1.212	1.212	1.215	1.259	1.209	0.948	120	563	9454	9057	0.276	5177	4277	4963	4094	0
1	10	15		GH07816	3450	26000	140	4434	4239	1186	147	167	131	99	99	0	3696	3453	1078	201	218	126	96	95	0	1.227	1.258	1.253	1.392	1.858	1.24	0.946	156	645	7782	7344	0.295	4287	3495	4092	3252	0
1	11	15		GH14210	3650	25990	130	8207	7433	1940	148	155	48	100	100	0	6704	6141	1584	205	208	42	100	100	0	1.24	1.227	1.234	1.244	1.319	1.233	0.949	120	568	14558	13221	0.31	8059	6499	7285	5936	0
1	12	15		GH14272	3840	26000	130	3410	3329	850	154	172	152	100	100	0	3338	3288	801	208	227	159	100	100	0	1.04	1.031	1.035	1.026	1.222	1.025	0.954	120	562	6386	6255	0.057	3256	3130	3175	3080	0
1	13	15		GH15894	4040	26000	130	6354	5815	1393	156	176	151	100	100	0	6060	5600	1263	208	226	157	100	100	0	1.059	1.05	1.053	1.045	1.154	1.049	0.945	120	594	12050	11051	0.083	6198	5852	5659	5392	0
1	14	15		GH20378	4240	26000	140	5328	4890	1408	158	173	83	100	99	0	4970	4470	1361	209	222	83	98	98	0	1.086	1.111	1.127	1.19	1.747	1.1	0.943	156	608	9931	8993	0.119	5170	4761	4732	4261	0
1	15	15		GH20987	4430	26000	140	3445	3294	886	158	174	143	100	100	0	2624	2362	720	210	228	170	98	97	0	1.362	1.457	1.427	1.503	1.461	1.443	0.928	156	582	5701	5288	0.445	3287	2414	3136	2152	0
1	16	15		GH21176	4620	26000	130	6636	6091	1503	162	168	48	100	100	0	6423	5968	1496	213	216	41	100	100	0	1.043	1.03	1.028	1.035	1.25	1.026	0.933	120	562	12684	11684	0.06	6474	6210	5929	5755	0
1	17	15		GH27708	4820	25990	130	10838	10021	2085	174	194	180	100	100	0	8372	7718	1725	218	239	228	100	99	0	1.308	1.313	1.315	1.339	1.355	1.298	0.936	120	600	18818	17347	0.387	10664	8154	9847	7500	0
1	18	15		GH28017	5020	26000	120	15637	14252	3437	173	181	50	100	100	0	10076	9424	2078	218	225	56	100	100	0	1.569	1.529	1.547	1.531	1.362	1.551	0.94	120	514	25322	23285	0.65	15464	9858	14079	9206	0
1	19	15		GH28769	5200	25990	130	4010	3753	950	170	184	113	100	100	0	4426	4150	975	219	234	143	100	100	0	0.913	0.911	0.914	0.907	1.221	0.906	0.932	120	551	8047	7514	-0.132	3840	4207	3583	3931	0
1	20	15		LD21722	5400	25990	130	2662	2670	723	176	203	161	100	100	0	2389	2414	690	221	246	162	99	99	0	1.147	1.137	1.146	1.16	1.38	1.105	0.911	120	610	4654	4687	0.197	2486	2168	2494	2193	0
1	21	15		LD22509	5610	26000	130	10224	9711	2467	169	197	144	100	100	0	7560	7124	1829	216	231	112	100	100	0	1.369	1.381	1.375	1.394	1.387	1.394	0.935	120	576	17399	16450	0.453	10055	7344	9542	6908	0
1	22	15		LD23434	5790	25990	130	5272	4913	1076	165	178	97	100	100	0	4256	3957	903	212	221	99	100	100	0	1.263	1.268	1.258	1.28	1.276	1.261	0.942	120	627	9151	8493	0.337	5107	4044	4748	3745	0
1	1	16		LD30182	1700	26210	130	7896	6406	3207	156	170	88	100	100	0	6352	5335	2656	210	224	98	100	100	0	1.26	1.22	1.222	1.207	1.338	1.213	0.957	120	682	13882	11375	0.334	7740	6142	6250	5125	0
1	2	16		LD31163	1900	26200	140	4131	3679	1075	145	157	101	99	98	0	3077	2855	752	206	219	173	98	98	0	1.388	1.334	1.365	1.334	1.257	1.347	0.939	156	614	6857	6183	0.473	3986	2871	3534	2649	0
1	3	16		LD32381	2090	26200	130	4721	4495	1092	147	182	253	100	100	0	4218	4028	916	207	236	237	100	100	0	1.14	1.138	1.129	1.135	1.146	1.137	0.951	120	523	8585	8169	0.189	4574	4011	4348	3821	0
1	4	16		LD33046	2290	26210	130	7487	7013	2269	157	187	231	100	100	0	5824	5490	1636	213	234	152	100	100	0	1.306	1.299	1.3	1.281	1.161	1.315	0.973	120	616	12941	12133	0.386	7330	5611	6856	5277	0
1	5	16		LD34980	2490	26200	130	9257	8740	1901	155	163	57	100	100	0	5430	5173	1082	211	216	52	100	100	0	1.744	1.73	1.728	1.726	1.115	1.742	0.956	120	564	14321	13547	0.802	9102	5219	8585	4962	0
1	6	16		LD36009	2670	26200	130	8948	8422	2125	148	162	96	100	100	0	7514	6799	1711	208	221	133	100	100	0	1.204	1.255	1.247	1.257	1.144	1.258	0.955	120	560	16106	14865	0.268	8800	7306	8274	6591	0
1	7	16		GH24302	2870	26200	130	7658	7221	1748	151	182	300	100	100	0	7881	7362	1811	208	239	318	100	100	0	0.978	0.988	0.983	0.991	1.14	0.983	0.961	120	608	15180	14224	-0.032	7507	7673	7070	7154	0
1	8	16		GH25051	3050	26200	110	8157	6425	3523	156	179	146	100	100	0	6345	5508	2809	211	228	98	100	100	0	1.304	1.184	1.191	1.125	1.404	1.208	0.957	80	485	14135	11566	0.383	8001	6134	6269	5297	0
1	9	16		GH25761	3260	26200	130	6664	6005	2032	148	172	155	100	100	0	5588	5033	1658	207	224	107	100	100	0	1.211	1.214	1.185	1.211	1.181	1.216	0.957	120	615	11897	10683	0.276	6516	5381	5857	4826	0
1	10	16		GH26019	3460	26200	140	7285	6434	2070	144	152	60	100	100	0	7212	6608	2059	204	208	52	100	100	0	1.019	0.982	0.984	0.978	1.298	0.984	0.963	156	602	14149	12694	0.027	7141	7008	6290	6404	0
1	11	16		GH26152	3650	26200	130	5442	4983	1375	146	154	50	100	100	0	5310	4939	1310	204	209	48	100	100	0	1.037	1.022	1.012	1.022	1.196	1.031	0.955	120	576	10402	9572	0.053	5296	5106	4837	4735	0
1	12	16		GH26463	3850	26200	130	8802	8169	2249	152	178	197	100	100	0	8197	7541	1976	204	225	160	100	100	0	1.082	1.093	1.093	1.09	1.18	1.087	0.959	120	582	16643	15354	0.114	8650	7993	8017	7337	0
1	13	16		GH28553	4040	26200	130	6672	6039	1467	154	176	140	100	100	0	6601	6111	1414	207	218	75	100	100	0	1.019	0.997	0.993	0.994	1.142	0.999	0.949	120	580	12912	11789	0.028	6518	6394	5885	5904	0
1	14	16		GH28686	4240	26200	130	9807	9407	2078	157	172	78	100	100	0	7583	7034	1660	207	216	53	100	100	0	1.308	1.355	1.332	1.365	1.179	1.352	0.951	120	559	17026	16077	0.388	9650	7376	9250	6827	0
1	15	16		GH28883	4430	26190	130	8906	8306	1812	157	162	44	100	100	0	8865	8247	1841	206	211	51	100	100	0	1.01	1.013	1.001	1.018	1.15	1.006	0.956	120	523	17408	16190	0.015	8749	8659	8149	8041	0
1	16	16		LD21844	4620	26190	130	6979	6512	1576	164	171	53	100	100	0	6206	5893	1278	213	221	73	100	100	0	1.137	1.118	1.129	1.109	1.154	1.126	0.959	120	542	12808	12028	0.185	6815	5993	6348	5680	0
1	17	16		LD22682	4810	26190	130	6803	6360	1396	175	180	54	100	100	0	5834	5509	1137	218	226	66	100	100	0	1.18	1.169	1.167	1.162	1.16	1.17	0.964	120	594	12244	11476	0.239	6628	5616	6185	5291	0
1	18	16		LD23009	5010	26190	130	9847	9392	2126	172	184	101	100	100	0	13131	12412	2869	218	244	270	100	100	0	0.749	0.756	0.751	0.76	1.216	0.747	0.959	120	597	22588	21414	-0.416	9675	12913	9220	12194	0
1	19	16		LD27356	5210	26190	130	6648	6309	1366	168	185	120	100	100	0	6361	6049	1357	215	247	296	100	100	0	1.054	1.053	1.05	1.055	1.128	1.042	0.952	120	597	12626	11975	0.076	6480	6146	6141	5834	0
1	20	16		LD27836	5410	26190	120	6110	5701	1238	173	182	72	100	100	0	6223	5897	1322	217	221	54	100	100	0	0.989	0.973	0.964	0.984	1.229	0.967	0.959	120	529	11943	11208	-0.017	5937	6006	5528	5680	0
1	21	16		LD28359	5600	26190	130	6497	6381	1652	165	180	84	100	100	0	5378	5219	1320	213	225	101	100	100	0	1.226	1.242	1.218	1.247	1.287	1.24	0.944	120	566	11497	11222	0.294	6332	5165	6216	5006	0
1	22	16		LD28410	5790	26190	130	6642	6166	1614	161	176	114	100	100	0	5348	5049	1217	209	224	122	100	100	0	1.261	1.241	1.257	1.234	1.148	1.241	0.951	120	660	11620	10845	0.335	6481	5139	6005	4840	0
1	1	17		LD28757	1700	26400	130	7618	7115	2318	156	171	94	100	100	0	6182	5881	1859	214	228	96	100	100	0	1.25	1.228	1.238	1.231	1.199	1.236	0.958	120	663	13430	12626	0.322	7462	5968	6959	5667	0
1	2	17		LD28893	1900	26390	130	7833	7417	1479	148	155	60	100	100	0	7560	7219	1463	208	215	56	100	100	0	1.045	1.037	1.033	1.042	1.206	1.034	0.962	120	559	15037	14280	0.064	7685	7352	7269	7011	0
1	3	17		LD29569	2100	26400	140	6572	5776	2082	150	175	221	98	97	0	6449	5553	2056	210	227	136	98	97	0	1.029	1.053	1.045	1.104	1.451	1.051	0.955	156	603	12661	10969	0.042	6422	6239	5626	5343	0
1	4	17		LD29807	2290	26400	130	8439	7753	1968	156	164	102	100	100	0	6239	5777	1346	211	217	40	100	100	0	1.374	1.365	1.361	1.355	1.174	1.375	0.963	120	526	14311	13163	0.458	8283	6028	7597	5566	0
1	5	17		LD29902	2490	26400	140	6792	6085	1911	156	175	112	100	99	0	6153	5466	1715	211	231	142	98	98	0	1.117	1.128	1.124	1.159	1.382	1.128	0.956	156	595	12578	11184	0.159	6636	5942	5929	5255	0
1	6	17		LD29995	2690	26400	130	8490	8118	2103	154	175	116	100	100	0	8744	8207	1908	208	228	147	100	100	0	0.977	0.996	0.998	0.988	1.161	1.009	0.965	120	554	16872	15963	-0.034	8336	8536	7964	7999	0
1	7	17		LD30050	2880	26400	120	7076	6526	2530	159	163	53	100	100	0	5358	5330	1979	208	212	44	100	100	0	1.343	1.243	1.248	1.242	1.265	1.249	0.942	120	497	12067	11489	0.426	6917	5150	6367	5122	0
1	8	17		LD30416	3070	26390	130	8942	8156	2141	156	167	89	100	100	0	7830	7132	1726	213	225	78	100	100	0	1.153	1.156	1.155	1.145	1.163	1.164	0.968	120	574	16403	14919	0.206	8786	7617	8000	6919	0
1	9	17		GH07804	3260	26390	130	11341	10672	2419	147	152	45	100	100	0	8697	8387	1798	207	210	42	100	100	0	1.318	1.287	1.286	1.281	1.194	1.294	0.945	120	564	19684	18705	0.399	11194	8490	10525	8180	0
1	10	17		GH07964	3460	26390	120	8379	7868	1655	145	162	226	100	100	0	7476	7101	1388	204	209	106	100	100	0	1.132	1.12	1.122	1.115	1.168	1.119	0.949	120	511	15506	14620	0.179	8234	7272	7723	6897	0
1	11	17		GH08340	3650	26390	130	8943	8534	1936	141	148	46	100	100	0	8190	7685	1534	200	204	48	100	100	0	1.102	1.121	1.125	1.114	1.17	1.135	0.95	120	561	16792	15878	0.14	8802	7990	8393	7485	0
1	12	17		GH08916	3840	26390	130	7186	6661	1588	139	161	152	100	100	0	7149	6855	1433	200	217	174	100	100	0	1.014	0.98	0.993	0.971	1.161	0.993	0.957	120	566	13996	13177	0.02	7047	6949	6522	6655	0
1	13	17		GH09429	4040	26390	130	6978	6291	1760	145	175	210	100	100	0	6118	5554	1441	205	235	245	100	100	0	1.156	1.149	1.151	1.144	1.227	1.162	0.944	120	580	12746	11495	0.209	6833	5913	6146	5349	0
1	14	17		GH09840	4240	26390	130	14292	13510	3597	151	172	157	100	100	0	10632	9764	2302	206	224	187	100	100	0	1.356	1.398	1.402	1.38	1.207	1.44	0.935	120	561	24567	22917	0.44	14141	10426	13359	9558	0
1	15	17		GH12584	4430	26390	140	5531	5022	1746	156	162	45	99	98	0	4155	3813	1328	209	213	50	100	98	0	1.362	1.35	1.332	1.361	1.832	1.351	0.933	156	587	9321	8470	0.446	5375	3946	4866	3604	0
1	16	17		GH12953	4630	26390	140	12180	10943	3785	163	168	52	100	100	0	6876	5984	2113	212	220	71	99	96	0	1.803	1.868	1.866	2.036	1.758	1.884	0.957	156	582	18681	16552	0.851	12017	6664	10780	5772	0
1	17	17		GH13883	4820	26390	130	8532	7952	1930	171	173	48	100	100	0	6836	6450	1318	214	220	47	100	100	0	1.263	1.248	1.255	1.226	1.205	1.279	0.95	120	545	14983	14017	0.336	8361	6622	7781	6236	0
1	18	17		GH14216	5010	26390	120	7278	6748	1481	167	177	99	100	100	0	5772	5513	1174	216	235	227	100	100	0	1.28	1.242	1.241	1.242	1.181	1.249	0.959	120	529	12667	11878	0.356	7111	5556	6581	5297	0
1	19	17		GH14769	5210	26380	130	8161	7647	1735	160	172	98	100	100	0	5839	5463	1204	208	216	75	100	100	0	1.421	1.425	1.426	1.423	1.142	1.432	0.955	120	605	13632	12742	0.507	8001	5631	7487	5255	0
1	20	17		GH15539	5410	26380	130	6838	6488	1471	161	173	79	100	100	0	6445	6027	1475	208	214	59	100	100	0	1.071	1.087	1.065	1.109	1.324	1.071	0.947	120	613	12914	12146	0.098	6677	6237	6327	5819	0
1	21	17		GH23382	5610	26390	130	5750	5665	1480	159	177	127	100	100	0	4902	4601	1347	209	222	105	100	100	0	1.191	1.254	1.243	1.289	1.307	1.239	0.93	120	584	10284	9898	0.253	5591	4693	5506	4392	0
1	22	17		GH24511	5800	26380	130	10213	9721	1947	160	171	107	100	100	0	8580	8106	1705	206	214	60	100	100	0	1.201	1.21	1.196	1.214	1.186	1.203	0.951	120	664	18427	17461	0.264	10053	8374	9561	7900	0
1	1	18		GH25238	1700	26590	130	8058	7278	1988	160	175	95	100	100	0	6819	6201	1667	216	229	90	100	100	0	1.196	1.189	1.174	1.187	1.166	1.187	0.942	120	678	14501	13103	0.258	7898	6603	7118	5985	0
1	2	18		GH25720	1900	26590	130	6266	5885	1147	155	163	61	100	100	0	5502	5219	888	216	220	51	100	100	0	1.156	1.145	1.147	1.138	1.131	1.156	0.946	120	597	11397	10733	0.209	6111	5286	5730	5003	0
1	3	18		GH25973	2090	26590	130	9772	9140	2228	159	199	269	100	100	0	8395	7785	1877	218	242	223	100	100	0	1.176	1.187	1.181	1.189	1.211	1.184	0.942	120	596	17790	16548	0.233	9613	8177	8981	7567	0
1	4	18		GH26644	2290	26590	130	11350	10233	2839	158	188	256	100	100	0	10120	9176	2639	216	242	229	100	99	0	1.13	1.124	1.109	1.144	1.299	1.12	0.941	120	596	21096	19035	0.176	11192	9904	10075	8960	0
1	5	18		LD22190	2490	26590	140	5049	4489	1528	153	191	356	98	97	0	3986	3507	1211	212	359	2266	73	7	0	1.297	1.316	1.324	1.38	1.53	0.651	0.395	156	605	8670	7631	0.376	4896	3774	4336	3295	0
1	6	18		LD22279	2680	26590	120	9179	8898	2040	155	198	394	100	100	0	8109	7556	1726	205	384	2533	98	85	0	1.142	1.189	1.188	1.192	1.144	1.202	0.95	120	484	16928	16094	0.191	9024	7904	8743	7351	0
1	7	18		LD22456	2870	26590	140	5759	5546	1921	163	188	159	100	100	0	5604	5172	1817	210	235	156	99	98	0	1.037	1.085	1.068	1.097	1.225	1.085	0.935	156	646	10990	10345	0.053	5596	5394	5383	4962	0
1	8	18		LD22666	3070	26580	120	7219	6935	1470	159	178	180	100	100	0	7145	6691	1457	215	233	215	100	100	0	1.019	1.046	1.03	1.049	1.142	1.03	0.941	120	526	13990	13252	0.027	7060	6930	6776	6476	0
1	9	18		LD22858	3260	26580	130	8741	8173	1892	154	167	122	100	100	0	7908	7449	1647	210	218	83	100	100	0	1.115	1.108	1.1	1.105	1.142	1.113	0.947	120	573	16285	15258	0.158	8587	7698	8019	7239	0
1	10	18		LD23217	3450	26590	130	14217	13276	3643	148	179	277	100	100	0	9841	9163	2546	208	228	217	100	100	0	1.461	1.466	1.465	1.479	1.21	1.465	0.941	120	636	23702	22083	0.546	14069	9633	13128	8955	0
1	11	18		LD38533	3660	26590	130	7575	7051	2136	149	175	266	100	100	0	6278	5728	1719	207	223	210	100	100	0	1.223	1.25	1.252	1.261	1.242	1.261	0.931	120	615	13497	12423	0.291	7426	6071	6902	5521	0
1	12	18		LD38760	3850	26580	130	6132	5661	1927	154	164	85	100	100	0	5146	4701	1555	207	220	158	100	99	0	1.21	1.225	1.215	1.233	1.324	1.243	0.935	120	614	10917	10001	0.275	5978	4939	5507	4494	0
1	13	18		LD39167	4040	26580	130	6363	6109	2149	150	165	117	100	100	0	4610	4598	1614	208	225	185	100	99	0	1.411	1.357	1.317	1.382	1.339	1.376	0.928	120	566	10615	10349	0.497	6213	4402	5959	4390	0
1	14	18		LD40094	4230	26590	120	4772	4258	2670	153	158	42	99	99	0	3664	3584	2066	208	211	41	100	99	0	1.337	1.216	1.182	1.187	1.809	1.251	0.925	120	559	8075	7481	0.418	4619	3456	4105	3376	0
1	15	18		LD40380	4440	26580	130	3719	3908	2611	158	161	42	100	100	0	3218	3344	2124	209	212	41	100	100	0	1.183	1.196	1.159	1.196	1.655	1.217	0.922	120	572	6570	6885	0.243	3561	3009	3750	3135	0
1	16	18		LD42550	4620	26580	130	4717	4297	2125	163	167	45	100	100	0	3757	3512	1643	211	216	41	100	100	0	1.284	1.252	1.263	1.242	1.33	1.293	0.913	120	541	8100	7435	0.361	4554	3546	4134	3301	0
1	17	18		LD45234	4820	26580	130	4005	4035	2645	167	173	52	100	100	0	3256	3643	2203	215	221	46	100	100	0	1.262	1.128	1.077	1.061	1.416	1.157	0.909	120	592	6879	7296	0.336	3838	3041	3868	3428	0
1	18	18		LD45430	5010	26580	130	3718	4205	2981	165	179	187	99	98	0	2971	3544	2386	215	218	69	99	98	0	1.289	1.214	1.173	1.151	1.521	1.242	0.907	120	570	6309	7369	0.366	3553	2756	4040	3329	0
1	19	18		LD46661	5200	26570	100	5680	4961	2171	167	203	241	100	100	0	4671	4075	1892	212	242	160	100	100	0	1.236	1.241	1.223	1.269	1.488	1.224	0.873	80	451	9972	8657	0.306	5513	4459	4794	3863	0
1	20	18		LD47350	5400	26590	130	1997	3073	2734	162	181	107	96	88	0	1499	2609	2266	212	226	90	96	88	0	1.426	1.214	1.205	1.189	2.058	1.22	0.916	120	634	3122	5308	0.512	1835	1287	2911	2397	0
1	21	18		LD47780	5600	26580	130	4624	4550	2550	163	167	48	100	100	0	4146	3833	2074	210	214	43	100	100	0	1.133	1.211	1.215	1.202	1.312	1.213	0.929	120	580	8397	8010	0.181	4461	3936	4387	3623	0
1	22	18		LP05745	5800	26580	120	2357	2916	2100	160	170	108	100	98	0	2244	2714	1860	209	214	57	100	100	0	1.08	1.1	1.089	1.06	1.391	1.117	0.921	120	608	4232	5261	0.111	2197	2035	2756	2505	0
1	1	19		SD04244	1700	26790	120	7258	6443	3014	163	189	139	100	100	0	6227	5302	2476	219	237	97	100	100	0	1.181	1.235	1.246	1.253	1.386	1.244	0.941	120	584	13103	11363	0.24	7095	6008	6280	5083	0
1	2	19		SD04853	1890	26790	130	8522	7501	2335	166	175	62	100	100	0	7347	6800	1890	223	226	46	100	100	0	1.173	1.115	1.098	1.097	1.257	1.132	0.942	120	568	15480	13912	0.23	8356	7124	7335	6577	0
1	3	19		SD05937	2080	26800	100	5974	5814	3758	175	206	135	100	100	0	4023	4122	2877	233	242	67	100	96	0	1.53	1.45	1.519	1.701	1.576	1.401	0.924	80	451	9589	9528	0.614	5799	3790	5639	3889	0
1	4	19		SD07967	2280	26790	100	6856	6466	4252	172	196	102	100	97	0	5905	5215	3554	232	240	65	100	98	0	1.178	1.263	1.237	1.348	1.51	1.242	0.944	80	485	12357	11277	0.237	6684	5673	6294	4983	0
1	5	19		SD09011	2490	26790	120	6872	6239	2508	169	210	363	100	100	0	6149	5765	2092	229	382	2347	94	61	0	1.132	1.096	1.097	1.071	1.266	0.761	0.563	120	563	12623	11606	0.179	6703	5920	6070	5536	0
1	6	19		SD09360	2680	26780	100	7223	6436	3390	167	179	83	100	100	0	5651	5344	2748	224	235	91	100	100	0	1.3	1.224	1.204	1.189	1.455	1.237	0.939	80	442	12483	11389	0.379	7056	5427	6269	5120	0
1	7	19		GH21171	2860	26790	110	7389	6469	2851	177	239	248	100	100	0	6622	5831	2435	224	291	280	100	100	0	1.127	1.122	1.132	1.104	1.231	1.123	0.941	80	491	13610	11899	0.173	7212	6398	6292	5607	0
1	8	19		GH23184	3070	26790	130	4230	4046	2545	174	270	365	100	91	0	3331	3363	2049	229	311	353	100	90	0	1.308	1.235	1.218	1.21	1.301	1.224	0.927	120	709	7158	7006	0.387	4056	3102	3872	3134	0
1	9	19		GH25458	3260	26770	100	6050	5398	2514	161	200	182	100	100	0	5074	4298	2136	223	253	151	100	98	0	1.214	1.285	1.28	1.339	1.553	1.266	0.913	80	462	10740	9312	0.28	5889	4851	5237	4075	0
1	10	19		GH27092	3450	26790	110	5018	4256	2337	156	187	214	100	98	0	3712	3504	1913	218	237	107	100	100	0	1.392	1.248	1.243	1.243	1.524	1.248	0.93	80	488	8356	7386	0.477	4862	3494	4100	3286	0
1	11	19		LD21322	3650	26790	130	7513	6956	1931	162	175	83	100	100	0	6535	6185	1599	215	223	73	100	100	0	1.163	1.138	1.146	1.127	1.261	1.145	0.951	120	636	13671	12764	0.218	7351	6320	6794	5970	0
1	12	19		LD22609	3850	26790	90	5040	5201	2317	170	175	48	100	100	0	4171	3824	1990	221	225	46	100	100	0	1.233	1.396	1.427	1.659	2.006	1.368	0.891	52	384	8820	8634	0.302	4870	3950	5031	3603	0
1	13	19		ResGen_CK_1A1	4050	26780	130	3299	3201	981	168	177	64	100	100	0	2472	2399	639	221	226	45	100	100	0	1.391	1.393	1.407	1.372	1.233	1.418	0.963	120	631	5382	5211	0.476	3131	2251	3033	2178	0
1	14	19		ResGen_CK_1A3	4240	26790	130	3351	3340	916	166	175	57	100	100	0	2938	2847	703	218	226	51	100	100	0	1.171	1.207	1.202	1.198	1.147	1.219	0.963	120	573	5905	5803	0.228	3185	2720	3174	2629	0
1	15	19		ResGen_CK_1A5	4440	26790	130	3396	3059	1435	168	175	53	100	100	0	3093	2732	1241	215	224	54	100	100	0	1.122	1.149	1.145	1.143	1.421	1.149	0.947	120	556	6106	5408	0.166	3228	2878	2891	2517	0
1	16	19		ResGen_CK_1A7	4630	26780	130	4130	3957	882	170	181	63	100	100	0	2872	2704	567	220	229	57	100	100	0	1.493	1.525	1.547	1.524	1.143	1.551	0.947	120	600	6612	6271	0.578	3960	2652	3787	2484	0
1	17	19		ResGen_CK_1A9	4830	26790	120	2366	2028	984	169	192	155	96	92	0	2341	2060	938	224	238	131	99	94	0	1.038	1.013	1.016	0.979	1.463	1.023	0.942	120	522	4314	3695	0.054	2197	2117	1859	1836	0
1	18	19		ResGen_CK_1A11	5020	26780	140	5294	6720	4626	168	186	186	98	96	0	2974	3663	2469	216	220	49	99	98	0	1.859	1.901	1.921	2.005	1.736	1.911	0.958	156	607	7884	9999	0.894	5126	2758	6552	3447	0
1	19	19		ResGen_CK_1C1	5220	26780	120	2495	2166	966	164	184	101	100	97	0	2355	1944	865	216	237	142	96	93	0	1.09	1.159	1.149	1.183	1.484	1.154	0.949	120	543	4470	3730	0.124	2331	2139	2002	1728	0
1	20	19		ResGen_CK_1C3	5410	26780	130	2871	2696	669	168	181	100	100	100	0	2379	2238	514	219	228	90	100	100	0	1.251	1.252	1.25	1.249	1.156	1.28	0.952	120	597	4863	4547	0.324	2703	2160	2528	2019	0
1	21	19		ResGen_CK_1C5	5610	26780	140	2012	1906	1093	170	184	157	92	86	0	2003	1877	1003	216	223	59	98	94	0	1.031	1.045	1.036	0.993	1.818	1.075	0.919	156	609	3629	3397	0.044	1842	1787	1736	1661	0
1	22	19		ResGen_CK_1C7	5800	26770	130	3652	3476	762	168	222	287	100	100	0	2791	2680	533	210	242	146	100	100	0	1.35	1.339	1.333	1.333	1.207	1.368	0.935	120	678	6065	5778	0.433	3484	2581	3308	2470	0
1	1	20		ResGen_CK_1C9	1710	26980	130	5454	5042	1544	165	233	337	100	100	0	3906	3606	1069	219	274	308	100	100	0	1.434	1.44	1.431	1.442	1.241	1.456	0.947	120	702	8976	8264	0.521	5289	3687	4877	3387	0
1	2	20		ResGen_CK_1C11	1910	26980	140	9569	9579	6740	185	226	211	98	96	0	7335	7978	5746	236	272	201	96	91	0	1.322	1.213	1.217	1.365	2.04	1.202	0.945	156	613	16483	17136	0.403	9384	7099	9394	7742	0
1	3	20		ResGen_CK_1E1	2110	26990	140	8209	7985	5139	185	214	184	100	100	0	6244	6259	4110	241	258	132	98	97	0	1.337	1.296	1.293	1.395	1.788	1.288	0.935	156	613	14027	13818	0.419	8024	6003	7800	6018	0
1	4	20		ResGen_CK_1E3	2300	26990	130	1759	1696	357	179	198	98	100	100	0	1320	1294	294	235	248	88	100	100	0	1.456	1.432	1.425	1.452	1.221	1.409	0.92	120	560	2665	2576	0.542	1580	1085	1517	1059	0
1	5	20		ResGen_CK_1E5	2490	26990	140	13361	12927	3624	181	190	59	100	100	0	13280	12798	3512	235	239	53	100	100	0	1.01	1.015	1.016	1.013	1.422	1.016	0.934	156	602	26225	25309	0.015	13180	13045	12746	12563	0
1	6	20		ResGen_CK_1E7	2690	26990	130	2013	1856	687	186	208	121	100	99	0	1647	1486	569	235	252	98	98	95	0	1.294	1.335	1.325	1.441	1.673	1.317	0.928	120	597	3239	2921	0.372	1827	1412	1670	1251	0
1	7	20		ResGen_CK_1E9	2880	26990	140	2286	2366	1495	185	237	265	87	79	0	1853	1932	1200	236	286	265	81	74	0	1.299	1.286	1.289	1.427	2.017	1.272	0.937	156	609	3718	3877	0.378	2101	1617	2181	1696	0
1	8	20		ResGen_CK_1E11	3070	27000	110	3412	3291	1066	192	258	333	100	100	0	2515	2403	746	238	287	256	100	98	0	1.414	1.431	1.438	1.425	1.199	1.439	0.945	80	452	5497	5264	0.5	3220	2277	3099	2165	0
1	9	20		ResGen_CK_1G1	3270	26990	120	3769	3540	1592	175	218	191	99	97	0	2965	2804	1204	232	260	143	98	96	0	1.315	1.308	1.314	1.316	1.54	1.324	0.914	120	557	6327	5937	0.395	3594	2733	3365	2572	0
1	10	20		ResGen_CK_1G3	3460	26980	140	2139	2129	1275	166	179	86	98	94	0	2167	2152	1288	222	236	83	98	96	0	1.014	1.017	1.006	1.046	1.768	1.011	0.936	156	628	3918	3893	0.021	1973	1945	1963	1930	0
1	11	20		ResGen_CK_1G5	3660	26970	130	1534	1528	381	171	263	538	99	71	0	1638	1604	383	222	305	531	97	80	0	0.963	0.982	0.99	0.982	1.306	0.966	0.928	120	593	2779	2739	-0.055	1363	1416	1357	1382	0
1	12	20		ResGen_CK_1G7	3860	26980	140	7291	7694	5115	181	222	294	98	94	0	4552	4601	3092	224	249	190	92	87	0	1.643	1.716	1.691	1.906	1.941	1.717	0.937	156	674	11438	11890	0.716	7110	4328	7513	4377	0
1	13	20		ResGen_CK_1G9	4050	26980	130	5841	5574	1032	189	377	966	100	100	0	3589	3463	620	232	382	840	100	99	0	1.684	1.667	1.669	1.668	1.195	1.683	0.93	120	628	9009	8616	0.752	5652	3357	5385	3231	0
1	14	20		ResGen_CK_1G11	4260	26980	120	1113	1011	362	177	211	157	95	89	0	1033	955	347	228	248	102	95	90	0	1.163	1.147	1.178	1.206	1.697	1.117	0.889	120	506	1741	1561	0.218	936	805	834	727	0
1	15	20		HRB_1	4430	26970	150	213	832	1305	175	203	140	29	26	0	263	749	1039	223	251	120	27	25	0	0.95	1.249	1.141	1.14	4.002	1.287	0.79	156	620	78	1183	-0.074	38	40	657	526	-50
1	16	20		HRB_17	4640	26980	130	3311	2745	1359	177	236	353	91	86	0	3070	2622	1274	224	287	381	90	86	0	1.101	1.071	1.038	1.046	2.042	1.073	0.854	120	561	5980	4966	0.139	3134	2846	2568	2398	0
1	17	20		HRB_33	4830	26980	120	6837	6668	1401	173	243	414	99	99	0	7250	6986	1460	224	289	437	100	100	0	0.948	0.961	0.946	0.952	1.524	0.95	0.892	120	438	13690	13257	-0.076	6664	7026	6495	6762	0
1	18	20		Henikoff_5	5020	26970	140	2912	2687	1549	166	204	210	90	84	0	3030	2822	1738	216	243	177	87	80	0	0.976	0.967	0.963	1.131	2.449	0.93	0.868	156	491	5560	5127	-0.035	2746	2814	2521	2606	0
1	19	20		Duke_11	5220	26980	140	6473	5908	3249	172	201	153	96	95	0	5720	5422	3041	219	249	155	95	92	0	1.145	1.102	1.082	1.143	1.875	1.095	0.901	156	576	11802	10939	0.196	6301	5501	5736	5203	0
1	20	20		Duke_13	5440	26990	100	1293	2549	2276	173	217	191	93	80	0	1117	2136	1988	220	259	171	86	75	0	1.249	1.24	1.246	1.454	1.845	1.191	0.937	80	365	2017	4292	0.32	1120	897	2376	1916	0
1	21	20		HRB_5	5600	26970	150	165	804	1509	171	229	277	19	17	0	216	759	1270	216	252	160	21	18	0	100000	1.166	1.1	0.98	3.481	1.211	0.775	156	555	-6	1176	16.61	-6	0	633	543	-50
1	22	20		HRB_21	5790	26980	110	2691	2544	686	168	251	290	100	100	0	2161	1993	566	212	271	207	97	97	0	1.295	1.334	1.319	1.386	1.374	1.357	0.907	80	488	4472	4157	0.372	2523	1949	2376	1781	0
1	1	21		HRB_37	1720	27210	130	4497	4022	2531	153	270	434	92	82	0	3861	3553	2187	207	313	418	87	80	0	1.189	1.156	1.165	1.166	1.216	1.158	0.985	120	792	7998	7215	0.25	4344	3654	3869	3346	0
1	2	21		Henikoff_9	1930	27180	130	7846	7711	3419	172	271	370	95	95	0	7692	7402	3278	225	312	345	95	95	0	1.028	1.05	1.057	1.084	1.325	1.037	0.968	120	636	15141	14716	0.039	7674	7467	7539	7177	0
1	3	21		Duke_20	2100	27180	130	6994	6813	1236	170	253	360	100	100	0	6042	5926	1151	224	284	260	100	100	0	1.173	1.165	1.165	1.175	1.173	1.144	0.975	120	627	12642	12345	0.23	6824	5818	6643	5702	0
1	4	21		Duke_19	2310	27200	130	1856	3269	2833	164	245	373	91	79	0	1647	2783	2409	218	281	303	91	79	0	1.184	1.211	1.236	1.275	1.4	1.191	0.98	120	634	3121	5670	0.244	1692	1429	3105	2565	0
1	5	21		Eisenman_4	2480	27170	150	176	981	1599	163	203	168	27	27	0	232	887	1328	209	242	135	27	25	0	0.565	1.206	1.231	1.11	3.228	1.209	0.96	156	775	36	1496	-0.823	13	23	818	678	-50
1	6	21		Auld_2	2700	27190	110	2315	3274	2135	178	223	200	100	100	0	2176	2953	1770	220	261	181	100	100	0	1.093	1.133	1.096	1.109	1.129	1.133	0.98	80	493	4093	5829	0.128	2137	1956	3096	2733	0
1	7	21		Auld_4	2870	27170	150	161	1057	1910	163	217	233	26	23	0	225	917	1549	212	253	190	23	20	0	-0.154	1.268	1.312	1.51	2.504	1.24	0.967	156	724	11	1599	Error	-2	13	894	705	-50
1	8	21		SP1	3070	27180	140	9068	8386	2408	165	219	269	100	100	0	6946	6540	1807	214	261	232	100	100	0	1.322	1.3	1.299	1.298	1.17	1.3	0.978	156	740	15635	14547	0.403	8903	6732	8221	6326	0
1	9	21		SP3	3270	27170	130	11884	11676	2290	167	217	233	100	100	0	12393	12233	2447	216	257	204	100	100	0	0.962	0.958	0.959	0.959	1.099	0.955	0.982	120	604	23894	23526	-0.056	11717	12177	11509	12017	0
1	10	21		SP5	3460	27180	140	13622	14961	9609	159	230	384	100	97	0	14766	15529	9755	215	269	273	100	99	0	0.925	0.967	0.964	0.974	1.368	0.975	0.969	156	771	28014	30116	-0.112	13463	14551	14802	15314	0
1	11	21		Human	3660	27190	110	7011	6731	2855	169	310	626	100	100	0	7311	7104	2886	224	348	619	100	100	0	0.965	0.954	0.939	0.947	1.096	0.938	0.969	80	537	13929	13442	-0.051	6842	7087	6562	6880	0
1	12	21		Lambda	3850	27170	130	5887	5710	898	171	298	572	100	100	0	4677	4573	780	223	332	599	100	100	0	1.283	1.273	1.269	1.278	1.122	1.248	0.969	120	676	10170	9889	0.36	5716	4454	5539	4350	0
1	13	21		Fly Genomic	4040	27190	100	12512	11603	2761	196	704	1848	100	100	0	9058	8523	2183	241	636	1518	100	100	0	1.397	1.377	1.367	1.385	1.107	1.344	0.968	80	465	21133	19689	0.482	12316	8817	11407	8282	0
1	14	21		Fly Genomic-Digested	4240	27190	120	15038	13481	7925	186	489	1469	90	86	0	9096	8122	4704	232	461	1166	88	85	0	1.676	1.685	1.679	1.703	1.212	1.689	0.982	120	618	23716	21185	0.745	14852	8864	13295	7890	0
1	15	21		Fly Genomic-Random Primed	4440	27180	140	7473	6314	3005	169	244	284	92	89	0	7136	6242	2850	216	279	275	91	91	0	1.055	1.02	1.043	1.009	1.583	1.03	0.96	156	768	14224	12171	0.078	7304	6920	6145	6026	0
1	16	21		Blank	4640	27170	130	18323	20719	9315	169	250	309	100	100	0	19147	21082	8770	212	275	264	100	100	0	0.959	0.985	0.982	0.979	1.168	1.013	0.961	120	606	37089	41420	-0.061	18154	18935	20550	20870	0
1	17	21		EMPTY	4820	27160	150	147	242	291	154	266	455	7	3	0	202	278	298	206	295	428	5	4	0	1.75	1.222	1.181	1.232	4.943	1.144	0.441	156	704	-11	160	0.807	-7	-4	88	72	-75
1	18	21		EMPTY	5010	27160	150	132	246	374	148	247	392	7	6	0	186	257	319	202	283	356	5	3	0	1	1.782	1.062	1.094	3.248	1.192	0.582	156	701	-32	153	0	-16	-16	98	55	-75
1	19	21		EMPTY	5210	27160	150	144	234	304	149	259	431	7	3	0	194	242	209	201	297	402	3	1	0	0.714	2.073	1.188	1.337	3.765	1.199	0.564	156	716	-12	126	-0.485	-5	-7	85	41	-75
1	20	21		EMPTY	5400	27160	150	141	226	320	151	274	455	6	3	0	197	282	352	201	292	385	7	3	0	2.5	0.926	1.206	1.169	4.413	1.051	0.609	156	721	-14	156	1.322	-10	-4	75	81	-75
1	21	21		EMPTY	5600	27160	150	146	243	363	144	256	399	8	4	0	193	270	314	198	281	326	7	5	0	-0.4	1.375	1.158	1.114	4.967	1.419	0.45	156	697	-3	171	Error	2	-5	99	72	-75
1	22	21		EMPTY	5790	27160	150	148	268	442	142	248	397	9	5	0	191	257	299	194	270	320	6	2	0	-2	2	1.557	1.649	4.006	1.315	0.652	156	931	3	189	Error	6	-3	126	63	-75
2	1	1		GM01045	6200	23190	150	2377	2334	451	254	276	124	100	100	0	1910	1843	434	232	256	129	99	99	0	1.265	1.291	1.279	1.326	1.289	1.264	0.932	156	954	3801	3691	0.339	2123	1678	2080	1611	0
2	2	1		GM01181	6390	23190	130	5083	4901	1041	254	272	102	100	100	0	3118	2928	674	234	246	74	100	100	0	1.674	1.725	1.716	1.749	1.298	1.74	0.931	120	642	7713	7341	0.744	4829	2884	4647	2694	0
2	3	1		GM01267	6590	23190	130	3574	3515	665	244	263	134	100	100	0	3093	2950	626	230	244	102	100	100	0	1.163	1.203	1.206	1.222	1.247	1.195	0.937	120	663	6193	5991	0.218	3330	2863	3271	2720	0
2	4	1		GM01527	6780	23190	130	2495	2407	460	254	265	87	100	100	0	1917	1864	394	237	245	75	100	100	0	1.334	1.323	1.346	1.347	1.309	1.321	0.917	120	644	3921	3780	0.416	2241	1680	2153	1627	0
2	5	1		GM01846	6980	23200	150	4763	4731	1195	258	278	120	100	100	0	4289	4124	941	236	248	85	100	100	0	1.112	1.15	1.15	1.142	1.255	1.168	0.938	156	718	8558	8361	0.153	4505	4053	4473	3888	0
2	6	1		LD01705	7170	23190	160	3543	3585	876	264	286	134	100	100	0	2980	2944	858	241	256	80	98	98	0	1.197	1.229	1.22	1.301	1.616	1.212	0.93	208	868	6018	6024	0.26	3279	2739	3321	2703	0
2	7	1		LD05267	7370	23190	130	5059	4947	948	266	281	96	100	100	0	3613	3494	592	247	258	74	100	100	0	1.424	1.442	1.459	1.435	1.207	1.471	0.937	120	621	8159	7928	0.51	4793	3366	4681	3247	0
2	8	1		LD05344	7560	23190	130	3315	3168	601	264	273	84	100	100	0	2768	2680	455	245	258	83	100	100	0	1.209	1.193	1.211	1.188	1.224	1.22	0.919	120	646	5574	5339	0.274	3051	2523	2904	2435	0
2	9	1		LD05512	7750	23190	120	5863	5729	803	270	283	89	100	100	0	4654	4549	639	252	268	85	100	100	0	1.271	1.27	1.265	1.272	1.151	1.288	0.933	120	590	9995	9756	0.345	5593	4402	5459	4297	0
2	10	1		LD05816	7960	23190	130	6636	6606	1204	265	280	81	100	100	0	4390	4289	767	252	265	71	100	100	0	1.54	1.571	1.569	1.572	1.17	1.573	0.93	120	629	10509	10378	0.623	6371	4138	6341	4037	0
2	11	1		LD05893	8150	23190	160	4054	4134	1139	264	276	88	99	99	0	3040	2934	903	241	256	99	98	97	0	1.354	1.437	1.429	1.548	1.707	1.431	0.927	208	784	6589	6563	0.437	3790	2799	3870	2693	0
2	12	1		LD06317	8340	23190	160	5991	5833	1803	267	292	142	99	99	0	4111	3962	1287	244	273	176	97	96	0	1.48	1.497	1.474	1.535	1.516	1.502	0.936	208	792	9591	9284	0.566	5724	3867	5566	3718	0
2	13	1		LD09559	8550	23190	130	4416	4340	818	271	309	202	100	100	0	3629	3422	788	247	281	202	100	100	0	1.226	1.282	1.262	1.301	1.341	1.271	0.919	120	620	7527	7244	0.293	4145	3382	4069	3175	0
2	14	1		LD10028	8730	23190	130	5140	5017	953	275	281	65	100	100	0	4053	3969	738	249	259	58	100	100	0	1.279	1.275	1.293	1.272	1.251	1.313	0.912	120	608	8669	8462	0.355	4865	3804	4742	3720	0
2	15	1		LD10274	8930	23190	140	6117	5477	1863	288	298	87	98	98	0	4681	4221	1486	260	276	94	98	96	0	1.318	1.31	1.294	1.304	2.1	1.318	0.913	156	702	10250	9150	0.399	5829	4421	5189	3961	0
2	16	1		LD10416	9120	23180	130	6221	6057	1064	289	299	120	100	100	0	4670	4537	1060	256	272	120	99	99	0	1.344	1.347	1.326	1.409	1.546	1.327	0.914	120	622	10346	10049	0.426	5932	4414	5768	4281	0
2	17	1		LD13706	9320	23190	140	4509	4259	1130	279	371	706	99	99	0	4223	4121	992	250	285	270	100	100	0	1.065	1.028	1.021	1.011	1.307	1.04	0.922	156	683	8203	7851	0.09	4230	3973	3980	3871	0
2	18	1		LD14049	9510	23180	150	3902	3718	795	269	317	458	100	100	0	2904	2782	543	248	271	211	100	100	0	1.368	1.361	1.365	1.356	1.174	1.38	0.937	156	769	6289	5983	0.452	3633	2656	3449	2534	0
2	19	1		LD16810	9700	23180	130	4043	3939	682	262	285	152	100	100	0	3250	3158	558	248	267	125	100	100	0	1.259	1.264	1.256	1.266	1.186	1.282	0.924	120	642	6783	6587	0.333	3781	3002	3677	2910	0
2	20	1		LD17730	9900	23180	130	5331	5152	1050	274	297	155	100	100	0	4622	4375	894	254	274	130	100	100	0	1.158	1.184	1.194	1.186	1.207	1.186	0.926	120	662	9425	8999	0.211	5057	4368	4878	4121	0
2	21	1		LD18683	10090	23180	130	5764	5771	1383	288	304	110	100	100	0	4993	4843	1022	262	279	100	100	100	0	1.157	1.197	1.192	1.187	1.192	1.215	0.917	120	642	10207	10064	0.211	5476	4731	5483	4581	0
2	22	1		LD18740	10290	23180	140	5952	5374	1610	283	309	146	100	100	0	5666	5240	1684	260	290	169	97	97	0	1.049	1.022	1.016	1.114	1.975	1.011	0.908	156	844	11075	10071	0.069	5669	5406	5091	4980	0
2	1	2		LD18769	6190	23380	130	5810	5616	1086	240	265	196	100	100	0	4470	4302	784	233	261	220	100	100	0	1.315	1.321	1.325	1.319	1.252	1.333	0.926	120	650	9807	9445	0.395	5570	4237	5376	4069	0
2	2	2		LD19034	6390	23380	130	4998	5296	1393	225	256	218	100	100	0	3856	3993	984	224	255	241	100	100	0	1.314	1.345	1.321	1.343	1.223	1.373	0.914	120	560	8405	8840	0.394	4773	3632	5071	3769	0
2	3	2		LD05405	6580	23380	130	4654	4379	1135	229	278	312	100	99	0	4553	4256	1125	230	281	328	100	99	0	1.024	1.031	1.057	1.026	1.46	1.031	0.907	120	566	8748	8176	0.034	4425	4323	4150	4026	0
2	4	2		LD05535	6780	23380	130	5310	4995	1193	248	298	328	100	100	0	4528	4347	1028	238	288	332	100	99	0	1.18	1.155	1.162	1.161	1.339	1.157	0.889	120	561	9352	8856	0.239	5062	4290	4747	4109	0
2	5	2		LD05574	6970	23380	130	8693	7964	2054	249	293	243	100	100	0	6034	5692	1342	236	271	190	99	99	0	1.456	1.414	1.441	1.383	1.409	1.456	0.914	120	514	14242	13171	0.542	8444	5798	7715	5456	0
2	6	2		LD05592	7170	23380	130	8214	7830	2038	245	286	240	100	100	0	4632	4558	1140	235	272	189	100	100	0	1.812	1.755	1.778	1.751	1.263	1.796	0.896	120	524	12366	11908	0.858	7969	4397	7585	4323	0
2	7	2		LD05671	7360	23380	130	3747	3839	842	244	284	267	100	100	0	3294	3342	760	234	274	262	100	100	0	1.145	1.157	1.16	1.162	1.212	1.147	0.9	120	567	6563	6703	0.195	3503	3060	3595	3108	0
2	8	2		LD05707	7560	23380	130	2691	2774	904	246	285	250	100	100	0	2224	2375	770	236	276	265	100	100	0	1.23	1.182	1.175	1.182	1.236	1.169	0.862	120	563	4433	4667	0.299	2445	1988	2528	2139	0
2	9	2		LD07278	7760	23380	140	6565	6227	1960	250	265	98	100	98	0	4991	4612	1599	245	262	120	96	94	0	1.331	1.369	1.367	1.492	2.139	1.359	0.89	156	587	11061	10344	0.412	6315	4746	5977	4367	0
2	10	2		LD07457	7950	23380	130	7771	7197	1662	251	263	105	100	100	0	7409	7023	1461	247	265	179	100	100	0	1.05	1.025	1.041	1.018	1.461	1.036	0.915	120	520	14682	13722	0.07	7520	7162	6946	6776	0
2	11	2		LD07615	8150	23380	140	2423	2194	676	248	258	107	99	98	0	2252	2029	665	238	258	183	93	92	0	1.08	1.087	1.067	1.128	2.001	1.085	0.866	156	497	4189	3737	0.111	2175	2014	1946	1791	0
2	12	2		LD07688	8350	23380	140	6648	6311	1959	261	286	180	98	98	0	5618	5218	1744	247	272	184	96	94	0	1.189	1.217	1.21	1.261	2.176	1.213	0.885	156	476	11758	11021	0.25	6387	5371	6050	4971	0
2	13	2		LD07878	8530	23380	130	3781	3885	1248	265	327	367	100	99	0	3552	3598	1078	252	315	387	100	99	0	1.065	1.082	1.078	1.074	1.41	1.086	0.884	120	511	6816	6966	0.091	3516	3300	3620	3346	0
2	14	2		LD07939	8740	23380	140	4509	4285	1328	265	317	350	98	95	0	3936	3780	1017	252	299	342	99	98	0	1.152	1.139	1.145	1.086	1.813	1.171	0.873	156	534	7928	7548	0.204	4244	3684	4020	3528	0
2	15	2		LD09078	8930	23380	140	3952	4066	1672	277	282	66	100	100	0	3660	3771	1508	264	274	66	99	98	0	1.082	1.08	1.076	1.112	1.77	1.092	0.913	156	503	7071	7296	0.114	3675	3396	3789	3507	0
2	16	2		LD09511	9130	23370	130	9848	9278	1841	269	283	132	100	100	0	9192	8565	1945	256	270	129	100	100	0	1.072	1.084	1.052	1.109	1.439	1.057	0.899	120	498	18515	17318	0.1	9579	8936	9009	8309	0
2	17	2		LD09689	9300	23370	130	4030	4452	1885	257	479	1121	100	82	0	2651	2934	1151	242	362	646	100	95	0	1.566	1.558	1.553	1.54	1.235	1.61	0.85	120	501	6182	6887	0.647	3773	2409	4195	2692	0
2	18	2		LD09836	9510	23370	130	5148	5109	965	249	448	1058	100	99	0	3834	3709	681	240	354	618	99	99	0	1.363	1.401	1.398	1.407	1.244	1.463	0.864	120	566	8493	8329	0.447	4899	3594	4860	3469	0
2	19	2		LD09936	9700	23370	130	2899	2916	742	243	278	203	100	100	0	2416	2340	616	245	282	238	100	99	0	1.223	1.276	1.298	1.288	1.352	1.293	0.863	120	558	4827	4768	0.291	2656	2171	2673	2095	0
2	20	2		LD09950	9900	23370	130	12567	12261	2298	251	276	141	100	100	0	8006	7832	1488	251	280	181	100	100	0	1.588	1.584	1.593	1.587	1.183	1.624	0.892	120	560	20071	19591	0.667	12316	7755	12010	7581	0
2	21	2		LD10908	10100	23380	140	5461	5427	2341	254	274	122	98	98	0	4667	4805	2715	253	275	147	100	99	0	1.18	1.136	1.177	1.099	1.767	1.07	0.839	156	559	9621	9725	0.238	5207	4414	5173	4552	0
2	22	2		LD11036	10300	23370	140	4907	4932	1479	263	273	80	100	100	0	4415	4287	1566	257	271	102	98	96	0	1.117	1.159	1.099	1.221	1.728	1.117	0.841	156	700	8802	8699	0.159	4644	4158	4669	4030	0
2	1	3		LD13195	6210	23580	130	5168	5150	1315	235	262	196	100	100	0	3825	3674	873	240	271	223	100	100	0	1.376	1.431	1.409	1.427	1.229	1.482	0.881	120	650	8518	8349	0.46	4933	3585	4915	3434	0
2	2	3		LD13390	6390	23570	130	4703	4720	1003	225	260	290	100	100	0	4075	4075	849	229	273	331	100	99	0	1.164	1.169	1.159	1.173	1.321	1.177	0.881	120	566	8324	8341	0.219	4478	3846	4495	3846	0
2	3	3		LD13436	6590	23570	130	6603	6332	1600	233	304	481	100	100	0	5838	5615	1446	234	316	477	100	100	0	1.137	1.133	1.131	1.136	1.232	1.137	0.88	120	597	11974	11480	0.185	6370	5604	6099	5381	0
2	4	3		LD13525	6790	23570	130	5464	5144	1068	237	282	380	100	100	0	4073	3659	1030	238	278	263	97	96	0	1.363	1.434	1.384	1.557	1.697	1.44	0.86	120	542	9062	8328	0.447	5227	3835	4907	3421	0
2	5	3		GM09415	6980	23580	140	7381	6560	2292	232	270	249	97	95	0	7133	6327	2131	237	271	177	100	98	0	1.037	1.039	1.035	1.02	2.059	1.044	0.881	156	604	14045	12418	0.052	7149	6896	6328	6090	0
2	6	3		GM09620	7180	23580	130	7813	7352	1433	238	256	138	100	100	0	9071	8532	1536	236	257	119	100	100	0	0.857	0.858	0.87	0.852	1.289	0.848	0.896	120	563	16410	15410	-0.222	7575	8835	7114	8296	0
2	7	3		GM09915	7370	23580	130	6134	5823	1349	243	264	204	99	99	0	4733	4592	877	239	266	231	100	100	0	1.311	1.282	1.308	1.238	1.566	1.349	0.874	120	583	10385	9933	0.391	5891	4494	5580	4353	0
2	8	3		GM10003	7570	23570	130	6852	6417	2166	242	252	91	100	100	0	5998	5841	1937	239	252	112	100	100	0	1.148	1.102	1.121	1.092	1.419	1.107	0.882	120	602	12369	11777	0.199	6610	5759	6175	5602	0
2	9	3		GM10183	7760	23570	130	4727	4648	799	242	251	93	100	100	0	4131	3963	725	244	252	69	100	100	0	1.154	1.185	1.198	1.189	1.174	1.2	0.904	120	566	8372	8125	0.206	4485	3887	4406	3719	0
2	10	3		GM10308	7950	23570	130	5660	5369	1092	249	285	299	100	100	0	4707	4437	824	248	286	298	100	100	0	1.214	1.222	1.218	1.217	1.205	1.242	0.908	120	578	9870	9309	0.279	5411	4459	5120	4189	0
2	11	3		HL02140	8150	23570	130	9062	8626	1554	247	279	293	100	100	0	7911	7527	1393	242	273	255	100	100	0	1.149	1.15	1.151	1.153	1.196	1.156	0.88	120	545	16484	15664	0.201	8815	7669	8379	7285	0
2	12	3		HL02309	8340	23570	130	9534	8692	2111	261	305	417	100	100	0	7159	6727	1434	253	271	145	100	100	0	1.343	1.302	1.321	1.289	1.298	1.345	0.872	120	522	16179	14905	0.425	9273	6906	8431	6474	0
2	13	3		HL02418	8530	23570	130	2935	2895	737	258	348	531	99	95	0	2943	2908	629	255	318	382	99	99	0	0.996	0.994	1.026	0.977	1.468	1.056	0.808	120	566	5365	5290	-0.006	2677	2688	2637	2653	0
2	14	3		HL02677	8740	23570	140	4323	4098	1761	248	310	364	98	95	0	3728	3553	1670	253	308	364	96	94	0	1.173	1.167	1.188	1.199	1.901	1.146	0.862	156	557	7550	7150	0.23	4075	3475	3850	3300	0
2	15	3		HL02756	8930	23570	140	6514	6003	1602	254	265	63	100	100	0	6231	5654	1558	258	266	61	100	100	0	1.048	1.065	1.078	1.094	1.778	1.064	0.875	156	511	12233	11145	0.068	6260	5973	5749	5396	0
2	16	3		HL02815	9130	23570	140	4008	3871	1047	250	257	67	100	100	0	3576	3330	992	254	261	64	97	96	0	1.131	1.177	1.19	1.223	1.747	1.173	0.875	156	566	7080	6697	0.178	3758	3322	3621	3076	0
2	17	3		HL04357	9320	23560	130	9118	8624	1818	253	370	823	100	100	0	7133	6863	1389	250	335	553	100	100	0	1.288	1.266	1.275	1.263	1.187	1.292	0.904	120	579	15748	14984	0.365	8865	6883	8371	6613	0
2	18	3		HL04393	9520	23570	130	3150	2981	590	247	270	180	100	100	0	3085	2893	583	250	277	204	100	100	0	1.024	1.034	1.037	1.04	1.305	1.039	0.864	120	586	5738	5377	0.034	2903	2835	2734	2643	0
2	19	3		HL04910	9710	23570	140	5131	4751	1450	244	263	143	98	98	0	4743	4480	1193	251	282	204	99	98	0	1.088	1.066	1.093	1.018	1.863	1.087	0.882	156	611	9379	8736	0.122	4887	4492	4507	4229	0
2	20	3		HL05328	9910	23570	140	3892	3662	1041	249	264	119	98	96	0	3822	3443	1096	252	275	141	98	97	0	1.02	1.07	1.055	1.064	2.214	1.056	0.872	156	556	7213	6604	0.029	3643	3570	3413	3191	0
2	21	3		HL05577	10100	23570	140	6433	6221	1598	250	266	111	100	100	0	4514	4238	1201	253	273	143	99	98	0	1.451	1.498	1.471	1.552	1.636	1.517	0.865	156	521	10444	9956	0.537	6183	4261	5971	3985	0
2	22	3		HL05730	10300	23570	140	10237	9299	2714	257	267	80	100	99	0	8140	7470	2160	258	271	100	100	99	0	1.266	1.254	1.253	1.237	1.981	1.27	0.876	156	705	17862	16254	0.34	9980	7882	9042	7212	0
2	1	4		GM01209	6200	23770	130	7191	6659	1366	225	239	88	100	100	0	6409	5985	1197	238	252	85	100	100	0	1.129	1.12	1.119	1.118	1.183	1.124	0.941	120	680	13137	12181	0.175	6966	6171	6434	5747	0
2	2	4		GM01240	6400	23770	130	10740	10214	1773	229	264	284	100	100	0	8377	8112	1504	240	281	316	100	100	0	1.292	1.268	1.248	1.276	1.176	1.258	0.938	120	605	18648	17857	0.369	10511	8137	9985	7872	0
2	3	4		GM01305	6590	23770	130	5874	5504	1226	230	268	331	100	100	0	4973	4579	1102	244	278	250	100	100	0	1.193	1.217	1.202	1.231	1.217	1.217	0.928	120	606	10373	9609	0.255	5644	4729	5274	4335	0
2	4	4		GM01318	6790	23760	130	3015	2939	717	226	256	189	100	100	0	2681	2558	640	243	269	149	100	100	0	1.144	1.172	1.155	1.18	1.251	1.177	0.922	120	605	5227	5028	0.194	2789	2438	2713	2315	0
2	5	4		GM01569	6990	23780	140	6985	6377	2295	220	238	111	99	98	0	6712	6037	2020	242	259	114	98	98	0	1.046	1.062	1.053	1.063	1.864	1.075	0.941	156	615	13235	11952	0.064	6765	6470	6157	5795	0
2	6	4		GM01605	7180	23770	130	8062	7592	1644	228	237	71	100	100	0	7167	6804	1394	243	252	57	100	100	0	1.131	1.122	1.12	1.12	1.189	1.117	0.927	120	561	14758	13925	0.178	7834	6924	7364	6561	0
2	7	4		GM01721	7380	23770	130	7956	7440	2751	233	240	61	100	100	0	7676	7307	2553	241	249	51	100	100	0	1.039	1.02	1.032	1.024	1.39	1.025	0.93	120	606	15158	14273	0.055	7723	7435	7207	7066	0
2	8	4		HL01250	7570	23760	80	9561	8741	3913	229	239	71	100	100	0	7614	6643	3411	237	246	59	100	100	0	1.265	1.329	1.298	1.596	2.058	1.278	0.916	52	328	16709	14918	0.339	9332	7377	8512	6406	0
2	9	4		HL01663	7770	23770	100	7999	6931	3660	233	240	67	98	95	0	6490	5533	3029	242	257	73	96	91	0	1.243	1.266	1.284	1.346	2.345	1.258	0.88	80	456	14014	11989	0.314	7766	6248	6698	5291	0
2	10	4		LD02310	7970	23770	130	8547	8368	2272	251	277	268	100	100	0	6292	6044	1635	255	285	244	100	100	0	1.374	1.402	1.384	1.403	1.339	1.413	0.918	120	602	14333	13906	0.459	8296	6037	8117	5789	0
2	11	4		LD03441	8160	23760	120	8478	7534	2599	252	268	101	100	100	0	7266	6374	2558	251	267	78	99	99	0	1.173	1.189	1.145	1.325	1.856	1.151	0.899	120	515	15241	13405	0.23	8226	7015	7282	6123	0
2	12	4		LD03595	8350	23760	130	14232	13618	3531	266	302	364	100	100	0	8704	8202	2097	268	289	148	100	100	0	1.656	1.683	1.677	1.683	1.2	1.682	0.923	120	627	22402	21286	0.727	13966	8436	13352	7934	0
2	13	4		LD08432	8550	23770	130	7039	6369	1989	253	278	205	100	100	0	5824	5384	1516	264	284	180	100	100	0	1.221	1.195	1.197	1.18	1.284	1.239	0.918	120	584	12346	11236	0.287	6786	5560	6116	5120	0
2	14	4		LD09675	8740	23760	130	10760	10159	2846	246	257	68	100	100	0	7659	6927	2131	261	269	58	100	100	0	1.421	1.487	1.492	1.52	1.313	1.459	0.921	120	557	17912	16579	0.507	10514	7398	9913	6666	0
2	15	4		LD09783	8940	23760	130	7336	7048	1578	257	267	70	100	100	0	7176	6787	1693	266	273	60	100	100	0	1.024	1.041	1.013	1.05	1.248	1.021	0.934	120	536	13989	13312	0.035	7079	6910	6791	6521	0
2	16	4		LD10780	9130	23770	140	6699	6214	1828	251	262	79	100	99	0	5545	5288	1525	257	271	77	100	100	0	1.219	1.185	1.185	1.192	1.64	1.194	0.928	156	568	11736	10994	0.286	6448	5288	5963	5031	0
2	17	4		LD13191	9330	23770	130	10302	9435	2716	250	268	156	100	100	0	8532	7963	2151	259	280	155	100	100	0	1.215	1.192	1.2	1.182	1.267	1.2	0.928	120	584	18325	16889	0.281	10052	8273	9185	7704	0
2	18	4		LD13642	9510	23760	100	8559	7414	3090	251	270	119	100	100	0	7504	6426	2648	261	294	166	100	100	0	1.147	1.162	1.127	1.162	1.548	1.184	0.882	80	437	15551	13328	0.198	8308	7243	7163	6165	0
2	19	4		LD16361	9720	23760	130	7937	7582	1686	254	271	102	100	100	0	6960	6589	1795	260	278	112	100	100	0	1.147	1.158	1.119	1.197	1.411	1.13	0.923	120	593	14383	13657	0.198	7683	6700	7328	6329	0
2	20	4		LD18261	9910	23760	130	7555	7094	2502	254	262	58	100	100	0	6589	6121	2231	260	269	57	100	100	0	1.154	1.167	1.152	1.177	1.454	1.152	0.887	120	556	13630	12701	0.206	7301	6329	6840	5861	0
2	21	4		LD18468	10110	23760	120	7533	6914	2454	257	283	389	100	100	0	6865	6132	2233	265	271	55	100	100	0	1.102	1.135	1.108	1.138	1.443	1.13	0.885	120	494	13876	12524	0.141	7276	6600	6657	5867	0
2	22	4		LD18775	10290	23760	120	6636	6283	2705	256	262	59	99	99	0	6027	5661	2419	262	264	52	99	99	0	1.107	1.116	1.094	1.135	1.761	1.124	0.883	120	544	12145	11426	0.146	6380	5765	6027	5399	0
2	1	5		LD18978	6210	23970	130	12343	11952	4248	212	220	62	100	100	0	6171	5856	2428	234	243	66	100	100	0	2.043	2.088	2.104	2.199	1.399	2.042	0.933	120	687	18068	17362	1.031	12131	5937	11740	5622	0
2	2	5		LD19191	6400	23960	110	6987	6178	3144	219	232	108	100	100	0	5134	4593	2642	238	250	81	100	100	0	1.382	1.368	1.346	1.501	1.561	1.315	0.929	80	529	11664	10314	0.467	6768	4896	5959	4355	0
2	3	5		GM04985	6610	23960	100	7339	6593	2125	218	227	73	100	100	0	5941	5220	2068	240	247	62	100	100	0	1.249	1.28	1.259	1.397	1.578	1.227	0.937	80	473	12822	11355	0.321	7121	5701	6375	4980	0
2	4	5		GM05638	6790	23960	90	7461	5672	3408	202	208	54	92	90	0	6141	4621	2741	226	231	44	92	84	0	1.227	1.245	1.272	1.388	1.934	1.221	0.902	52	388	13174	9865	0.295	7259	5915	5470	4395	0
2	5	5		GM06026	6990	23970	130	7693	7044	2205	210	223	72	100	100	0	7654	7098	1959	240	248	60	100	100	0	1.009	0.997	0.99	0.985	1.2	1.014	0.953	120	596	14897	13692	0.013	7483	7414	6834	6858	0
2	6	5		GM09828	7190	23970	130	5866	5371	1663	218	348	873	100	95	0	5293	5026	1471	246	316	442	99	97	0	1.119	1.078	1.092	1.079	1.429	1.097	0.899	120	598	10695	9933	0.162	5648	5047	5153	4780	0
2	7	5		HL01913	7390	23960	130	5035	4661	1694	220	350	894	98	90	0	4192	3765	1458	242	310	451	96	95	0	1.219	1.261	1.23	1.331	1.535	1.253	0.923	120	567	8765	7964	0.286	4815	3950	4441	3523	0
2	8	5		HL02049	7570	23960	130	7352	6871	2026	226	240	74	100	100	0	6861	6435	1774	242	254	67	100	100	0	1.077	1.073	1.071	1.061	1.227	1.079	0.942	120	599	13745	12838	0.106	7126	6619	6645	6193	0
2	9	5		GH08925	7770	23960	140	4840	4682	964	238	254	92	100	100	0	3836	3558	940	253	272	89	98	98	0	1.284	1.345	1.322	1.452	1.802	1.32	0.929	156	669	8185	7749	0.361	4602	3583	4444	3305	0
2	10	5		LD23181	7970	23960	130	9430	8930	1621	244	257	91	100	100	0	7859	7343	1586	258	274	87	100	100	0	1.209	1.226	1.216	1.256	1.352	1.205	0.956	120	538	16787	15771	0.273	9186	7601	8686	7085	0
2	11	5		LD28247	8150	23960	130	4480	4331	864	240	278	313	100	100	0	4617	4439	890	250	284	232	100	100	0	0.971	0.977	0.988	0.979	1.226	0.986	0.936	120	599	8607	8280	-0.043	4240	4367	4091	4189	0
2	12	5		LD28657	8350	23970	90	8805	7383	3372	239	270	168	100	100	0	6490	5595	3106	254	279	172	100	92	0	1.374	1.338	1.281	1.491	1.647	1.263	0.866	52	384	14802	12485	0.458	8566	6236	7144	5341	0
2	13	5		LD32148	8550	23960	130	3041	2956	590	239	247	75	100	100	0	2791	2764	545	254	263	70	100	100	0	1.104	1.082	1.079	1.084	1.185	1.101	0.925	120	580	5339	5227	0.143	2802	2537	2717	2510	0
2	14	5		LD34343	8740	23960	130	8487	8355	2424	236	245	77	100	100	0	8068	7959	2497	249	262	73	100	100	0	1.055	1.053	1.026	1.069	1.263	1.025	0.934	120	574	16070	15829	0.078	8251	7819	8119	7710	0
2	15	5		LD21504	8940	23960	130	12872	12361	2458	244	371	1516	100	100	0	10497	9795	1958	251	349	1018	100	100	0	1.232	1.27	1.251	1.271	1.157	1.269	0.943	120	571	22874	21661	0.302	12628	10246	12117	9544	0
2	16	5		LD21537	9140	23960	140	7094	6519	1753	240	381	1572	97	94	0	5514	4889	1512	251	358	1056	94	93	0	1.302	1.354	1.336	1.428	1.5	1.418	0.901	156	531	12117	10917	0.381	6854	5263	6279	4638	0
2	17	5		LD21623	9330	23960	130	8227	7768	1702	231	244	77	100	100	0	7832	7320	1478	252	264	79	100	100	0	1.055	1.066	1.071	1.062	1.195	1.087	0.94	120	508	15576	14605	0.077	7996	7580	7537	7068	0
2	18	5		LD21675	9520	23960	120	8709	7980	2174	242	258	109	100	100	0	7670	6962	2113	260	285	147	100	100	0	1.143	1.155	1.161	1.187	1.361	1.133	0.929	120	534	15877	14440	0.192	8467	7410	7738	6702	0
2	19	5		LD21719	9710	23960	130	6617	6340	1084	254	264	72	100	100	0	5419	5236	862	263	272	65	100	100	0	1.234	1.224	1.229	1.223	1.155	1.242	0.952	120	581	11519	11059	0.303	6363	5156	6086	4973	0
2	20	5		LD21723	9910	23960	130	10419	9805	2921	258	284	357	100	100	0	8974	8644	2307	265	277	65	100	100	0	1.167	1.139	1.154	1.119	1.35	1.163	0.926	120	597	18870	17926	0.222	10161	8709	9547	8379	0
2	21	5		LD22548	10110	23960	120	8118	7846	2597	260	285	383	100	100	0	7581	7245	2198	268	277	60	100	100	0	1.075	1.087	1.117	1.084	1.441	1.108	0.922	120	510	15171	14563	0.104	7858	7313	7586	6977	0
2	22	5		LD22679	10300	23960	140	7763	7300	2350	243	251	60	99	99	0	6291	5951	1605	257	261	53	100	100	0	1.246	1.239	1.242	1.188	1.661	1.273	0.93	156	742	13554	12751	0.318	7520	6034	7057	5694	0
2	1	6		LD22910	6210	24160	120	6235	6200	2825	207	213	54	100	100	0	5723	5381	2521	233	237	47	100	100	0	1.098	1.164	1.163	1.226	1.433	1.149	0.953	120	628	11518	11141	0.135	6028	5490	5993	5148	0
2	2	6		LD23194	6400	24160	80	4967	4484	2363	207	211	52	98	98	0	4013	3529	2175	237	241	51	94	88	0	1.261	1.299	1.245	1.73	2.802	1.226	0.929	52	322	8536	7569	0.334	4760	3776	4277	3292	0
2	3	6		LD23371	6590	24160	130	7550	6803	1789	212	235	164	100	100	0	8091	7414	2024	242	269	183	100	100	0	0.935	0.919	0.917	0.923	1.21	0.911	0.957	120	643	15187	13763	-0.097	7338	7849	6591	7172	0
2	4	6		LD23634	6790	24160	130	7923	7581	2274	210	233	165	100	100	0	6957	6643	1886	239	264	185	100	100	0	1.148	1.151	1.144	1.139	1.161	1.154	0.965	120	632	14431	13775	0.199	7713	6718	7371	6404	0
2	5	6		GH06717	6990	24160	130	6547	6399	1412	207	232	113	100	100	0	6818	6584	1423	236	258	107	100	100	0	0.963	0.975	0.985	0.977	1.166	0.968	0.956	120	618	12922	12540	-0.054	6340	6582	6192	6348	0
2	6	6		GH07188	7190	24160	130	5874	5505	1212	206	353	902	100	99	0	5688	5448	1098	240	323	460	100	100	0	1.04	1.017	1.013	1.01	1.14	1.02	0.966	120	562	11116	10507	0.057	5668	5448	5299	5208	0
2	7	6		GH07283	7380	24160	130	3756	3569	835	214	347	886	100	98	0	3174	3127	655	243	313	447	100	99	0	1.208	1.163	1.184	1.156	1.236	1.305	0.868	120	579	6473	6239	0.273	3542	2931	3355	2884	0
2	8	6		GH07312	7580	24160	120	6456	5859	1997	232	246	93	100	100	0	6113	5735	1901	247	265	80	100	100	0	1.061	1.025	1.033	1.035	1.457	1.031	0.936	120	530	12090	11115	0.085	6224	5866	5627	5488	0
2	9	6		GH07466	7770	24160	130	8428	8008	1654	233	246	86	100	100	0	8799	8388	1750	252	264	70	100	100	0	0.959	0.956	0.957	0.957	1.179	0.948	0.95	120	546	16742	15911	-0.061	8195	8547	7775	8136	0
2	10	6		GH07626	7960	24160	130	7779	7406	1812	212	228	86	100	100	0	8127	7611	1808	240	250	71	100	100	0	0.959	0.976	0.972	0.973	1.196	0.974	0.935	120	551	15454	14565	-0.06	7567	7887	7194	7371	0
2	11	6		GH10833	8140	24150	130	6167	5897	1250	209	354	812	100	100	0	5050	4769	1231	236	363	706	98	97	0	1.238	1.255	1.209	1.307	1.532	1.231	0.938	120	537	10772	10221	0.308	5958	4814	5688	4533	0
2	12	6		GH10876	8340	24160	140	4687	4321	1289	211	340	759	96	96	0	4449	4199	1043	237	350	660	100	98	0	1.063	1.037	1.049	0.974	1.588	1.065	0.943	156	617	8688	8072	0.088	4476	4212	4110	3962	0
2	13	6		GH11174	8550	24150	140	5928	5584	1598	209	222	81	100	99	0	5363	4974	1440	232	246	78	98	96	0	1.115	1.133	1.149	1.219	1.879	1.119	0.93	156	555	10850	10117	0.157	5719	5131	5375	4742	0
2	14	6		GH11368	8750	24160	140	11312	10368	2841	211	220	72	100	100	0	8819	8041	2205	227	238	70	100	100	0	1.292	1.3	1.288	1.31	1.385	1.303	0.937	156	532	19693	17971	0.37	11101	8592	10157	7814	0
2	15	6		GH12037	8930	24150	130	7124	6932	1770	207	266	841	100	100	0	5486	5197	1357	224	287	831	100	100	0	1.315	1.352	1.347	1.356	1.175	1.352	0.967	120	503	12179	11698	0.395	6917	5262	6725	4973	0
2	16	6		GH12636	9130	24150	140	5062	5035	1347	204	352	1616	96	90	0	4934	4832	1192	227	333	1085	98	96	0	1.032	1.049	1.039	1.039	1.556	1.123	0.919	156	504	9565	9436	0.046	4858	4707	4831	4605	0
2	17	6		GH02484	9320	24150	140	5182	4782	1327	201	239	285	100	99	0	4986	4563	1355	233	261	221	97	96	0	1.048	1.058	1.051	1.086	1.713	1.048	0.939	156	516	9734	8911	0.068	4981	4753	4581	4330	0
2	18	6		GH02982	9520	24150	130	6917	6222	2198	212	239	246	100	100	0	6348	5728	1910	236	257	138	100	100	0	1.097	1.094	1.084	1.082	1.232	1.107	0.957	120	544	12817	11502	0.134	6705	6112	6010	5492	0
2	19	6		GH03263	9710	24150	130	9413	8495	2236	231	239	69	100	100	0	7384	6624	1790	251	260	67	100	100	0	1.287	1.297	1.298	1.299	1.145	1.282	0.962	120	548	16315	14637	0.364	9182	7133	8264	6373	0
2	20	6		GH03581	9900	24150	130	3892	3684	689	237	253	98	100	100	0	3007	2836	569	258	274	90	100	100	0	1.33	1.337	1.358	1.346	1.152	1.333	0.955	120	581	6404	6025	0.411	3655	2749	3447	2578	0
2	21	6		GH03773	10110	24150	130	8800	8079	2269	242	255	95	100	100	0	8343	7719	2018	266	279	86	100	100	0	1.06	1.052	1.038	1.04	1.201	1.068	0.947	120	577	16635	15290	0.083	8558	8077	7837	7453	0
2	22	6		GH04692	10300	24150	130	10593	9362	2993	237	244	61	100	100	0	9100	7954	2545	257	263	53	100	100	0	1.171	1.186	1.171	1.185	1.191	1.178	0.94	120	626	19199	16822	0.228	10356	8843	9125	7697	0
2	1	7		GH05725	6210	24360	130	5437	4883	1662	195	202	55	100	100	0	4855	4411	1371	229	235	50	100	100	0	1.133	1.121	1.11	1.107	1.256	1.159	0.919	120	643	9868	8870	0.18	5242	4626	4688	4182	0
2	2	7		GH05933	6400	24350	130	3024	2830	610	201	213	78	100	100	0	3263	3011	692	235	247	78	100	100	0	0.932	0.947	0.941	0.954	1.187	0.938	0.948	120	606	5851	5405	-0.101	2823	3028	2629	2776	0
2	3	7		GH06388	6590	24350	130	3634	3367	837	196	237	278	100	100	0	3347	3105	792	232	265	210	100	99	0	1.104	1.104	1.094	1.115	1.241	1.078	0.945	120	580	6553	6044	0.142	3438	3115	3171	2873	0
2	4	7		GH06596	6790	24350	130	4148	4096	761	193	220	181	100	100	0	3124	3117	560	229	249	130	100	100	0	1.366	1.351	1.339	1.351	1.156	1.355	0.95	120	602	6850	6791	0.45	3955	2895	3903	2888	0
2	5	7		GH07367	6990	24360	110	7071	6253	2207	198	216	115	100	100	0	6145	5478	1765	228	239	82	100	100	0	1.162	1.153	1.189	1.122	1.63	1.191	0.882	80	471	12790	11305	0.216	6873	5917	6055	5250	0
2	6	7		GH07464	7180	24350	130	4507	4345	806	195	210	79	100	100	0	4502	4246	828	224	241	81	100	100	0	1.008	1.032	1.04	1.035	1.172	1.025	0.939	120	613	8590	8172	0.011	4312	4278	4150	4022	0
2	7	7		GH08867	7370	24350	130	3810	3698	702	196	222	148	100	100	0	3606	3625	732	229	247	123	100	100	0	1.07	1.031	1.022	1.036	1.223	1.011	0.933	120	546	6991	6898	0.098	3614	3377	3502	3396	0
2	8	7		GH09541	7560	24350	130	4392	4107	1065	202	238	194	100	100	0	4132	3888	945	233	258	143	100	100	0	1.075	1.068	1.06	1.062	1.252	1.065	0.919	120	579	8089	7560	0.104	4190	3899	3905	3655	0
2	9	7		GH10149	7770	24350	120	7205	6306	2277	203	227	159	100	100	0	5809	5118	1849	233	248	95	100	100	0	1.256	1.249	1.227	1.251	1.287	1.232	0.928	120	543	12578	10988	0.329	7002	5576	6103	4885	0
2	10	7		GH10306	7970	24350	130	4669	4461	922	198	206	62	100	100	0	4698	4494	922	229	235	50	100	100	0	1	1	1.001	0.999	1.154	0.991	0.948	120	546	8940	8528	0.001	4471	4469	4263	4265	0
2	11	7		GH10365	8150	24350	130	5739	5316	1299	195	297	680	100	100	0	5264	4784	1199	232	312	578	100	100	0	1.102	1.125	1.112	1.127	1.212	1.115	0.938	120	541	10576	9673	0.14	5544	5032	5121	4552	0
2	12	7		GH10486	8350	24350	140	5174	4628	1338	195	281	600	98	96	0	4418	3985	1226	228	298	512	96	95	0	1.188	1.18	1.191	1.243	1.834	1.181	0.924	156	509	9169	8190	0.249	4979	4190	4433	3757	0
2	13	7		LP02728	8540	24350	160	4252	3843	1124	196	215	122	99	98	0	3721	3357	961	221	243	139	97	97	0	1.159	1.163	1.172	1.215	1.977	1.174	0.921	208	550	7556	6783	0.213	4056	3500	3647	3136	0
2	14	7		LP02909	8750	24350	140	3345	3049	792	196	203	63	100	100	0	3170	2917	835	218	228	83	98	98	0	1.067	1.057	1.036	1.108	1.647	1.047	0.924	156	504	6101	5552	0.093	3149	2952	2853	2699	0
2	15	7		LP02988	8940	24350	140	3353	3092	944	193	204	80	98	97	0	3062	2813	796	216	227	86	99	99	0	1.11	1.116	1.101	1.069	1.816	1.131	0.919	156	471	6006	5496	0.151	3160	2846	2899	2597	0
2	16	7		LP03104	9130	24350	140	4839	4448	1148	193	203	78	100	100	0	4160	3911	829	217	225	53	100	100	0	1.178	1.152	1.159	1.119	1.344	1.177	0.933	156	429	8589	7949	0.237	4646	3943	4255	3694	0
2	17	7		LP03146	9310	24340	150	4305	3999	906	193	278	495	100	100	0	5374	4960	1153	226	308	491	100	100	0	0.799	0.804	0.813	0.809	1.23	0.795	0.927	156	484	9260	8540	-0.324	4112	5148	3806	4734	0
2	18	7		LP04475	9520	24350	140	5160	4695	1227	200	274	462	99	98	0	4667	4299	928	232	305	458	100	100	0	1.118	1.105	1.117	1.071	1.436	1.133	0.911	156	556	9395	8562	0.161	4960	4435	4495	4067	0
2	19	7		LP07553	9710	24340	130	7787	6979	2259	212	236	227	100	100	0	6436	5794	1971	238	251	65	100	100	0	1.222	1.218	1.189	1.238	1.36	1.2	0.928	120	545	13773	12323	0.289	7575	6198	6767	5556	0
2	20	7		LP07759	9900	24340	130	4989	4605	952	222	247	142	100	100	0	4882	4598	931	251	273	122	100	100	0	1.029	1.008	1.003	1.008	1.179	0.99	0.927	120	562	9398	8730	0.042	4767	4631	4383	4347	0
2	21	7		LP08709	10100	24340	130	5807	5461	1274	236	261	148	100	100	0	5187	4914	1157	260	282	115	100	100	0	1.131	1.123	1.116	1.124	1.213	1.106	0.935	120	579	10498	9879	0.177	5571	4927	5225	4654	0
2	22	7		LP09837	10300	24340	130	6922	6396	1845	241	257	107	100	100	0	6004	5401	1651	257	273	82	100	100	0	1.163	1.197	1.168	1.215	1.343	1.176	0.921	120	678	12428	11299	0.217	6681	5747	6155	5144	0
2	1	8		LP10445	6210	24550	140	4126	3811	1032	187	202	87	100	100	0	3055	2760	814	226	241	81	98	98	0	1.392	1.43	1.401	1.524	1.588	1.42	0.93	156	731	6768	6158	0.478	3939	2829	3624	2534	0
2	2	8		LP10803	6410	24550	130	4029	3792	801	192	215	107	100	100	0	3925	3737	723	233	251	97	100	100	0	1.039	1.027	1.018	1.022	1.196	1.027	0.932	120	524	7529	7104	0.056	3837	3692	3600	3504	0
2	3	8		SD02225	6590	24550	130	7913	7126	1901	185	252	407	100	100	0	5363	4937	1416	222	268	297	100	99	0	1.503	1.472	1.436	1.516	1.41	1.457	0.9	120	561	12869	11656	0.588	7728	5141	6941	4715	0
2	4	8		SD03001	6790	24540	130	3846	3636	765	181	252	401	100	100	0	3677	3443	816	226	277	332	100	100	0	1.062	1.074	1.062	1.086	1.24	1.073	0.913	120	579	7116	6672	0.087	3665	3451	3455	3217	0
2	5	8		SD03319	6990	24550	140	3510	3400	859	189	219	188	100	100	0	3055	2906	813	224	248	188	98	98	0	1.173	1.197	1.169	1.263	1.688	1.177	0.904	156	676	6152	5893	0.23	3321	2831	3211	2682	0
2	6	8		SD03570	7180	24540	90	5833	5526	2171	192	200	56	100	100	0	4596	4403	2026	222	235	72	100	98	0	1.29	1.276	1.231	1.428	1.698	1.204	0.883	52	362	10015	9515	0.367	5641	4374	5334	4181	0
2	7	8		SD03837	7370	24540	130	4680	4426	1089	191	224	196	100	100	0	3537	3349	810	226	257	174	100	100	0	1.356	1.356	1.33	1.359	1.212	1.375	0.937	120	604	7800	7358	0.439	4489	3311	4235	3123	0
2	8	8		SD05212	7560	24540	130	6656	6253	1421	195	292	528	100	100	0	3973	3705	931	226	299	378	100	99	0	1.724	1.741	1.718	1.767	1.319	1.733	0.917	120	564	10208	9537	0.786	6461	3747	6058	3479	0
2	9	8		SD09294	7750	24540	130	6997	6740	1819	195	303	585	100	100	0	5803	5449	1322	228	308	450	100	100	0	1.22	1.254	1.266	1.241	1.216	1.262	0.924	120	614	12377	11766	0.287	6802	5575	6545	5221	0
2	10	8		SD09607	7970	24540	130	5179	4926	943	192	245	360	100	100	0	3885	3713	666	226	267	318	100	100	0	1.363	1.358	1.343	1.354	1.137	1.365	0.943	120	615	8646	8221	0.447	4987	3659	4734	3487	0
2	11	8		SD10511	8160	24540	130	4575	4343	856	190	211	149	100	100	0	3332	3147	619	221	235	82	100	100	0	1.41	1.419	1.408	1.421	1.163	1.428	0.932	120	523	7496	7079	0.495	4385	3111	4153	2926	0
2	12	8		GH01619	8350	24550	140	4525	4290	1162	191	222	169	100	99	0	3877	3619	865	218	241	105	100	100	0	1.184	1.205	1.212	1.179	1.403	1.236	0.913	156	523	7993	7500	0.244	4334	3659	4099	3401	0
2	13	8		GH01991	8540	24540	130	3147	2972	803	193	226	153	100	100	0	3150	2973	786	222	256	177	100	100	0	1.009	1.01	1.018	1.01	1.303	0.999	0.912	120	507	5882	5530	0.013	2954	2928	2779	2751	0
2	14	8		GH02075	8740	24540	130	4256	3985	919	194	217	130	100	100	0	3423	3228	766	221	250	184	100	100	0	1.269	1.261	1.269	1.273	1.237	1.258	0.919	120	533	7264	6798	0.343	4062	3202	3791	3007	0
2	15	8		LD23816	8940	24540	150	6813	6590	1323	189	201	73	100	100	0	5149	4887	996	215	231	106	100	100	0	1.343	1.37	1.358	1.373	1.173	1.373	0.92	156	482	11558	11073	0.425	6624	4934	6401	4672	0
2	16	8		LD23868	9130	24540	160	7264	6868	1877	191	197	64	100	99	0	5820	5407	1450	216	225	52	99	99	0	1.262	1.286	1.285	1.315	1.917	1.298	0.91	208	449	12677	11868	0.336	7073	5604	6677	5191	0
2	17	8		LD23922	9330	24540	140	2826	2711	743	191	246	417	98	98	0	2200	2085	588	221	282	453	96	93	0	1.331	1.352	1.344	1.379	1.623	1.353	0.894	156	456	4614	4384	0.413	2635	1979	2520	1864	0
2	18	8		LD23953	9510	24540	140	4010	3978	1218	189	238	380	99	99	0	3732	3654	1193	225	273	400	98	96	0	1.09	1.105	1.086	1.126	1.63	1.094	0.862	156	522	7328	7218	0.124	3821	3507	3789	3429	0
2	19	8		LD23965	9700	24540	130	8163	7556	1848	200	296	628	100	99	0	8347	7782	1854	233	331	718	100	100	0	0.981	0.974	0.972	0.968	1.226	0.965	0.936	120	550	16077	14905	-0.027	7963	8114	7356	7549	0
2	20	8		LD24014	9900	24540	140	8757	8506	2117	217	308	595	100	99	0	9133	8702	2338	242	343	679	98	98	0	0.961	0.98	0.983	1.011	1.518	0.97	0.901	156	633	17431	16749	-0.058	8540	8891	8289	8460	0
2	21	8		LD24540	10110	24540	140	10172	9405	3009	228	249	132	99	99	0	8546	7723	2535	248	271	136	98	98	0	1.198	1.228	1.209	1.228	2.017	1.231	0.912	156	622	18242	16652	0.261	9944	8298	9177	7475	0
2	22	8		LD24566	10300	24540	130	7351	6805	1560	236	252	86	100	100	0	6639	6061	1321	254	268	80	100	100	0	1.114	1.131	1.136	1.13	1.226	1.132	0.932	120	658	13500	12376	0.156	7115	6385	6569	5807	0
2	1	9		LD24627	6210	24740	130	4619	4403	846	186	198	70	100	100	0	3917	3655	744	228	235	62	100	100	0	1.202	1.231	1.196	1.237	1.173	1.212	0.954	120	623	8122	7644	0.265	4433	3689	4217	3427	0
2	2	9		LD24658	6400	24740	140	6648	6328	1815	197	210	88	100	100	0	5206	4967	1474	226	240	74	97	96	0	1.295	1.293	1.288	1.363	1.695	1.29	0.948	156	566	11431	10872	0.373	6451	4980	6131	4741	0
2	3	9		LD24662	6590	24740	130	4614	4332	1056	190	265	422	100	100	0	4083	3829	955	223	300	453	99	97	0	1.146	1.149	1.145	1.164	1.235	1.15	0.952	120	536	8284	7748	0.197	4424	3860	4142	3606	0
2	4	9		LD24704	6790	24740	130	6301	6178	1284	182	262	394	100	100	0	5245	5046	1088	226	303	419	100	100	0	1.219	1.244	1.228	1.249	1.173	1.226	0.936	120	594	11138	10816	0.286	6119	5019	5996	4820	0
2	5	9		LD24903	6990	24740	130	7862	7246	1708	186	213	125	100	100	0	6735	6226	1446	226	247	143	100	100	0	1.179	1.177	1.173	1.175	1.154	1.168	0.955	120	542	14185	13060	0.238	7676	6509	7060	6000	0
2	6	9		LD24944	7180	24740	130	8047	7522	1670	188	207	91	100	100	0	5298	5014	1099	225	243	93	100	100	0	1.549	1.531	1.535	1.541	1.179	1.539	0.959	120	609	12932	12123	0.632	7859	5073	7334	4789	0
2	7	9		LD24983	7370	24740	130	5958	5838	1426	183	217	235	100	100	0	4832	4683	1244	221	260	274	100	99	0	1.252	1.267	1.228	1.298	1.326	1.237	0.945	120	565	10386	10117	0.325	5775	4611	5655	4462	0
2	8	9		GH01066	7560	24740	130	7154	6585	1681	194	277	497	100	100	0	5639	5200	1256	229	309	486	100	99	0	1.287	1.286	1.285	1.283	1.154	1.291	0.935	120	591	12370	11362	0.363	6960	5410	6391	4971	0
2	9	9		GH01088	7770	24740	130	6778	6201	1925	199	260	407	100	100	0	6299	5852	1649	233	290	407	100	100	0	1.085	1.068	1.039	1.054	1.211	1.081	0.931	120	652	12645	11621	0.117	6579	6066	6002	5619	0
2	10	9		GH01163	7970	24730	100	7181	5776	3474	188	197	63	97	95	0	6352	4991	3053	221	231	52	100	95	0	1.141	1.171	1.125	1.238	2.019	1.157	0.936	80	427	13124	10358	0.19	6993	6131	5588	4770	0
2	11	9		GH01546	8160	24740	140	5851	5588	1535	194	365	1128	98	95	0	4948	4773	1420	226	323	599	96	96	0	1.198	1.186	1.18	1.288	1.952	1.209	0.901	156	589	10379	9941	0.261	5657	4722	5394	4547	0
2	12	9		GH01592	8360	24740	140	5834	5256	1660	198	395	1165	96	91	0	5143	4738	1310	226	337	620	98	97	0	1.146	1.121	1.131	1.097	1.545	1.151	0.921	156	560	10553	9570	0.197	5636	4917	5058	4512	0
2	13	9		GH01635	8550	24740	130	7739	7476	1679	191	228	202	100	100	0	5612	5242	1254	225	257	184	100	100	0	1.401	1.452	1.44	1.469	1.229	1.454	0.933	120	550	12935	12302	0.487	7548	5387	7285	5017	0
2	14	9		GH01721	8740	24740	140	5199	4748	1277	186	205	101	100	100	0	4362	4013	1206	221	244	168	97	97	0	1.211	1.203	1.201	1.299	1.822	1.189	0.925	156	604	9154	8354	0.276	5013	4141	4562	3792	0
2	15	9		GH01760	8940	24740	140	3777	3468	899	187	200	64	100	100	0	2823	2641	712	217	231	101	98	98	0	1.378	1.354	1.333	1.389	1.523	1.356	0.921	156	521	6196	5705	0.462	3590	2606	3281	2424	0
2	16	9		GH01788	9130	24740	140	3865	3466	1131	191	196	51	100	99	0	4249	3944	1265	218	225	49	98	96	0	0.911	0.879	0.869	0.916	2.054	0.873	0.92	156	453	7705	7001	-0.134	3674	4031	3275	3726	0
2	17	9		GH05823	9320	24740	140	4644	4287	1318	191	195	52	99	99	0	3620	3379	882	217	222	48	100	99	0	1.309	1.295	1.301	1.202	1.615	1.325	0.945	156	507	7856	7258	0.388	4453	3403	4096	3162	0
2	18	9		GH05991	9510	24730	130	3428	3306	726	188	204	105	100	100	0	2728	2566	558	221	236	96	100	100	0	1.292	1.33	1.311	1.332	1.201	1.326	0.95	120	546	5747	5463	0.37	3240	2507	3118	2345	0
2	19	9		GH06343	9720	24740	120	3952	4929	3494	196	259	511	99	85	0	2691	3885	2807	231	320	714	92	63	0	1.527	1.295	1.288	1.323	1.393	1.281	0.943	120	511	6216	8387	0.611	3756	2460	4733	3654	0
2	20	9		GH06479	9900	24730	130	3165	2965	775	199	221	175	100	100	0	3291	3019	740	232	263	234	100	100	0	0.97	0.992	0.986	0.992	1.278	0.997	0.933	120	526	6025	5553	-0.045	2966	3059	2766	2787	0
2	21	9		GH07076	10110	24740	140	5270	4656	1427	202	221	112	99	98	0	4959	4494	1239	234	256	132	100	100	0	1.073	1.046	1.052	0.998	1.63	1.057	0.931	156	569	9793	8714	0.101	5068	4725	4454	4260	0
2	22	9		GH07105	10300	24740	130	7604	7140	1446	223	233	73	100	100	0	6252	5992	1074	246	255	67	100	100	0	1.229	1.204	1.208	1.196	1.144	1.227	0.951	120	626	13387	12663	0.297	7381	6006	6917	5746	0
2	1	10		GH08353	6200	24940	130	5743	5613	1089	186	199	120	100	100	0	5617	5563	1029	226	235	84	100	100	0	1.031	1.017	1.012	1.01	1.21	1.012	0.958	120	695	10948	10764	0.044	5557	5391	5427	5337	0
2	2	10		GH08630	6410	24930	120	5183	4938	2333	193	210	145	98	98	0	4651	4397	2076	229	240	95	95	95	0	1.128	1.138	1.114	1.209	1.613	1.139	0.95	120	508	9412	8913	0.174	4990	4422	4745	4168	0
2	3	10		GH08880	6600	24940	140	5699	5177	1573	180	239	366	99	98	0	4355	3943	1165	221	273	357	99	97	0	1.335	1.343	1.328	1.339	1.349	1.354	0.956	156	588	9653	8719	0.417	5519	4134	4997	3722	0
2	4	10		GH08923	6800	24940	140	3489	3220	927	179	221	284	98	96	0	2873	2627	692	223	261	299	100	96	0	1.249	1.265	1.281	1.215	1.649	1.279	0.941	156	591	5960	5445	0.321	3310	2650	3041	2404	0
2	5	10		GH08948	7000	24940	140	4756	4453	1469	180	201	102	99	98	0	3985	3634	1273	225	242	85	98	96	0	1.217	1.253	1.238	1.345	1.935	1.243	0.942	156	592	8336	7682	0.283	4576	3760	4273	3409	0
2	6	10		GH09153	7190	24940	130	7706	7390	2134	180	199	92	100	100	0	7046	6822	1875	223	240	91	100	100	0	1.103	1.093	1.11	1.087	1.195	1.099	0.943	120	543	14349	13809	0.141	7526	6823	7210	6599	0
2	7	10		GH10201	7380	24930	130	7406	6890	2366	182	203	187	100	100	0	7098	6475	2137	221	245	244	100	100	0	1.05	1.073	1.065	1.066	1.225	1.061	0.957	120	525	14101	12962	0.071	7224	6877	6708	6254	0
2	8	10		GH10346	7570	24940	140	3171	2976	944	192	230	301	98	96	0	3178	3010	911	230	274	366	98	95	0	1.011	1.001	0.996	0.983	1.672	1.006	0.922	156	619	5927	5564	0.015	2979	2948	2784	2780	0
2	9	10		GH10492	7770	24940	120	6422	5961	2040	202	205	55	100	100	0	5275	4861	1739	235	239	47	100	100	0	1.234	1.245	1.228	1.266	1.415	1.241	0.923	120	510	11260	10385	0.303	6220	5040	5759	4626	0
2	10	10		GH10637	7970	24940	140	4618	4269	1376	198	212	83	98	98	0	5346	4973	1547	228	246	88	99	99	0	0.864	0.858	0.847	0.83	1.797	0.859	0.939	156	640	9538	8816	-0.212	4420	5118	4071	4745	0
2	11	10		GH10745	8160	24930	130	6993	6911	1626	199	398	1195	100	99	0	6477	5952	1795	232	351	635	97	95	0	1.088	1.173	1.151	1.258	1.607	1.173	0.921	120	524	13039	12432	0.122	6794	6245	6712	5720	0
2	12	10		GH10778	8350	24930	130	4624	4474	942	201	392	1163	100	98	0	4485	4344	996	233	344	621	100	99	0	1.04	1.039	1.027	1.051	1.268	1.065	0.911	120	576	8675	8384	0.057	4423	4252	4273	4111	0
2	13	10		GH12014	8550	24920	90	10547	9785	3076	189	219	199	100	100	0	8994	7932	2719	229	248	120	100	100	0	1.182	1.246	1.222	1.313	1.648	1.214	0.915	52	360	19123	17299	0.241	10358	8765	9596	7703	0
2	14	10		GH12023	8730	24930	130	6845	6377	1605	191	210	176	100	100	0	6238	5765	1307	223	240	114	100	100	0	1.106	1.116	1.121	1.104	1.241	1.115	0.956	120	586	12669	11728	0.146	6654	6015	6186	5542	0
2	15	10		GH12078	8940	24930	130	7777	7170	1656	194	216	183	100	100	0	7374	6886	1475	226	239	108	100	100	0	1.061	1.047	1.04	1.042	1.194	1.048	0.953	120	537	14731	13636	0.085	7583	7148	6976	6660	0
2	16	10		GH12222	9130	24930	140	7771	7179	2136	195	204	66	100	100	0	6307	6079	1781	224	231	52	99	98	0	1.245	1.193	1.202	1.248	1.733	1.197	0.946	156	519	13659	12839	0.317	7576	6083	6984	5855	0
2	17	10		GH12331	9320	24930	130	5479	5186	1402	188	207	165	100	100	0	4800	4550	1171	218	230	83	100	100	0	1.155	1.154	1.174	1.155	1.243	1.161	0.946	120	520	9873	9330	0.208	5291	4582	4998	4332	0
2	18	10		GH12537	9520	24930	130	7622	7398	1744	185	208	169	100	100	0	7009	6800	1510	222	240	108	100	100	0	1.096	1.097	1.099	1.091	1.177	1.101	0.953	120	559	14224	13791	0.132	7437	6787	7213	6578	0
2	19	10		GH27383	9710	24930	140	3937	3778	961	189	222	274	100	99	0	3396	3299	713	225	246	156	100	100	0	1.182	1.168	1.166	1.145	1.387	1.189	0.933	156	579	6919	6663	0.241	3748	3171	3589	3074	0
2	20	10		GH27411	9910	24930	140	9801	8652	2874	191	232	292	98	96	0	8930	7939	2496	225	248	150	96	96	0	1.104	1.097	1.093	1.12	2.276	1.109	0.94	156	525	18315	16175	0.143	9610	8705	8461	7714	0
2	21	10		GH27496	10100	24930	140	5274	4950	1896	195	223	215	99	98	0	4854	4393	1623	228	245	109	98	96	0	1.098	1.142	1.143	1.194	2.097	1.155	0.929	156	484	9705	8920	0.135	5079	4626	4755	4165	0
2	22	10		GH27640	10300	24920	130	6324	5932	1452	218	240	114	100	100	0	5242	4789	1251	243	258	88	100	99	0	1.221	1.257	1.232	1.294	1.464	1.245	0.945	120	648	11105	10260	0.289	6106	4999	5714	4546	0
2	1	11		GH27720	6200	25130	130	5560	5153	1325	181	209	230	100	100	0	5625	5355	1209	224	257	286	100	100	0	0.996	0.969	0.984	0.956	1.248	0.972	0.947	120	656	10780	10103	-0.006	5379	5401	4972	5131	0
2	2	11		GH27759	6400	25130	130	6860	6392	1723	176	224	310	100	100	0	6122	5613	1443	219	266	317	100	100	0	1.132	1.152	1.146	1.151	1.258	1.148	0.935	120	543	12587	11610	0.179	6684	5903	6216	5394	0
2	3	11		GH28569	6590	25130	130	4886	4620	1093	172	272	560	100	99	0	4369	4130	1020	211	304	505	100	100	0	1.134	1.135	1.119	1.139	1.294	1.142	0.925	120	506	8872	8367	0.181	4714	4158	4448	3919	0
2	4	11		GH28654	6790	25130	130	4361	4225	1098	176	256	415	100	100	0	4563	4390	1096	216	279	357	100	100	0	0.963	0.97	0.968	0.969	1.271	0.969	0.914	120	538	8532	8223	-0.055	4185	4347	4049	4174	0
2	5	11		GH28728	6980	25130	130	7843	7306	1640	177	196	128	100	100	0	7773	7175	1545	222	247	162	100	100	0	1.015	1.025	1.02	1.025	1.192	1.022	0.945	120	533	15217	14082	0.022	7666	7551	7129	6953	0
2	6	11		GH28826	7180	25130	130	9796	9359	2140	181	200	135	100	100	0	7945	7485	1620	224	254	191	100	100	0	1.245	1.264	1.269	1.26	1.169	1.266	0.942	120	550	17336	16439	0.316	9615	7721	9178	7261	0
2	7	11		GM13904	7380	25130	140	3433	3398	1011	187	203	113	99	99	0	3001	2882	935	228	246	146	96	95	0	1.171	1.21	1.198	1.266	1.673	1.193	0.919	156	575	6019	5865	0.227	3246	2773	3211	2654	0
2	8	11		GM14215	7570	25130	130	6261	6180	1270	188	202	115	100	100	0	4559	4453	889	226	239	96	100	100	0	1.402	1.418	1.41	1.417	1.17	1.414	0.928	120	538	10406	10219	0.487	6073	4333	5992	4227	0
2	9	11		LD22812	7780	25130	130	11477	11071	2377	184	199	123	100	100	0	6321	6137	1395	217	231	99	100	99	0	1.85	1.839	1.838	1.878	1.501	1.845	0.938	120	579	17397	16807	0.888	11293	6104	10887	5920	0
2	10	11		LD23052	7970	25130	130	6078	5732	1261	190	209	111	100	100	0	7280	6873	1458	213	234	96	100	100	0	0.833	0.832	0.835	0.83	1.16	0.828	0.935	120	544	12955	12202	-0.263	5888	7067	5542	6660	0
2	11	11		LD23072	8160	25130	130	7988	7549	1743	202	222	130	100	100	0	7514	7134	1618	229	250	97	100	100	0	1.069	1.064	1.059	1.062	1.214	1.079	0.912	120	561	15071	14252	0.096	7786	7285	7347	6905	0
2	12	11		LD23129	8350	25120	130	5894	5555	1293	207	247	269	100	100	0	5455	4909	1320	239	280	261	99	99	0	1.09	1.145	1.135	1.194	1.506	1.128	0.924	120	566	10903	10018	0.125	5687	5216	5348	4670	0
2	13	11		LD23405	8540	25120	130	5747	5437	1528	207	286	487	100	99	0	4692	4498	1218	237	321	497	99	98	0	1.244	1.227	1.22	1.239	1.518	1.238	0.92	120	633	9995	9491	0.314	5540	4455	5230	4261	0
2	14	11		LD24267	8740	25120	130	8190	7668	1972	197	284	532	100	100	0	6547	6290	1510	228	317	534	100	100	0	1.265	1.232	1.244	1.227	1.171	1.233	0.92	120	581	14312	13533	0.339	7993	6319	7471	6062	0
2	15	11		LD25464	8930	25120	130	9756	9514	2317	194	243	391	100	100	0	7407	7057	1798	225	280	411	100	100	0	1.331	1.364	1.368	1.373	1.246	1.352	0.934	120	581	16744	16152	0.413	9562	7182	9320	6832	0
2	16	11		LD25514	9130	25120	130	5521	5325	1249	189	238	380	100	100	0	5103	4819	1124	222	273	388	100	100	0	1.092	1.117	1.119	1.122	1.235	1.109	0.934	120	542	10213	9733	0.128	5332	4881	5136	4597	0
2	17	11		LD25575	9320	25120	130	11288	10530	2468	184	251	537	100	100	0	8422	7906	2266	222	291	530	99	99	0	1.354	1.346	1.305	1.413	1.578	1.324	0.921	120	542	19304	18030	0.437	11104	8200	10346	7684	0
2	18	11		LD25827	9510	25120	130	7560	7004	1685	183	245	524	100	100	0	5946	5614	1207	224	291	525	100	100	0	1.289	1.265	1.283	1.252	1.259	1.291	0.937	120	548	13099	12211	0.367	7377	5722	6821	5390	0
2	19	11		LD25913	9700	25120	130	4967	4820	1341	188	268	467	100	99	0	5098	4916	1253	222	317	536	100	100	0	0.98	0.987	0.989	0.972	1.333	0.997	0.925	120	530	9655	9326	-0.029	4779	4876	4632	4694	0
2	20	11		LD25952	9900	25120	130	5124	4865	1210	197	325	609	100	98	0	4277	3981	985	224	355	618	100	98	0	1.216	1.242	1.231	1.243	1.36	1.241	0.894	120	501	8980	8425	0.282	4927	4053	4668	3757	0
2	21	11		LD39445	10110	25120	180	5580	5260	1265	201	314	495	99	99	0	5800	5331	1441	226	327	468	98	97	0	0.965	0.991	0.977	1.035	1.506	0.97	0.917	256	665	10953	10164	-0.051	5379	5574	5059	5105	0
2	22	11		LD39545	10320	25130	110	7314	6786	1880	214	287	375	100	100	0	5914	5551	1723	235	297	305	100	100	0	1.25	1.236	1.217	1.253	1.48	1.228	0.887	80	480	12779	11888	0.322	7100	5679	6572	5316	0
2	1	12		LD39612	6210	25330	140	8180	7939	2252	176	213	281	100	99	0	6783	6697	1752	219	254	284	99	98	0	1.219	1.198	1.208	1.178	1.414	1.208	0.955	156	674	14568	14241	0.286	8004	6564	7763	6478	0
2	2	12		LD39658	6410	25330	160	5136	4885	1243	168	238	399	100	100	0	4439	4176	1036	213	269	364	100	100	0	1.176	1.19	1.196	1.188	1.24	1.202	0.962	208	523	9194	8680	0.233	4968	4226	4717	3963	0
2	3	12		LD39811	6580	25330	170	4483	4241	1024	170	436	977	99	96	0	3735	3621	818	213	450	875	100	96	0	1.225	1.195	1.196	1.189	1.185	1.191	0.946	208	546	7835	7479	0.292	4313	3522	4071	3408	0
2	4	12		LD39850	6790	25330	150	6641	6503	1472	175	428	948	100	100	0	5981	5797	1272	215	457	871	100	100	0	1.121	1.134	1.134	1.132	1.142	1.134	0.958	156	552	12232	11910	0.165	6466	5766	6328	5582	0
2	5	12		LD40271	6990	25330	140	4789	4692	1136	173	211	224	100	100	0	4496	4265	1051	213	257	243	99	99	0	1.078	1.115	1.109	1.146	1.507	1.114	0.94	156	553	8899	8571	0.108	4616	4283	4519	4052	0
2	6	12		LD40292	7190	25330	140	9974	9340	3194	177	192	119	100	100	0	7902	7403	2511	218	243	176	96	96	0	1.275	1.275	1.283	1.346	1.978	1.282	0.949	156	521	17481	16348	0.35	9797	7684	9163	7185	0
2	7	12		LD40326	7380	25330	140	5603	5388	1262	182	199	119	100	99	0	4919	4788	1014	226	246	154	100	99	0	1.155	1.141	1.155	1.129	1.496	1.148	0.935	156	496	10114	9768	0.208	5421	4693	5206	4562	0
2	8	12		LD40450	7580	25330	140	5310	5061	1479	187	201	117	99	99	0	5170	4929	1268	225	237	95	99	99	0	1.036	1.036	1.06	0.999	1.459	1.057	0.949	156	529	10068	9578	0.051	5123	4945	4874	4704	0
2	9	12		LD40460	7760	25320	130	4971	4830	912	185	245	293	100	100	0	3423	3325	653	218	271	264	100	100	0	1.493	1.495	1.49	1.501	1.143	1.49	0.96	120	544	7991	7752	0.578	4786	3205	4645	3107	0
2	10	12		LD40565	7970	25330	130	5027	4832	834	184	245	287	100	100	0	4515	4359	804	220	270	252	100	100	0	1.128	1.123	1.127	1.126	1.143	1.116	0.943	120	573	9138	8787	0.173	4843	4295	4648	4139	0
2	11	12		LD41062	8160	25320	130	6300	6025	1163	204	231	117	100	100	0	5246	4963	1077	235	254	94	100	100	0	1.217	1.231	1.228	1.243	1.2	1.216	0.954	120	563	11107	10549	0.283	6096	5011	5821	4728	0
2	12	12		LD41207	8360	25320	130	8775	8132	1726	221	267	225	100	100	0	6595	6067	1344	247	289	235	100	100	0	1.348	1.359	1.332	1.363	1.187	1.343	0.96	120	582	14902	13731	0.43	8554	6348	7911	5820	0
2	13	12		LD41216	8550	25320	130	4795	4485	1131	216	281	458	100	99	0	4505	4193	1116	242	316	473	100	98	0	1.074	1.08	1.074	1.093	1.237	1.064	0.95	120	563	8842	8220	0.103	4579	4263	4269	3951	0
2	14	12		LD41235	8740	25320	130	6137	5931	1274	206	253	307	100	100	0	5364	5220	1051	237	295	367	100	100	0	1.157	1.149	1.157	1.144	1.161	1.143	0.952	120	588	11058	10708	0.21	5931	5127	5725	4983	0
2	15	12		LD41384	8930	25320	130	5596	5424	1184	196	268	471	100	100	0	4438	4289	1051	228	306	452	100	100	0	1.283	1.287	1.248	1.299	1.195	1.258	0.956	120	542	9610	9289	0.359	5400	4210	5228	4061	0
2	16	12		LD41427	9130	25320	140	8471	7689	2016	190	248	417	99	99	0	8419	7640	2079	222	288	417	98	98	0	1.01	1.011	1.006	1.049	1.748	1.007	0.922	156	587	16478	14917	0.015	8281	8197	7499	7418	0
2	17	12		LD41932	9320	25320	140	5587	5144	1456	184	234	491	99	98	0	5370	4852	1541	222	281	502	98	94	0	1.05	1.071	1.046	1.116	1.416	1.052	0.953	156	597	10551	9590	0.07	5403	5148	4960	4630	0
2	18	12		LD41963	9530	25320	140	9883	8799	3411	185	226	328	99	98	0	8026	7146	2768	226	276	441	98	95	0	1.243	1.245	1.236	1.281	1.62	1.248	0.956	156	551	17498	15534	0.314	9698	7800	8614	6920	0
2	19	12		LD42024	9720	25320	140	6617	5981	1871	192	260	379	97	96	0	5747	5231	1428	225	317	515	98	98	0	1.164	1.156	1.171	1.112	1.523	1.181	0.953	156	541	11947	10795	0.219	6425	5522	5789	5006	0
2	20	12		LD42037	9910	25310	130	6979	6516	1682	197	269	398	100	100	0	6867	6498	1838	226	314	472	100	99	0	1.021	1.007	0.987	1.03	1.335	0.98	0.951	120	506	13423	12591	0.03	6782	6641	6319	6272	0
2	21	12		LD42056	10100	25310	140	5073	4890	1317	197	281	426	99	98	0	4528	4246	1259	226	329	513	97	96	0	1.133	1.167	1.144	1.216	1.615	1.136	0.922	156	482	9178	8713	0.181	4876	4302	4693	4020	0
2	22	12		LD42146	10290	25310	150	7944	7526	1884	214	291	517	100	100	0	8018	7449	1992	237	318	553	99	99	0	0.993	1.014	0.995	1.029	1.373	0.992	0.937	156	721	15511	14524	-0.009	7730	7781	7312	7212	0
2	1	13		SD02533	6200	25520	140	5662	5334	1379	168	179	64	100	99	0	4531	4310	1181	215	221	53	99	99	0	1.273	1.262	1.255	1.265	1.529	1.258	0.94	156	685	9810	9261	0.348	5494	4316	5166	4095	0
2	2	13		SD02572	6400	25520	130	10269	9748	2507	163	208	309	100	100	0	9230	8678	2237	212	245	245	100	100	0	1.121	1.132	1.13	1.134	1.193	1.126	0.941	120	476	19124	18051	0.164	10106	9018	9585	8466	0
2	3	13		SD02622	6600	25520	140	6315	5745	1862	169	373	880	98	94	0	5794	5326	1595	211	388	760	98	98	0	1.101	1.09	1.11	1.074	1.535	1.106	0.916	156	476	11729	10691	0.139	6146	5583	5576	5115	0
2	4	13		SD02661	6790	25520	140	8467	7783	2505	170	332	778	97	95	0	6280	5920	1743	212	366	702	98	97	0	1.367	1.334	1.366	1.283	1.517	1.36	0.936	156	483	14365	13321	0.451	8297	6068	7613	5708	0
2	5	13		SD02824	6990	25520	140	3327	3357	1110	170	194	166	99	99	0	4031	3822	1182	210	239	201	98	98	0	0.826	0.882	0.89	0.896	1.46	0.885	0.916	156	480	6978	6799	-0.275	3157	3821	3187	3612	0
2	6	13		SD02875	7190	25520	140	6995	6423	3214	172	179	47	100	100	0	6184	5515	2714	214	219	40	99	98	0	1.143	1.179	1.184	1.208	1.98	1.19	0.911	156	449	12793	11552	0.193	6823	5970	6251	5301	0
2	7	13		SD03289	7380	25520	140	6967	6380	1808	177	217	345	100	100	0	7394	6733	2008	221	242	168	99	99	0	0.947	0.953	0.951	0.994	1.538	0.943	0.944	156	463	13963	12715	-0.079	6790	7173	6203	6512	0
2	8	13		SD03358	7570	25520	140	9419	8726	2408	184	208	233	100	100	0	8103	7569	1951	226	238	112	100	100	0	1.172	1.163	1.169	1.155	1.36	1.18	0.939	156	511	17112	15885	0.229	9235	7877	8542	7343	0
2	9	13		SD03412	7760	25510	130	10045	9349	2357	191	251	390	100	100	0	9241	8605	2118	233	289	388	100	100	0	1.094	1.094	1.104	1.092	1.202	1.099	0.942	120	505	18862	17530	0.13	9854	9008	9158	8372	0
2	10	13		SD03430	7960	25520	140	5666	5361	1442	199	268	392	100	98	0	4418	4111	1044	238	302	385	99	98	0	1.308	1.333	1.317	1.331	1.41	1.351	0.927	156	558	9647	9035	0.387	5467	4180	5162	3873	0
2	11	13		SD03555	8160	25520	140	3021	2874	764	204	226	103	100	99	0	2684	2582	724	238	255	91	98	98	0	1.152	1.139	1.128	1.158	1.401	1.131	0.926	156	544	5263	5014	0.204	2817	2446	2670	2344	0
2	12	13		SD03592	8350	25510	130	10899	9797	2527	217	275	383	100	100	0	8667	7994	1916	243	286	289	100	100	0	1.268	1.236	1.237	1.225	1.225	1.238	0.939	120	525	19106	17331	0.343	10682	8424	9580	7751	0
2	13	13		SD04201	8550	25520	140	8843	8388	2097	223	275	374	100	100	0	7676	7311	1614	244	289	293	100	100	0	1.16	1.155	1.146	1.14	1.383	1.174	0.946	156	595	16052	15232	0.214	8620	7432	8165	7067	0
2	14	13		SD04308	8740	25510	100	5963	4990	2664	214	228	123	100	98	0	4392	4027	2348	236	256	148	98	95	0	1.383	1.26	1.224	1.319	2.024	1.24	0.84	80	403	9905	8567	0.468	5749	4156	4776	3791	0
2	15	13		SD04448	8940	25510	140	7487	6846	2200	203	251	298	99	99	0	6542	5854	2035	236	285	299	98	98	0	1.155	1.182	1.181	1.215	1.521	1.17	0.93	156	615	13590	12261	0.208	7284	6306	6643	5618	0
2	16	13		SD04526	9130	25510	130	7731	7211	1905	196	217	122	100	100	0	7017	6619	1618	231	251	108	100	100	0	1.11	1.098	1.106	1.088	1.238	1.096	0.934	120	519	14321	13403	0.151	7535	6786	7015	6388	0
2	17	13		SD04624	9330	25520	120	5229	4835	1479	185	205	119	100	100	0	5890	5550	1628	225	239	97	100	100	0	0.89	0.873	0.881	0.863	1.336	0.877	0.89	120	475	10709	9975	-0.168	5044	5665	4650	5325	0
2	18	13		SD04658	9530	25510	140	5186	4918	1408	187	210	108	99	99	0	4133	3924	1219	224	242	93	98	98	0	1.279	1.279	1.27	1.305	1.454	1.267	0.922	156	543	8908	8431	0.355	4999	3909	4731	3700	0
2	19	13		SD05207	9720	25510	140	7929	7488	2148	190	219	133	100	100	0	6261	6032	1825	223	247	119	98	98	0	1.282	1.256	1.245	1.318	1.674	1.253	0.914	156	538	13777	13107	0.358	7739	6038	7298	5809	0
2	20	13		SD05282	9920	25510	130	18303	17465	4121	195	242	229	100	100	0	9600	8972	2057	226	278	332	100	100	0	1.932	1.975	1.953	1.973	1.209	1.994	0.94	120	540	27482	26016	0.95	18108	9374	17270	8746	0
2	21	13		SD05339	10110	25510	140	4510	4329	1063	201	239	205	100	100	0	3203	3034	793	234	276	315	98	97	0	1.451	1.474	1.458	1.531	1.519	1.477	0.915	156	593	7278	6928	0.537	4309	2969	4128	2800	0
2	22	13		SD05403	10310	25510	120	3303	4711	3645	220	265	471	99	90	0	2349	3676	2761	246	299	544	96	75	0	1.466	1.309	1.335	1.329	1.682	1.341	0.856	120	578	5186	7921	0.552	3083	2103	4491	3430	0
2	1	14		SD05444	6200	25710	130	3425	3263	659	170	189	154	100	100	0	2935	2753	567	215	232	132	100	100	0	1.197	1.219	1.214	1.223	1.153	1.193	0.958	120	684	5975	5631	0.259	3255	2720	3093	2538	0
2	2	14		SD05495	6400	25710	130	4486	4191	1006	168	241	403	100	99	0	3498	3283	805	215	275	343	100	99	0	1.315	1.311	1.32	1.32	1.232	1.287	0.959	120	580	7601	7091	0.395	4318	3283	4023	3068	0
2	3	14		GM13868	6590	25710	130	4713	4428	1173	174	340	802	100	100	0	3826	3553	969	214	347	656	100	97	0	1.257	1.274	1.254	1.289	1.226	1.263	0.958	120	543	8151	7593	0.33	4539	3612	4254	3339	0
2	4	14		GM14138	6800	25710	140	6442	6138	1501	179	304	723	98	98	0	5348	5104	1350	215	317	585	96	96	0	1.22	1.219	1.217	1.278	1.474	1.202	0.958	156	567	11396	10848	0.287	6263	5133	5959	4889	0
2	5	14		GM14286	7000	25710	140	5750	5588	1509	176	185	67	100	100	0	5203	4921	1486	208	223	66	98	98	0	1.116	1.148	1.119	1.175	1.33	1.133	0.958	156	503	10569	10125	0.158	5574	4995	5412	4713	0
2	6	14		GM14349	7190	25710	140	5031	4648	1225	178	181	46	100	100	0	4688	4410	1257	211	219	51	100	100	0	1.084	1.065	1.051	1.081	1.313	1.052	0.952	156	477	9330	8669	0.116	4853	4477	4470	4199	0
2	7	14		GM14559	7370	25710	130	8526	8592	2171	184	328	908	100	100	0	5837	5605	1514	222	313	611	100	99	0	1.486	1.562	1.533	1.587	1.242	1.555	0.962	120	489	13957	13791	0.571	8342	5615	8408	5383	0
2	8	14		HL07802	7570	25710	130	2960	2964	679	184	332	873	100	95	0	2773	2848	666	223	323	607	100	99	0	1.089	1.059	1.042	1.062	1.169	1.062	0.929	120	554	5326	5405	0.123	2776	2550	2780	2625	0
2	9	14		LD21616	7770	25710	140	9200	8619	2295	194	247	344	99	99	0	7045	6451	1980	232	284	362	97	96	0	1.322	1.355	1.33	1.459	1.568	1.331	0.963	156	578	15819	14644	0.403	9006	6813	8425	6219	0
2	10	14		LD21659	7970	25710	140	10041	9024	2914	205	232	231	99	98	0	9201	8245	2839	236	270	313	98	97	0	1.097	1.101	1.084	1.164	1.494	1.085	0.961	156	521	18801	16828	0.134	9836	8965	8819	8009	0
2	11	14		LD21711	8160	25710	140	5357	4967	1569	212	227	86	100	100	0	4641	4207	1416	238	250	65	98	98	0	1.169	1.198	1.191	1.271	1.73	1.191	0.928	156	527	9548	8724	0.225	5145	4403	4755	3969	0
2	12	14		LD21931	8360	25710	140	6683	6331	1738	220	267	357	100	100	0	6322	5833	1560	246	281	275	100	100	0	1.064	1.094	1.094	1.091	1.262	1.097	0.958	156	550	12539	11698	0.089	6463	6076	6111	5587	0
2	13	14		LD22081	8560	25710	140	6390	5695	2010	224	244	220	98	98	0	5764	5092	1956	245	270	223	98	96	0	1.117	1.129	1.108	1.178	1.436	1.111	0.963	156	525	11685	10318	0.16	6166	5519	5471	4847	0
2	14	14		LD22256	8750	25710	140	6690	6044	1857	219	227	78	100	100	0	7309	6566	2015	239	253	72	100	100	0	0.915	0.921	0.918	0.923	1.255	0.919	0.963	156	562	13541	12152	-0.128	6471	7070	5825	6327	0
2	15	14		LD23326	8940	25710	130	9169	8323	2104	217	226	64	100	100	0	7463	6831	1609	241	251	62	100	100	0	1.24	1.23	1.219	1.221	1.149	1.228	0.962	120	522	16174	14696	0.31	8952	7222	8106	6590	0
2	16	14		LD23562	9140	25710	140	7458	6706	2122	207	227	116	100	100	0	6523	5914	1930	236	252	100	99	99	0	1.153	1.145	1.123	1.181	1.435	1.139	0.956	156	567	13538	12177	0.206	7251	6287	6499	5678	0
2	17	14		LD23644	9330	25700	150	3209	2911	839	199	235	158	99	99	0	2575	2341	760	234	274	361	94	93	0	1.286	1.287	1.262	1.356	1.588	1.206	0.879	156	612	5351	4819	0.363	3010	2341	2712	2107	0
2	18	14		LD23656	9540	25710	130	6528	6052	1848	207	236	135	100	100	0	6352	5778	1617	236	278	371	100	100	0	1.034	1.055	1.068	1.043	1.386	1.076	0.939	120	559	12437	11387	0.048	6321	6116	5845	5542	0
2	19	14		LD23875	9720	25710	130	7924	7498	1588	202	213	67	100	100	0	7625	7104	1686	231	246	75	100	100	0	1.044	1.062	1.055	1.075	1.21	1.048	0.948	120	511	15116	14169	0.063	7722	7394	7296	6873	0
2	20	14		LD24213	9910	25700	130	4976	4768	1129	202	238	157	100	100	0	4115	3928	1011	234	266	149	100	100	0	1.23	1.236	1.219	1.255	1.238	1.204	0.959	120	576	8655	8260	0.299	4774	3881	4566	3694	0
2	21	14		LD25781	10120	25710	130	8509	8086	1934	214	244	144	100	100	0	6485	6241	1466	244	264	119	100	100	0	1.329	1.313	1.311	1.325	1.214	1.317	0.959	120	543	14536	13869	0.41	8295	6241	7872	5997	0
2	22	14		LD26301	10300	25700	120	1022	4012	4216	231	236	57	98	98	0	880	3073	3189	255	260	52	94	91	0	1.266	1.342	1.33	1.542	1.956	1.34	0.943	120	598	1416	6599	0.34	791	625	3781	2818	0
2	1	15		LD26791	6210	25910	80	5467	4922	2060	166	170	44	100	100	0	4786	4275	1748	209	214	41	100	100	0	1.158	1.17	1.15	1.152	1.776	1.183	0.894	52	326	9878	8822	0.212	5301	4577	4756	4066	0
2	2	15		LD26982	6400	25910	130	6538	5984	1684	169	227	337	100	100	0	5412	5035	1389	214	251	260	100	99	0	1.225	1.206	1.22	1.221	1.334	1.211	0.943	120	601	11567	10636	0.293	6369	5198	5815	4821	0
2	3	15		LD27021	6600	25900	130	8086	7700	1746	173	312	713	100	100	0	6190	5807	1337	215	318	570	100	98	0	1.324	1.346	1.35	1.357	1.213	1.332	0.951	120	581	13888	13119	0.405	7913	5975	7527	5592	0
2	4	15		LD27045	6800	25910	130	5748	5207	1535	173	200	192	100	100	0	5535	4947	1470	206	231	133	100	100	0	1.046	1.062	1.07	1.07	1.233	1.065	0.954	120	519	10904	9775	0.065	5575	5329	5034	4741	0
2	5	15		LD46336	6990	25910	140	5428	4984	1660	170	177	66	100	100	0	4220	3862	1209	203	213	62	99	98	0	1.309	1.316	1.318	1.332	1.532	1.346	0.933	156	511	9275	8473	0.388	5258	4017	4814	3659	0
2	6	15		LD47413	7190	25910	140	7360	7267	2050	173	178	51	100	100	0	6092	5848	1753	209	216	51	100	98	0	1.222	1.258	1.252	1.32	1.54	1.256	0.946	156	493	13070	12733	0.289	7187	5883	7094	5639	0
2	7	15		LD48007	7380	25910	140	5051	4588	1445	180	289	816	98	94	0	5193	4691	1498	217	290	562	97	95	0	0.979	0.985	0.979	1.019	1.7	0.983	0.94	156	565	9847	8882	-0.031	4871	4976	4408	4474	0
2	8	15		LD48056	7570	25910	130	7712	7476	1817	181	212	202	100	100	0	9058	8485	2106	219	244	207	100	100	0	0.852	0.883	0.888	0.886	1.203	0.88	0.949	120	559	16370	15561	-0.231	7531	8839	7295	8266	0
2	9	15		LP02603	7770	25910	140	4791	4455	1041	197	239	280	100	100	0	4293	4044	968	232	263	217	99	99	0	1.131	1.117	1.118	1.126	1.305	1.112	0.949	156	606	8655	8070	0.178	4594	4061	4258	3812	0
2	10	15		LP03268	7960	25900	130	7094	6687	1542	203	227	188	100	100	0	6377	5896	1498	233	255	144	100	100	0	1.122	1.145	1.126	1.163	1.253	1.136	0.944	120	568	13035	12147	0.166	6891	6144	6484	5663	0
2	11	15		SD03917	8170	25900	130	7664	7254	1796	212	245	193	100	100	0	7034	6442	1741	237	262	144	100	100	0	1.096	1.135	1.117	1.15	1.268	1.111	0.939	120	571	14249	13247	0.133	7452	6797	7042	6205	0
2	12	15		SD04477	8370	25910	140	11267	10303	4172	230	246	87	100	100	0	7533	6817	2857	251	264	71	98	98	0	1.516	1.534	1.522	1.619	1.555	1.548	0.937	156	582	18319	16639	0.6	11037	7282	10073	6566	0
2	13	15		SD04868	8560	25900	130	6692	6020	2119	226	231	57	100	100	0	6282	5653	2056	253	261	58	100	100	0	1.072	1.073	1.051	1.082	1.37	1.06	0.92	120	482	12495	11194	0.101	6466	6029	5794	5400	0
2	14	15		SD05527	8750	25910	140	6506	5802	2233	216	221	55	100	100	0	5600	4976	1756	242	249	54	100	100	0	1.174	1.18	1.18	1.143	1.574	1.204	0.937	156	488	11648	10320	0.231	6290	5358	5586	4734	0
2	15	15		SD06594	8940	25910	140	5991	5235	1936	219	233	87	100	100	0	5657	5105	1585	242	255	84	100	99	0	1.066	1.031	1.058	0.998	1.518	1.063	0.927	156	524	11187	9879	0.092	5772	5415	5016	4863	0
2	16	15		SD06977	9140	25910	140	6413	5911	1633	217	234	92	100	99	0	5419	4990	1361	241	259	90	100	100	0	1.197	1.199	1.196	1.202	1.464	1.204	0.933	156	545	11374	10443	0.259	6196	5178	5694	4749	0
2	17	15		LD29665	9330	25910	140	6782	6138	2147	220	241	114	100	98	0	6890	6309	1921	246	277	350	99	98	0	0.988	0.976	0.983	0.936	1.668	0.992	0.925	156	608	13206	11981	-0.018	6562	6644	5918	6063	0
2	18	15		LD29979	9520	25890	80	6764	5785	3806	217	226	61	100	100	0	5232	4785	2926	243	250	58	98	98	0	1.312	1.226	1.23	1.141	2.295	1.298	0.872	52	308	11536	10110	0.392	6547	4989	5568	4542	0
2	19	15		LD30319	9720	25900	140	7432	6737	2141	218	231	72	100	99	0	6271	5838	1973	244	257	75	98	98	0	1.197	1.165	1.138	1.219	1.566	1.156	0.937	156	639	13241	12113	0.259	7214	6027	6519	5594	0
2	20	15		LP08894	9920	25900	140	4597	4214	1428	216	238	137	99	99	0	4397	3957	1325	244	264	117	99	98	0	1.055	1.077	1.089	1.075	1.77	1.086	0.907	156	558	8534	7711	0.077	4381	4153	3998	3713	0
2	21	15		LP09309	10110	25900	140	4677	4350	1372	225	252	156	100	100	0	4142	3953	1251	247	268	117	99	99	0	1.143	1.113	1.105	1.131	1.527	1.113	0.941	156	612	8347	7831	0.193	4452	3895	4125	3706	0
2	22	15		BLANK	10300	25890	90	8422	6959	3580	230	235	66	100	98	0	6338	5504	2562	250	260	88	100	98	0	1.346	1.281	1.293	1.197	1.918	1.34	0.896	52	382	14280	11983	0.428	8192	6088	6729	5254	0
2	1	16		BLANK	6210	26110	80	5537	4757	2110	152	160	64	96	94	0	4702	3821	1960	199	201	36	96	94	0	1.196	1.271	1.193	1.404	2.064	1.229	0.901	52	312	9888	8227	0.258	5385	4503	4605	3622	0
2	2	16		BLANK	6400	26100	150	181	1950	2794	161	187	186	37	33	0	218	1666	2330	209	227	153	34	33	0	2.222	1.228	1.169	1.209	2.965	1.212	0.928	156	664	29	3246	1.152	20	9	1789	1457	-50
2	3	16		BLANK	6600	26100	150	172	1709	2785	158	202	254	31	27	0	208	1482	2327	204	238	193	29	27	0	3.5	1.214	1.164	1.205	3.441	1.206	0.942	156	606	18	2829	1.807	14	4	1551	1278	-50
2	4	16		BLANK	6790	26100	150	181	1724	2837	159	183	179	30	28	0	193	1543	2493	198	222	146	30	27	0	-4.4	1.164	1.096	1.012	2.739	1.148	0.928	156	598	17	2910	Error	22	-5	1565	1345	-50
2	5	16		BLANK	6990	26100	150	192	1517	2119	165	171	54	47	40	0	220	1345	1829	209	213	51	37	37	0	2.455	1.19	1.138	1.065	2.868	1.175	0.885	156	563	38	2488	1.295	27	11	1352	1136	-50
2	6	16		BLANK	7180	26100	150	187	1895	2843	170	177	60	39	37	0	218	1611	2377	213	220	51	38	33	0	3.4	1.234	1.141	1.118	2.59	1.214	0.913	156	569	22	3123	1.766	17	5	1725	1398	-50
2	7	16		LD31543	7380	26100	130	5465	5155	1705	171	182	72	100	100	0	5243	4768	1375	209	221	70	100	100	0	1.052	1.093	1.084	1.075	1.221	1.123	0.941	120	556	10328	9543	0.073	5294	5034	4984	4559	0
2	8	16		LD32008	7580	26110	130	7656	7204	1777	177	193	118	100	100	0	6544	6145	1610	211	224	76	100	100	0	1.181	1.184	1.163	1.193	1.195	1.169	0.929	120	529	13812	12961	0.24	7479	6333	7027	5934	0
2	9	16		LD32019	7760	26100	130	5772	5353	1573	199	245	300	100	100	0	5854	5643	1411	228	272	301	100	100	0	0.991	0.952	0.944	0.928	1.263	0.958	0.953	120	533	11199	10569	-0.014	5573	5626	5154	5415	0
2	10	16		LD32155	7970	26110	130	9405	8859	2100	210	261	318	100	100	0	7976	7504	1635	239	285	305	100	100	0	1.188	1.191	1.211	1.187	1.182	1.213	0.946	120	589	16932	15914	0.249	9195	7737	8649	7265	0
2	11	16		LD32258	8160	26100	130	7892	7126	2291	219	233	88	100	100	0	7612	6967	1994	244	260	131	100	100	0	1.041	1.027	1.033	1.012	1.353	1.033	0.94	120	580	15041	13630	0.059	7673	7368	6907	6723	0
2	12	16		LD32311	8360	26100	130	7947	7505	2125	237	258	114	100	100	0	7187	6932	2217	253	278	191	100	100	0	1.112	1.088	1.041	1.121	1.396	1.063	0.935	120	574	14644	13947	0.153	7710	6934	7268	6679	0
2	13	16		LD33689	8560	26100	140	7536	6909	2126	221	239	116	99	99	0	7019	6235	2107	244	264	163	96	95	0	1.08	1.116	1.097	1.202	1.816	1.101	0.94	156	559	14090	12679	0.111	7315	6775	6688	5991	0
2	14	16		LD33804	8750	26100	140	8029	7755	2646	216	223	80	100	99	0	6898	6355	2268	243	248	70	99	98	0	1.174	1.233	1.227	1.29	1.565	1.229	0.944	156	482	14468	13651	0.231	7813	6655	7539	6112	0
2	15	16		LD34072	8940	26100	140	5475	5200	1711	219	233	86	100	100	0	5416	5066	1659	252	262	85	98	96	0	1.018	1.035	1.037	1.13	2.129	1.035	0.928	156	526	10420	9795	0.025	5256	5164	4981	4814	0
2	16	16		LD34181	9150	26100	130	8283	7333	2626	209	228	91	100	100	0	8720	7755	2827	242	259	94	99	99	0	0.952	0.948	0.965	0.95	1.442	0.947	0.939	120	533	16552	14637	-0.07	8074	8478	7124	7513	0
2	17	16		LD34308	9340	26100	120	7717	7243	1917	224	248	110	100	100	0	6868	6580	1670	241	265	102	100	100	0	1.131	1.107	1.12	1.12	1.409	1.117	0.951	120	496	14120	13358	0.177	7493	6627	7019	6339	0
2	18	16		LD34536	9530	26100	130	11985	10784	3127	239	262	106	100	100	0	9923	8965	2437	254	277	95	100	100	0	1.215	1.211	1.206	1.196	1.292	1.212	0.939	120	644	21415	19256	0.281	11746	9669	10545	8711	0
2	19	16		LD37466	9730	26100	130	6128	5680	1511	231	246	78	100	100	0	6133	5652	1491	253	263	67	100	100	0	1.003	1.009	1.023	1.013	1.258	1.026	0.937	120	540	11777	10848	0.004	5897	5880	5449	5399	0
2	20	16		LD37956	9920	26100	140	6437	5886	2279	227	248	143	98	96	0	5972	5499	2053	250	263	94	99	98	0	1.085	1.078	1.072	1.042	1.874	1.088	0.942	156	560	11932	10908	0.118	6210	5722	5659	5249	0
2	21	16		LD37992	10110	26090	130	7854	7105	1934	240	267	137	100	100	0	6954	6280	1734	265	283	102	100	100	0	1.138	1.141	1.168	1.158	1.255	1.14	0.951	120	519	14303	12880	0.187	7614	6689	6865	6015	0
2	22	16		LD38414	10310	26100	130	11334	10737	2622	230	251	114	100	100	0	7371	7081	1632	253	270	97	100	100	0	1.56	1.539	1.512	1.539	1.308	1.589	0.924	120	703	18222	17335	0.642	11104	7118	10507	6828	0
2	1	17		LD38495	6220	26310	140	3581	3527	1391	158	165	52	96	96	0	3900	3678	1420	205	209	38	98	97	0	0.926	0.97	0.961	0.958	1.387	0.971	0.94	156	804	7118	6842	-0.11	3423	3695	3369	3473	0
2	2	17		LD38919	6410	26300	140	5287	5050	1279	165	176	55	99	99	0	4734	4382	1329	213	223	99	98	98	0	1.133	1.172	1.132	1.207	1.566	1.148	0.926	156	585	9643	9054	0.18	5122	4521	4885	4169	0
2	3	17		LD40758	6600	26300	130	6851	6644	1943	160	181	115	100	100	0	6130	5866	1522	202	225	164	100	100	0	1.129	1.145	1.147	1.133	1.265	1.16	0.938	120	559	12619	12148	0.175	6691	5928	6484	5664	0
2	4	17		LD40801	6800	26300	120	5468	5148	1454	157	174	114	100	100	0	5932	5587	1673	198	214	138	100	99	0	0.926	0.926	0.914	0.949	1.489	0.909	0.919	120	526	11045	10380	-0.111	5311	5734	4991	5389	0
2	5	17		LD41624	7000	26300	120	2948	3805	2545	162	166	42	100	100	0	3105	3728	2357	206	210	39	99	99	0	0.961	1.034	1.003	1.029	1.515	1.056	0.911	120	540	5685	7165	-0.057	2786	2899	3643	3522	0
2	6	17		LD41803	7200	26300	120	5285	4838	1770	165	178	88	100	100	0	5230	4805	1702	210	221	65	100	100	0	1.02	1.017	1.005	1.019	1.529	1.022	0.921	120	528	10140	9268	0.028	5120	5020	4673	4595	0
2	7	17		LD42058	7390	26300	130	6068	5923	1363	171	177	62	100	100	0	6604	6148	1376	206	221	74	100	100	0	0.922	0.968	0.961	0.965	1.183	0.955	0.945	120	546	12295	11694	-0.118	5897	6398	5752	5942	0
2	8	17		LD42380	7580	26290	140	5129	4886	1312	168	178	106	100	100	0	4332	4214	1296	205	215	88	99	99	0	1.202	1.177	1.159	1.244	1.655	1.159	0.902	156	571	9088	8727	0.266	4961	4127	4718	4009	0
2	9	17		LD27278	7780	26300	150	8484	8209	1613	179	218	281	100	100	0	7626	7325	1472	212	248	287	100	100	0	1.12	1.129	1.119	1.131	1.162	1.134	0.908	156	581	15719	15143	0.164	8305	7414	8030	7113	0
2	10	17		LD28033	7970	26300	140	3639	3864	2127	201	218	122	98	97	0	2632	2784	1438	230	251	118	98	98	0	1.431	1.434	1.381	1.394	1.819	1.514	0.815	156	563	5840	6217	0.517	3438	2402	3663	2554	0
2	11	17		LD28528	8170	26300	140	6777	6367	2160	229	247	105	98	98	0	4595	4350	1414	250	270	136	99	98	0	1.507	1.497	1.482	1.45	1.769	1.525	0.916	156	587	10893	10238	0.592	6548	4345	6138	4100	0
2	12	17		LD28662	8360	26310	130	7378	6970	2162	235	256	106	100	100	0	8440	7878	2113	251	275	166	100	100	0	0.872	0.883	0.897	0.861	1.349	0.914	0.895	120	517	15332	14362	-0.197	7143	8189	6735	7627	0
2	13	17		LD31211	8550	26290	130	7743	6985	1937	220	261	362	100	100	0	7197	6554	1625	237	280	341	100	100	0	1.081	1.071	1.085	1.057	1.245	1.082	0.927	120	522	14483	13082	0.112	7523	6960	6765	6317	0
2	14	17		LD31742	8750	26300	140	7437	6813	2327	217	255	360	96	96	0	6216	5613	1861	242	281	353	98	97	0	1.209	1.228	1.21	1.173	1.77	1.24	0.914	156	528	13194	11967	0.273	7220	5974	6596	5371	0
2	15	17		LD41715	8940	26290	130	8283	7895	1989	213	223	77	100	100	0	7236	6787	1689	247	255	135	100	100	0	1.155	1.175	1.156	1.175	1.223	1.172	0.929	120	502	15059	14222	0.207	8070	6989	7682	6540	0
2	16	17		LD43109	9130	26290	130	9501	8724	3025	201	212	97	100	100	0	8428	7844	2713	231	240	89	100	100	0	1.135	1.12	1.105	1.119	1.292	1.117	0.934	120	574	17497	16136	0.182	9300	8197	8523	7613	0
2	17	17		LD45221	9340	26300	130	4227	4383	2186	213	224	102	100	100	0	3945	3957	1811	233	242	84	100	100	0	1.081	1.12	1.118	1.091	1.254	1.159	0.92	120	576	7726	7894	0.113	4014	3712	4170	3724	0
2	18	17		LD45662	9530	26300	130	6719	6234	2353	229	241	84	100	100	0	6258	5631	1978	247	262	84	100	100	0	1.08	1.115	1.136	1.111	1.273	1.156	0.915	120	619	12501	11389	0.111	6490	6011	6005	5384	0
2	19	17		LD46233	9720	26290	130	8712	8270	1976	218	229	72	100	100	0	8766	8437	1889	244	250	64	100	100	0	0.997	0.983	0.979	0.978	1.219	0.98	0.935	120	530	17016	16245	-0.005	8494	8522	8052	8193	0
2	20	17		LD47309	9910	26290	130	5591	5123	1451	215	264	328	100	100	0	4730	4371	1175	240	278	297	100	100	0	1.197	1.188	1.172	1.183	1.321	1.199	0.928	120	515	9866	9039	0.26	5376	4490	4908	4131	0
2	21	17		SD02641	10120	26290	140	9767	8902	3006	221	266	300	99	98	0	9200	8375	2974	249	287	275	96	95	0	1.066	1.068	1.066	1.172	2.139	1.067	0.903	156	641	18497	16807	0.093	9546	8951	8681	8126	0
2	22	17		SD03282	10310	26290	140	5438	5073	1405	213	228	81	100	100	0	5384	4941	1535	243	257	80	98	96	0	1.016	1.034	1.018	1.129	1.873	1.02	0.933	156	783	10366	9558	0.023	5225	5141	4860	4698	0
2	1	18		SD03660	6190	26500	90	3978	3789	2187	157	163	47	98	98	0	3475	3349	1842	203	207	36	100	100	0	1.168	1.154	1.181	1.11	1.644	1.179	0.906	52	373	7093	6778	0.224	3821	3272	3632	3146	0
2	2	18		SD04227	6410	26500	130	3390	3854	2449	165	170	48	100	100	0	2966	3328	2035	208	214	44	100	100	0	1.169	1.182	1.18	1.171	1.28	1.191	0.934	120	608	5983	6809	0.226	3225	2758	3689	3120	0
2	3	18		SD04969	6610	26500	130	6707	6424	1735	169	183	93	100	100	0	5951	5720	1590	210	226	116	100	100	0	1.139	1.135	1.111	1.152	1.223	1.132	0.933	120	558	12279	11765	0.188	6538	5741	6255	5510	0
2	4	18		SD05742	6800	26490	130	9243	8686	2404	161	179	178	100	100	0	8051	7391	2365	199	209	79	100	100	0	1.157	1.185	1.171	1.241	1.388	1.162	0.947	120	564	16934	15717	0.21	9082	7852	8525	7192	0
2	5	18		SD10723	7000	26500	130	8893	8619	1866	156	181	186	100	100	0	8295	7944	1703	194	207	82	100	100	0	1.079	1.092	1.091	1.091	1.136	1.094	0.942	120	577	16838	16213	0.109	8737	8101	8463	7750	0
2	6	18		SD10789	7200	26500	130	7916	7926	2093	150	161	80	100	100	0	7687	7542	2124	195	204	58	100	100	0	1.037	1.058	1.06	1.065	1.202	1.045	0.938	120	600	15258	15123	0.052	7766	7492	7776	7347	0
2	7	18		GH01001	7380	26490	130	5195	4857	1211	160	171	87	100	100	0	4822	4451	1190	204	214	76	100	100	0	1.09	1.106	1.107	1.126	1.299	1.1	0.955	120	563	9653	8944	0.125	5035	4618	4697	4247	0
2	8	18		GH01626	7580	26490	130	3811	3947	740	165	177	97	100	100	0	3426	3491	679	206	214	70	100	100	0	1.132	1.151	1.148	1.153	1.137	1.133	0.937	120	578	6866	7067	0.179	3646	3220	3782	3285	0
2	9	18		GH02702	7770	26490	130	10014	10134	2765	166	187	166	100	100	0	7152	7213	1998	209	216	65	100	100	0	1.418	1.423	1.425	1.429	1.208	1.432	0.951	120	584	16791	16972	0.504	9848	6943	9968	7004	0
2	10	18		GH03315	7970	26490	130	4913	4688	1135	184	209	187	100	100	0	4670	4396	1105	221	237	96	100	100	0	1.063	1.079	1.071	1.086	1.229	1.066	0.931	120	608	9178	8679	0.088	4729	4449	4504	4175	0
2	11	18		SD02391	8170	26490	130	7247	7067	1923	202	224	138	100	100	0	7848	7708	2056	232	251	97	100	100	0	0.925	0.918	0.915	0.917	1.187	0.903	0.94	120	580	14661	14341	-0.112	7045	7616	6865	7476	0
2	12	18		SD04373	8370	26490	140	11202	10228	3378	214	228	91	100	99	0	9435	8471	2864	235	247	70	98	98	0	1.194	1.216	1.224	1.279	1.595	1.219	0.93	156	644	20188	18250	0.256	10988	9200	10014	8236	0
2	13	18		SD05640	8560	26490	140	6811	6368	1396	226	270	365	100	99	0	6983	6600	1609	245	289	386	98	98	0	0.977	0.966	0.959	1.003	1.502	0.957	0.928	156	549	13323	12497	-0.033	6585	6738	6142	6355	0
2	14	18		SD05887	8750	26490	140	7219	6838	1938	223	261	355	99	99	0	7405	7024	1974	243	291	412	99	98	0	0.977	0.976	0.978	0.978	1.568	0.97	0.91	156	513	14158	13396	-0.034	6996	7162	6615	6781	0
2	15	18		SD07147	8950	26490	140	6517	6259	1819	216	226	77	100	99	0	6909	6699	2083	239	252	135	99	98	0	0.945	0.935	0.919	0.956	1.468	0.923	0.917	156	515	12971	12503	-0.082	6301	6670	6043	6460	0
2	16	18		SD07675	9130	26480	130	8154	7824	1631	217	257	328	100	100	0	7871	7397	1696	238	268	266	100	100	0	1.04	1.063	1.069	1.076	1.223	1.053	0.952	120	502	15570	14766	0.056	7937	7633	7607	7159	0
2	17	18		SD09611	9330	26490	140	4655	4501	1143	220	250	300	98	98	0	4345	4250	915	236	262	241	100	99	0	1.079	1.067	1.096	1.043	1.298	1.082	0.944	156	610	8544	8295	0.11	4435	4109	4281	4014	0
2	18	18		BLANK	9510	26510	90	2773	3086	2124	214	227	90	100	100	0	3125	2775	1645	238	253	91	100	98	0	0.886	1.132	1.199	1.064	1.867	1.229	0.874	52	359	5446	5409	-0.174	2559	2887	2872	2537	0
2	19	18		BLANK	9720	26480	150	208	1291	2370	210	224	78	30	27	0	223	1071	1872	240	253	80	25	24	0	0.118	1.301	1.211	1.182	3.436	1.281	0.923	156	665	-19	1912	-3.087	-2	-17	1081	831	-50
2	20	18		BLANK	9920	26480	150	194	1340	2609	203	237	285	23	20	0	215	1059	1952	229	261	266	21	19	0	0.643	1.37	1.258	1.276	3.391	1.349	0.928	156	648	-23	1967	-0.637	-9	-14	1137	830	-50
2	21	18		BLANK	10110	26480	80	5870	5595	3119	188	193	55	100	98	0	5111	4610	2510	221	222	42	98	98	0	1.162	1.232	1.201	1.194	2.031	1.261	0.884	52	306	10572	9796	0.217	5682	4890	5407	4389	0
2	22	18		BLANK	10310	26490	80	5494	5247	2230	191	199	50	100	100	0	4341	4111	1759	230	233	49	94	94	0	1.29	1.303	1.308	1.365	1.814	1.3	0.875	52	328	9414	8937	0.367	5303	4111	5056	3881	0
2	1	19		BLANK	6190	26690	100	3828	3419	1587	150	156	42	97	96	0	3125	2862	1315	199	201	35	93	92	0	1.257	1.228	1.235	1.318	1.815	1.223	0.943	80	460	6604	5932	0.33	3678	2926	3269	2663	0
2	2	19		BLANK	6410	26690	150	161	907	1464	169	216	424	26	23	0	198	832	1266	211	248	252	25	25	0	0.615	1.188	1.172	1.329	2.865	1.278	0.842	156	697	-21	1359	-0.7	-8	-13	738	621	-50
2	3	19		BLANK	6600	26690	150	169	871	1548	178	184	50	30	26	0	208	774	1273	219	228	52	25	23	0	0.818	1.249	1.175	1.104	3.202	1.224	0.968	156	569	-20	1248	-0.29	-9	-11	693	555	-50
2	4	19		BLANK	6800	26690	150	170	896	1517	179	203	184	28	25	0	203	811	1300	220	238	100	26	23	0	0.529	1.213	1.126	1.216	3.025	1.179	0.942	156	564	-26	1308	-0.918	-9	-17	717	591	-50
2	5	19		BLANK	6990	26690	150	183	982	1527	176	202	183	30	26	0	213	877	1258	217	233	102	29	28	0	-1.75	1.221	1.209	1.157	3.054	1.224	0.924	156	641	3	1466	Error	7	-4	806	660	-50
2	6	19		BLANK	7200	26700	110	3751	3624	1435	161	173	80	100	100	0	2941	3004	1235	206	211	55	100	100	0	1.313	1.238	1.279	1.263	1.272	1.241	0.9	80	472	6325	6261	0.392	3590	2735	3463	2798	0
2	7	19		BLANK	7380	26690	130	3598	3849	1682	163	185	137	99	99	0	3178	3215	1299	206	226	125	100	100	0	1.156	1.225	1.232	1.238	1.407	1.261	0.899	120	603	6407	6695	0.209	3435	2972	3686	3009	0
2	8	19		BLANK	7580	26690	130	4276	4043	1568	164	179	161	100	99	0	3317	3342	1333	208	216	64	100	99	0	1.323	1.238	1.263	1.257	1.374	1.226	0.903	120	661	7221	7013	0.403	4112	3109	3879	3134	0
2	9	19		BLANK	7780	26680	80	3467	3267	1712	168	183	206	98	92	0	2735	2736	1498	210	211	43	92	92	0	1.307	1.227	1.199	1.264	1.758	1.194	0.913	52	334	5824	5625	0.386	3299	2525	3099	2526	0
2	10	19		BLANK	7960	26690	80	3331	3423	1568	173	185	93	100	96	0	3016	2855	1527	212	221	135	92	92	0	1.126	1.23	1.223	1.415	2.426	1.17	0.868	52	340	5962	5893	0.172	3158	2804	3250	2643	0
2	11	19		BLANK	8150	26680	90	4144	3774	1684	185	190	84	98	94	0	3254	2865	1325	218	227	123	96	96	0	1.304	1.356	1.394	1.32	2.027	1.362	0.898	52	394	6995	6236	0.383	3959	3036	3589	2647	0
2	12	19		BLANK	8360	26710	90	3996	3880	1892	190	214	207	100	100	0	3456	3074	1442	222	234	97	98	98	0	1.177	1.294	1.257	1.376	1.82	1.356	0.889	52	366	7040	6542	0.235	3806	3234	3690	2852	0
2	13	19		ResGen_CK_1A1	8570	26700	140	2650	2567	1748	214	231	136	87	82	0	2070	2014	1269	238	255	214	79	74	0	1.33	1.325	1.356	1.377	1.996	1.383	0.893	156	575	4268	4129	0.411	2436	1832	2353	1776	0
2	14	19		ResGen_CK_1A3	8760	26690	140	3686	3576	1266	211	228	141	98	98	0	3058	3104	1007	233	252	231	98	98	0	1.23	1.172	1.177	1.126	1.521	1.174	0.919	156	490	6300	6236	0.299	3475	2825	3365	2871	0
2	15	19		ResGen_CK_1A5	8950	26680	140	3485	3140	1850	212	222	65	99	94	0	3030	2697	1633	234	243	65	94	89	0	1.171	1.189	1.182	1.32	1.84	1.171	0.932	156	472	6069	5391	0.227	3273	2796	2928	2463	0
2	16	19		ResGen_CK_1A7	9140	26680	140	3989	4087	1416	212	249	319	99	97	0	2747	2713	897	237	265	258	98	98	0	1.505	1.565	1.552	1.599	1.462	1.581	0.943	156	508	6287	6351	0.59	3777	2510	3875	2476	0
2	17	19		ResGen_CK_1A9	9330	26680	140	2438	2483	778	197	227	306	97	96	0	2583	2532	720	225	247	246	99	96	0	0.95	0.991	0.996	0.983	1.391	1.001	0.93	156	549	4599	4593	-0.073	2241	2358	2286	2307	0
2	18	19		ResGen_CK_1A11	9530	26690	130	7937	7536	3685	195	227	230	100	100	0	4303	4222	2128	223	256	304	100	98	0	1.898	1.836	1.875	1.897	1.392	1.799	0.909	120	587	11822	11340	0.924	7742	4080	7341	3999	0
2	19	19		ResGen_CK_1C1	9730	26680	140	2310	2127	1245	198	211	82	96	93	0	2029	1941	1142	225	236	70	96	87	0	1.171	1.124	1.144	1.213	1.751	1.112	0.933	156	599	3916	3645	0.227	2112	1804	1929	1716	0
2	20	19		ResGen_CK_1C3	9920	26680	130	3746	3479	915	199	209	70	100	100	0	2944	2828	632	226	235	66	100	100	0	1.305	1.261	1.258	1.245	1.2	1.285	0.94	120	561	6265	5882	0.384	3547	2718	3280	2602	0
2	21	19		ResGen_CK_1C5	10120	26680	140	2814	2691	982	188	199	96	98	96	0	2829	2688	868	226	233	59	100	98	0	1.009	1.017	1.03	0.976	1.573	1.041	0.936	156	627	5229	4965	0.013	2626	2603	2503	2462	0
2	22	19		ResGen_CK_1C7	10310	26690	140	3861	3653	1306	194	408	1623	92	61	0	2994	2886	852	228	366	1110	95	71	0	1.326	1.301	1.319	1.205	1.707	1.348	0.929	156	802	6433	6117	0.407	3667	2766	3459	2658	0
2	1	20		ResGen_CK_1C9	6220	26890	140	4320	4129	1609	169	249	454	97	96	0	3294	3047	1152	216	279	304	96	95	0	1.349	1.399	1.377	1.411	1.48	1.403	0.931	156	801	7229	6791	0.431	4151	3078	3960	2831	0
2	2	20		ResGen_CK_1C11	6430	26900	130	9190	8469	4235	206	293	561	92	90	0	8195	7520	3660	242	311	353	91	90	0	1.13	1.135	1.157	1.166	1.439	1.141	0.939	120	480	16937	15541	0.176	8984	7953	8263	7278	0
2	3	20		ResGen_CK_1E1	6610	26890	140	7173	7008	4029	189	200	60	100	100	0	6006	5866	3259	232	240	55	100	100	0	1.21	1.21	1.212	1.216	1.57	1.217	0.94	156	494	12758	12453	0.274	6984	5774	6819	5634	0
2	4	20		ResGen_CK_1E3	6810	26890	140	1629	1640	520	187	207	92	100	98	0	1255	1269	365	231	254	93	98	98	0	1.408	1.4	1.385	1.399	1.543	1.439	0.89	156	485	2466	2491	0.494	1442	1024	1453	1038	0
2	5	20		ResGen_CK_1E5	7000	26890	140	11633	11137	3383	194	216	111	100	100	0	12441	11668	3337	238	260	104	100	99	0	0.937	0.957	0.97	0.963	1.425	0.965	0.915	156	551	23642	22373	-0.093	11439	12203	10943	11430	0
2	6	20		ResGen_CK_1E7	7210	26890	120	1689	1528	657	193	242	236	88	81	0	1432	1301	523	237	280	204	86	84	0	1.252	1.255	1.269	1.302	1.675	1.246	0.911	120	548	2691	2399	0.324	1496	1195	1335	1064	0
2	7	20		ResGen_CK_1E9	7410	26890	120	3664	3174	1636	194	245	246	92	88	0	3138	2678	1308	230	277	212	91	88	0	1.193	1.217	1.221	1.238	2.041	1.236	0.929	120	484	6378	5428	0.255	3470	2908	2980	2448	0
2	8	20		ResGen_CK_1E11	7590	26900	120	2517	2195	1333	200	229	206	88	80	0	1959	1671	911	231	254	107	90	84	0	1.341	1.385	1.386	1.366	1.839	1.426	0.904	120	492	4045	3435	0.423	2317	1728	1995	1440	0
2	9	20		ResGen_CK_1G1	7780	26880	130	4073	3843	1135	194	214	173	100	100	0	3427	3234	904	236	248	85	100	100	0	1.216	1.217	1.217	1.215	1.246	1.237	0.937	120	617	7070	6647	0.282	3879	3191	3649	2998	0
2	10	20		ResGen_CK_1G3	7980	26890	130	2934	2479	1222	190	202	83	100	100	0	2800	2503	1241	233	245	114	100	97	0	1.069	1.008	1.003	1.03	1.38	0.988	0.933	120	578	5311	4559	0.096	2744	2567	2289	2270	0
2	11	20		ResGen_CK_1G5	8170	26880	140	1702	1667	398	189	204	154	100	100	0	1900	1849	446	226	239	88	98	98	0	0.904	0.911	0.894	0.94	1.516	0.901	0.915	156	639	3187	3101	-0.146	1513	1674	1478	1623	0
2	12	20		ResGen_CK_1G7	8370	26880	150	8135	8023	4222	203	227	186	100	98	0	4932	4868	2604	234	249	95	99	97	0	1.688	1.688	1.664	1.775	1.736	1.688	0.914	156	570	12630	12454	0.756	7932	4698	7820	4634	0
2	13	20		ResGen_CK_1G9	8560	26880	140	6125	5864	1444	207	233	154	100	100	0	3866	3702	920	232	248	88	100	100	0	1.629	1.63	1.622	1.638	1.291	1.644	0.937	156	498	9552	9127	0.704	5918	3634	5657	3470	0
2	14	20		ResGen_CK_1G11	8760	26890	120	1210	1096	428	198	349	1796	0	0	0	1145	1040	368	221	288	975	40	0	0	1.095	1.096	1.097	1.023	1.789	1.111	0.875	120	462	1936	1717	0.131	1012	924	898	819	0
2	15	20		HRB_1	8940	26870	150	215	1108	2093	196	319	1608	15	14	0	230	913	1653	223	283	874	16	14	0	2.714	1.322	1.36	1.393	2.968	1.284	0.931	156	576	26	1602	1.441	19	7	912	690	-50
2	16	20		HRB_17	9140	26870	130	3669	3542	735	196	215	103	100	100	0	3541	3461	769	225	243	92	100	100	0	1.047	1.034	1.024	1.047	1.195	1.021	0.947	120	548	6789	6582	0.067	3473	3316	3346	3236	0
2	17	20		HRB_33	9340	26880	140	6746	6441	1814	188	234	279	99	98	0	7440	7216	1963	222	275	366	98	98	0	0.909	0.894	0.929	0.874	1.796	0.89	0.9	156	578	13776	13247	-0.138	6558	7218	6253	6994	0
2	18	20		Henikoff_5	9550	26890	130	3759	3123	1711	189	257	363	88	82	0	4056	3594	1961	220	298	453	87	80	0	0.931	0.87	0.908	0.827	2.236	0.844	0.802	120	480	7406	6308	-0.104	3570	3836	2934	3374	0
2	19	20		Duke_11	9730	26880	140	8613	8029	2089	186	223	207	99	98	0	8268	7856	2006	218	247	209	98	98	0	1.047	1.027	1.043	1.019	1.899	1.027	0.91	156	583	16477	15481	0.066	8427	8050	7843	7638	0
2	20	20		Duke_13	9950	26880	110	1040	2378	2223	189	215	105	100	95	0	1096	2052	1901	221	246	109	97	92	0	0.973	1.196	1.158	1.177	1.646	1.198	0.873	80	420	1726	4020	-0.04	851	875	2189	1831	0
2	21	20		HRB_5	10110	26870	150	205	945	1820	184	216	174	25	17	0	249	861	1584	223	246	117	26	20	0	0.808	1.193	1.126	1.198	4.254	1.192	0.647	156	551	47	1399	-0.308	21	26	761	638	-50
2	22	20		HRB_21	10310	26890	110	3091	2733	826	184	247	264	100	100	0	2437	2188	661	222	255	158	100	98	0	1.312	1.297	1.301	1.322	1.2	1.3	0.915	80	462	5122	4515	0.392	2907	2215	2549	1966	0
2	1	21		HRB_37	6210	27080	130	4006	3945	829	163	232	258	100	100	0	3666	3632	769	207	273	258	100	100	0	1.111	1.104	1.106	1.104	1.167	1.111	0.942	120	754	7302	7207	0.152	3843	3459	3782	3425	0
2	2	21		Henikoff_9	6430	27080	140	6116	5488	3545	184	252	308	89	85	0	6187	5325	3592	220	293	293	85	82	0	0.994	1.039	1.055	1.137	2.005	1.011	0.893	156	695	11899	10409	-0.008	5932	5967	5304	5105	0
2	3	21		Duke_20	6610	27080	140	6349	6309	1080	176	216	220	100	100	0	5736	5579	1085	216	256	211	99	98	0	1.118	1.144	1.139	1.176	1.445	1.127	0.941	156	629	11693	11496	0.161	6173	5520	6133	5363	0
2	4	21		Duke_19	6810	27090	140	1422	2071	1833	168	212	178	88	78	0	1340	1843	1544	216	263	197	88	76	0	1.116	1.17	1.189	1.115	2.007	1.192	0.87	156	659	2378	3530	0.158	1254	1124	1903	1627	0
2	5	21		Eisenman_4	6990	27070	150	181	600	929	173	226	203	23	23	0	221	591	833	222	275	216	24	19	0	-8	1.157	1.035	1.031	3.278	1.126	0.872	156	743	7	796	Error	8	-1	427	369	-50
2	6	21		Auld_2	7220	27090	130	2028	2400	1626	174	218	203	95	89	0	1922	2283	1460	223	258	168	96	92	0	1.091	1.081	1.039	1.051	1.664	1.064	0.871	120	642	3553	4286	0.126	1854	1699	2226	2060	0
2	7	21		Auld_4	7380	27070	150	169	971	1950	180	249	264	20	19	0	216	898	1666	223	284	253	17	17	0	1.571	1.172	1.2	1.31	2.697	1.195	0.884	156	718	-18	1466	0.652	-11	-7	791	675	-50
2	8	21		SP1	7590	27090	140	8410	7250	4329	186	240	223	89	87	0	7089	5879	3412	221	264	178	91	87	0	1.197	1.248	1.248	1.202	1.754	1.264	0.947	156	712	15092	12722	0.26	8224	6868	7064	5658	0
2	9	21		SP3	7780	27080	140	11369	11063	2271	192	225	155	100	100	0	12404	12131	2478	229	259	146	100	99	0	0.918	0.913	0.908	0.918	1.389	0.906	0.942	156	686	23352	22773	-0.123	11177	12175	10871	11902	0
2	10	21		SP5	7970	27080	140	16999	16527	6191	179	215	159	100	100	0	18033	17345	6655	222	261	184	100	99	0	0.944	0.955	0.923	0.991	1.613	0.945	0.886	156	719	34631	33471	-0.083	16820	17811	16348	17123	0
2	11	21		Human	8180	27080	140	7556	6951	3958	179	220	219	92	89	0	8247	7422	4587	216	251	175	91	86	0	0.919	0.94	0.923	1.109	2.267	0.913	0.854	156	705	15408	13978	-0.123	7377	8031	6772	7206	0
2	12	21		Lambda	8370	27080	140	6009	5685	1347	189	230	193	99	99	0	4800	4786	985	223	263	190	100	100	0	1.272	1.204	1.253	1.165	1.553	1.223	0.895	156	667	10397	10059	0.347	5820	4577	5496	4563	0
2	13	21		Fly Genomic	8560	27070	140	11577	10882	2809	191	228	169	100	100	0	8225	7952	2315	219	251	159	98	96	0	1.422	1.383	1.376	1.52	1.878	1.366	0.929	156	662	19392	18424	0.508	11386	8006	10691	7733	0
2	14	21		Fly Genomic-Digested	8750	27080	130	16044	14076	7308	194	322	1525	93	87	0	9859	8600	4689	219	281	832	94	87	0	1.644	1.656	1.645	1.705	1.41	1.661	0.909	120	644	25490	22263	0.717	15850	9640	13882	8381	0
2	15	21		Fly Genomic-Random Primed	8950	27070	130	8153	8147	1313	189	311	1489	100	100	0	8045	8050	1459	216	284	815	100	100	0	1.017	1.016	1.017	1.02	1.119	1.058	0.838	120	675	15793	15792	0.025	7964	7829	7958	7834	0
2	16	21		Blank	9150	27080	130	15307	21288	11643	190	219	119	100	100	0	16343	21049	10107	219	248	141	100	100	0	0.938	1.013	0.97	0.976	1.226	1.036	0.903	120	657	31241	41928	-0.093	15117	16124	21098	20830	0
2	17	21		EMPTY	9330	27070	150	181	231	187	179	205	121	13	8	0	211	233	137	212	239	170	3	1	0	-2	2.476	1.091	1.214	4.509	1.545	0.155	156	755	1	73	Error	2	-1	52	21	-75
2	18	21		EMPTY	9530	27070	150	177	207	144	174	219	254	3	1	0	212	236	116	206	250	278	2	0	0	0.5	1.1	1.25	1.142	4.414	4.439	0.071	156	717	9	63	-1	3	6	33	30	-75
2	19	21		EMPTY	9720	27070	150	181	234	203	172	207	200	8	5	0	207	237	157	208	241	253	3	2	0	-9	2.138	1.242	1.194	4.235	1.409	0.248	156	720	8	91	Error	9	-1	62	29	-75
2	20	21		EMPTY	9920	27070	150	186	214	112	177	206	128	11	4	0	205	249	202	211	244	161	6	4	0	-1.5	0.974	1.06	1.273	4.867	0.59	0.133	156	764	3	75	Error	9	-6	37	38	-75
2	21	21		EMPTY	10110	27060	150	179	197	101	174	207	174	3	1	0	208	227	125	209	241	156	2	2	0	-5	1.278	1.4	1.534	4.102	0.519	0.184	156	708	4	41	Error	5	-1	23	18	-75
2	22	21		EMPTY	10310	27060	150	181	249	279	176	251	320	7	2	0	203	236	116	208	270	295	5	0	0	-1	2.607	1.143	1.111	4.103	2.615	0.177	156	946	0	101	Error	5	-5	73	28	-75
3	1	1		(CK00140)	10710	23210	140	5259	5054	1864	280	298	120	100	100	0	3995	3785	1450	255	279	134	100	99	0	1.331	1.352	1.338	1.38	1.529	1.359	0.907	156	905	8719	8304	0.413	4979	3740	4774	3530	0
3	2	1		(CK00436)	10920	23220	130	10699	9936	3256	282	297	106	100	100	0	8335	7541	2653	257	272	74	99	99	0	1.29	1.325	1.297	1.417	1.786	1.316	0.916	120	677	18495	16938	0.367	10417	8078	9654	7284	0
3	3	1		(CK01017)	11120	23220	130	6175	5888	1766	283	312	352	100	100	0	5347	5198	1576	257	287	155	100	100	0	1.158	1.134	1.118	1.146	1.334	1.143	0.901	120	642	10982	10546	0.211	5892	5090	5605	4941	0
3	4	1		LD11051	11310	23220	140	9545	8936	4294	291	316	161	99	99	0	8585	7485	3493	257	289	189	98	96	0	1.111	1.196	1.172	1.216	2.223	1.224	0.864	156	693	17582	15873	0.152	9254	8328	8645	7228	0
3	5	1		(CK02594)	11500	23220	140	3948	3842	1452	284	297	77	100	100	0	2918	2880	1108	251	261	60	99	98	0	1.374	1.353	1.327	1.389	1.701	1.37	0.894	156	664	6331	6187	0.458	3664	2667	3558	2629	0
3	6	1		(GM01103)	11700	23220	150	8100	8001	3456	290	301	82	100	100	0	6875	6744	2758	250	260	68	100	100	0	1.179	1.187	1.183	1.17	1.497	1.239	0.867	156	757	14435	14205	0.237	7810	6625	7711	6494	0
3	7	1		(HL01444)	11890	23220	130	9183	8322	3281	289	300	78	100	100	0	7945	7053	2438	255	262	58	100	100	0	1.157	1.182	1.207	1.153	1.44	1.234	0.884	120	644	16584	14831	0.21	8894	7690	8033	6798	0
3	8	1		(HL02392)	12090	23220	110	12236	11678	4313	286	294	67	100	100	0	9298	7919	3689	261	271	57	100	100	0	1.322	1.488	1.424	1.646	1.812	1.429	0.859	80	524	20987	19050	0.403	11950	9037	11392	7658	0
3	9	1		(HL03175)	12280	23210	110	12109	11913	4801	288	303	97	100	100	0	10388	9553	3367	265	276	84	100	100	0	1.168	1.252	1.308	1.235	1.47	1.328	0.868	80	526	21944	20913	0.224	11821	10123	11625	9288	0
3	10	1		HL03874	12480	23220	140	10039	9184	3449	278	294	100	100	99	0	7633	7181	2553	255	270	86	100	99	0	1.323	1.286	1.305	1.253	1.696	1.314	0.912	156	733	17139	15832	0.404	9761	7378	8906	6926	0
3	11	1		(LD02558)	12680	23210	150	13261	12556	4590	281	295	95	100	100	0	9193	8367	3312	251	269	102	100	100	0	1.452	1.512	1.489	1.553	1.357	1.503	0.912	156	747	21922	20391	0.538	12980	8942	12275	8116	0
3	12	1		(LD02957)	12870	23220	150	11420	10841	3668	285	314	177	100	100	0	9212	8790	2654	254	283	146	100	100	0	1.243	1.237	1.243	1.217	1.326	1.294	0.912	156	734	20093	19092	0.314	11135	8958	10556	8536	0
3	13	1		LD08743	13070	23210	130	11818	11108	3577	280	300	155	100	100	0	9287	8843	2992	255	272	104	100	100	0	1.277	1.261	1.227	1.275	1.425	1.25	0.888	120	641	20570	19416	0.353	11538	9032	10828	8588	0
3	14	1		(LD09509)	13260	23210	120	10341	9454	4018	282	294	74	100	100	0	8681	7966	3173	259	271	69	100	100	0	1.194	1.19	1.196	1.169	1.551	1.22	0.885	120	560	18481	16879	0.256	10059	8422	9172	7707	0
3	15	1		(LD09819)	13460	23210	140	9190	10209	5224	284	295	84	100	99	0	8341	7918	4007	257	272	76	99	98	0	1.102	1.296	1.313	1.303	2.157	1.353	0.776	156	715	16990	17586	0.14	8906	8084	9925	7661	0
3	16	1		(LD09978)	13650	23210	130	9354	9139	2779	270	281	81	100	100	0	7367	6902	2188	252	262	63	100	100	0	1.277	1.334	1.332	1.347	1.362	1.334	0.889	120	622	16199	15519	0.352	9084	7115	8869	6650	0
3	17	1		LD10457	13850	23210	150	7536	7316	2805	274	283	77	100	100	0	5544	5460	2169	251	264	73	100	100	0	1.372	1.352	1.354	1.364	1.373	1.363	0.885	156	742	12555	12251	0.456	7262	5293	7042	5209	0
3	18	1		(LD10778)	14040	23220	150	12039	11313	3973	266	287	128	100	100	0	9575	9073	2812	252	271	103	100	100	0	1.263	1.252	1.246	1.233	1.316	1.334	0.881	156	709	21096	19868	0.337	11773	9323	11047	8821	0
3	19	1		(LD15891)	14240	23210	130	10171	9274	3590	262	295	170	100	100	0	8271	7488	2686	250	277	123	100	100	0	1.235	1.245	1.247	1.218	1.648	1.301	0.822	120	636	17930	16250	0.305	9909	8021	9012	7238	0
3	20	1		(LD17234)	14420	23200	130	7100	7049	1690	261	274	116	100	100	0	6054	5819	1540	248	263	79	100	99	0	1.178	1.218	1.179	1.268	1.594	1.198	0.893	120	664	12645	12359	0.236	6839	5806	6788	5571	0
3	21	1		LD18761	14630	23200	130	9193	8566	3129	256	268	77	100	100	0	6508	6091	2672	249	259	74	100	100	0	1.428	1.422	1.396	1.549	1.782	1.352	0.86	120	660	15196	14152	0.514	8937	6259	8310	5842	0
3	22	1		(LD19028)	14810	23200	130	9133	8767	1650	256	324	370	100	100	0	7274	6985	1180	249	306	283	100	100	0	1.264	1.264	1.256	1.259	1.168	1.267	0.915	120	728	15902	15247	0.338	8877	7025	8511	6736	0
3	1	2		LD19727	10730	23410	130	9860	8922	3725	255	266	78	100	100	0	7621	6870	2879	249	259	56	100	100	0	1.303	1.309	1.301	1.328	1.956	1.303	0.86	120	645	16977	15288	0.382	9605	7372	8667	6621	0
3	2	2		LD20207	10920	23410	130	8787	8717	2406	256	268	91	100	100	0	8478	8019	2087	246	262	134	100	100	0	1.036	1.089	1.092	1.073	1.569	1.091	0.873	120	544	16763	16234	0.051	8531	8232	8461	7773	0
3	3	2		GM01182	11120	23410	130	8270	7720	1994	256	293	199	100	100	0	7840	7223	1805	242	279	227	100	100	0	1.055	1.069	1.072	1.068	1.26	1.083	0.893	120	573	15612	14445	0.077	8014	7598	7464	6981	0
3	4	2		GM01352	11320	23410	130	10922	10983	4274	258	290	198	100	100	0	9256	9201	2805	236	271	208	100	100	0	1.182	1.196	1.187	1.186	1.353	1.253	0.884	120	493	19684	19690	0.242	10664	9020	10725	8965	0
3	5	2		GM01519	11510	23410	140	9106	8202	2861	255	262	68	100	100	0	7857	6828	2440	235	248	120	98	95	0	1.161	1.205	1.209	1.303	2.296	1.212	0.893	156	501	16473	14540	0.216	8851	7622	7947	6593	0
3	6	2		GM01870	11700	23410	130	3518	3392	773	256	265	65	100	100	0	2543	2397	559	240	245	46	100	100	0	1.416	1.454	1.439	1.458	1.221	1.472	0.885	120	483	5565	5293	0.502	3262	2303	3136	2157	0
3	7	2		GM01918	11900	23410	140	8333	7562	2463	266	272	65	98	98	0	6590	6025	1788	244	254	92	100	99	0	1.271	1.262	1.29	1.194	1.779	1.301	0.892	156	566	14413	13077	0.346	8067	6346	7296	5781	0
3	8	2		GM01994	12090	23400	130	10219	9904	2682	268	276	72	100	100	0	7384	7053	2257	246	266	182	99	98	0	1.394	1.416	1.387	1.494	1.702	1.388	0.84	120	555	17089	16443	0.479	9951	7138	9636	6807	0
3	9	2		HL01538	12290	23400	130	7141	6839	1694	265	280	98	100	100	0	6250	6020	1438	248	272	185	100	100	0	1.146	1.139	1.15	1.136	1.174	1.147	0.899	120	609	12878	12346	0.196	6876	6002	6574	5772	0
3	10	2		HL01728	12490	23400	120	11775	10626	2922	261	271	64	100	100	0	9514	8452	2701	244	258	81	100	98	0	1.242	1.263	1.239	1.348	1.872	1.257	0.896	120	479	20784	18573	0.313	11514	9270	10365	8208	0
3	11	2		LD01190	12680	23400	130	6942	6414	1359	259	290	217	100	100	0	6173	5952	1151	242	272	181	100	100	0	1.127	1.078	1.098	1.073	1.196	1.07	0.892	120	530	12614	11865	0.172	6683	5931	6155	5710	0
3	12	2		LD01461	12880	23390	130	6914	6561	1919	254	302	266	100	100	0	5916	5251	1946	242	282	198	99	97	0	1.174	1.259	1.2	1.366	1.769	1.201	0.876	120	556	12334	11316	0.231	6660	5674	6307	5009	0
3	13	2		LD01470	13070	23400	130	9455	8818	1962	252	279	177	100	100	0	7981	7409	1575	242	261	106	100	100	0	1.189	1.195	1.181	1.195	1.274	1.212	0.89	120	543	16942	15733	0.25	9203	7739	8566	7167	0
3	14	2		LD01807	13270	23400	140	4677	4311	1631	253	266	119	95	95	0	4005	3859	1369	241	250	59	97	97	0	1.175	1.122	1.114	1.053	1.882	1.146	0.862	156	579	8188	7676	0.233	4424	3764	4058	3618	0
3	15	2		LD02709	13460	23390	130	10927	10256	2422	245	252	55	100	100	0	8358	7838	1873	239	250	63	100	100	0	1.316	1.317	1.314	1.323	1.261	1.316	0.894	120	520	18801	17610	0.396	10682	8119	10011	7599	0
3	16	2		LD03052	13660	23400	130	9448	8786	1775	244	258	79	100	100	0	6989	6351	1606	242	255	74	100	100	0	1.364	1.398	1.341	1.431	1.369	1.372	0.893	120	560	15951	14651	0.448	9204	6747	8542	6109	0
3	17	2		LD03179	13850	23390	130	8012	7476	1532	252	263	78	100	100	0	5537	5074	1232	240	255	89	100	100	0	1.465	1.494	1.455	1.534	1.399	1.496	0.875	120	471	13057	12058	0.551	7760	5297	7224	4834	0
3	18	2		LD03212	14040	23400	140	7309	6688	2337	245	251	59	98	98	0	6518	5796	1932	243	250	68	100	100	0	1.126	1.16	1.167	1.095	1.947	1.184	0.898	156	531	13339	11996	0.171	7064	6275	6443	5553	0
3	19	2		LD03274	14230	23390	110	12335	10336	4643	244	251	63	100	100	0	9345	8004	3674	244	251	62	100	100	0	1.329	1.301	1.285	1.298	1.878	1.304	0.829	80	457	21192	17852	0.41	12091	9101	10092	7760	0
3	20	2		LD03380	14430	23390	130	16631	15947	3202	242	250	64	100	100	0	10560	9882	2337	244	254	69	100	100	0	1.589	1.629	1.602	1.676	1.46	1.623	0.881	120	584	26705	25343	0.668	16389	10316	15705	9638	0
3	21	2		LD04103	14620	23390	130	5664	5283	1078	240	250	71	100	100	0	4464	4174	794	244	249	54	100	100	0	1.285	1.283	1.276	1.278	1.165	1.29	0.885	120	549	9644	8973	0.362	5424	4220	5043	3930	0
3	22	2		LD04380	14810	23390	130	14626	13822	2197	246	277	221	100	100	0	8210	7859	1433	245	265	138	100	100	0	1.805	1.783	1.779	1.804	1.268	1.8	0.887	120	641	22345	21190	0.852	14380	7965	13576	7614	0
3	1	3		LD04457	10730	23600	130	10354	10108	1662	251	261	75	100	100	0	7123	6768	1029	250	263	63	100	100	0	1.47	1.512	1.514	1.51	1.163	1.564	0.888	120	644	16976	16375	0.556	10103	6873	9857	6518	0
3	2	3		LD04591	10930	23600	140	10196	9454	2549	248	263	94	100	100	0	9470	8571	2384	249	261	83	100	100	0	1.079	1.106	1.1	1.115	1.883	1.107	0.857	156	565	19169	17528	0.109	9948	9221	9206	8322	0
3	3	3		LD04718	11110	23600	130	7545	7036	1679	254	286	179	100	100	0	6554	6178	1296	247	280	229	100	100	0	1.156	1.143	1.163	1.132	1.282	1.175	0.878	120	525	13598	12713	0.209	7291	6307	6782	5931	0
3	4	3		LD04815	11320	23600	140	9206	8435	2747	253	282	165	98	97	0	7084	6415	2243	241	275	231	95	94	0	1.308	1.325	1.308	1.355	2.373	1.334	0.87	156	614	15796	14356	0.388	8953	6843	8182	6174	0
3	5	3		GM04711	11520	23600	130	8109	7696	1816	242	250	60	100	100	0	7720	7320	1777	237	247	119	100	100	0	1.051	1.052	1.035	1.055	1.26	1.038	0.871	120	486	15350	14537	0.072	7867	7483	7454	7083	0
3	6	3		GM04727	11700	23600	140	8242	7547	2341	247	255	63	98	98	0	6851	5975	2061	240	249	85	99	98	0	1.209	1.273	1.238	1.284	2.424	1.276	0.851	156	553	14606	13035	0.274	7995	6611	7300	5735	0
3	7	3		GM04775	11900	23590	130	8049	7553	1506	248	267	177	100	100	0	6375	6009	1237	241	256	109	100	100	0	1.272	1.266	1.256	1.277	1.287	1.285	0.886	120	540	13935	13073	0.347	7801	6134	7305	5768	0
3	8	3		GM05069	12100	23590	130	11769	11192	2198	246	264	173	100	100	0	9274	8326	2480	236	260	187	99	99	0	1.275	1.353	1.283	1.461	1.725	1.297	0.882	120	579	20561	19036	0.35	11523	9038	10946	8090	0
3	9	3		GM05135	12290	23600	130	10824	10213	2367	242	249	72	100	100	0	7217	6816	1484	237	249	75	100	100	0	1.516	1.516	1.507	1.509	1.231	1.58	0.889	120	590	17562	16550	0.6	10582	6980	9971	6579	0
3	10	3		GM05229	12480	23590	130	10027	9232	2781	243	252	79	100	100	0	8491	7962	2316	237	256	169	100	100	0	1.185	1.164	1.163	1.159	1.222	1.19	0.87	120	604	18038	16714	0.245	9784	8254	8989	7725	0
3	11	3		GM06086	12680	23590	130	5899	5640	1297	235	245	63	100	100	0	4552	4452	851	236	257	184	100	100	0	1.312	1.282	1.304	1.266	1.265	1.325	0.899	120	592	9980	9621	0.392	5664	4316	5405	4216	0
3	12	3		GM06219	12860	23590	90	13305	12221	3819	236	247	64	100	100	0	10030	9300	2538	241	258	134	100	100	0	1.335	1.323	1.354	1.293	1.781	1.394	0.81	52	377	22858	21044	0.417	13069	9789	11985	9059	0
3	13	3		GM06266	13070	23590	130	10900	10381	1662	233	251	101	100	100	0	7310	6862	1448	240	251	71	100	100	0	1.509	1.532	1.51	1.569	1.349	1.528	0.881	120	640	17737	16770	0.593	10667	7070	10148	6622	0
3	14	3		GM06493	13260	23590	130	7673	7339	1940	238	257	135	100	100	0	6624	6233	1388	238	265	246	100	100	0	1.164	1.184	1.205	1.167	1.342	1.231	0.881	120	596	13821	13096	0.219	7435	6386	7101	5995	0
3	15	3		GM06507	13460	23590	130	10395	9869	1931	241	259	133	100	100	0	9949	9521	1772	243	271	245	100	100	0	1.046	1.038	1.045	1.036	1.214	1.04	0.888	120	617	19860	18906	0.065	10154	9706	9628	9278	0
3	16	3		GM06547	13650	23590	130	7950	7415	1474	247	284	196	100	100	0	7045	6629	1181	245	287	213	100	100	0	1.133	1.123	1.117	1.117	1.188	1.14	0.886	120	527	14503	13552	0.18	7703	6800	7168	6384	0
3	17	3		GM07065	13850	23590	140	6229	5741	1559	251	291	215	100	99	0	5228	4769	1498	244	284	198	95	95	0	1.199	1.213	1.212	1.3	1.97	1.192	0.877	156	660	10962	10015	0.262	5978	4984	5490	4525	0
3	18	3		GM07509	14050	23590	130	15356	14266	3585	253	258	56	100	100	0	14420	12801	4174	249	253	47	100	100	0	1.066	1.116	1.09	1.167	1.508	1.08	0.874	120	534	29274	26565	0.092	15103	14171	14013	12552	0
3	19	3		GM07552	14230	23590	120	11708	10373	3653	250	260	74	100	100	0	8885	8109	2784	247	259	72	100	100	0	1.326	1.288	1.284	1.28	1.538	1.315	0.877	120	567	20096	17985	0.408	11458	8638	10123	7862	0
3	20	3		GM07741	14430	23580	130	8371	7858	1321	241	261	223	100	100	0	6720	6243	1337	247	266	162	100	100	0	1.256	1.27	1.245	1.296	1.339	1.227	0.869	120	613	14603	13613	0.329	8130	6473	7617	5996	0
3	21	3		GM07803	14620	23580	130	6528	6176	1449	242	261	237	100	100	0	5594	5277	1176	246	267	173	100	100	0	1.175	1.179	1.196	1.176	1.425	1.212	0.86	120	526	11634	10965	0.233	6286	5348	5934	5031	0
3	22	3		GM07843	14820	23590	140	8176	7527	2237	240	270	235	100	99	0	6141	5610	1754	245	269	169	97	96	0	1.346	1.358	1.347	1.454	2.238	1.376	0.861	156	803	13832	12652	0.429	7936	5896	7287	5365	0
3	1	4		GM08377	10730	23790	130	9127	8809	1540	259	267	90	100	100	0	6658	6640	1403	259	272	88	100	100	0	1.386	1.34	1.341	1.344	1.145	1.341	0.921	120	710	15267	14931	0.471	8868	6399	8550	6381	0
3	2	4		GM08528	10920	23790	130	8651	8275	1633	264	289	229	100	100	0	6889	6514	1414	261	280	120	100	100	0	1.265	1.281	1.266	1.297	1.245	1.268	0.938	120	552	15015	14264	0.34	8387	6628	8011	6253	0
3	3	4		GM08552	11110	23790	130	38955	35945	8332	268	318	329	100	100	0	31923	29545	6383	264	325	423	100	100	0	1.222	1.218	1.221	1.213	1.2	1.218	0.942	120	609	70346	64958	0.289	38687	31659	35677	29281	0
3	4	4		GM08670	11320	23790	130	7300	6874	1490	257	300	319	100	100	0	6229	5920	1226	253	297	371	100	100	0	1.179	1.168	1.16	1.167	1.161	1.191	0.919	120	612	13019	12284	0.237	7043	5976	6617	5667	0
3	5	4		GM08679	11510	23790	130	4316	4172	761	247	256	64	100	100	0	2949	2762	557	245	250	51	100	100	0	1.505	1.559	1.544	1.575	1.212	1.545	0.934	120	581	6773	6442	0.59	4069	2704	3925	2517	0
3	6	4		GM08734	11710	23790	130	10890	10186	2056	247	256	64	100	100	0	7874	7521	1441	243	249	57	100	100	0	1.395	1.366	1.368	1.368	1.238	1.378	0.928	120	596	18274	17217	0.48	10643	7631	9939	7278	0
3	7	4		LD11531	11900	23790	120	10230	9720	2154	239	246	55	100	100	0	9151	8669	1996	238	245	63	100	100	0	1.121	1.125	1.124	1.132	1.235	1.119	0.91	120	548	18904	17912	0.165	9991	8913	9481	8431	0
3	8	4		LD11626	12090	23790	120	13840	13444	4364	232	248	169	100	100	0	11335	10895	3233	237	247	71	100	100	0	1.226	1.24	1.253	1.222	1.415	1.26	0.924	120	583	24706	23870	0.294	13608	11098	13212	10658	0
3	9	4		LD11664	12290	23790	100	10689	9511	4151	232	236	54	100	100	0	8913	7560	3372	235	241	61	100	100	0	1.205	1.267	1.25	1.256	1.615	1.274	0.91	80	446	19135	16604	0.269	10457	8678	9279	7325	0
3	10	4		LD11946	12480	23790	110	8375	7398	2789	223	234	73	100	100	0	6647	6109	2248	229	245	169	100	100	0	1.27	1.22	1.208	1.22	1.521	1.259	0.9	80	502	14570	13055	0.345	8152	6418	7175	5880	0
3	11	4		LD12075	12680	23780	130	8613	8146	1547	223	236	74	100	100	0	7384	6929	1465	230	246	121	100	100	0	1.173	1.183	1.178	1.2	1.341	1.157	0.917	120	602	15544	14622	0.23	8390	7154	7923	6699	0
3	12	4		LD12257	12870	23780	130	9240	8864	1344	221	241	132	100	100	0	9013	8790	1383	231	251	137	100	100	0	1.027	1.01	1.004	1.011	1.149	0.999	0.925	120	644	17801	17202	0.038	9019	8782	8643	8559	0
3	13	4		BLANK	13060	23770	90	10795	9704	3631	222	269	305	100	98	0	8568	7415	3074	238	281	274	98	94	0	1.269	1.321	1.28	1.437	1.857	1.334	0.89	52	376	18903	16659	0.344	10573	8330	9482	7177	0
3	14	4		BLANK	13270	23790	80	12102	11270	3337	220	227	52	100	100	0	9247	8237	3256	230	235	47	98	96	0	1.318	1.38	1.324	1.739	2.565	1.326	0.892	52	340	20899	19057	0.398	11882	9017	11050	8007	0
3	15	4		BLANK	13450	23790	80	12695	10988	3695	225	235	62	100	100	0	9545	7977	3344	241	245	45	100	100	0	1.34	1.391	1.317	1.59	2.127	1.363	0.882	52	326	21774	18499	0.423	12470	9304	10763	7736	0
3	16	4		BLANK	13640	23780	150	297	4023	6121	241	285	220	38	35	0	283	3114	4686	245	290	201	35	33	0	1.474	1.318	1.324	1.183	3.718	1.324	0.922	156	782	94	6651	0.559	56	38	3782	2869	-50
3	17	4		BLANK	13830	23780	90	12038	10041	5020	246	323	296	96	92	0	9382	7292	4300	250	311	216	92	86	0	1.291	1.391	1.317	1.775	2.974	1.352	0.813	52	367	20924	16837	0.369	11792	9132	9795	7042	0
3	18	4		BLANK	14040	23780	100	13160	11007	4858	244	255	99	98	97	0	10374	8412	4157	249	254	49	95	95	0	1.276	1.319	1.316	1.543	2.652	1.278	0.875	80	478	23041	18926	0.351	12916	10125	10763	8163	0
3	19	4		BLANK	14220	23780	90	12340	11318	4504	233	237	55	100	100	0	10247	8901	3408	238	240	41	100	100	0	1.21	1.28	1.279	1.23	1.479	1.302	0.912	52	387	22116	19748	0.275	12107	10009	11085	8663	0
3	20	4		BLANK	14430	23780	80	11535	9573	4694	227	229	51	98	98	0	9067	7626	3741	238	242	42	100	98	0	1.281	1.265	1.281	1.388	3.693	1.256	0.847	52	326	20137	16734	0.357	11308	8829	9346	7388	0
3	21	4		BLANK	14620	23770	150	525	4175	5591	239	267	267	50	43	0	389	3282	4354	245	272	194	48	41	0	1.986	1.296	1.286	1.35	2.915	1.312	0.863	156	759	430	6973	0.99	286	144	3936	3037	-50
3	22	4		BLANK	14820	23780	80	10716	9314	4082	229	265	272	98	96	0	8504	6803	3443	238	275	223	96	92	0	1.269	1.384	1.308	1.556	2.453	1.351	0.792	52	320	18753	15650	0.343	10487	8266	9085	6565	0
3	1	5		BLANK	10730	24000	80	13720	10979	6051	256	260	59	96	94	0	10617	8800	4347	260	267	52	94	92	0	1.3	1.256	1.284	1.215	2.375	1.303	0.891	52	326	23821	19263	0.379	13464	10357	10723	8540	0
3	2	5		BLANK	10920	23980	100	13670	12124	4714	265	289	279	100	98	0	10811	9175	4104	261	299	452	92	90	0	1.271	1.33	1.304	1.608	2.495	1.29	0.904	80	484	23955	20773	0.346	13405	10550	11859	8914	0
3	3	5		BLANK	11110	23980	90	11042	9867	4217	252	264	88	100	98	0	8989	7826	3418	255	269	164	96	96	0	1.235	1.27	1.274	1.267	2.314	1.269	0.876	52	400	19524	17186	0.305	10790	8734	9615	7571	0
3	4	5		BLANK	11320	23990	90	11571	9267	4722	246	260	104	96	96	0	8777	7418	3675	255	268	95	92	88	0	1.329	1.259	1.295	1.635	3.329	1.287	0.826	52	390	19847	16184	0.41	11325	8522	9021	7163	0
3	5	5		BLANK	11520	23980	110	11786	10188	4652	254	261	64	98	98	0	9250	7874	4269	256	263	68	97	95	0	1.282	1.304	1.28	1.666	2.481	1.245	0.883	80	540	20526	17552	0.359	11532	8994	9934	7618	0
3	6	5		BLANK	11700	23990	90	12581	11580	4640	246	253	75	100	100	0	10099	9490	2952	250	255	48	100	100	0	1.252	1.227	1.234	1.155	1.633	1.319	0.895	52	395	22184	20574	0.325	12335	9849	11334	9240	0
3	7	5		BLANK	11900	23990	100	11399	9543	4800	238	249	65	97	96	0	8613	7503	3466	244	255	53	98	97	0	1.334	1.282	1.306	1.213	2.125	1.333	0.876	80	494	19530	16564	0.415	11161	8369	9305	7259	0
3	8	5		BLANK	12100	23990	100	10177	8627	4474	234	251	98	100	100	0	8268	6877	3491	243	259	89	97	96	0	1.239	1.265	1.24	1.292	2.284	1.278	0.842	80	488	17968	15027	0.309	9943	8025	8393	6634	0
3	9	5		(GH05320)	12300	23970	100	9106	8028	3256	232	250	103	100	100	0	7378	6269	2966	241	258	111	100	100	0	1.243	1.293	1.281	1.448	1.919	1.238	0.879	80	453	16011	13824	0.314	8874	7137	7796	6028	0
3	10	5		(GH09478)	12480	23980	130	5469	5222	1040	220	230	67	100	100	0	4693	4574	915	230	242	90	100	100	0	1.176	1.151	1.133	1.153	1.141	1.141	0.947	120	594	9712	9346	0.234	5249	4463	5002	4344	0
3	11	5		GH12068	12680	23980	130	10401	9828	1854	221	243	127	100	100	0	7949	7590	1360	229	245	101	100	100	0	1.319	1.305	1.306	1.303	1.114	1.313	0.947	120	545	17900	16968	0.399	10180	7720	9607	7361	0
3	12	5		(GH12581)	12870	23980	130	27052	26035	4598	219	249	166	100	100	0	11190	10660	1975	229	252	131	100	100	0	2.448	2.475	2.475	2.484	1.13	2.547	0.927	120	502	37794	36247	1.292	26833	10961	25816	10431	0
3	13	5		(GH14032)	13070	23980	140	11959	10952	3595	217	246	224	99	99	0	6901	6238	1984	231	266	224	98	97	0	1.76	1.787	1.795	1.833	2.076	1.831	0.924	156	633	18412	16742	0.816	11742	6670	10735	6007	0
3	14	5		GH01918	13260	23980	100	8729	7921	4408	213	225	59	100	100	0	6921	6022	3603	228	240	70	98	98	0	1.272	1.33	1.293	1.493	2.488	1.32	0.849	80	442	15209	13502	0.348	8516	6693	7708	5794	0
3	15	5		LD23835	13460	23980	90	8851	8387	2286	221	232	92	100	100	0	6963	5955	2381	234	244	62	100	100	0	1.283	1.427	1.323	1.67	2.16	1.345	0.813	52	396	15359	13887	0.359	8630	6729	8166	5721	0
3	16	5		LD24380	13650	23980	80	8562	6816	4844	221	231	71	98	92	0	6927	5471	3969	238	245	44	100	98	0	1.247	1.26	1.305	1.389	2.449	1.259	0.897	52	304	15030	11828	0.318	8341	6689	6595	5233	0
3	17	5		(LD24449)	13840	23980	130	13978	12740	3058	230	263	160	100	100	0	10005	9301	2256	243	266	115	100	100	0	1.408	1.381	1.374	1.391	1.227	1.385	0.943	120	657	23510	21568	0.494	13748	9762	12510	9058	0
3	18	5		LD24492	14050	23980	130	8985	8430	1586	225	242	96	100	100	0	5341	5040	926	241	250	64	100	100	0	1.718	1.71	1.683	1.709	1.145	1.712	0.93	120	619	13860	13004	0.78	8760	5100	8205	4799	0
3	19	5		LD24639	14240	23980	130	6624	6069	1329	233	239	54	100	100	0	5469	5022	1177	242	247	49	100	100	0	1.223	1.221	1.199	1.233	1.233	1.207	0.95	120	637	11618	10616	0.29	6391	5227	5836	4780	0
3	20	5		(LD25338)	14430	23980	90	9058	7678	4256	233	240	54	100	100	0	7105	6296	3185	244	250	50	100	100	0	1.286	1.23	1.269	1.192	2.068	1.28	0.858	52	376	15686	13497	0.363	8825	6861	7445	6052	0
3	21	5		(LP11031)	14630	23980	120	5635	5257	1677	237	245	74	100	100	0	4396	4010	1385	248	255	50	100	100	0	1.301	1.334	1.304	1.382	1.46	1.331	0.902	120	544	9546	8782	0.38	5398	4148	5020	3762	0
3	22	5		GH02288	14810	23980	120	13389	12372	3428	234	242	66	100	100	0	10730	10130	2338	245	259	155	100	100	0	1.255	1.228	1.232	1.21	1.317	1.26	0.944	120	592	23640	22023	0.327	13155	10485	12138	9885	0
3	1	6		GH02384	10730	24180	130	14421	13540	2449	253	269	163	100	100	0	11385	10547	2013	266	296	382	100	100	0	1.274	1.292	1.279	1.299	1.217	1.278	0.942	120	691	25287	23568	0.35	14168	11119	13287	10281	0
3	2	6		GH02419	10930	24190	120	8577	8283	2728	267	295	251	100	100	0	8492	7684	2676	270	307	431	100	100	0	1.011	1.081	1.072	1.105	1.502	1.066	0.895	120	545	16532	15430	0.015	8310	8222	8016	7414	0
3	3	6		GH02435	11120	24190	130	7728	7092	1906	265	286	146	100	100	0	7134	6769	1408	266	285	147	100	100	0	1.087	1.05	1.085	1.015	1.402	1.078	0.94	120	591	14331	13330	0.12	7463	6868	6827	6503	0
3	4	6		GH02505	11320	24180	140	5119	4759	1453	252	267	103	100	99	0	4668	4230	1357	261	272	80	100	100	0	1.104	1.136	1.13	1.157	1.596	1.13	0.916	156	687	9274	8476	0.143	4867	4407	4507	3969	0
3	5	6		GH03186	11510	24180	100	7058	5866	4166	244	250	59	100	100	0	5763	4818	3471	257	260	49	100	98	0	1.238	1.233	1.244	1.266	1.843	1.227	0.923	80	429	12320	10183	0.307	6814	5506	5622	4561	0
3	6	6		GH03482	11690	24180	110	10063	9602	2897	251	267	120	100	100	0	7473	6882	2272	261	269	73	100	100	0	1.361	1.412	1.388	1.444	1.369	1.39	0.906	80	519	17024	15972	0.444	9812	7212	9351	6621	0
3	7	6		GH03529	11890	24180	110	11119	10011	3382	256	282	138	100	100	0	9299	8580	2870	267	285	85	100	100	0	1.203	1.173	1.146	1.181	1.405	1.186	0.927	80	516	19895	18068	0.266	10863	9032	9755	8313	0
3	8	6		GH03693	12090	24180	110	9358	8849	2059	255	284	116	100	100	0	7516	7414	1498	262	285	88	100	100	0	1.255	1.202	1.212	1.191	1.262	1.229	0.917	80	516	16357	15746	0.328	9103	7254	8594	7152	0
3	9	6		GH03922	12290	24180	130	9433	8948	1992	240	262	105	100	100	0	7420	7069	1345	253	271	103	100	100	0	1.283	1.278	1.288	1.263	1.226	1.309	0.94	120	619	16360	15524	0.359	9193	7167	8708	6816	0
3	10	6		GH04120	12480	24170	120	7146	6760	1880	215	225	57	100	100	0	6147	5677	1770	236	241	46	100	100	0	1.173	1.203	1.21	1.235	1.361	1.189	0.946	120	482	12842	11986	0.23	6931	5911	6545	5441	0
3	11	6		LD24628	12670	24170	140	8814	8269	2357	219	231	94	100	100	0	6456	5926	1685	229	239	59	100	100	0	1.38	1.413	1.403	1.418	1.254	1.415	0.918	156	547	14822	13747	0.465	8595	6227	8050	5697	0
3	12	6		LD24646	12870	24170	160	8681	8110	1769	221	253	201	100	100	0	7319	6947	1369	231	251	91	100	100	0	1.194	1.175	1.197	1.162	1.287	1.193	0.926	208	521	15548	14605	0.255	8460	7088	7889	6716	0
3	13	6		LD24679	13060	24170	160	9590	8419	3086	222	242	177	100	100	0	7669	6740	2403	234	245	73	100	100	0	1.26	1.26	1.279	1.263	1.35	1.277	0.913	208	507	16803	14703	0.333	9368	7435	8197	6506	0
3	14	6		LD24721	13270	24170	140	7167	6432	1844	219	226	58	99	98	0	5556	4976	1506	236	241	46	98	97	0	1.306	1.311	1.309	1.345	2.11	1.317	0.888	156	529	12268	10953	0.385	6948	5320	6213	4740	0
3	15	6		LD24889	13460	24170	140	10101	9235	2411	218	228	83	100	99	0	7464	7148	1532	236	245	58	100	100	0	1.367	1.305	1.339	1.243	1.497	1.333	0.92	156	530	17111	15929	0.451	9883	7228	9017	6912	0
3	16	6		LD24929	13650	24170	160	9850	9649	2366	222	246	255	100	100	0	7153	6922	1698	234	249	179	100	100	0	1.392	1.41	1.402	1.411	1.21	1.433	0.921	208	651	16547	16115	0.477	9628	6919	9427	6688	0
3	17	6		GH03623	13840	24170	120	9774	8757	3072	217	230	106	100	100	0	9020	8178	2516	230	236	62	100	100	0	1.087	1.074	1.096	1.039	1.452	1.109	0.902	120	470	18347	16488	0.121	9557	8790	8540	7948	0
3	18	6		GH03826	14040	24170	120	8368	7440	3646	214	218	51	100	100	0	6111	5459	2678	231	234	38	100	100	0	1.387	1.382	1.366	1.379	1.3	1.387	0.94	120	528	14034	12454	0.472	8154	5880	7226	5228	0
3	19	6		GH04024	14240	24170	120	5276	4923	2289	222	227	51	100	100	0	3869	3687	1763	237	241	48	100	100	0	1.392	1.363	1.392	1.38	1.509	1.366	0.891	120	496	8686	8151	0.477	5054	3632	4701	3450	0
3	20	6		GH04031	14430	24170	140	8408	7815	2215	223	231	74	98	98	0	6693	6050	1811	240	244	51	98	96	0	1.268	1.307	1.283	1.37	2.677	1.308	0.911	156	594	14638	13402	0.343	8185	6453	7592	5810	0
3	21	6		GH04205	14620	24170	130	6269	5875	1115	222	237	187	100	100	0	6059	5619	1092	238	245	48	100	100	0	1.039	1.051	1.046	1.053	1.168	1.042	0.937	120	519	11868	11034	0.055	6047	5821	5653	5381	0
3	22	6		GH04442	14820	24170	140	5831	5234	1598	231	252	221	99	99	0	3853	3465	1076	244	266	244	97	96	0	1.552	1.553	1.562	1.579	1.797	1.576	0.907	156	718	9209	8224	0.634	5600	3609	5003	3221	0
3	1	7		GH05406	10730	24370	130	9261	8561	2126	237	262	252	100	100	0	6563	6089	1512	259	277	118	100	100	0	1.431	1.428	1.43	1.429	1.257	1.426	0.933	120	644	15328	14154	0.517	9024	6304	8324	5830	0
3	2	7		GH05665	10920	24370	130	9649	8952	2196	242	306	490	100	100	0	7588	7111	1615	254	293	267	100	100	0	1.283	1.27	1.286	1.264	1.206	1.284	0.942	120	565	16741	15567	0.359	9407	7334	8710	6857	0
3	3	7		GH05812	11120	24370	130	10901	9843	3115	247	301	428	100	100	0	8423	7722	2489	261	289	251	100	100	0	1.305	1.286	1.253	1.299	1.327	1.267	0.918	120	545	18816	17057	0.384	10654	8162	9596	7461	0
3	4	7		GH06302	11310	24370	130	4215	3889	870	246	261	88	100	100	0	4295	3967	941	260	271	70	100	100	0	0.984	0.983	0.967	0.989	1.239	0.969	0.931	120	539	8004	7350	-0.024	3969	4035	3643	3707	0
3	5	7		GH06673	11510	24380	140	6576	6079	1620	235	246	77	100	100	0	6732	6179	1427	250	257	59	100	100	0	0.978	0.986	1.004	0.97	1.406	0.998	0.936	156	625	12823	11773	-0.032	6341	6482	5844	5929	0
3	6	7		GH06781	11700	24370	130	14316	13209	3785	226	250	202	100	100	0	8433	7733	2214	250	258	77	100	100	0	1.722	1.735	1.721	1.738	1.31	1.764	0.911	120	567	22273	20466	0.784	14090	8183	12983	7483	0
3	7	7		GH08220	11900	24370	140	4883	4456	1572	230	254	187	98	96	0	3985	3564	1228	248	262	79	97	94	0	1.245	1.274	1.265	1.261	1.952	1.287	0.922	156	627	8390	7542	0.316	4653	3737	4226	3316	0
3	8	7		GH08318	12090	24370	130	6690	6314	1542	232	244	86	100	100	0	6448	6004	1469	246	256	65	100	100	0	1.041	1.056	1.054	1.056	1.223	1.047	0.91	120	530	12660	11840	0.058	6458	6202	6082	5758	0
3	9	7		GH08677	12290	24370	140	11203	10057	3153	229	241	91	100	99	0	9018	7980	2531	244	254	65	100	97	0	1.251	1.27	1.255	1.344	2.289	1.28	0.912	156	609	19748	17564	0.323	10974	8774	9828	7736	0
3	10	7		GH08902	12490	24360	130	6463	6217	1117	221	226	55	100	100	0	6016	5706	959	236	250	189	100	100	0	1.08	1.096	1.092	1.096	1.221	1.1	0.935	120	535	12022	11466	0.111	6242	5780	5996	5470	0
3	11	7		GH09035	12680	24370	130	6996	6663	1186	224	236	185	100	100	0	4949	4757	858	233	250	211	100	100	0	1.436	1.423	1.391	1.426	1.183	1.437	0.921	120	517	11488	10963	0.522	6772	4716	6439	4524	0
3	12	7		GH09240	12870	24360	130	11406	10669	2068	225	257	257	100	100	0	7537	6993	1699	238	256	134	100	100	0	1.532	1.546	1.506	1.594	1.45	1.531	0.91	120	485	18480	17199	0.615	11181	7299	10444	6755	0
3	13	7		LD35644	13070	24370	150	7923	7564	1532	228	257	187	100	100	0	6754	6430	1309	242	258	100	100	100	0	1.182	1.186	1.174	1.187	1.149	1.196	0.903	156	483	14207	13524	0.241	7695	6512	7336	6188	0
3	14	7		LD35950	13270	24370	170	6436	6032	1252	221	249	250	100	100	0	5599	5203	1157	239	250	98	100	100	0	1.16	1.171	1.157	1.182	1.263	1.148	0.919	208	496	11575	10775	0.214	6215	5360	5811	4964	0
3	15	7		LD36125	13460	24370	140	7461	6803	3861	214	223	61	98	98	0	5506	5358	3072	235	241	59	98	96	0	1.375	1.286	1.277	1.307	2.875	1.296	0.874	156	404	12518	11712	0.459	7247	5271	6589	5123	0
3	16	7		LD36256	13640	24360	130	6305	5964	1313	218	271	413	100	100	0	4958	4575	1268	234	274	337	98	98	0	1.289	1.324	1.298	1.369	1.57	1.3	0.902	120	432	10811	10087	0.366	6087	4724	5746	4341	0
3	17	7		LD36705	13850	24370	150	8249	7796	1495	214	256	362	100	100	0	5826	5543	1042	229	259	295	100	100	0	1.436	1.427	1.425	1.426	1.195	1.464	0.91	156	570	13632	12896	0.522	8035	5597	7582	5314	0
3	18	7		LD37139	14040	24360	130	6805	6477	1290	202	211	64	100	100	0	5292	5032	990	222	228	62	100	100	0	1.302	1.305	1.304	1.305	1.191	1.306	0.921	120	516	11673	11085	0.381	6603	5070	6275	4810	0
3	19	7		LD40095	14230	24360	130	7179	6900	1502	209	220	81	100	100	0	5932	5612	1249	225	235	77	100	100	0	1.221	1.242	1.218	1.247	1.282	1.24	0.906	120	491	12677	12078	0.288	6970	5707	6691	5387	0
3	20	7		LD40483	14430	24360	140	10700	9804	2912	212	225	91	100	100	0	8066	7428	2363	231	239	60	99	98	0	1.339	1.333	1.334	1.454	2.073	1.336	0.92	156	504	18323	16789	0.421	10488	7835	9592	7197	0
3	21	7		LD40504	14620	24360	130	5566	5285	1238	214	239	216	100	100	0	4861	4503	1072	234	244	55	100	100	0	1.157	1.188	1.174	1.196	1.318	1.173	0.927	120	505	9979	9340	0.21	5352	4627	5071	4269	0
3	22	7		LD40833	14810	24360	140	9483	8285	2880	233	264	248	98	96	0	8502	7425	2551	245	274	255	98	97	0	1.12	1.121	1.109	1.084	2.125	1.128	0.902	156	695	17507	15232	0.164	9250	8257	8052	7180	0
3	1	8		LD41157	10730	24570	140	7546	6711	2242	236	251	235	98	98	0	5753	5084	1671	253	267	107	99	99	0	1.329	1.34	1.329	1.315	1.897	1.361	0.9	156	717	12810	11306	0.41	7310	5500	6475	4831	0
3	2	8		LD41365	10920	24570	120	6654	6055	2669	231	248	133	100	100	0	6325	5436	2229	250	273	149	100	100	0	1.057	1.123	1.143	1.09	1.508	1.154	0.906	120	511	12498	11010	0.08	6423	6075	5824	5186	0
3	3	8		LD43867	11120	24560	130	9112	8460	1799	231	249	91	100	100	0	7161	6552	1689	247	262	83	100	100	0	1.284	1.305	1.276	1.341	1.386	1.284	0.912	120	564	15795	14534	0.361	8881	6914	8229	6305	0
3	4	8		LD43883	11310	24570	120	7976	7343	2632	238	254	87	100	100	0	7494	6723	2506	249	265	84	100	100	0	1.068	1.097	1.108	1.11	1.701	1.096	0.906	120	510	14983	13579	0.095	7738	7245	7105	6474	0
3	5	8		LD44327	11510	24570	120	6142	5567	1837	234	245	70	100	100	0	5235	4799	1539	243	253	63	100	100	0	1.183	1.171	1.159	1.167	1.355	1.186	0.908	120	462	10900	9889	0.243	5908	4992	5333	4556	0
3	6	8		LD44732	11690	24570	130	5830	5463	1204	224	257	286	100	100	0	5764	5421	1089	246	263	183	100	100	0	1.016	1.012	1.014	1.003	1.338	1.028	0.914	120	521	11124	10414	0.023	5606	5518	5239	5175	0
3	7	8		LD45115	11900	24570	140	9636	8608	3031	221	255	283	99	97	0	7352	6655	2086	241	260	180	100	99	0	1.324	1.308	1.332	1.247	1.806	1.341	0.92	156	550	16526	14801	0.405	9415	7111	8387	6414	0
3	8	8		LD45253	12090	24560	140	9538	8510	2661	216	228	98	99	99	0	6333	5750	1856	236	243	67	100	99	0	1.529	1.504	1.49	1.553	1.93	1.513	0.91	156	519	15419	13808	0.613	9322	6097	8294	5514	0
3	9	8		LD46621	12280	24560	130	5302	4932	1267	214	234	144	100	100	0	4091	3808	1011	237	250	95	100	100	0	1.32	1.321	1.332	1.326	1.246	1.328	0.914	120	519	8942	8289	0.401	5088	3854	4718	3571	0
3	10	8		LD46714	12490	24560	140	5168	4616	1408	216	234	128	99	99	0	4215	3821	1176	237	256	193	97	96	0	1.245	1.228	1.221	1.246	1.939	1.236	0.888	156	607	8930	7984	0.316	4952	3978	4400	3584	0
3	11	8		LD46766	12680	24560	140	5297	4994	1266	218	235	185	100	99	0	5200	4833	1299	236	253	208	98	98	0	1.023	1.039	1.036	1.086	1.887	1.032	0.879	156	545	10043	9373	0.033	5079	4964	4776	4597	0
3	12	8		LD47425	12880	24560	140	6424	6047	1935	225	250	196	100	99	0	4787	4373	1443	242	261	125	98	98	0	1.364	1.409	1.43	1.465	1.862	1.42	0.919	156	543	10744	9953	0.448	6199	4545	5822	4131	0
3	13	8		LD47479	13080	24560	140	4379	4160	1227	224	242	91	100	100	0	3334	3067	993	242	255	89	97	96	0	1.344	1.393	1.368	1.483	1.824	1.375	0.923	156	508	7247	6761	0.426	4155	3092	3936	2825	0
3	14	8		LD47553	13260	24560	130	7384	6842	1769	217	251	271	100	100	0	5432	5055	1236	239	256	145	100	100	0	1.38	1.376	1.38	1.369	1.264	1.376	0.918	120	459	12360	11441	0.465	7167	5193	6625	4816	0
3	15	8		GM13193	13460	24550	150	1580	1979	1089	211	245	267	100	98	0	1313	1566	782	235	253	141	96	96	0	1.27	1.328	1.247	1.369	1.911	1.453	0.763	156	495	2447	3099	0.345	1369	1078	1768	1331	0
3	16	8		GM13209	13650	24560	160	5814	5519	1440	208	255	369	100	100	0	4564	4367	1131	231	265	301	99	99	0	1.294	1.284	1.281	1.29	1.327	1.297	0.895	208	542	9939	9447	0.372	5606	4333	5311	4136	0
3	17	8		GM13341	13840	24560	140	12466	11433	3232	197	242	373	98	98	0	10096	9309	1949	227	261	309	100	100	0	1.243	1.237	1.277	1.145	1.859	1.303	0.882	156	512	22138	20318	0.314	12269	9869	11236	9082	0
3	18	8		GM13460	14030	24550	130	2322	2254	386	193	207	98	100	100	0	2466	2408	392	224	237	151	100	100	0	0.95	0.944	0.956	0.942	1.185	0.941	0.913	120	491	4371	4245	-0.075	2129	2242	2061	2184	0
3	19	8		GM13876	14240	24560	180	2588	2596	731	201	218	109	99	99	0	2366	2367	703	227	245	148	98	96	0	1.116	1.119	1.116	1.134	1.792	1.113	0.845	256	697	4526	4535	0.158	2387	2139	2395	2140	0
3	20	8		GM14115	14430	24560	140	6268	5935	2027	201	209	71	100	99	0	6310	5947	2090	225	235	69	98	97	0	0.997	1.002	0.99	1.046	2.187	0.997	0.855	156	462	12152	11456	-0.004	6067	6085	5734	5722	0
3	21	8		LD21102	14610	24550	130	9133	8589	2062	207	239	247	100	100	0	7786	7272	1762	229	261	318	100	100	0	1.181	1.19	1.196	1.196	1.248	1.188	0.915	120	529	16483	15425	0.24	8926	7557	8382	7043	0
3	22	8		LD21207	14820	24560	140	10027	9335	2514	224	254	224	100	99	0	8330	7647	2124	244	272	275	98	98	0	1.212	1.231	1.22	1.264	1.902	1.232	0.892	156	741	17889	16514	0.278	9803	8086	9111	7403	0
3	1	9		LD21247	10730	24760	140	7933	7047	2292	230	235	68	100	99	0	6822	6107	2029	254	261	56	98	96	0	1.173	1.165	1.173	1.226	2.001	1.166	0.936	156	693	14271	12670	0.23	7703	6568	6817	5853	0
3	2	9		LD21275	10920	24760	130	9652	9117	1687	225	239	92	100	100	0	9078	8508	1582	247	260	83	100	100	0	1.067	1.076	1.079	1.077	1.132	1.07	0.932	120	516	18258	17153	0.094	9427	8831	8892	8261	0
3	3	9		LD21309	11120	24760	140	9787	8769	2633	218	237	98	100	100	0	6641	5939	1899	240	255	95	98	98	0	1.495	1.5	1.513	1.62	1.825	1.504	0.94	156	574	15970	14250	0.58	9569	6401	8551	5699	0
3	4	9		LD21347	11310	24760	140	8409	7878	2073	224	234	79	100	100	0	7818	7200	2025	238	246	64	100	99	0	1.08	1.099	1.083	1.147	1.703	1.097	0.904	156	541	15765	14616	0.111	8185	7580	7654	6962	0
3	5	9		LD21768	11510	24760	140	6045	5561	1612	228	236	83	100	100	0	4970	4513	1394	239	247	58	98	97	0	1.23	1.248	1.245	1.301	1.719	1.248	0.926	156	537	10548	9607	0.298	5817	4731	5333	4274	0
3	6	9		LD21841	11700	24760	140	5998	5523	1723	222	245	224	100	98	0	5862	5279	1724	241	258	178	96	96	0	1.028	1.052	1.049	1.119	1.921	1.042	0.942	156	540	11397	10339	0.039	5776	5621	5301	5038	0
3	7	9		LD21956	11900	24760	140	12873	11642	3299	218	240	226	100	100	0	8969	8098	2379	235	252	180	100	100	0	1.449	1.453	1.453	1.476	1.519	1.47	0.92	156	521	21389	19287	0.535	12655	8734	11424	7863	0
3	8	9		LD22082	12100	24760	140	14901	13352	4297	206	215	73	100	99	0	9110	8366	2519	228	234	46	100	100	0	1.654	1.615	1.614	1.552	1.712	1.652	0.921	156	552	23577	21284	0.726	14695	8882	13146	8138	0
3	9	9		LD22216	12290	24750	130	6298	5867	1163	201	218	142	100	100	0	4463	4146	850	233	247	97	100	100	0	1.441	1.448	1.433	1.455	1.181	1.442	0.941	120	547	10327	9579	0.527	6097	4230	5666	3913	0
3	10	9		LD22387	12480	24760	130	11786	11276	2968	203	217	101	100	100	0	11444	11095	2698	231	242	92	100	100	0	1.033	1.019	1.016	1.01	1.229	1.029	0.938	120	562	22796	21937	0.047	11583	11213	11073	10864	0
3	11	9		LD22866	12690	24760	140	9111	8783	2721	204	216	72	100	100	0	8596	7816	2507	229	235	57	100	100	0	1.065	1.131	1.13	1.154	1.74	1.129	0.912	156	541	17274	16166	0.09	8907	8367	8579	7587	0
3	12	9		LD23157	12870	24760	140	6202	5651	1699	217	232	111	99	98	0	5221	4819	1212	235	246	55	100	100	0	1.2	1.185	1.207	1.149	1.513	1.222	0.92	156	502	10971	10018	0.263	5985	4986	5434	4584	0
3	13	9		LD23505	13060	24750	130	8236	7921	1245	224	248	164	100	100	0	7452	7026	1257	242	261	130	100	100	0	1.111	1.135	1.129	1.14	1.193	1.128	0.943	120	528	15222	14481	0.152	8012	7210	7697	6784	0
3	14	9		LD23513	13260	24750	130	9748	9400	2023	218	248	260	100	100	0	7718	7422	1530	242	266	176	100	100	0	1.275	1.279	1.275	1.277	1.172	1.263	0.931	120	553	17006	16362	0.35	9530	7476	9182	7180	0
3	15	9		LD23542	13450	24750	130	5358	5109	1069	208	232	176	100	100	0	4272	3955	877	236	254	150	100	100	0	1.276	1.318	1.294	1.333	1.235	1.287	0.939	120	573	9186	8620	0.352	5150	4036	4901	3719	0
3	16	9		LD23613	13650	24760	130	9203	8667	2266	201	221	121	100	100	0	6905	6636	1478	231	243	109	100	100	0	1.349	1.322	1.33	1.305	1.272	1.362	0.927	120	541	15676	14871	0.432	9002	6674	8466	6405	0
3	17	9		GH14162	13840	24750	130	3719	3676	742	195	208	75	100	100	0	3799	3685	763	226	239	97	100	100	0	0.986	1.006	1.009	1.01	1.178	0.986	0.908	120	512	7097	6940	-0.02	3524	3573	3481	3459	0
3	18	9		GH14278	14030	24750	130	12234	11261	2921	192	216	231	100	100	0	10247	9387	2408	225	247	171	100	100	0	1.202	1.208	1.211	1.22	1.272	1.196	0.933	120	562	22064	20231	0.265	12042	10022	11069	9162	0
3	19	9		GH14313	14230	24750	130	12271	11486	2433	199	210	79	100	100	0	10887	10200	1909	227	245	135	100	100	0	1.132	1.132	1.136	1.124	1.179	1.146	0.926	120	502	22732	21260	0.179	12072	10660	11287	9973	0
3	20	9		GH14327	14430	24740	130	4436	4183	802	201	209	68	100	100	0	4067	3693	1049	226	240	122	97	97	0	1.103	1.149	1.098	1.203	1.645	1.111	0.913	120	503	8076	7449	0.141	4235	3841	3982	3467	0
3	21	9		GH14380	14620	24750	130	4906	4527	970	195	214	206	100	100	0	5071	4751	1039	221	248	314	100	100	0	0.971	0.956	0.942	0.962	1.228	0.933	0.929	120	540	9561	8862	-0.042	4711	4850	4332	4530	0
3	22	9		GH14389	14820	24750	140	4569	4324	1220	208	222	178	98	97	0	4041	3797	1059	233	245	142	98	98	0	1.145	1.155	1.155	1.15	2.16	1.163	0.907	156	717	8169	7680	0.196	4361	3808	4116	3564	0
3	1	10		GH14710	10740	24960	140	6217	5575	1850	223	232	71	98	98	0	5321	4804	1457	242	251	53	99	99	0	1.18	1.173	1.18	1.104	1.746	1.197	0.947	156	650	11073	9914	0.239	5994	5079	5352	4562	0
3	2	10		GH14739	10930	24960	140	8992	8020	3145	215	239	131	99	99	0	5451	4993	1917	237	253	91	100	100	0	1.683	1.641	1.645	1.609	1.911	1.671	0.927	156	546	13991	12561	0.751	8777	5214	7805	4756	0
3	3	10		GH14842	11120	24950	130	7814	7582	1369	216	237	143	100	100	0	7073	6690	1279	238	252	98	100	100	0	1.112	1.142	1.136	1.147	1.156	1.139	0.958	120	519	14433	13818	0.153	7598	6835	7366	6452	0
3	4	10		GH14950	11320	24960	140	3240	2950	872	217	234	133	98	97	0	2089	1966	511	241	249	70	98	97	0	1.636	1.584	1.588	1.565	1.601	1.628	0.935	156	575	4871	4458	0.71	3023	1848	2733	1725	0
3	5	10		GH01077	11510	24950	130	8314	7839	1704	215	229	89	100	100	0	7069	6825	1545	240	248	59	100	100	0	1.186	1.158	1.144	1.165	1.217	1.139	0.947	120	519	14928	14209	0.246	8099	6829	7624	6585	0
3	6	10		GH01093	11710	24960	120	1686	3793	3739	213	223	82	100	95	0	985	3152	3049	240	244	54	99	95	0	1.977	1.229	1.189	1.277	1.998	1.25	0.847	120	477	2218	6492	0.983	1473	745	3580	2912	0
3	7	10		GH01761	11900	24950	140	5801	5245	1681	214	225	139	99	98	0	5950	5236	1862	233	245	97	98	96	0	0.977	1.006	0.993	1.103	2.042	0.987	0.942	156	536	11304	10034	-0.033	5587	5717	5031	5003	0
3	8	10		GH01880	12090	24960	130	9182	8416	2164	207	226	161	100	100	0	7204	6858	1371	226	243	107	100	100	0	1.286	1.238	1.261	1.214	1.221	1.288	0.944	120	508	15953	14841	0.363	8975	6978	8209	6632	0
3	9	10		GH02265	12280	24950	130	4920	4507	1177	202	219	116	100	100	0	3713	3400	889	223	240	80	100	100	0	1.352	1.355	1.363	1.365	1.254	1.356	0.942	120	585	8208	7482	0.435	4718	3490	4305	3177	0
3	10	10		GH02377	12490	24950	130	8364	7687	1650	198	211	73	100	100	0	6786	6412	1409	224	234	61	100	100	0	1.244	1.21	1.23	1.212	1.152	1.212	0.949	120	598	14728	13677	0.315	8166	6562	7489	6188	0
3	11	10		GH02452	12680	24950	130	5825	5535	1045	196	204	55	100	100	0	5358	5117	1056	227	232	50	100	100	0	1.097	1.092	1.082	1.104	1.226	1.074	0.928	120	499	10760	10229	0.134	5629	5131	5339	4890	0
3	12	10		GH02677	12880	24950	140	10573	9583	3424	206	223	127	98	98	0	9925	8975	3245	230	241	64	100	99	0	1.069	1.072	1.074	1.057	2.026	1.071	0.934	156	531	20062	18122	0.097	10367	9695	9377	8745	0
3	13	10		GH03511	13070	24950	130	11601	10764	2638	217	243	182	100	100	0	9011	8426	2131	238	263	146	100	100	0	1.298	1.288	1.273	1.302	1.299	1.283	0.931	120	546	20157	18735	0.376	11384	8773	10547	8188	0
3	14	10		GH03691	13260	24940	130	6815	6604	1331	218	253	343	100	100	0	5989	5610	1218	243	261	143	99	99	0	1.148	1.19	1.184	1.229	1.496	1.185	0.934	120	582	12343	11753	0.199	6597	5746	6386	5367	0
3	15	10		GH03852	13460	24950	130	8381	8161	1650	210	240	338	100	100	0	9141	8938	1690	238	255	156	100	100	0	0.918	0.914	0.924	0.911	1.162	0.91	0.935	120	595	17074	16651	-0.124	8171	8903	7951	8700	0
3	16	10		GH04046	13660	24950	120	6800	6676	1404	203	221	209	100	100	0	6277	6086	1233	232	234	42	100	100	0	1.091	1.106	1.116	1.105	1.177	1.095	0.941	120	497	12642	12327	0.126	6597	6045	6473	5854	0
3	17	10		GH04113	13850	24950	140	7952	7254	2541	198	216	193	98	97	0	6079	5738	1959	227	237	89	100	100	0	1.325	1.28	1.282	1.217	1.948	1.296	0.914	156	611	13606	12567	0.406	7754	5852	7056	5511	0
3	18	10		GH04404	14050	24940	120	7243	6770	2197	196	215	231	100	100	0	7947	7359	2234	226	234	72	100	100	0	0.913	0.922	0.936	0.925	1.437	0.925	0.923	120	514	14768	13707	-0.132	7047	7721	6574	7133	0
3	19	10		GH22790	14240	24940	130	8217	8205	1602	209	229	95	100	100	0	7521	7191	1533	238	254	84	100	99	0	1.1	1.15	1.145	1.185	1.544	1.139	0.931	120	547	15291	14949	0.137	8008	7283	7996	6953	0
3	20	10		GH22838	14430	24940	130	10254	9840	1903	212	229	97	100	100	0	8333	7835	1814	232	256	136	100	99	0	1.24	1.266	1.26	1.302	1.395	1.24	0.934	120	560	18143	17231	0.31	10042	8101	9628	7603	0
3	21	10		GH22841	14630	24940	140	9232	8433	2408	192	200	84	100	100	0	7945	7247	2305	218	237	230	96	95	0	1.17	1.172	1.174	1.314	2.103	1.157	0.929	156	531	16767	15270	0.226	9040	7727	8241	7029	0
3	22	10		GH22922	14810	24940	130	5166	4755	1069	199	218	199	100	100	0	5162	4883	1082	226	247	222	100	99	0	1.006	0.978	0.972	0.987	1.333	0.981	0.939	120	572	9903	9213	0.009	4967	4936	4556	4657	0
3	1	11		GH22984	10730	25150	140	5185	4848	1358	214	218	55	100	100	0	6558	5940	1787	234	240	46	100	98	0	0.786	0.812	0.807	0.888	2.016	0.795	0.908	156	670	11295	10340	-0.347	4971	6324	4634	5706	0
3	2	11		GH23019	10910	25150	130	9809	9402	2095	198	223	200	100	100	0	7522	7293	1582	225	243	201	100	100	0	1.317	1.302	1.309	1.3	1.173	1.313	0.913	120	487	16908	16272	0.397	9611	7297	9204	7068	0
3	3	11		GH23626	11110	25150	130	6882	6498	1419	208	243	223	100	100	0	6763	6479	1357	231	255	199	100	100	0	1.022	1.007	0.986	1.003	1.167	0.99	0.924	120	566	13206	12538	0.031	6674	6532	6290	6248	0
3	4	11		GH23732	11310	25150	130	9977	9413	1683	215	229	120	100	100	0	6745	6413	1201	238	245	62	100	100	0	1.5	1.49	1.48	1.494	1.16	1.494	0.928	120	522	16269	15373	0.585	9762	6507	9198	6175	0
3	5	11		GH23838	11510	25150	140	8526	7445	2619	210	222	77	99	98	0	8077	7089	2487	238	245	60	97	96	0	1.061	1.056	1.054	1.062	2.206	1.054	0.929	156	553	16155	14086	0.085	8316	7839	7235	6851	0
3	6	11		GH23891	11700	25150	140	6957	6226	2107	210	218	62	100	98	0	6240	5620	1947	236	241	49	100	98	0	1.124	1.117	1.117	1.163	2.157	1.119	0.906	156	537	12751	11400	0.168	6747	6004	6016	5384	0
3	7	11		GH23955	11900	25150	140	8895	8225	2474	219	243	191	100	100	0	7086	6486	1908	240	255	108	99	98	0	1.267	1.282	1.313	1.329	1.691	1.305	0.911	156	576	15522	14252	0.342	8676	6846	8006	6246	0
3	8	11		GH24078	12100	25140	130	14525	14147	3211	210	240	207	100	100	0	11865	11354	2564	231	252	117	100	100	0	1.23	1.253	1.235	1.254	1.214	1.249	0.923	120	544	25949	25060	0.299	14315	11634	13937	11123	0
3	9	11		GH24669	12290	25140	130	7162	6576	1686	203	215	94	100	100	0	6635	6282	1587	223	236	67	100	100	0	1.085	1.052	1.045	1.06	1.28	1.034	0.937	120	548	13371	12432	0.118	6959	6412	6373	6059	0
3	10	11		GH24702	12480	25150	130	7506	7090	1549	196	204	50	100	100	0	5349	5041	1023	223	231	53	100	100	0	1.426	1.431	1.453	1.427	1.155	1.486	0.919	120	557	12436	11712	0.512	7310	5126	6894	4818	0
3	11	11		GH25014	12690	25140	140	4645	4376	1089	196	203	50	100	100	0	4906	4594	1367	230	235	51	98	98	0	0.951	0.958	0.939	1.059	1.864	0.931	0.928	156	572	9125	8544	-0.072	4449	4676	4180	4364	0
3	12	11		GH25251	12860	25140	130	3944	3734	776	199	214	114	100	100	0	4578	4264	925	229	249	187	100	100	0	0.861	0.876	0.88	0.884	1.258	0.87	0.932	120	537	8094	7570	-0.216	3745	4349	3535	4035	0
3	13	11		GH25390	13070	25140	130	8009	7451	1676	199	221	138	100	100	0	6015	5570	1328	231	249	158	100	100	0	1.35	1.358	1.326	1.366	1.226	1.342	0.908	120	574	13594	12591	0.433	7810	5784	7252	5339	0
3	14	11		GH25507	13260	25140	130	7628	7365	1525	207	237	335	100	100	0	6683	6499	1253	237	251	140	100	100	0	1.151	1.143	1.14	1.14	1.135	1.151	0.917	120	596	13867	13420	0.203	7421	6446	7158	6262	0
3	15	11		GH26270	13460	25140	130	7194	6737	1288	210	228	324	100	100	0	6167	5785	1194	234	241	72	100	100	0	1.177	1.176	1.171	1.182	1.188	1.159	0.927	120	546	12917	12078	0.235	6984	5933	6527	5551	0
3	16	11		GH26380	13640	25140	130	7149	6967	1791	198	228	260	100	100	0	7439	7381	1853	229	257	323	100	100	0	0.964	0.946	0.95	0.947	1.266	0.939	0.895	120	557	14161	13921	-0.053	6951	7210	6769	7152	0
3	17	11		GH26458	13850	25140	130	1490	1502	399	197	230	281	100	96	0	1460	1471	422	228	256	321	97	90	0	1.05	1.05	1.028	1.073	1.444	1.049	0.818	120	560	2525	2548	0.07	1293	1232	1305	1243	0
3	18	11		GH26613	14040	25140	120	9465	9010	1967	198	209	126	100	100	0	9441	8995	1878	230	237	53	100	100	0	1.006	1.005	1	1.002	1.191	1.005	0.927	120	513	18478	17577	0.009	9267	9211	8812	8765	0
3	19	11		GH26628	14240	25140	140	8947	8079	2753	217	242	103	100	100	0	7468	6639	2273	242	266	90	100	100	0	1.208	1.229	1.2	1.247	1.748	1.237	0.922	156	604	15956	14259	0.273	8730	7226	7862	6397	0
3	20	11		GH26663	14430	25130	130	4387	4175	962	210	235	103	100	100	0	3776	3625	853	237	269	243	100	100	0	1.18	1.17	1.172	1.177	1.255	1.159	0.891	120	519	7716	7353	0.239	4177	3539	3965	3388	0
3	21	11		LD35138	14630	25140	170	7834	7452	1726	192	205	83	100	100	0	7343	6932	1574	223	242	224	100	100	0	1.073	1.082	1.09	1.082	1.197	1.087	0.904	208	578	14762	13969	0.102	7642	7120	7260	6709	0
3	22	11		LD35174	14820	25140	150	4480	4338	760	198	215	179	100	100	0	3803	3739	634	226	244	200	100	100	0	1.197	1.178	1.179	1.178	1.171	1.183	0.903	156	698	7859	7653	0.26	4282	3577	4140	3513	0
3	1	12		LD35228	10730	25350	140	5069	4703	1428	215	225	114	99	98	0	4710	4388	1107	234	242	58	99	99	0	1.084	1.08	1.1	1.031	1.402	1.108	0.944	156	708	9330	8642	0.117	4854	4476	4488	4154	0
3	2	12		LD35238	10920	25340	130	5997	5968	1403	198	227	252	100	100	0	4477	4324	1037	226	253	253	100	100	0	1.364	1.408	1.404	1.416	1.188	1.398	0.945	120	505	10050	9868	0.448	5799	4251	5770	4098	0
3	3	12		LD35279	11110	25340	150	4181	3976	894	200	251	316	100	100	0	3454	3281	735	229	278	336	100	100	0	1.234	1.237	1.241	1.238	1.144	1.237	0.942	156	593	7206	6828	0.304	3981	3225	3776	3052	0
3	4	12		LD35296	11310	25340	140	8360	7794	2161	204	239	230	100	100	0	7925	7229	2225	233	266	259	96	96	0	1.06	1.085	1.076	1.217	2.078	1.07	0.944	156	546	15848	14586	0.085	8156	7692	7590	6996	0
3	5	12		LD36162	11510	25350	140	8870	8197	2783	199	206	57	100	100	0	5202	4809	1584	229	236	55	100	100	0	1.744	1.746	1.739	1.717	1.631	1.767	0.946	156	512	13644	12578	0.802	8671	4973	7998	4580	0
3	6	12		LD36304	11700	25340	130	7806	7348	1708	208	215	65	100	100	0	8376	7759	1935	232	242	70	100	100	0	0.933	0.949	0.95	0.96	1.303	0.936	0.95	120	502	15742	14667	-0.1	7598	8144	7140	7527	0
3	7	12		LD36410	11890	25340	130	8079	7171	3949	227	246	161	100	100	0	6004	5004	2793	250	260	75	100	100	0	1.365	1.461	1.444	1.5	1.53	1.454	0.932	120	557	13606	11698	0.448	7852	5754	6944	4754	0
3	8	12		LD36415	12100	25340	130	9171	8864	1518	218	238	163	100	100	0	7620	7255	1275	244	256	75	100	100	0	1.214	1.233	1.229	1.237	1.175	1.221	0.956	120	574	16329	15657	0.28	8953	7376	8646	7011	0
3	9	12		LD36501	12290	25340	140	7883	7309	1879	202	208	53	100	100	0	5815	5384	1399	230	235	46	100	100	0	1.375	1.379	1.371	1.386	1.406	1.385	0.944	156	563	13266	12261	0.46	7681	5585	7107	5154	0
3	10	12		LD36616	12480	25340	140	8452	7936	1977	197	206	73	99	98	0	6232	5845	1490	227	235	84	98	96	0	1.375	1.378	1.387	1.402	2.248	1.393	0.907	156	557	14260	13357	0.459	8255	6005	7739	5618	0
3	11	12		LD37115	12680	25340	140	5721	5325	1380	201	208	73	100	100	0	5579	5038	1480	230	234	63	98	97	0	1.032	1.066	1.048	1.139	1.848	1.046	0.955	156	581	10869	9932	0.045	5520	5349	5124	4808	0
3	12	12		LD37170	12870	25340	110	1333	3749	3787	206	214	79	100	93	0	1413	3181	3036	238	247	135	96	68	0	0.959	1.204	1.188	1.179	1.942	1.244	0.871	80	456	2302	6486	-0.06	1127	1175	3543	2943	0
3	13	12		LD37206	13070	25340	140	7713	7064	1851	197	207	80	100	100	0	6882	6193	1698	231	237	68	100	100	0	1.13	1.152	1.141	1.165	1.431	1.151	0.937	156	620	14167	12829	0.176	7516	6651	6867	5962	0
3	14	12		LD37241	13260	25340	130	11400	10698	2018	196	212	142	100	100	0	8514	8086	1726	228	244	154	100	100	0	1.352	1.336	1.321	1.356	1.312	1.308	0.943	120	538	19490	18360	0.435	11204	8286	10502	7858	0
3	15	12		LD37277	13460	25340	140	8367	7786	2400	195	210	136	98	97	0	6397	6042	1725	229	246	148	99	99	0	1.325	1.306	1.306	1.213	2.049	1.331	0.929	156	594	14340	13404	0.406	8172	6168	7591	5813	0
3	16	12		LD37516	13650	25340	140	6869	6410	1705	194	210	172	99	98	0	6402	5955	1398	228	253	314	100	99	0	1.081	1.085	1.1	1.047	1.703	1.099	0.909	156	589	12849	11943	0.113	6675	6174	6216	5727	0
3	17	12		LD38226	13850	25330	130	7646	7401	1353	199	208	119	100	100	0	5685	5480	1010	228	234	59	100	100	0	1.365	1.371	1.371	1.376	1.239	1.367	0.943	120	584	12904	12454	0.449	7447	5457	7202	5252	0
3	18	12		LD38333	14040	25330	130	11190	10590	2329	202	212	123	100	100	0	11091	10475	2400	228	237	76	100	100	0	1.012	1.014	1.019	1.02	1.179	0.997	0.953	120	546	21851	20635	0.017	10988	10863	10388	10247	0
3	19	12		LD38432	14230	25330	130	8104	7650	1826	204	217	75	100	100	0	6729	6408	1631	232	246	80	100	100	0	1.216	1.206	1.188	1.222	1.28	1.188	0.949	120	544	14397	13622	0.282	7900	6497	7446	6176	0
3	20	12		LD38553	14420	25330	130	3850	3611	742	198	215	84	100	100	0	2669	2508	526	230	246	100	100	100	0	1.497	1.498	1.484	1.511	1.246	1.488	0.946	120	564	6091	5691	0.582	3652	2439	3413	2278	0
3	21	12		LD38576	14630	25330	140	6122	5768	1388	189	198	69	100	100	0	5947	5550	1529	224	234	91	96	96	0	1.037	1.048	1.034	1.126	1.752	1.022	0.938	156	519	11656	10905	0.052	5933	5723	5579	5326	0
3	22	12		LD38670	14820	25330	150	7125	6774	1232	190	195	47	100	100	0	6012	5582	1353	225	229	41	100	99	0	1.198	1.229	1.198	1.304	1.621	1.206	0.918	156	720	12722	11941	0.261	6935	5787	6584	5357	0
3	1	13		LP03286	10720	25540	130	7901	7633	1601	222	252	299	100	100	0	6953	6691	1439	242	272	296	100	100	0	1.144	1.149	1.146	1.153	1.2	1.139	0.934	120	615	14390	13860	0.194	7679	6711	7411	6449	0
3	2	13		LP03459	10920	25530	130	4063	3984	752	201	247	359	100	100	0	4176	4051	788	232	274	346	100	100	0	0.979	0.991	0.984	0.993	1.16	0.975	0.939	120	560	7806	7602	-0.03	3862	3944	3783	3819	0
3	3	13		LP03649	11120	25540	140	9017	8325	2230	199	237	279	100	100	0	8276	7557	2167	230	269	286	99	98	0	1.096	1.109	1.092	1.148	1.631	1.103	0.927	156	573	16864	15453	0.132	8818	8046	8126	7327	0
3	4	13		LP03829	11320	25540	140	7714	7093	1695	196	224	223	100	100	0	4600	4182	1212	226	257	252	96	96	0	1.719	1.743	1.704	1.844	1.723	1.735	0.921	156	528	11892	10853	0.781	7518	4374	6897	3956	0
3	5	13		LP04383	11510	25540	140	4823	4705	1144	190	197	56	100	100	0	3984	3813	1134	224	230	48	98	98	0	1.232	1.258	1.218	1.397	2.012	1.231	0.915	156	504	8393	8104	0.301	4633	3760	4515	3589	0
3	6	13		LP04941	11700	25540	140	6837	6584	1695	193	201	63	100	100	0	5345	4931	1487	222	232	68	98	97	0	1.297	1.357	1.346	1.44	1.766	1.339	0.917	156	553	11767	11100	0.375	6644	5123	6391	4709	0
3	7	13		LP07340	11900	25530	130	7376	7158	1465	209	222	113	100	100	0	6899	6602	1291	234	248	87	100	100	0	1.075	1.091	1.094	1.091	1.195	1.091	0.943	120	545	13832	13317	0.105	7167	6665	6949	6368	0
3	8	13		LP07668	12090	25530	130	5984	5774	1216	212	221	79	100	100	0	4858	4695	923	239	250	83	100	100	0	1.25	1.248	1.241	1.244	1.163	1.241	0.947	120	547	10391	10018	0.321	5772	4619	5562	4456	0
3	9	13		LP07906	12280	25530	130	7678	7256	1456	211	230	170	100	100	0	8004	7611	1663	237	260	196	100	100	0	0.961	0.955	0.941	0.967	1.231	0.94	0.953	120	535	15234	14419	-0.057	7467	7767	7045	7374	0
3	10	13		LP08070	12480	25530	130	4631	4446	1037	210	252	263	100	100	0	4654	4364	955	235	279	292	100	100	0	1	1.026	1.025	1.023	1.19	1.012	0.941	120	554	8840	8365	0.001	4421	4419	4236	4129	0
3	11	13		LP08544	12680	25540	140	8404	7613	3036	213	241	205	98	98	0	8174	7280	2779	234	262	216	100	99	0	1.032	1.05	1.038	1.022	1.918	1.058	0.917	156	609	16131	14446	0.045	8191	7940	7400	7046	0
3	12	13		LP08674	12870	25530	130	11926	10820	2726	215	242	245	100	100	0	8395	7734	1854	241	260	192	100	100	0	1.436	1.415	1.43	1.416	1.238	1.423	0.943	120	578	19865	18098	0.522	11711	8154	10605	7493	0
3	13	13		LP10272	13070	25530	140	4824	4553	1436	206	235	243	99	98	0	4424	4159	1371	238	258	191	96	95	0	1.103	1.109	1.086	1.186	1.921	1.101	0.936	156	593	8804	8268	0.142	4618	4186	4347	3921	0
3	14	13		LP10922	13260	25530	130	8733	8092	1823	198	218	151	100	100	0	7197	6881	1532	231	249	151	100	100	0	1.225	1.187	1.188	1.188	1.151	1.164	0.936	120	562	15501	14544	0.293	8535	6966	7894	6650	0
3	15	13		LP11035	13460	25530	110	2339	5033	5004	197	207	82	100	100	0	1116	3966	4018	233	242	71	100	97	0	2.426	1.295	1.302	1.345	2.207	1.284	0.89	80	427	3025	8569	1.278	2142	883	4836	3733	0
3	16	13		LP11159	13640	25530	140	5358	5010	1547	198	201	42	100	100	0	5596	5247	1743	233	235	45	97	96	0	0.962	0.96	0.971	1.016	1.88	0.949	0.925	156	604	10523	9826	-0.056	5160	5363	4812	5014	0
3	17	13		SD01032	13860	25530	110	2795	5374	4978	204	208	48	100	100	0	2269	4160	3738	233	238	60	100	100	0	1.273	1.317	1.287	1.206	2.213	1.347	0.891	80	481	4627	9097	0.348	2591	2036	5170	3927	0
3	18	13		SD01193	14040	25530	140	7538	6946	2444	203	207	52	99	98	0	8163	7491	2661	228	236	73	99	97	0	0.924	0.928	0.914	0.947	2.22	0.926	0.928	156	614	15270	14006	-0.113	7335	7935	6743	7263	0
3	19	13		SD01637	14230	25530	130	10772	10549	2566	201	210	73	100	100	0	8692	8466	1930	230	238	65	100	100	0	1.249	1.256	1.259	1.252	1.229	1.27	0.927	120	542	19033	18584	0.321	10571	8462	10348	8236	0
3	20	13		SD01736	14430	25530	140	6116	5840	1911	200	215	101	99	98	0	4504	4254	1174	229	247	121	100	100	0	1.384	1.401	1.423	1.314	1.627	1.463	0.917	156	591	10191	9665	0.469	5916	4275	5640	4025	0
3	21	13		SD01812	14620	25530	140	4959	4582	1464	193	206	90	100	99	0	4248	3952	1219	223	235	96	96	96	0	1.184	1.177	1.193	1.2	2.021	1.187	0.92	156	580	8791	8118	0.244	4766	4025	4389	3729	0
3	22	13		SD02086	14820	25530	130	6146	5885	1120	191	200	55	100	100	0	5399	5176	897	223	228	42	100	100	0	1.151	1.15	1.149	1.147	1.187	1.169	0.921	120	643	11131	10647	0.202	5955	5176	5694	4953	0
3	1	14		SD02116	10740	25730	140	6802	6116	1907	217	245	264	100	99	0	5714	5225	1686	248	275	277	95	95	0	1.205	1.185	1.181	1.23	1.601	1.179	0.943	156	706	12051	10876	0.269	6585	5466	5899	4977	0
3	2	14		SD02216	10920	25730	130	8460	7807	1874	199	214	106	100	100	0	7162	6551	1543	232	244	75	100	100	0	1.192	1.204	1.2	1.203	1.164	1.188	0.941	120	558	15191	13927	0.253	8261	6930	7608	6319	0
3	3	14		GH14073	11130	25740	140	5910	5600	2040	195	209	104	98	98	0	6184	5842	1951	225	236	60	99	99	0	0.959	0.962	0.96	0.922	1.659	0.972	0.926	156	555	11674	11022	-0.06	5715	5959	5405	5617	0
3	4	14		GH14470	11310	25730	130	6475	6163	1297	194	213	147	100	100	0	7790	7413	1566	226	242	100	100	100	0	0.83	0.831	0.822	0.832	1.188	0.81	0.936	120	516	13845	13156	-0.268	6281	7564	5969	7187	0
3	5	14		GH14812	11520	25730	130	10075	9626	2328	193	210	143	100	100	0	8190	7694	1941	224	236	95	100	100	0	1.241	1.263	1.26	1.281	1.328	1.25	0.938	120	531	17848	16903	0.311	9882	7966	9433	7470	0
3	6	14		GH15213	11700	25730	130	9084	8851	2029	186	191	46	100	100	0	6909	6777	1496	216	220	38	100	100	0	1.329	1.321	1.314	1.319	1.173	1.316	0.939	120	504	15591	15226	0.411	8898	6693	8665	6561	0
3	7	14		GH15921	11900	25730	140	2825	2645	716	186	193	67	100	100	0	2442	2364	580	218	227	75	100	100	0	1.187	1.146	1.187	1.133	1.444	1.164	0.926	156	584	4863	4605	0.247	2639	2224	2459	2146	0
3	8	14		GH16191	12100	25730	140	4402	4234	1300	196	206	79	100	100	0	4429	4046	1342	226	236	80	97	96	0	1.001	1.057	1.051	1.169	1.96	1.037	0.923	156	556	8409	7858	0.001	4206	4203	4038	3820	0
3	9	14		GH18717	12290	25730	140	6984	6281	2098	214	230	164	100	99	0	5554	5110	1623	236	258	187	100	100	0	1.273	1.245	1.269	1.215	1.676	1.264	0.923	156	584	12088	10941	0.348	6770	5318	6067	4874	0
3	10	14		GH19329	12480	25730	120	11021	10013	3282	223	238	149	100	100	0	10228	9290	3061	240	261	168	100	100	0	1.081	1.082	1.09	1.096	1.291	1.08	0.942	120	531	20786	18840	0.112	10798	9988	9790	9050	0
3	11	14		GH19483	12680	25730	130	8868	8177	1909	223	231	76	100	100	0	7291	6848	1678	244	249	49	100	100	0	1.227	1.204	1.195	1.211	1.206	1.193	0.925	120	561	15692	14558	0.295	8645	7047	7954	6604	0
3	12	14		GH19628	12880	25740	120	5717	5306	1547	225	242	132	100	100	0	5299	5064	1430	254	265	124	100	100	0	1.089	1.056	1.071	1.055	1.321	1.061	0.935	120	504	10537	9891	0.122	5492	5045	5081	4810	0
3	13	14		GH19655	13070	25730	130	5582	5283	1176	222	233	74	100	100	0	6000	5640	1305	250	255	55	100	100	0	0.932	0.939	0.934	0.945	1.234	0.925	0.926	120	524	11110	10451	-0.101	5360	5750	5061	5390	0
3	14	14		GH19849	13260	25720	130	9459	9074	1750	220	236	106	100	100	0	5257	5029	912	245	256	74	100	100	0	1.843	1.851	1.845	1.848	1.137	1.843	0.952	120	575	14251	13638	0.882	9239	5012	8854	4784	0
3	15	14		GH23975	13470	25730	140	5155	4850	1386	207	220	85	100	99	0	4743	4374	1288	240	249	57	100	99	0	1.099	1.123	1.125	1.135	1.5	1.116	0.929	156	634	9451	8777	0.136	4948	4503	4643	4134	0
3	16	14		GH24192	13660	25730	140	7717	7014	2244	206	211	48	100	100	0	6999	6257	1893	238	255	337	98	98	0	1.111	1.131	1.16	1.106	1.904	1.136	0.909	156	563	14272	12827	0.152	7511	6761	6808	6019	0
3	17	14		GH24644	13840	25730	130	12052	11824	2210	212	223	125	100	100	0	5666	5453	1005	240	257	347	100	100	0	2.182	2.228	2.237	2.232	1.177	2.293	0.895	120	530	17266	16825	1.126	11840	5426	11612	5213	0
3	18	14		GH25366	14030	25720	130	4938	4658	923	210	224	130	100	100	0	3588	3407	714	236	242	56	100	100	0	1.411	1.403	1.391	1.414	1.186	1.392	0.941	120	543	8080	7619	0.496	4728	3352	4448	3171	0
3	19	14		GH25466	14230	25720	130	4747	4495	1003	208	219	80	100	100	0	3999	3774	818	233	245	74	100	100	0	1.205	1.211	1.193	1.213	1.213	1.199	0.94	120	557	8305	7828	0.269	4539	3766	4287	3541	0
3	20	14		GH25629	14420	25720	130	8934	8289	2005	206	234	223	100	100	0	6724	6088	1540	231	259	196	100	100	0	1.344	1.38	1.364	1.392	1.223	1.357	0.942	120	562	15221	13940	0.427	8728	6493	8083	5857	0
3	21	14		GH26355	14620	25720	130	6581	6179	1396	201	240	265	100	100	0	4426	4054	867	227	257	212	100	100	0	1.519	1.562	1.548	1.562	1.192	1.563	0.93	120	570	10579	9805	0.604	6380	4199	5978	3827	0
3	22	14		GH26763	14830	25720	130	6469	6060	1175	202	221	150	100	100	0	4989	4698	913	231	242	97	100	100	0	1.317	1.311	1.293	1.313	1.172	1.298	0.948	120	677	11025	10325	0.397	6267	4758	5858	4467	0
3	1	15		GH27220	10730	25930	140	8368	7457	2530	219	237	132	99	99	0	7911	7094	2378	244	255	63	100	100	0	1.063	1.057	1.05	1.043	1.654	1.06	0.923	156	743	15816	14088	0.088	8149	7667	7238	6850	0
3	2	15		GH27479	10930	25930	130	5847	5532	1452	204	222	112	100	100	0	5818	5471	1547	236	247	66	100	100	0	1.011	1.018	1.006	1.038	1.292	1.006	0.918	120	543	11225	10563	0.016	5643	5582	5328	5235	0
3	3	15		GH27912	11120	25930	140	6278	5979	1756	197	211	105	100	100	0	6861	6316	2086	229	238	60	100	97	0	0.917	0.95	0.931	1.061	2.023	0.928	0.929	156	553	12713	11869	-0.125	6081	6632	5782	6087	0
3	4	15		GH28796	11320	25930	140	7447	6977	2449	198	214	143	98	98	0	7365	6541	2478	225	241	100	100	98	0	1.015	1.073	1.062	1.093	1.975	1.057	0.93	156	519	14389	13095	0.022	7249	7140	6779	6316	0
3	5	15		GH01562	11510	25930	140	3255	3026	919	196	214	144	98	97	0	3064	2879	736	224	236	94	99	99	0	1.077	1.066	1.083	1.031	1.535	1.098	0.909	156	535	5899	5485	0.107	3059	2840	2830	2655	0
3	6	15		GH02495	11710	25930	140	6112	5794	1691	193	200	61	100	99	0	4912	4528	1302	219	225	45	100	99	0	1.261	1.3	1.3	1.268	1.587	1.313	0.938	156	494	10612	9910	0.335	5919	4693	5601	4309	0
3	7	15		GH05702	11890	25930	140	6627	6236	1992	189	194	46	100	99	0	5717	5411	1498	218	222	36	100	100	0	1.171	1.164	1.163	1.102	1.614	1.193	0.923	156	502	11937	11240	0.227	6438	5499	6047	5193	0
3	8	15		GH06435	12100	25930	140	3792	3542	1004	197	210	130	98	96	0	3680	3467	929	226	236	99	99	98	0	1.041	1.032	1.05	0.98	1.686	1.033	0.921	156	531	7049	6586	0.058	3595	3454	3345	3241	0
3	9	15		GH06759	12280	25920	130	6064	5952	1412	215	237	210	100	100	0	5155	5060	1125	240	257	139	100	100	0	1.19	1.19	1.196	1.189	1.16	1.202	0.944	120	545	10764	10557	0.251	5849	4915	5737	4820	0
3	10	15		GH07949	12490	25920	100	8172	7123	3313	221	231	142	98	96	0	6920	5713	2756	245	256	109	100	96	0	1.191	1.262	1.251	1.383	1.848	1.255	0.927	80	450	14626	12370	0.252	7951	6675	6902	5468	0
3	11	15		GH14260	12680	25920	130	7126	6872	1201	220	226	56	100	100	0	6868	6568	1150	246	250	46	100	100	0	1.043	1.052	1.063	1.053	1.132	1.043	0.941	120	568	13528	12974	0.061	6906	6622	6652	6322	0
3	12	15		GH14524	12880	25920	140	3804	3810	989	219	227	65	100	100	0	3172	3018	926	241	248	48	99	99	0	1.223	1.293	1.253	1.367	1.518	1.26	0.912	156	545	6516	6368	0.291	3585	2931	3591	2777	0
3	13	15		GH16917	13070	25920	140	10229	9424	2319	227	233	66	100	100	0	7014	6457	1742	245	250	49	100	99	0	1.478	1.481	1.475	1.543	1.554	1.484	0.926	156	547	16771	15409	0.563	10002	6769	9197	6212	0
3	14	15		GH20973	13270	25930	140	5868	5213	1870	225	235	90	99	98	0	4423	4077	1386	246	255	59	100	100	0	1.351	1.302	1.298	1.234	1.86	1.326	0.905	156	616	9820	8819	0.434	5643	4177	4988	3831	0
3	15	15		GH21048	13460	25930	130	9521	9001	1850	213	221	66	100	100	0	7777	7177	1782	245	252	55	100	100	0	1.236	1.268	1.246	1.294	1.277	1.237	0.923	120	543	16840	15720	0.305	9308	7532	8788	6932	0
3	16	15		GH22607	13660	25930	130	6050	5552	1555	207	211	53	100	100	0	5263	4847	1251	239	255	343	100	100	0	1.163	1.16	1.147	1.152	1.257	1.186	0.918	120	543	10867	9953	0.218	5843	5024	5345	4608	0
3	17	15		GH27858	13850	25920	140	6683	6176	2109	213	228	135	98	97	0	6754	6182	2100	241	260	330	96	96	0	0.993	1.004	0.997	0.993	2.132	0.998	0.885	156	608	12983	11904	-0.01	6470	6513	5963	5941	0
3	18	15		GH28578	14050	25910	130	9029	8622	1618	213	225	91	100	100	0	5663	5399	1283	241	252	85	99	99	0	1.626	1.63	1.605	1.715	1.597	1.606	0.926	120	561	14238	13567	0.701	8816	5422	8409	5158	0
3	19	15		GM13608	14230	25910	130	9049	8377	1957	213	241	236	100	100	0	6389	5815	1558	241	264	210	100	100	0	1.437	1.465	1.437	1.5	1.328	1.443	0.935	120	596	14984	13738	0.523	8836	6148	8164	5574	0
3	20	15		LD21771	14440	25920	130	9723	9034	2003	213	252	307	100	100	0	7602	7141	1655	239	274	265	100	100	0	1.292	1.278	1.278	1.286	1.228	1.273	0.919	120	578	16873	15723	0.369	9510	7363	8821	6902	0
3	21	15		LD22971	14630	25920	140	5701	5249	1548	205	230	194	98	98	0	4660	4302	1279	231	247	112	100	100	0	1.241	1.239	1.238	1.235	1.757	1.25	0.901	156	595	9925	9115	0.311	5496	4429	5044	4071	0
3	22	15		LD23667	14820	25920	140	4921	4810	1333	206	222	143	100	100	0	4039	3856	1121	230	243	94	96	96	0	1.238	1.27	1.259	1.261	1.719	1.279	0.9	156	737	8524	8230	0.308	4715	3809	4604	3626	0
3	1	16		LD30822	10720	26120	130	7300	6886	1587	223	249	194	100	100	0	6914	6499	1482	244	265	179	100	100	0	1.061	1.065	1.083	1.069	1.176	1.07	0.941	120	665	13747	12918	0.085	7077	6670	6663	6255	0
3	2	16		LD31422	10930	26120	130	4233	4131	799	214	242	202	100	100	0	4108	4025	779	243	263	186	100	100	0	1.04	1.036	1.038	1.036	1.181	1.036	0.938	120	609	7884	7699	0.056	4019	3865	3917	3782	0
3	3	16		LD32660	11130	26130	130	6590	6048	2123	206	217	60	100	100	0	5737	5393	1729	239	244	48	100	100	0	1.161	1.133	1.125	1.12	1.249	1.171	0.916	120	523	11882	10996	0.216	6384	5498	5842	5154	0
3	4	16		LD34464	11310	26120	140	4209	4167	1139	211	221	63	100	100	0	3220	3079	910	235	241	51	99	97	0	1.339	1.391	1.369	1.519	1.975	1.386	0.915	156	538	6983	6800	0.422	3998	2985	3956	2844	0
3	5	16		LD35151	11510	26120	140	7646	7223	1976	222	231	69	100	100	0	5836	5287	1582	242	247	58	99	98	0	1.327	1.388	1.382	1.519	1.865	1.383	0.922	156	576	13018	12046	0.408	7424	5594	7001	5045	0
3	6	16		LD36183	11710	26120	140	5838	5769	1737	217	232	92	100	100	0	5150	4948	1635	240	249	62	99	97	0	1.145	1.179	1.176	1.289	2.254	1.17	0.896	156	521	10531	10260	0.195	5621	4910	5552	4708	0
3	7	16		GH24529	11900	26120	140	4942	4673	1408	206	222	122	99	99	0	3711	3740	1079	232	241	52	100	100	0	1.361	1.273	1.243	1.255	1.875	1.295	0.894	156	504	8215	7975	0.445	4736	3479	4467	3508	0
3	8	16		GH25190	12100	26120	140	8333	7718	2094	208	225	154	100	100	0	7017	6472	1981	231	242	99	99	98	0	1.197	1.203	1.189	1.314	1.97	1.189	0.924	156	557	14911	13751	0.26	8125	6786	7510	6241	0
3	9	16		GH25793	12300	26120	130	9536	9428	2366	213	236	206	100	100	0	6949	6608	1824	237	256	138	100	100	0	1.389	1.446	1.436	1.488	1.323	1.44	0.928	120	565	16035	15586	0.474	9323	6712	9215	6371	0
3	10	16		GH26083	12480	26120	130	12223	11966	3382	212	217	48	100	100	0	10328	9892	3029	240	246	43	100	100	0	1.191	1.218	1.171	1.257	1.494	1.213	0.919	120	569	22099	21406	0.252	12011	10088	11754	9652	0
3	11	16		GH26260	12680	26120	140	5611	5299	1682	213	220	54	99	98	0	5717	5481	1621	244	248	49	100	100	0	0.986	0.971	0.987	0.917	1.801	0.979	0.923	156	579	10871	10323	-0.02	5398	5473	5086	5237	0
3	12	16		GH26506	12880	26120	140	3409	3297	891	215	220	53	100	100	0	3274	3092	901	237	245	50	99	98	0	1.052	1.08	1.091	1.135	1.625	1.071	0.928	156	546	6231	5937	0.073	3194	3037	3082	2855	0
3	13	16		GH28665	13070	26120	120	7633	6922	2200	223	228	53	100	100	0	7185	6477	2180	238	249	52	100	100	0	1.067	1.074	1.06	1.093	1.433	1.058	0.908	120	480	14357	12938	0.093	7410	6947	6699	6239	0
3	14	16		GH28787	13260	26120	120	10335	9583	2942	212	221	74	100	100	0	8595	8063	2677	231	244	68	100	100	0	1.21	1.197	1.173	1.218	1.47	1.188	0.922	120	510	18487	17203	0.275	10123	8364	9371	7832	0
3	15	16		HL08087	13470	26120	130	11140	10567	2526	204	216	76	100	100	0	8250	7883	1955	232	239	63	100	100	0	1.364	1.354	1.353	1.362	1.187	1.349	0.936	120	566	18954	18014	0.448	10936	8018	10363	7651	0
3	16	16		LD22131	13650	26120	130	6443	6114	1535	201	211	70	100	100	0	5327	5073	1235	228	233	55	100	100	0	1.224	1.22	1.214	1.214	1.327	1.231	0.933	120	550	11341	10758	0.292	6242	5099	5913	4845	0
3	17	16		LD22771	13850	26120	120	10301	9279	2921	209	221	91	100	100	0	9667	8771	2730	236	242	78	100	100	0	1.07	1.063	1.064	1.058	1.448	1.06	0.932	120	526	19523	17605	0.098	10092	9431	9070	8535	0
3	18	16		LD23187	14050	26120	130	10458	9899	2308	223	233	90	100	100	0	9497	9032	1919	247	258	81	100	100	0	1.106	1.101	1.105	1.098	1.236	1.12	0.938	120	578	19485	18461	0.146	10235	9250	9676	8785	0
3	19	16		LD27718	14230	26120	130	12270	11005	3453	220	252	240	100	99	0	7562	7033	1697	247	268	207	100	99	0	1.647	1.589	1.649	1.52	1.487	1.672	0.925	120	596	19365	17571	0.72	12050	7315	10785	6786	0
3	20	16		LD28216	14440	26110	130	9161	8816	1799	215	232	89	100	100	0	6837	6590	1305	241	251	60	100	100	0	1.356	1.355	1.353	1.351	1.167	1.357	0.945	120	577	15542	14950	0.44	8946	6596	8601	6349	0
3	21	16		LD28384	14620	26120	130	7946	7261	2114	211	223	70	100	100	0	6929	6432	1748	236	246	69	100	100	0	1.156	1.138	1.137	1.12	1.382	1.164	0.927	120	530	14428	13246	0.209	7735	6693	7050	6196	0
3	22	16		LD28689	14820	26110	120	5599	5801	3337	213	220	63	100	100	0	4724	4596	2690	237	245	65	100	99	0	1.2	1.282	1.259	1.376	1.616	1.279	0.912	120	575	9873	9947	0.263	5386	4487	5588	4359	0
3	1	17		LD28793	10730	26320	130	6734	6251	1611	235	251	149	100	100	0	6128	5703	1538	251	272	179	100	99	0	1.106	1.103	1.087	1.117	1.41	1.083	0.921	120	679	12376	11468	0.145	6499	5877	6016	5452	0
3	2	17		LD28949	10930	26320	130	7371	6680	1700	226	235	69	100	100	0	6943	6510	1615	248	254	54	100	100	0	1.067	1.031	1.014	1.036	1.316	1.02	0.947	120	581	13840	12716	0.094	7145	6695	6454	6262	0
3	3	17		LD29802	11120	26320	120	7938	7401	1932	217	225	59	100	100	0	6792	6506	1650	245	250	47	100	100	0	1.179	1.147	1.144	1.146	1.313	1.158	0.919	120	500	14268	13445	0.238	7721	6547	7184	6261	0
3	4	17		LD29875	11310	26320	130	6706	6379	1200	225	234	67	100	100	0	5010	4784	855	245	251	53	100	100	0	1.36	1.356	1.349	1.352	1.19	1.37	0.936	120	584	11246	10693	0.444	6481	4765	6154	4539	0
3	5	17		LD29955	11500	26310	90	5536	4959	2647	252	256	71	100	100	0	4116	3808	2024	256	264	61	100	100	0	1.369	1.325	1.274	1.319	1.829	1.338	0.876	52	370	9144	8259	0.453	5284	3860	4707	3552	0
3	6	17		LD30037	11700	26320	120	8996	8230	2650	249	267	126	100	100	0	8664	7871	2530	262	275	99	100	100	0	1.041	1.049	1.06	1.041	1.484	1.05	0.938	120	607	17149	15590	0.058	8747	8402	7981	7609	0
3	7	17		LD30165	11910	26310	130	9231	8906	1854	225	246	125	100	100	0	8767	8316	2027	249	264	100	100	100	0	1.057	1.076	1.054	1.1	1.35	1.059	0.94	120	538	17524	16748	0.08	9006	8518	8681	8067	0
3	8	17		LD30429	12090	26310	130	6103	5719	1381	208	218	76	100	100	0	5347	5187	1194	235	244	78	100	100	0	1.153	1.113	1.103	1.111	1.176	1.12	0.943	120	538	11007	10463	0.206	5895	5112	5511	4952	0
3	9	17		GH07822	12290	26320	130	5698	5407	1188	207	216	76	100	100	0	3919	3789	760	234	243	78	100	100	0	1.49	1.463	1.473	1.456	1.223	1.496	0.943	120	579	9176	8755	0.575	5491	3685	5200	3555	0
3	10	17		GH08308	12490	26310	130	8005	7859	1635	213	218	49	100	100	0	8068	7981	1706	238	245	47	100	100	0	0.995	0.987	0.989	0.989	1.154	0.978	0.948	120	558	15622	15389	-0.007	7792	7830	7646	7743	0
3	11	17		GH08706	12690	26310	140	8691	7975	2927	223	325	876	94	92	0	7408	6694	2559	251	300	419	93	92	0	1.183	1.203	1.191	1.305	1.981	1.206	0.93	156	547	15625	14195	0.243	8468	7157	7752	6443	0
3	12	17		GH09289	12870	26310	130	10506	10085	2371	223	257	415	100	100	0	6818	6570	1578	248	259	107	100	100	0	1.565	1.56	1.579	1.563	1.178	1.574	0.937	120	516	16853	16184	0.646	10283	6570	9862	6322	0
3	13	17		GH09711	13070	26310	130	8465	7780	2104	221	229	65	100	100	0	8546	8106	2174	240	250	57	100	100	0	0.993	0.961	0.964	0.963	1.265	0.96	0.921	120	592	16550	15425	-0.011	8244	8306	7559	7866	0
3	14	17		GH09844	13270	26310	130	9178	8722	1570	206	215	71	100	100	0	6923	6560	1074	230	239	60	100	100	0	1.341	1.345	1.359	1.342	1.16	1.357	0.931	120	581	15665	14846	0.423	8972	6693	8516	6330	0
3	15	17		GH12907	13460	26310	130	5816	5683	1056	211	224	88	100	100	0	4754	4733	816	239	248	71	100	100	0	1.241	1.218	1.216	1.217	1.147	1.217	0.938	120	603	10120	9966	0.312	5605	4515	5472	4494	0
3	16	17		GH13437	13660	26310	130	12174	11731	3135	208	220	82	100	100	0	8596	7985	2398	233	243	70	100	100	0	1.431	1.486	1.471	1.52	1.276	1.447	0.929	120	565	20329	19275	0.517	11966	8363	11523	7752	0
3	17	17		GH14130	13850	26310	130	8633	7946	1785	210	218	64	100	100	0	7153	6806	1485	236	240	53	100	100	0	1.218	1.177	1.183	1.175	1.174	1.179	0.898	120	565	15340	14306	0.284	8423	6917	7736	6570	0
3	18	17		GH14535	14040	26310	130	9841	9247	2245	226	231	70	100	100	0	8572	8075	1964	247	255	59	100	100	0	1.155	1.152	1.147	1.153	1.247	1.146	0.918	120	566	17940	16849	0.208	9615	8325	9021	7828	0
3	19	17		GH14923	14230	26310	130	9939	9165	2143	230	239	73	100	100	0	9712	9074	2011	251	259	58	100	100	0	1.026	1.013	1.024	1.008	1.181	1.02	0.935	120	601	19170	17758	0.037	9709	9461	8935	8823	0
3	20	17		GH15861	14440	26310	130	10152	9816	2075	220	231	79	100	100	0	6177	5976	1332	246	255	69	100	100	0	1.675	1.675	1.672	1.684	1.19	1.674	0.92	120	618	15863	15326	0.744	9932	5931	9596	5730	0
3	21	17		GH24459	14630	26300	130	4947	4836	982	209	230	152	100	100	0	4517	4506	876	236	261	183	100	100	0	1.107	1.084	1.065	1.083	1.197	1.085	0.935	120	552	9019	8897	0.146	4738	4281	4627	4270	0
3	22	17		GH24929	14820	26310	140	4281	3991	1301	207	222	132	98	97	0	4233	4030	1148	236	253	157	100	96	0	1.019	0.997	1.008	0.945	1.788	1.014	0.905	156	775	8071	7578	0.028	4074	3997	3784	3794	0
3	1	18		GH25580	10730	26510	130	6788	6529	1510	224	242	146	100	100	0	6673	6463	1536	246	260	143	100	100	0	1.021	1.014	1.012	1.02	1.238	1.005	0.943	120	698	12991	12522	0.03	6564	6427	6305	6217	0
3	2	18		GH25957	10920	26510	130	6223	5906	1622	231	258	203	100	100	0	6168	5804	1473	251	271	164	100	100	0	1.013	1.022	1.034	1.01	1.335	1.024	0.935	120	605	11909	11228	0.018	5992	5917	5675	5553	0
3	3	18		GH26442	11120	26510	130	7866	7459	1705	231	251	167	100	100	0	7774	7374	1729	251	267	114	100	100	0	1.015	1.015	1.015	1.02	1.269	0.998	0.935	120	608	15158	14351	0.021	7635	7523	7228	7123	0
3	4	18		GH26816	11320	26510	130	6612	6612	1154	232	248	119	100	100	0	6656	6525	1187	251	266	105	100	100	0	0.996	1.017	1.022	1.019	1.145	1.011	0.941	120	593	12785	12654	-0.006	6380	6405	6380	6274	0
3	5	18		LD22235	11510	26510	130	20860	19706	4923	242	305	716	100	100	0	10083	9947	2297	255	282	339	100	100	0	2.098	2.008	2.008	2.003	1.235	2.059	0.948	120	640	30446	29156	1.069	20618	9828	19464	9692	0
3	6	18		LD22337	11700	26520	110	7634	6685	3179	240	316	804	95	82	0	6050	5054	2314	254	286	380	95	92	0	1.276	1.343	1.362	1.342	1.853	1.386	0.883	80	503	13190	11245	0.351	7394	5796	6445	4800	0
3	7	18		LD22513	11910	26510	140	8339	8166	2289	233	246	101	100	100	0	7700	7245	2213	256	265	89	100	100	0	1.089	1.135	1.132	1.174	1.588	1.122	0.915	156	687	15550	14922	0.123	8106	7444	7933	6989	0
3	8	18		LD22706	12100	26510	130	6150	6199	1538	223	231	77	100	100	0	7080	7111	1560	251	259	79	100	100	0	0.868	0.871	0.873	0.863	1.19	0.86	0.901	120	565	12756	12836	-0.204	5927	6829	5976	6860	0
3	9	18		LD23131	12290	26510	140	5246	4904	1323	221	230	76	99	99	0	4291	4144	845	245	252	74	100	100	0	1.242	1.201	1.243	1.129	1.604	1.243	0.901	156	644	9071	8582	0.313	5025	4046	4683	3899	0
3	10	18		LD23647	12490	26510	140	6901	6675	1847	233	238	57	98	98	0	6144	5832	1597	254	258	50	99	98	0	1.132	1.155	1.136	1.147	1.714	1.158	0.913	156	637	12558	12020	0.179	6668	5890	6442	5578	0
3	11	18		LD38671	12690	26500	130	6772	6004	2559	241	341	873	99	95	0	5664	5526	2257	264	313	417	98	98	0	1.209	1.095	1.096	1.086	1.484	1.15	0.882	120	549	11931	11025	0.274	6531	5400	5763	5262	0
3	12	18		LD38807	12880	26510	120	4354	4900	3042	238	244	65	100	100	0	4251	4345	2655	256	262	50	100	100	0	1.03	1.14	1.137	1.178	1.69	1.147	0.933	120	515	8111	8751	0.043	4116	3995	4662	4089	0
3	13	18		LD39940	13070	26510	120	3477	4767	3860	236	244	66	98	97	0	2482	4057	3258	257	261	51	99	95	0	1.457	1.192	1.205	1.245	2.279	1.196	0.93	120	528	5466	8331	0.543	3241	2225	4531	3800	0
3	14	18		LD40310	13270	26510	120	3639	5075	4136	226	233	56	99	98	0	2620	4134	3476	257	258	44	100	99	0	1.444	1.251	1.213	1.307	2.463	1.236	0.869	120	516	5776	8726	0.53	3413	2363	4849	3877	0
3	15	18		LD42267	13450	26510	110	6719	5965	2622	227	252	144	100	100	0	6396	5644	2208	261	277	134	100	100	0	1.058	1.066	1.082	1.041	1.434	1.087	0.905	80	483	12627	11121	0.082	6492	6135	5738	5383	0
3	16	18		LD42739	13660	26500	130	7902	7084	3227	223	257	186	100	100	0	7308	6554	2601	254	273	130	100	100	0	1.089	1.089	1.103	1.053	1.367	1.128	0.917	120	649	14733	13161	0.122	7679	7054	6861	6300	0
3	17	18		LD45391	13860	26510	120	1870	3646	3170	222	227	55	100	99	0	2172	3399	2717	246	250	44	100	100	0	0.856	1.086	1.033	1.03	1.81	1.14	0.842	120	512	3574	6577	-0.225	1648	1926	3424	3153	0
3	18	18		LD46618	14050	26510	120	3524	5399	4232	219	223	50	100	100	0	3526	4728	3565	247	252	48	100	100	0	1.008	1.156	1.117	1.127	1.615	1.181	0.905	120	522	6584	9661	0.011	3305	3279	5180	4481	0
3	19	18		LD46954	14230	26500	100	3103	4425	3937	216	220	44	100	100	0	2303	3633	3088	247	249	40	98	98	0	1.404	1.243	1.185	1.167	1.731	1.285	0.883	80	439	4943	7595	0.49	2887	2056	4209	3386	0
3	20	18		LD47622	14430	26500	100	2967	4758	4126	222	230	81	100	100	0	2387	3960	3192	248	254	64	100	100	0	1.283	1.222	1.16	1.085	1.552	1.269	0.937	80	452	4884	8248	0.36	2745	2139	4536	3712	0
3	21	18		LP04011	14620	26500	110	4851	5349	4042	215	234	104	100	100	0	4532	4577	3154	248	264	99	100	98	0	1.082	1.186	1.152	1.083	1.685	1.237	0.914	80	516	8920	9463	0.114	4636	4284	5134	4329	0
3	22	18		LP05915	14830	26510	130	4146	5512	3457	209	233	156	100	100	0	3267	4346	2643	239	259	151	100	99	0	1.3	1.291	1.295	1.312	1.562	1.309	0.919	120	672	6965	9410	0.379	3937	3028	5303	4107	0
3	1	19		SD04476	10740	26710	90	7780	7230	3720	212	225	64	100	100	0	6557	5663	2826	243	252	70	100	100	0	1.199	1.295	1.347	1.249	1.89	1.331	0.854	52	387	13882	12438	0.261	7568	6314	7018	5420	0
3	2	19		SD04942	10910	26700	90	6945	6068	3231	226	246	90	100	100	0	5881	5140	2569	253	270	86	100	98	0	1.194	1.195	1.196	1.199	1.918	1.227	0.87	52	388	12347	10729	0.256	6719	5628	5842	4887	0
3	3	19		SD07678	11120	26690	90	9527	8032	4206	248	257	73	100	100	0	7124	6052	3108	253	269	78	100	100	0	1.35	1.342	1.372	1.342	1.808	1.36	0.907	52	396	16150	13583	0.433	9279	6871	7784	5799	0
3	4	19		SD08329	11320	26690	90	7909	6899	4469	240	248	70	100	100	0	6319	5349	3585	255	269	66	92	92	0	1.265	1.307	1.314	1.638	2.5	1.286	0.939	52	383	13733	11753	0.339	7669	6064	6659	5094	0
3	5	19		SD09178	11510	26710	120	5612	5709	3049	229	256	345	100	100	0	4559	4940	2554	253	283	350	97	96	0	1.25	1.169	1.161	1.213	1.753	1.182	0.917	120	599	9689	10167	0.322	5383	4306	5480	4687	0
3	6	19		SD09407	11700	26700	90	8798	6859	3261	227	242	82	100	100	0	6869	5739	2703	262	278	94	100	100	0	1.297	1.211	1.219	1.197	1.588	1.208	0.89	52	380	15178	12109	0.375	8571	6607	6632	5477	0
3	7	19		GH22734	11900	26710	120	8026	7876	2439	229	236	63	100	100	0	6509	6366	1946	259	266	62	100	100	0	1.248	1.252	1.263	1.249	1.377	1.265	0.899	120	578	14047	13754	0.319	7797	6250	7647	6107	0
3	8	19		GH23906	12090	26700	80	7303	6667	3357	233	247	81	100	100	0	5935	5446	2566	269	278	72	100	100	0	1.248	1.243	1.201	1.184	1.672	1.285	0.915	52	322	12736	11611	0.319	7070	5666	6434	5177	0
3	9	19		GH25780	12290	26690	90	7689	7056	4090	237	256	94	100	100	0	6630	5651	3408	263	278	87	100	98	0	1.17	1.266	1.263	1.419	2.066	1.252	0.89	52	378	13819	12207	0.227	7452	6367	6819	5388	0
3	10	19		GM14007	12490	26700	110	5665	5527	3875	234	243	69	100	100	0	5325	4739	3010	256	262	59	97	96	0	1.071	1.181	1.213	1.15	2.184	1.234	0.901	80	485	10500	9776	0.1	5431	5069	5293	4483	0
3	11	19		LD22358	12670	26690	100	3857	4718	3957	235	249	86	98	96	0	3313	3893	3167	262	274	74	100	93	0	1.187	1.235	1.23	1.223	1.961	1.261	0.931	80	455	6673	8114	0.248	3622	3051	4483	3631	0
3	12	19		LD22662	12880	26700	120	7437	7137	3629	237	249	79	100	100	0	5124	5311	2893	259	271	70	99	99	0	1.48	1.366	1.316	1.464	1.666	1.333	0.92	120	558	12065	11952	0.566	7200	4865	6900	5052	0
3	13	19		ResGen_CK_1A2	13080	26700	130	4499	4396	803	233	240	63	100	100	0	4166	4037	689	255	262	53	100	100	0	1.091	1.101	1.094	1.099	1.172	1.1	0.921	120	543	8177	7945	0.125	4266	3911	4163	3782	0
3	14	19		ResGen_CK_1A4	13270	26700	140	2993	2850	802	225	236	62	100	100	0	2356	2203	668	254	260	53	98	97	0	1.317	1.347	1.324	1.442	1.698	1.342	0.915	156	541	4870	4574	0.397	2768	2102	2625	1949	0
3	15	19		ResGen_CK_1A6	13460	26710	140	3446	3411	1336	220	239	131	96	95	0	3034	2969	953	253	268	121	99	98	0	1.16	1.175	1.191	1.067	1.797	1.221	0.94	156	577	6007	5907	0.214	3226	2781	3191	2716	0
3	16	19		ResGen_CK_1A8	13660	26710	130	7332	6851	1901	219	238	151	100	100	0	5779	5664	1286	249	255	64	100	100	0	1.286	1.225	1.248	1.196	1.33	1.276	0.918	120	552	12643	12047	0.363	7113	5530	6632	5415	0
3	17	19		ResGen_CK_1A10	13860	26700	140	3191	3050	1847	224	250	171	91	87	0	3049	2770	1741	250	264	93	96	89	0	1.06	1.121	1.105	1.174	1.901	1.099	0.892	156	582	5766	5346	0.084	2967	2799	2826	2520	0
3	18	19		ResGen_CK_1A12	14050	26700	130	3489	3139	932	212	226	111	100	100	0	3412	3162	916	245	261	133	100	100	0	1.035	1.003	0.998	1.001	1.176	1.006	0.907	120	534	6444	5844	0.049	3277	3167	2927	2917	0
3	19	19		ResGen_CK_1C2	14260	26700	120	2982	2587	1093	211	240	163	93	90	0	3125	2632	1114	239	264	152	91	87	0	0.96	0.993	0.999	1.029	1.73	1.006	0.896	120	528	5657	4769	-0.059	2771	2886	2376	2393	0
3	20	19		ResGen_CK_1C4	14440	26700	140	21856	20433	6267	224	247	133	100	100	0	18823	18043	4819	252	267	92	100	100	0	1.165	1.136	1.157	1.081	1.702	1.162	0.909	156	582	40203	38000	0.22	21632	18571	20209	17791	0
3	21	19		ResGen_CK_1C6	14640	26700	140	2974	2866	612	223	248	122	100	100	0	2828	2650	664	255	273	98	99	98	0	1.069	1.104	1.082	1.148	1.522	1.082	0.916	156	549	5324	5038	0.097	2751	2573	2643	2395	0
3	22	19		ResGen_CK_1C8	14830	26700	140	2962	2678	805	214	239	126	99	98	0	2543	2331	641	244	269	120	100	98	0	1.195	1.181	1.179	1.159	1.625	1.196	0.881	156	684	5047	4551	0.257	2748	2299	2464	2087	0
3	1	20		ResGen_CK_1C10	10740	26900	130	1419	1364	280	208	239	140	100	100	0	1143	1118	204	238	261	108	100	100	0	1.338	1.314	1.35	1.31	1.188	1.328	0.872	120	684	2116	2036	0.42	1211	905	1156	880	0
3	2	20		ResGen_CK_1C12	10930	26900	130	23130	21553	5590	233	267	160	100	100	0	12478	11553	2826	254	280	117	100	100	0	1.873	1.887	1.885	1.88	1.155	1.902	0.95	120	615	35121	32619	0.905	22897	12224	21320	11299	0
3	3	20		ResGen_CK_1E2	11130	26900	130	3478	3308	1080	238	257	122	100	100	0	3382	3170	985	251	274	122	100	100	0	1.035	1.052	1.045	1.044	1.198	1.053	0.917	120	632	6371	5989	0.049	3240	3131	3070	2919	0
3	4	20		ResGen_CK_1E4	11330	26910	140	2221	2172	672	224	233	76	99	98	0	1969	1945	532	247	261	88	99	99	0	1.16	1.147	1.133	1.122	1.49	1.169	0.906	156	615	3719	3646	0.214	1997	1722	1948	1698	0
3	5	20		ResGen_CK_1E6	11520	26910	130	8955	8753	3948	220	231	72	100	100	0	8393	7871	3349	252	265	81	100	100	0	1.073	1.12	1.126	1.108	1.243	1.137	0.944	120	507	16876	16152	0.102	8735	8141	8533	7619	0
3	6	20		ResGen_CK_1E8	11710	26900	130	10159	9686	2634	216	233	83	100	100	0	9964	9140	2464	255	278	108	100	100	0	1.024	1.066	1.047	1.066	1.155	1.06	0.951	120	597	19652	18355	0.034	9943	9709	9470	8885	0
3	7	20		ResGen_CK_1E10	11910	26900	130	2805	2610	644	216	222	60	100	100	0	2049	1916	420	252	257	65	100	100	0	1.441	1.439	1.424	1.43	1.181	1.442	0.917	120	539	4386	4058	0.527	2589	1797	2394	1664	0
3	8	20		ResGen_CK_1E12	12100	26900	140	2685	2487	672	218	230	73	100	100	0	2369	2210	618	253	260	63	98	98	0	1.166	1.159	1.162	1.192	1.681	1.163	0.894	156	603	4583	4226	0.221	2467	2116	2269	1957	0
3	9	20		ResGen_CK_1G2	12290	26900	140	3719	3457	1101	226	239	85	100	99	0	3581	3306	921	252	266	78	100	99	0	1.049	1.058	1.05	1.031	1.397	1.082	0.915	156	637	6822	6285	0.069	3493	3329	3231	3054	0
3	10	20		ResGen_CK_1G4	12490	26900	140	2458	2440	760	225	230	63	100	100	0	2038	1979	657	248	256	61	98	98	0	1.247	1.28	1.288	1.364	1.646	1.27	0.924	156	650	4023	3946	0.319	2233	1790	2215	1731	0
3	11	20		ResGen_CK_1G6	12690	26890	130	1798	1749	433	221	238	80	100	100	0	1716	1690	346	250	263	68	100	100	0	1.076	1.061	1.056	1.044	1.239	1.057	0.913	120	563	3043	2968	0.105	1577	1466	1528	1440	0
3	12	20		ResGen_CK_1G8	12890	26900	140	8376	8774	3293	230	236	65	100	100	0	6106	6106	2094	257	262	53	100	100	0	1.393	1.461	1.466	1.442	1.451	1.497	0.926	156	549	13995	14393	0.478	8146	5849	8544	5849	0
3	13	20		ResGen_CK_1G10	13080	26900	140	3204	2997	1070	226	251	241	98	96	0	2953	2802	970	251	274	231	99	97	0	1.102	1.086	1.091	1.073	1.61	1.092	0.9	156	525	5680	5322	0.14	2978	2702	2771	2551	0
3	14	20		ResGen_CK_1G12	13270	26900	140	3481	3365	944	215	229	90	100	100	0	2170	2036	576	245	258	82	99	99	0	1.697	1.759	1.724	1.796	1.396	1.791	0.899	156	519	5191	4941	0.763	3266	1925	3150	1791	0
3	15	20		HRB_9	13470	26900	140	8200	8069	2466	212	221	71	100	99	0	8958	9219	2815	245	256	64	100	100	0	0.917	0.876	0.923	0.851	1.594	0.866	0.813	156	522	16701	16831	-0.125	7988	8713	7857	8974	0
3	16	20		HRB_25	13660	26900	140	4764	4502	1331	215	267	357	96	96	0	5150	4840	1147	245	302	426	98	98	0	0.927	0.933	0.939	0.884	1.556	0.952	0.912	156	560	9454	8882	-0.109	4549	4905	4287	4595	0
3	17	20		HRB_41	13870	26890	120	8025	6946	3467	213	285	409	94	92	0	8206	7060	3578	244	318	483	90	87	0	0.981	0.988	0.956	1.07	2.075	0.981	0.892	120	434	15774	13549	-0.027	7812	7962	6733	6816	0
3	18	20		Henikoff_13	14050	26890	140	3743	4026	1634	207	224	114	100	100	0	3950	4015	1841	239	251	103	98	96	0	0.953	1.011	0.958	1.089	2.072	0.944	0.722	156	491	7247	7595	-0.07	3536	3711	3819	3776	0
3	19	20		Duke_1	14230	26890	130	8309	8420	2577	208	247	250	100	100	0	9310	9235	2778	239	306	479	100	100	0	0.893	0.913	0.909	0.912	1.387	0.915	0.882	120	501	17172	17208	-0.163	8101	9071	8212	8996	0
3	20	20		Duke_27	14440	26890	140	14804	15823	6879	216	281	376	100	100	0	14620	15211	7254	251	335	512	98	97	0	1.015	1.043	1.004	1.14	1.996	1.005	0.82	156	495	28957	30567	0.022	14588	14369	15607	14960	0
3	21	20		HRB_13	14630	26890	140	3376	3386	561	215	257	315	100	100	0	3193	3119	696	250	281	214	98	97	0	1.074	1.105	1.073	1.177	1.844	1.084	0.828	156	454	6104	6040	0.103	3161	2943	3171	2869	0
3	22	20		HRB_29	14830	26890	140	3463	3378	673	203	265	251	99	99	0	3675	3548	746	236	280	214	99	98	0	0.948	0.959	0.935	0.981	1.709	0.96	0.871	156	652	6699	6487	-0.077	3260	3439	3175	3312	0
3	1	21		Henikoff_1	10740	27100	140	13365	13301	4115	195	295	366	98	96	0	14080	14048	4199	232	294	282	99	99	0	0.951	0.949	0.979	0.901	1.762	0.955	0.927	156	853	27018	26922	-0.072	13170	13848	13106	13816	0
3	2	21		Henikoff_17	10930	27100	140	16105	15557	3451	212	286	289	100	100	0	11851	11718	2465	243	296	250	100	100	0	1.369	1.337	1.353	1.328	1.243	1.312	0.914	156	752	27501	26820	0.453	15893	11608	15345	11475	0
3	3	21		Duke_5	11140	27100	120	4292	4529	2679	209	252	197	99	96	0	4484	4567	2673	236	268	162	98	95	0	0.961	0.997	0.98	1.031	1.623	0.96	0.871	120	546	8331	8651	-0.057	4083	4248	4320	4331	0
3	4	21		Riddiford_4	11310	27090	150	247	1191	2064	199	249	248	26	24	0	267	1037	1709	227	272	220	23	21	0	1.2	1.225	1.241	1.249	3.128	1.227	0.871	156	701	88	1802	0.263	48	40	992	810	-50
3	5	21		Auld_1	11510	27100	140	4772	4470	1118	200	252	235	100	100	0	4427	4392	1011	233	281	217	100	100	0	1.09	1.027	1.056	1.01	1.445	1.038	0.902	156	673	8766	8429	0.124	4572	4194	4270	4159	0
3	6	21		Auld_3	11700	27090	150	265	992	1606	205	256	247	29	23	0	298	869	1315	236	285	226	26	22	0	0.968	1.243	1.133	1.086	3.255	1.235	0.806	156	745	122	1420	-0.047	60	62	787	633	-50
3	7	21		Auld_5	11900	27100	140	4495	4696	1706	205	247	205	100	100	0	4890	5309	2391	236	271	177	100	100	0	0.922	0.885	0.934	0.898	1.452	0.847	0.84	156	725	8944	9564	-0.117	4290	4654	4491	5073	0
3	8	21		SP2	12100	27090	140	14956	14428	3934	207	241	176	100	100	0	11345	10640	3262	236	273	176	99	98	0	1.328	1.367	1.339	1.472	1.623	1.348	0.943	156	694	25858	24625	0.409	14749	11109	14221	10404	0
3	9	21		SP4	12300	27090	130	8379	8263	991	208	242	188	100	100	0	7671	7706	1236	239	278	177	100	100	0	1.099	1.079	1.083	1.09	1.231	1.074	0.915	120	658	15603	15522	0.137	8171	7432	8055	7467	0
3	10	21		SP6	12500	27090	110	685	1777	1851	210	235	146	96	68	0	627	1598	1624	233	269	186	81	51	0	1.206	1.148	1.124	1.191	1.783	1.158	0.843	80	476	869	2932	0.27	475	394	1567	1365	0
3	11	21		Human	12680	27080	150	206	1022	2026	205	242	175	19	17	0	237	875	1598	231	269	193	16	16	0	0.167	1.269	1.25	1.249	3.048	1.252	0.827	156	765	7	1461	-2.585	1	6	817	644	-50
3	12	21		Lambda	12880	27090	140	6416	6577	1703	208	249	198	100	100	0	7316	7605	2437	241	268	148	100	100	0	0.877	0.865	0.871	0.876	1.335	0.814	0.815	156	677	13283	13733	-0.189	6208	7075	6369	7364	0
3	13	21		Fly Genomic	13060	27090	130	4989	4184	1773	211	285	354	92	91	0	4064	3570	1555	246	318	387	90	89	0	1.251	1.195	1.202	1.233	1.606	1.152	0.882	120	586	8596	7297	0.324	4778	3818	3973	3324	0
3	14	21		Fly Genomic-Digested	13270	27090	140	9363	8945	2408	202	276	361	99	98	0	8492	7981	2541	236	310	369	96	96	0	1.11	1.129	1.102	1.243	1.876	1.101	0.931	156	746	17417	16488	0.15	9161	8256	8743	7745	0
3	15	21		Fly Genomic-Random Primed	13480	27090	120	5339	5978	4392	200	239	207	96	92	0	4732	5495	4064	237	269	158	96	95	0	1.143	1.099	1.104	1.148	1.57	1.113	0.74	120	587	9634	11036	0.193	5139	4495	5778	5258	0
3	16	21		Blank	13680	27100	120	6050	5315	2029	197	231	167	99	98	0	4854	4274	1620	231	262	145	99	98	0	1.266	1.266	1.265	1.282	1.798	1.289	0.908	120	533	10476	9161	0.34	5853	4623	5118	4043	0
3	17	21		EMPTY	13850	27080	150	185	279	314	187	279	402	8	5	0	211	277	219	224	307	425	6	2	0	0.154	1.736	0.952	0.923	5.101	0.965	0.298	156	702	-15	145	-2.7	-2	-13	92	53	-75
3	18	21		EMPTY	14040	27080	150	179	257	299	185	255	289	8	4	0	215	296	320	219	275	243	8	5	0	1.5	0.935	1.333	1.252	5.804	1.214	0.123	156	703	-10	149	0.585	-6	-4	72	77	-75
3	19	21		EMPTY	14240	27080	150	175	255	297	189	281	364	6	2	0	209	315	327	223	326	479	9	4	0	1	0.717	1.057	0.964	4.606	0.328	0.093	156	732	-28	158	0	-14	-14	66	92	-75
3	20	21		EMPTY	14430	27080	150	190	331	447	195	302	446	9	6	0	222	291	226	228	342	510	7	0	0	0.833	2.159	0.941	0.878	4.076	1.425	0.205	156	725	-11	199	-0.263	-5	-6	136	63	-75
3	21	21		EMPTY	14630	27080	150	213	342	356	190	282	386	14	7	0	227	312	282	227	307	326	10	3	0	100000	1.788	1.268	1.529	4.311	1.427	0.308	156	705	23	237	16.61	23	0	152	85	-75
3	22	21		EMPTY	14820	27080	150	181	263	279	185	268	319	8	4	0	224	316	360	222	318	361	7	6	0	-2	0.83	1.389	1.391	4.535	0.846	0.135	156	889	-2	172	Error	-4	2	78	94	-75
4	1	1		GM01152	15170	23190	140	4684	4506	1300	250	261	72	100	100	0	3833	3566	1100	246	258	77	97	96	0	1.236	1.282	1.266	1.377	1.857	1.275	0.896	156	788	8021	7576	0.306	4434	3587	4256	3320	0
4	2	1		GM01211	15360	23190	140	4291	4082	967	246	254	71	100	100	0	4314	3986	1084	238	250	85	96	96	0	0.992	1.023	1.018	1.039	1.534	1.011	0.9	156	667	8121	7584	-0.011	4045	4076	3836	3748	0
4	3	1		GM01501	15550	23180	130	3318	3201	571	245	276	220	100	100	0	2868	2685	616	237	262	163	98	98	0	1.168	1.208	1.17	1.279	1.739	1.186	0.897	120	619	5704	5404	0.224	3073	2631	2956	2448	0
4	4	1		GM01586	15750	23190	140	7347	7150	2183	247	274	207	98	98	0	6467	6139	1745	236	257	142	100	98	0	1.139	1.169	1.143	1.132	1.873	1.195	0.889	156	692	13331	12806	0.188	7100	6231	6903	5903	0
4	5	1		HL01468	15950	23190	140	6913	6680	1496	241	250	98	100	100	0	4012	3957	951	236	240	45	100	99	0	1.767	1.73	1.688	1.767	1.473	1.748	0.915	156	672	10448	10160	0.821	6672	3776	6439	3721	0
4	6	1		LD02334	16150	23190	150	3238	3096	888	249	255	83	100	100	0	2228	2128	603	242	255	107	100	99	0	1.505	1.51	1.529	1.526	1.422	1.571	0.881	156	793	4975	4733	0.59	2989	1986	2847	1886	0
4	7	1		LD05272	16350	23180	110	11301	10338	3819	249	260	92	100	100	0	8164	7475	2904	250	268	133	100	100	0	1.397	1.396	1.403	1.431	1.687	1.402	0.848	80	495	18966	17314	0.482	11052	7914	10089	7225	0
4	8	1		LD05365	16530	23190	130	13165	12558	2951	249	261	90	100	100	0	7874	7500	1490	247	259	66	100	100	0	1.693	1.697	1.725	1.678	1.224	1.829	0.883	120	649	20543	19562	0.76	12916	7627	12309	7253	0
4	9	1		LD05688	16730	23180	130	7710	7167	1677	246	261	105	100	100	0	6451	6002	1489	243	253	65	100	100	0	1.202	1.202	1.207	1.216	1.342	1.185	0.905	120	659	13672	12680	0.266	7464	6208	6921	5759	0
4	10	1		LD05823	16930	23180	150	8355	8017	1990	235	251	114	100	99	0	5768	5433	1604	242	252	64	96	96	0	1.469	1.499	1.436	1.699	1.996	1.479	0.902	156	834	13646	12973	0.555	8120	5526	7782	5191	0
4	11	1		LD06293	17130	23180	150	3369	3403	677	225	245	157	100	100	0	2635	2547	615	241	251	66	98	98	0	1.313	1.378	1.328	1.43	1.53	1.359	0.88	156	731	5538	5484	0.393	3144	2394	3178	2306	0
4	12	1		LD06393	17320	23190	160	4683	4549	2025	225	242	100	96	95	0	3435	3293	1474	242	262	114	92	90	0	1.396	1.417	1.41	1.317	2.456	1.445	0.862	208	820	7651	7375	0.481	4458	3193	4324	3051	0
4	13	1		LD09786	17520	23190	120	6726	6806	1380	216	226	69	100	100	0	5225	5176	971	239	251	68	100	100	0	1.306	1.335	1.339	1.331	1.162	1.364	0.922	120	538	11496	11527	0.385	6510	4986	6590	4937	0
4	14	1		LD10220	17710	23180	130	6723	6635	1490	216	225	76	100	100	0	5711	5403	1423	239	251	68	100	100	0	1.189	1.243	1.205	1.286	1.512	1.226	0.877	120	663	11979	11583	0.25	6507	5472	6419	5164	0
4	15	1		LD10287	17910	23180	130	15240	14779	4029	208	217	66	100	100	0	12591	11727	3574	239	245	52	100	100	0	1.217	1.268	1.236	1.307	1.462	1.238	0.88	120	663	27384	26059	0.283	15032	12352	14571	11488	0
4	16	1		LD10746	18100	23180	130	9947	8894	2822	199	210	76	100	100	0	7625	6744	2226	236	243	90	100	100	0	1.319	1.336	1.312	1.344	1.428	1.333	0.881	120	664	17137	15203	0.4	9748	7389	8695	6508	0
4	17	1		LD13807	18290	23180	140	4277	4240	1272	199	209	75	99	99	0	3255	3235	853	233	240	85	100	99	0	1.349	1.346	1.376	1.314	1.637	1.409	0.88	156	728	7100	7043	0.432	4078	3022	4041	3002	0
4	18	1		LD14109	18490	23180	150	4254	4392	1508	197	228	294	100	100	0	3182	3189	754	227	240	127	100	99	0	1.373	1.416	1.356	1.414	1.3	1.501	0.866	156	773	7012	7157	0.457	4057	2955	4195	2962	0
4	19	1		LD17329	18680	23180	130	14665	14071	3078	196	324	879	100	100	0	13536	12730	2946	226	328	852	100	100	0	1.087	1.11	1.102	1.121	1.281	1.101	0.872	120	643	27779	26379	0.12	14469	13310	13875	12504	0
4	20	1		LD18389	18880	23180	130	10553	10316	2544	186	263	702	100	100	0	8660	8174	2087	223	303	798	100	100	0	1.229	1.274	1.275	1.282	1.184	1.272	0.889	120	642	18804	18081	0.297	10367	8437	10130	7951	0
4	21	1		LD18692	19070	23180	140	4528	4016	1476	177	184	55	99	99	0	3819	3383	1275	221	231	71	94	94	0	1.209	1.214	1.199	1.208	2.42	1.214	0.875	156	736	7949	7001	0.274	4351	3598	3839	3162	0
4	22	1		LD18757	19270	23180	140	6340	5864	1818	177	192	90	100	100	0	5198	4783	1354	221	230	62	99	98	0	1.238	1.247	1.235	1.277	1.873	1.276	0.879	156	865	11140	10249	0.308	6163	4977	5687	4562	0
4	1	2		LD18835	15170	23380	140	3389	3308	1070	242	256	173	100	98	0	3145	3000	881	243	250	71	99	99	0	1.084	1.112	1.107	1.103	1.856	1.136	0.831	156	658	6049	5823	0.117	3147	2902	3066	2757	0
4	2	2		LD19086	15370	23380	140	4281	4068	1150	224	246	202	99	99	0	3482	3237	989	228	244	101	99	96	0	1.247	1.278	1.246	1.322	2.22	1.285	0.838	156	500	7311	6853	0.318	4057	3254	3844	3009	0
4	3	2		LD05521	15570	23380	140	6689	6233	1902	226	259	214	98	98	0	4955	4619	1491	227	260	182	98	97	0	1.367	1.368	1.34	1.407	2.272	1.381	0.862	156	502	11191	10399	0.451	6463	4728	6007	4392	0
4	4	2		LD05560	15760	23380	140	9659	8543	2745	227	250	169	100	100	0	6876	6120	1954	228	251	160	96	96	0	1.419	1.411	1.423	1.448	1.994	1.437	0.894	156	497	16080	14208	0.505	9432	6648	8316	5892	0
4	5	2		LD05576	15960	23380	140	7383	6623	1921	227	238	89	100	100	0	6130	5688	1622	226	235	65	100	100	0	1.212	1.171	1.159	1.17	1.89	1.188	0.871	156	505	13060	11858	0.277	7156	5904	6396	5462	0
4	6	2		LD05623	16140	23380	130	4385	3987	1123	222	235	100	100	100	0	3799	3543	848	227	242	94	100	100	0	1.165	1.135	1.163	1.111	1.428	1.198	0.823	120	482	7735	7081	0.221	4163	3572	3765	3316	0
4	7	2		LD05680	16340	23380	140	5564	5433	1861	224	234	76	100	100	0	5284	5030	1752	233	254	139	96	96	0	1.057	1.086	1.107	1.118	1.925	1.099	0.874	156	590	10391	10006	0.08	5340	5051	5209	4797	0
4	8	2		LD05920	16540	23380	140	6353	5785	1879	227	237	67	100	99	0	5599	5301	1585	237	257	300	99	99	0	1.142	1.098	1.09	1.061	2.015	1.116	0.827	156	544	11488	10622	0.192	6126	5362	5558	5064	0
4	9	2		LD07444	16740	23380	140	3833	3582	1138	221	234	95	99	98	0	3395	3231	1026	237	257	285	98	96	0	1.144	1.123	1.121	1.154	2.026	1.122	0.809	156	605	6770	6355	0.194	3612	3158	3361	2994	0
4	10	2		LD07493	16930	23380	110	12551	11153	4319	215	229	90	100	100	0	9422	8293	3378	236	247	70	100	100	0	1.343	1.358	1.35	1.389	1.638	1.368	0.839	80	442	21522	18995	0.425	12336	9186	10938	8057	0
4	11	2		LD07624	17130	23380	140	8493	7585	2526	209	231	140	100	99	0	6203	5577	1832	232	246	88	96	95	0	1.387	1.38	1.382	1.43	2.632	1.408	0.864	156	578	14255	12721	0.472	8284	5971	7376	5345	0
4	12	2		LD07701	17320	23370	130	8739	8271	1983	207	228	136	100	100	0	6452	6210	1295	233	266	175	100	100	0	1.372	1.349	1.368	1.339	1.217	1.385	0.887	120	454	14751	14041	0.456	8532	6219	8064	5977	0
4	13	2		LD07917	17520	23380	140	4566	4416	1595	201	215	98	96	95	0	4649	4402	1491	234	254	142	100	99	0	0.989	1.011	1.01	0.921	2.29	1.03	0.87	156	532	8780	8383	-0.016	4365	4415	4215	4168	0
4	14	2		LD07988	17710	23370	130	12009	11841	3475	199	208	69	100	100	0	9169	8902	2531	227	242	123	100	100	0	1.321	1.342	1.363	1.339	1.357	1.364	0.863	120	541	20752	20317	0.401	11810	8942	11642	8675	0
4	15	2		LD09414	17900	23370	130	7655	7685	1926	196	205	70	100	100	0	6699	6601	1734	226	243	150	100	100	0	1.152	1.175	1.174	1.193	1.486	1.177	0.853	120	585	13932	13864	0.205	7459	6473	7489	6375	0
4	16	2		LD09564	18100	23380	110	9895	8385	3584	185	199	69	100	100	0	7581	6593	2531	222	236	118	100	100	0	1.319	1.287	1.304	1.241	1.834	1.345	0.786	80	471	17069	14571	0.4	9710	7359	8200	6371	0
4	17	2		LD09790	18290	23370	130	13200	12185	2855	185	202	85	100	100	0	10831	9833	2266	221	234	99	100	100	0	1.227	1.248	1.225	1.247	1.255	1.25	0.862	120	550	23625	21612	0.295	13015	10610	12000	9612	0
4	18	2		LD09927	18480	23370	130	11069	10110	2975	188	247	569	100	100	0	7725	6954	1830	221	249	257	100	100	0	1.45	1.474	1.525	1.455	1.236	1.496	0.886	120	537	18385	16655	0.536	10881	7504	9922	6733	0
4	19	2		LD09947	18670	23370	130	9539	8717	2303	183	373	1026	100	99	0	7904	7182	1784	217	372	1004	100	99	0	1.217	1.225	1.236	1.216	1.313	1.248	0.862	120	568	17043	15499	0.283	9356	7687	8534	6965	0
4	20	2		LD10051	18880	23370	130	4501	4734	1548	175	303	822	100	98	0	3670	3774	1182	220	341	946	99	90	0	1.254	1.283	1.284	1.28	1.324	1.302	0.825	120	593	7776	8113	0.326	4326	3450	4559	3554	0
4	21	2		LD11031	19080	23380	120	8113	8098	3817	176	186	65	100	100	0	6740	6870	3498	220	226	60	100	100	0	1.217	1.191	1.269	1.215	2.007	1.181	0.75	120	497	14457	14572	0.284	7937	6520	7922	6650	0
4	22	2		LD11064	19270	23370	130	10305	10151	1842	188	194	66	100	100	0	8833	8331	1946	230	238	68	100	100	0	1.176	1.23	1.207	1.269	1.493	1.228	0.829	120	625	18720	18064	0.234	10117	8603	9963	8101	0
4	1	3		LD13269	15170	23570	130	11307	10524	2376	232	262	257	100	100	0	8926	8300	1659	243	262	118	100	100	0	1.275	1.277	1.291	1.273	1.286	1.31	0.899	120	647	19758	18349	0.351	11075	8683	10292	8057	0
4	2	3		LD13435	15380	23570	140	6249	6173	1843	220	260	293	100	100	0	6202	5922	2212	232	264	141	98	96	0	1.01	1.046	1.028	1.163	1.899	0.996	0.853	156	543	11999	11643	0.014	6029	5970	5953	5690	0
4	3	3		LD13504	15570	23570	140	6775	6639	2149	223	255	164	100	100	0	4738	4269	1515	231	266	150	98	98	0	1.454	1.589	1.555	1.697	1.846	1.612	0.849	156	499	11059	10454	0.54	6552	4507	6416	4038	0
4	4	3		LD13607	15770	23580	140	11818	11354	3542	222	245	130	99	98	0	8965	8639	2502	231	254	131	100	100	0	1.328	1.324	1.328	1.233	1.939	1.368	0.865	156	522	20330	19540	0.409	11596	8734	11132	8408	0
4	5	3		GM09570	15960	23580	140	4823	4381	1445	222	259	336	94	93	0	3275	3127	798	228	265	270	98	98	0	1.51	1.435	1.444	1.281	2.154	1.519	0.867	156	524	7648	7058	0.595	4601	3047	4159	2899	0
4	6	3		GM09639	16160	23570	130	11988	11646	1932	222	256	328	100	100	0	10903	9867	2763	233	274	277	100	99	0	1.103	1.186	1.142	1.274	1.602	1.128	0.889	120	554	22436	21058	0.141	11766	10670	11424	9634	0
4	7	3		GM09977	16350	23570	130	4520	4319	876	216	226	64	100	100	0	3424	3131	808	233	245	85	100	100	0	1.349	1.416	1.377	1.464	1.465	1.372	0.864	120	520	7495	7001	0.432	4304	3191	4103	2898	0
4	8	3		GM10015	16540	23570	140	5583	5136	1477	221	242	133	100	100	0	5529	5034	1568	234	255	295	96	96	0	1.013	1.024	1.021	1.128	2.154	1.01	0.884	156	564	10657	9715	0.018	5362	5295	4915	4800	0
4	9	3		GM10285	16730	23570	130	4327	4116	914	222	242	132	100	100	0	3919	3771	680	234	265	324	100	100	0	1.114	1.101	1.12	1.086	1.288	1.161	0.854	120	522	7790	7431	0.156	4105	3685	3894	3537	0
4	10	3		GM10438	16930	23570	130	9113	8576	1661	216	237	143	100	100	0	9969	9522	1619	233	253	122	100	100	0	0.914	0.9	0.918	0.894	1.23	0.92	0.882	120	598	18633	17649	-0.13	8897	9736	8360	9289	0
4	11	3		HL02234	17130	23570	130	6725	6464	1225	206	220	104	100	100	0	6983	6736	1358	233	245	72	100	100	0	0.966	0.962	0.966	0.977	1.391	0.944	0.873	120	543	13269	12761	-0.05	6519	6750	6258	6503	0
4	12	3		HL02328	17330	23570	140	6271	5878	1733	206	224	123	98	97	0	6546	6145	1833	236	265	163	98	96	0	0.961	0.96	0.967	0.98	2.459	0.954	0.862	156	564	12375	11581	-0.057	6065	6310	5672	5909	0
4	13	3		HL02501	17520	23570	140	5145	4670	1576	202	248	415	95	94	0	4462	4083	1323	232	249	134	98	97	0	1.169	1.16	1.151	1.155	2.101	1.178	0.88	156	563	9173	8319	0.225	4943	4230	4468	3851	0
4	14	3		HL02687	17710	23570	130	4576	4306	967	191	203	76	100	100	0	3848	3737	695	225	236	107	100	100	0	1.21	1.172	1.199	1.152	1.358	1.201	0.824	120	539	8008	7627	0.275	4385	3623	4115	3512	0
4	15	3		HL02811	17910	23570	140	7568	7171	2262	183	194	73	100	100	0	5672	5209	1565	220	239	150	99	98	0	1.355	1.401	1.446	1.393	2.049	1.448	0.859	156	622	12837	11977	0.438	7385	5452	6988	4989	0
4	16	3		HL02883	18100	23570	140	9071	8058	2623	180	188	70	100	100	0	7691	7089	1809	218	229	103	100	100	0	1.19	1.147	1.154	1.056	1.849	1.194	0.852	156	624	16364	14749	0.251	8891	7473	7878	6871	0
4	17	3		HL04389	18300	23570	140	6705	5874	2102	180	190	75	99	98	0	5728	4952	1854	217	224	61	96	95	0	1.184	1.203	1.191	1.154	2.547	1.207	0.856	156	621	12036	10429	0.244	6525	5511	5694	4735	0
4	18	3		HL04722	18490	23570	130	11102	10402	2378	181	212	465	100	100	0	7279	6769	1273	213	236	224	100	100	0	1.546	1.559	1.589	1.542	1.232	1.652	0.85	120	526	17987	16777	0.628	10921	7066	10221	6556	0
4	19	3		HL04994	18680	23570	140	3292	2909	1008	174	230	513	95	92	0	2307	2122	564	213	266	424	98	96	0	1.489	1.433	1.445	1.284	1.991	1.527	0.875	156	618	5212	4644	0.574	3118	2094	2735	1909	0
4	20	3		HL05382	18880	23560	130	5278	4788	1094	169	182	99	100	100	0	3255	2978	704	213	223	60	100	100	0	1.679	1.671	1.662	1.68	1.272	1.685	0.877	120	547	8151	7384	0.748	5109	3042	4619	2765	0
4	21	3		HL05638	19070	23560	130	6882	6481	1448	170	177	61	100	100	0	6963	6545	1327	214	220	67	100	100	0	0.995	0.997	1.017	0.989	1.288	1.015	0.884	120	545	13461	12642	-0.008	6712	6749	6311	6331	0
4	22	3		HL05735	19270	23570	140	3628	3422	1158	180	192	75	99	98	0	3380	3111	1122	224	234	74	99	98	0	1.093	1.123	1.091	1.143	2.515	1.119	0.796	156	751	6604	6129	0.128	3448	3156	3242	2887	0
4	1	4		GM01221	15180	23770	130	8993	8441	1573	222	248	210	100	100	0	8116	7713	1378	239	255	99	100	100	0	1.113	1.1	1.118	1.098	1.157	1.104	0.892	120	661	16648	15693	0.155	8771	7877	8219	7474	0
4	2	4		GM01289	15380	23770	140	8976	8226	2610	216	253	160	99	98	0	7395	6782	1957	234	276	157	100	100	0	1.223	1.223	1.247	1.167	1.736	1.249	0.921	156	595	15921	14558	0.291	8760	7161	8010	6548	0
4	3	4		GM01315	15570	23760	130	10574	9691	2460	217	256	179	100	100	0	8010	7357	1777	231	269	149	100	100	0	1.331	1.329	1.342	1.328	1.28	1.355	0.913	120	555	18136	16600	0.413	10357	7779	9474	7126	0
4	4	4		GM01350	15770	23750	110	10238	9026	4075	217	250	181	100	100	0	7757	6586	3182	232	259	173	100	98	0	1.332	1.386	1.383	1.48	1.751	1.351	0.89	80	440	17546	15163	0.413	10021	7525	8809	6354	0
4	5	4		GM01572	15970	23770	140	9217	8351	2902	209	253	347	98	97	0	9179	8572	2690	229	277	367	98	97	0	1.006	0.976	0.99	0.942	1.751	0.99	0.913	156	555	17958	16485	0.009	9008	8950	8142	8343	0
4	6	4		GM01620	16150	23770	130	9232	8617	2262	209	242	337	100	100	0	7131	6906	1701	225	261	275	100	100	0	1.307	1.258	1.295	1.25	1.248	1.321	0.895	120	516	15929	15089	0.386	9023	6906	8408	6681	0
4	7	4		HL01062	16350	23770	130	10543	9845	2262	210	222	71	100	100	0	7310	6860	1541	230	238	51	100	100	0	1.459	1.453	1.454	1.45	1.187	1.486	0.885	120	593	17413	16265	0.545	10333	7080	9635	6630	0
4	8	4		HL01515	16540	23770	130	13544	12830	3444	219	241	137	100	100	0	8041	7598	1963	236	248	81	100	100	0	1.707	1.713	1.71	1.707	1.207	1.751	0.934	120	563	21130	19973	0.772	13325	7805	12611	7362	0
4	9	4		LD01659	16750	23760	130	9704	8973	2278	221	248	166	100	100	0	8169	7468	2329	235	259	132	100	100	0	1.195	1.21	1.179	1.272	1.505	1.172	0.917	120	607	17417	15985	0.257	9483	7934	8752	7233	0
4	10	4		LD02906	16940	23760	120	13809	12747	3275	211	235	150	100	100	0	8740	8150	2252	238	268	244	100	100	0	1.599	1.584	1.553	1.608	1.408	1.586	0.902	120	512	22100	20448	0.678	13598	8502	12536	7912	0
4	11	4		LD03464	17140	23760	130	12333	11708	3237	204	217	112	100	100	0	9601	8878	3306	236	259	220	99	99	0	1.295	1.331	1.287	1.46	1.748	1.267	0.883	120	559	21494	20146	0.373	12129	9365	11504	8642	0
4	12	4		LD04007	17330	23760	130	13305	11794	4759	200	209	77	100	100	0	9130	8602	3642	232	247	95	100	100	0	1.473	1.385	1.359	1.396	1.598	1.355	0.843	120	546	22003	19964	0.559	13105	8898	11594	8370	0
4	13	4		LD08641	17520	23760	110	9772	9096	2505	200	320	656	100	100	0	7474	6856	1853	234	337	536	100	100	0	1.322	1.343	1.347	1.34	1.314	1.379	0.87	80	470	16812	15518	0.403	9572	7240	8896	6622	0
4	14	4		LD09691	17720	23760	120	9917	8979	4929	190	292	602	97	93	0	6449	5889	3374	226	292	453	91	90	0	1.563	1.552	1.616	1.842	2.186	1.552	0.911	120	564	15950	14452	0.644	9727	6223	8789	5663	0
4	15	4		LD10247	17920	23770	120	9588	9035	2638	178	181	45	100	100	0	7133	6622	1978	217	224	52	100	100	0	1.361	1.383	1.397	1.393	1.369	1.399	0.906	120	513	16326	15262	0.444	9410	6916	8857	6405	0
4	16	4		LD11083	18110	23780	130	6873	6449	1647	175	180	68	100	100	0	5982	5728	1164	217	222	50	100	100	0	1.162	1.138	1.164	1.114	1.307	1.187	0.912	120	569	12463	11785	0.216	6698	5765	6274	5511	0
4	17	4		LD13416	18310	23770	120	7279	6488	3070	172	179	73	100	100	0	6672	5487	2616	216	219	40	100	100	0	1.101	1.198	1.15	1.281	2.11	1.211	0.846	120	497	13563	11587	0.139	7107	6456	6316	5271	0
4	18	4		LD13864	18500	23760	130	10591	9751	2301	173	188	83	100	100	0	8075	7286	2256	213	227	102	100	100	0	1.325	1.354	1.361	1.443	1.578	1.307	0.896	120	560	18280	16651	0.406	10418	7862	9578	7073	0
4	19	4		LD16566	18690	23760	120	8026	7629	2008	171	194	140	100	100	0	6838	6280	1808	218	230	88	100	100	0	1.187	1.23	1.191	1.256	1.354	1.221	0.908	120	497	14475	13520	0.247	7855	6620	7458	6062	0
4	20	4		LD18443	18890	23750	130	8640	7725	2412	168	182	97	100	100	0	7521	6653	2630	218	227	62	99	99	0	1.16	1.174	1.121	1.364	2.075	1.117	0.879	120	581	15775	13992	0.214	8472	7303	7557	6435	0
4	21	4		LD18634	19080	23760	120	6748	6170	2018	168	174	53	100	100	0	6787	6057	1815	218	223	53	100	100	0	1.002	1.028	1.04	1.014	1.403	1.034	0.914	120	515	13149	11841	0.002	6580	6569	6002	5839	0
4	22	4		LD18893	19270	23760	120	8684	7955	2325	171	179	54	100	100	0	6713	6284	1915	219	225	51	100	100	0	1.311	1.283	1.274	1.298	1.495	1.299	0.895	120	562	15007	13849	0.391	8513	6494	7784	6065	0
4	1	5		LD19039	15180	23960	130	9516	9035	1829	221	232	77	100	100	0	7680	7350	1459	238	247	55	100	100	0	1.249	1.239	1.25	1.239	1.139	1.228	0.941	120	663	16737	15926	0.321	9295	7442	8814	7112	0
4	2	5		LD19991	15380	23960	130	12367	11417	3029	213	230	96	100	100	0	10710	9769	2701	240	254	80	100	100	0	1.161	1.176	1.144	1.182	1.294	1.156	0.907	120	560	22624	20733	0.215	12154	10470	11204	9529	0
4	3	5		GM05459	15580	23960	130	12048	10972	3358	210	232	117	100	100	0	9908	8781	2818	232	258	112	100	100	0	1.223	1.259	1.242	1.289	1.445	1.249	0.923	120	583	21514	19311	0.291	11838	9676	10762	8549	0
4	4	5		GM05853	15770	23950	120	8238	7875	2760	207	232	145	100	100	0	6708	6134	2434	232	271	348	97	95	0	1.24	1.299	1.238	1.442	2.041	1.279	0.872	120	563	14507	13570	0.31	8031	6476	7668	5902	0
4	5	5		GM09007	15970	23960	130	9020	8242	2219	201	214	85	100	100	0	7068	6481	1763	227	257	335	100	100	0	1.289	1.286	1.275	1.29	1.25	1.279	0.879	120	523	15660	14295	0.366	8819	6841	8041	6254	0
4	6	5		GM10569	16160	23960	140	8064	6887	2905	199	209	56	100	100	0	6494	5809	2424	225	233	54	98	96	0	1.255	1.198	1.209	1.282	2.126	1.208	0.909	156	600	14134	12272	0.327	7865	6269	6688	5584	0
4	7	5		HL02012	16360	23970	120	8784	7951	2376	204	212	63	100	100	0	7624	7016	1943	228	238	70	100	100	0	1.16	1.141	1.174	1.13	1.353	1.173	0.906	120	514	15976	14535	0.214	8580	7396	7747	6788	0
4	8	5		HL02867	16550	23950	130	9536	9054	2770	206	217	69	100	100	0	7660	7221	2593	231	243	67	100	100	0	1.256	1.266	1.223	1.33	1.714	1.225	0.85	120	603	16759	15838	0.329	9330	7429	8848	6990	0
4	9	5		GH10120	16750	23940	90	15288	13752	5093	208	226	112	100	98	0	10749	9225	4147	241	251	60	100	100	0	1.435	1.508	1.401	1.689	2.101	1.45	0.858	52	367	25588	22528	0.521	15080	10508	13544	8984	0
4	10	5		LD27979	16940	23960	140	12312	11085	3716	199	223	130	100	100	0	10036	9290	3055	234	255	205	99	98	0	1.236	1.202	1.201	1.229	1.921	1.217	0.897	156	632	21915	19942	0.305	12113	9802	10886	9056	0
4	11	5		LD28419	17130	23960	140	8064	7681	2778	198	217	123	100	100	0	5619	5560	1723	232	255	215	100	100	0	1.46	1.404	1.407	1.351	1.586	1.465	0.914	156	576	13253	12811	0.546	7866	5387	7483	5328	0
4	12	5		LD29892	17330	23960	140	10702	9699	3717	202	213	79	100	100	0	8755	7959	3062	233	247	85	97	95	0	1.232	1.229	1.237	1.37	2.397	1.238	0.918	156	606	19022	17223	0.301	10500	8522	9497	7726	0
4	13	5		LD33829	17530	23960	130	11632	10854	2494	197	251	335	100	100	0	8389	7562	2200	234	313	434	98	97	0	1.402	1.454	1.416	1.539	1.518	1.415	0.92	120	565	19590	17985	0.488	11435	8155	10657	7328	0
4	14	5		LD34475	17710	23960	130	11249	10843	1873	188	199	72	100	100	0	11208	10767	1695	226	235	63	100	100	0	1.007	1.011	1.011	1.008	1.117	1.006	0.929	120	578	22043	21196	0.01	11061	10982	10655	10541	0
4	15	5		LD21529	17920	23960	130	6652	6519	1058	182	189	67	100	100	0	6209	6050	959	222	231	65	100	100	0	1.081	1.087	1.102	1.086	1.164	1.078	0.925	120	592	12457	12165	0.112	6470	5987	6337	5828	0
4	16	5		LD21570	18110	23970	120	8521	7965	2600	174	181	53	100	100	0	8530	7925	2325	218	227	66	100	100	0	1.004	1.011	1.019	0.986	1.373	1.028	0.942	120	481	16659	15498	0.006	8347	8312	7791	7707	0
4	17	5		LD21643	18300	23950	130	11400	10437	3164	171	184	96	100	100	0	11683	10587	3008	218	234	105	100	100	0	0.979	0.99	0.998	0.986	1.416	0.996	0.931	120	548	22694	20635	-0.03	11229	11465	10266	10369	0
4	18	5		LD21677	18490	23950	110	18042	17341	3403	176	218	190	100	100	0	13470	13220	2490	222	276	233	100	100	0	1.349	1.321	1.341	1.318	1.17	1.324	0.937	80	458	31114	30163	0.431	17866	13248	17165	12998	0
4	19	5		LD21720	18680	23950	130	7854	7447	1670	177	213	176	100	100	0	6246	5895	1382	221	262	227	99	99	0	1.274	1.281	1.28	1.307	1.422	1.285	0.922	120	634	13702	12944	0.35	7677	6025	7270	5674	0
4	20	5		LD21735	18880	23950	130	9051	8308	1829	172	190	114	100	100	0	7702	7158	1446	218	243	159	100	100	0	1.186	1.172	1.181	1.166	1.213	1.168	0.916	120	629	16363	15076	0.247	8879	7484	8136	6940	0
4	21	5		LD22582	19090	23950	120	9048	8563	3310	170	178	53	100	100	0	9678	8936	3534	218	228	61	100	100	0	0.938	0.963	0.976	1.006	1.676	0.953	0.891	120	562	18338	17111	-0.092	8878	9460	8393	8718	0
4	22	5		LD22726	19280	23950	120	8808	8290	2151	163	171	49	100	100	0	7011	6560	2457	218	225	49	100	100	0	1.273	1.281	1.227	1.416	1.823	1.215	0.834	120	578	15438	14469	0.348	8645	6793	8127	6342	0
4	1	6		LD23107	15190	24150	130	10769	10010	2656	225	232	56	100	100	0	8967	8178	2443	240	249	64	100	100	0	1.208	1.233	1.21	1.26	1.288	1.201	0.946	120	645	19271	17723	0.273	10544	8727	9785	7938	0
4	2	6		LD23336	15380	24150	120	10272	9564	2997	213	228	71	100	100	0	10213	8799	3246	238	254	78	100	100	0	1.008	1.092	1.096	1.139	1.399	1.062	0.934	120	498	20034	17912	0.012	10059	9975	9351	8561	0
4	3	6		LD23587	15570	24150	130	9359	8739	1675	213	257	216	100	100	0	7576	7094	1564	236	272	129	100	100	0	1.246	1.243	1.239	1.258	1.247	1.223	0.95	120	581	16486	15384	0.317	9146	7340	8526	6858	0
4	4	6		LD23830	15770	24150	130	8237	7995	1430	207	246	143	100	100	0	6974	6591	1308	235	267	123	100	100	0	1.192	1.225	1.233	1.234	1.143	1.204	0.961	120	594	14769	14144	0.253	8030	6739	7788	6356	0
4	5	6		GH07066	15960	24150	130	13469	12713	3162	202	222	89	100	100	0	8979	8470	2558	228	245	80	100	100	0	1.516	1.518	1.488	1.56	1.345	1.493	0.915	120	604	22018	20753	0.6	13267	8751	12511	8242	0
4	6	6		GH07269	16160	24160	130	10033	9394	2239	197	208	61	100	100	0	8588	8246	1456	231	240	65	100	100	0	1.177	1.147	1.188	1.126	1.244	1.186	0.927	120	575	18193	17212	0.235	9836	8357	9197	8015	0
4	7	6		GH07290	16360	24160	130	10660	9997	2280	200	209	51	100	100	0	10222	9638	2225	233	240	58	100	100	0	1.047	1.042	1.045	1.043	1.172	1.045	0.935	120	541	20449	19202	0.066	10460	9989	9797	9405	0
4	8	6		GH07346	16550	24150	120	8777	7935	3932	203	214	70	100	100	0	6503	6243	3140	227	239	70	100	100	0	1.366	1.285	1.286	1.318	1.453	1.279	0.934	120	512	14850	13748	0.45	8574	6276	7732	6016	0
4	9	6		GH07485	16740	24150	130	9772	9091	1898	195	210	79	100	100	0	7476	7111	1322	229	237	62	100	100	0	1.322	1.293	1.297	1.286	1.16	1.308	0.945	120	610	16824	15778	0.402	9577	7247	8896	6882	0
4	10	6		GH07643	16930	24150	130	8707	8225	1616	190	208	88	100	100	0	7704	7195	1528	225	240	76	100	100	0	1.139	1.153	1.131	1.165	1.222	1.14	0.956	120	577	15996	15005	0.187	8517	7479	8035	6970	0
4	11	6		GH10864	17140	24150	120	6733	6427	1605	190	209	90	100	100	0	5670	5399	1329	226	245	85	100	100	0	1.202	1.206	1.191	1.205	1.261	1.206	0.941	120	490	11987	11410	0.265	6543	5444	6237	5173	0
4	12	6		GH11008	17330	24160	140	4180	3937	986	196	217	100	98	98	0	4016	3736	924	233	254	89	98	98	0	1.053	1.068	1.066	1.062	1.756	1.075	0.891	156	573	7767	7244	0.075	3984	3783	3741	3503	0
4	13	6		GH11193	17530	24150	130	5660	5348	1118	193	213	85	100	100	0	4322	4053	826	233	253	87	100	100	0	1.337	1.349	1.34	1.35	1.174	1.342	0.945	120	541	9556	8975	0.419	5467	4089	5155	3820	0
4	14	6		GH11417	17710	24150	130	5915	5733	1145	187	198	88	100	100	0	5166	4807	1329	227	236	75	99	99	0	1.16	1.211	1.16	1.308	1.865	1.182	0.881	120	543	10667	10126	0.214	5728	4939	5546	4580	0
4	15	6		GH12548	17910	24160	130	6854	6455	2265	181	196	92	100	100	0	5480	5202	1637	224	238	146	100	100	0	1.27	1.26	1.242	1.234	1.392	1.267	0.884	120	560	11929	11252	0.344	6673	5256	6274	4978	0
4	16	6		GH01053	18100	24150	130	3265	3243	759	172	193	140	100	100	0	2914	2852	692	217	239	182	99	98	0	1.147	1.165	1.156	1.171	1.33	1.146	0.918	120	529	5790	5706	0.198	3093	2697	3071	2635	0
4	17	6		GH02837	18300	24150	140	3403	3270	655	172	199	163	100	100	0	3237	3051	727	217	243	170	96	96	0	1.07	1.093	1.083	1.184	1.791	1.073	0.922	156	592	6251	5932	0.097	3231	3020	3098	2834	0
4	18	6		GH03003	18500	24150	140	4824	4480	1723	177	205	164	100	98	0	4254	3895	1477	220	254	199	94	94	0	1.152	1.171	1.155	1.232	2.043	1.176	0.915	156	640	8681	7978	0.204	4647	4034	4303	3675	0
4	19	6		GH03275	18690	24160	110	4353	3944	1843	170	178	51	100	100	0	3919	3346	1452	218	226	75	100	100	0	1.13	1.207	1.269	1.21	1.744	1.268	0.843	80	455	7884	6902	0.177	4183	3701	3774	3128	0
4	20	6		GH03629	18880	24150	130	3974	3643	860	164	174	59	100	100	0	2861	2629	600	214	224	60	100	100	0	1.439	1.441	1.447	1.439	1.223	1.47	0.912	120	626	6457	5894	0.525	3810	2647	3479	2415	0
4	21	6		GH04057	19080	24150	110	3585	3356	937	163	170	50	100	100	0	2981	2785	781	209	215	40	100	100	0	1.234	1.24	1.249	1.246	1.343	1.213	0.883	80	470	6194	5769	0.304	3422	2772	3193	2576	0
4	22	6		GH04831	19280	24150	140	7098	6258	1908	164	170	46	100	100	0	5294	4757	1413	214	220	55	99	99	0	1.365	1.341	1.356	1.325	1.557	1.357	0.91	156	782	12014	10637	0.449	6934	5080	6094	4543	0
4	1	7		GH05731	15180	24350	140	2661	2608	523	222	231	60	100	100	0	2780	2674	630	242	252	65	98	98	0	0.961	0.981	0.974	1.013	1.591	0.96	0.9	156	713	4977	4818	-0.057	2439	2538	2386	2432	0
4	2	7		GH06385	15380	24350	140	5233	5080	1424	207	228	84	100	100	0	4040	3722	1155	235	253	87	98	96	0	1.321	1.397	1.404	1.451	1.639	1.392	0.927	156	562	8831	8360	0.402	5026	3805	4873	3487	0
4	3	7		GH06474	15570	24350	130	2629	2570	424	200	232	203	100	100	0	2278	2209	312	231	253	94	100	100	0	1.187	1.198	1.184	1.193	1.183	1.211	0.899	120	522	4476	4348	0.247	2429	2047	2370	1978	0
4	4	7		GH07145	15770	24360	140	5724	5371	1606	201	229	190	98	96	0	4216	4014	938	231	252	104	100	99	0	1.386	1.367	1.391	1.258	1.937	1.428	0.908	156	644	9508	8953	0.471	5523	3985	5170	3783	0
4	5	7		GH07384	15970	24350	110	9422	8954	2346	199	206	58	100	100	0	7574	7077	2150	230	241	76	100	100	0	1.256	1.279	1.28	1.33	1.472	1.262	0.892	80	489	16567	15602	0.329	9223	7344	8755	6847	0
4	6	7		GH07575	16160	24350	130	3878	3820	582	194	206	94	100	100	0	3314	3249	484	229	237	61	100	100	0	1.194	1.201	1.202	1.201	1.159	1.206	0.925	120	553	6769	6646	0.256	3684	3085	3626	3020	0
4	7	7		GH09478	16350	24350	140	4445	4327	1041	198	211	105	100	100	0	4088	3819	979	227	237	63	100	99	0	1.1	1.149	1.154	1.181	1.692	1.152	0.857	156	563	8108	7721	0.137	4247	3861	4129	3592	0
4	8	7		GH09791	16550	24350	140	4245	3915	1149	195	207	77	100	100	0	4537	4240	1178	224	234	61	100	99	0	0.939	0.926	0.938	0.927	1.694	0.928	0.899	156	546	8363	7736	-0.091	4050	4313	3720	4016	0
4	9	7		GH10293	16740	24350	140	3318	2963	987	192	203	61	100	98	0	3037	2659	948	227	235	61	97	95	0	1.112	1.139	1.139	1.174	1.772	1.123	0.914	156	629	5936	5203	0.154	3126	2810	2771	2432	0
4	10	7		GH10361	16940	24350	130	6914	6597	1137	185	196	56	100	100	0	5079	4899	837	224	233	65	100	100	0	1.386	1.372	1.365	1.372	1.172	1.365	0.927	120	541	11584	11087	0.471	6729	4855	6412	4675	0
4	11	7		GH10427	17130	24350	140	6028	5554	1559	187	220	260	100	100	0	4739	4524	1129	224	240	86	100	100	0	1.294	1.248	1.262	1.231	1.548	1.276	0.889	156	572	10356	9667	0.371	5841	4515	5367	4300	0
4	12	7		GH10517	17320	24350	140	19405	19129	5652	188	231	275	100	99	0	8433	8176	2321	231	252	98	99	98	0	2.343	2.384	2.333	2.382	1.833	2.554	0.828	156	562	27419	26886	1.228	19217	8202	18941	7945	0
4	13	7		LP02734	17540	24350	120	9836	8482	3904	189	210	107	99	99	0	7812	6899	2921	230	249	93	99	99	0	1.272	1.244	1.251	1.176	1.803	1.302	0.879	120	493	17229	14962	0.348	9647	7582	8293	6669	0
4	14	7		LP02978	17710	24340	130	6229	5857	1530	180	190	90	100	100	0	5270	4991	1315	222	233	76	100	100	0	1.198	1.19	1.19	1.2	1.349	1.183	0.91	120	523	11097	10446	0.261	6049	5048	5677	4769	0
4	15	7		LP03067	17910	24350	140	3168	2907	947	176	192	94	99	98	0	2788	2559	763	220	239	149	100	99	0	1.165	1.168	1.155	1.097	1.833	1.187	0.902	156	579	5560	5070	0.22	2992	2568	2731	2339	0
4	16	7		LP03126	18100	24340	130	11255	10510	2146	175	250	602	100	100	0	7667	7295	1325	217	255	238	100	100	0	1.487	1.46	1.459	1.451	1.177	1.473	0.927	120	540	18530	17413	0.573	11080	7450	10335	7078	0
4	17	7		LP03275	18300	24350	140	4827	4472	1176	174	289	676	98	96	0	4159	3811	1090	217	278	333	95	94	0	1.18	1.196	1.205	1.31	2.051	1.191	0.893	156	591	8595	7892	0.239	4653	3942	4298	3594	0
4	18	7		LP04958	18490	24340	130	5113	4922	1305	173	185	82	100	100	0	4514	4197	1110	217	231	119	100	100	0	1.15	1.193	1.183	1.198	1.282	1.171	0.891	120	518	9237	8729	0.201	4940	4297	4749	3980	0
4	19	7		LP07727	18690	24340	130	10627	9767	2968	172	185	92	100	100	0	6882	6502	1856	214	221	51	100	100	0	1.568	1.526	1.54	1.522	1.429	1.563	0.904	120	568	17123	15883	0.649	10455	6668	9595	6288	0
4	20	7		LP08456	18880	24340	130	5230	4900	1352	168	221	521	100	100	0	4488	4122	1090	213	232	144	100	100	0	1.184	1.211	1.224	1.206	1.289	1.224	0.911	120	563	9337	8641	0.244	5062	4275	4732	3909	0
4	21	7		LP09717	19080	24340	140	3715	3384	1008	165	200	394	98	96	0	3750	3437	1023	215	226	95	99	99	0	1.004	0.999	0.991	0.973	1.649	0.995	0.908	156	642	7085	6441	0.006	3550	3535	3219	3222	0
4	22	7		LP09908	19270	24340	130	8177	7700	1648	169	174	48	100	100	0	5893	5500	1247	216	220	44	100	100	0	1.411	1.425	1.414	1.43	1.173	1.422	0.895	120	604	13685	12815	0.496	8008	5677	7531	5284	0
4	1	8		LP10725	15190	24540	140	4059	3732	1054	226	236	66	100	100	0	3487	3176	1034	241	253	66	99	99	0	1.181	1.195	1.177	1.249	1.578	1.173	0.901	156	675	7079	6441	0.24	3833	3246	3506	2935	0
4	2	8		LP10852	15380	24550	140	5216	5103	1304	204	235	129	100	99	0	5285	4985	1096	234	261	116	100	100	0	0.992	1.031	1.052	1.001	1.486	1.05	0.906	156	513	10063	9650	-0.011	5012	5051	4899	4751	0
4	3	8		SD02332	15580	24540	140	11295	10164	2848	198	226	130	100	100	0	7959	7015	2357	232	259	113	96	96	0	1.436	1.469	1.44	1.624	1.848	1.445	0.927	156	503	18824	16749	0.522	11097	7727	9966	6783	0
4	4	8		SD03142	15770	24550	140	5635	5252	1869	198	206	63	99	99	0	4395	4225	1295	228	237	60	100	100	0	1.305	1.264	1.262	1.183	1.641	1.302	0.926	156	550	9604	9051	0.384	5437	4167	5054	3997	0
4	5	8		SD03462	15970	24540	110	7293	6841	4326	200	210	61	100	100	0	6220	5483	4082	234	243	58	98	98	0	1.185	1.265	1.282	1.482	2.312	1.2	0.811	80	475	13079	11890	0.245	7093	5986	6641	5249	0
4	6	8		SD03793	16150	24540	130	5291	5043	1107	199	223	138	100	100	0	4361	4141	834	234	251	108	100	100	0	1.234	1.24	1.236	1.234	1.235	1.266	0.924	120	573	9219	8751	0.303	5092	4127	4844	3907	0
4	7	8		SD04586	16350	24550	140	5765	5246	1631	198	225	146	96	96	0	4448	4079	1048	230	250	113	100	100	0	1.32	1.312	1.341	1.195	1.857	1.357	0.912	156	579	9785	8897	0.4	5567	4218	5048	3849	0
4	8	8		SD05240	16550	24540	140	4123	4017	792	195	210	117	100	100	0	3274	3125	743	226	239	60	99	99	0	1.289	1.318	1.301	1.337	1.404	1.315	0.887	156	537	6976	6721	0.366	3928	3048	3822	2899	0
4	9	8		SD09295	16730	24560	100	506	2702	4013	198	211	115	67	55	0	425	2183	3034	231	240	51	82	65	0	1.588	1.283	1.225	1.195	3.375	1.43	0.711	80	401	502	4456	0.667	308	194	2504	1952	0
4	10	8		SD09634	16940	24550	140	5034	4518	1550	196	205	58	97	96	0	3785	3506	1056	229	237	54	100	99	0	1.361	1.319	1.354	1.159	2.438	1.353	0.914	156	612	8394	7599	0.444	4838	3556	4322	3277	0
4	11	8		SD10560	17130	24550	130	11949	11181	2545	190	220	276	100	100	0	7911	7508	1503	229	236	64	100	100	0	1.531	1.51	1.531	1.484	1.348	1.563	0.915	120	500	19441	18270	0.614	11759	7682	10991	7279	0
4	12	8		GH01933	17330	24540	140	4607	4238	1157	187	220	269	100	98	0	3845	3510	1058	229	243	83	99	98	0	1.222	1.235	1.233	1.305	1.717	1.222	0.898	156	551	8036	7332	0.29	4420	3616	4051	3281	0
4	13	8		GH02020	17530	24540	140	3608	3248	978	184	199	82	100	100	0	2890	2633	837	225	238	76	98	98	0	1.285	1.272	1.275	1.359	1.995	1.276	0.864	156	534	6089	5472	0.362	3424	2665	3064	2408	0
4	14	8		GH02880	17720	24550	140	6202	5644	1736	179	186	56	98	96	0	5025	4604	1130	221	227	45	100	100	0	1.254	1.247	1.276	1.137	1.902	1.297	0.914	156	521	10827	9848	0.326	6023	4804	5465	4383	0
4	15	8		LD23856	17910	24550	140	8544	7969	2222	177	193	188	98	96	0	6453	6155	1227	220	229	66	100	100	0	1.342	1.313	1.367	1.179	1.967	1.371	0.901	156	521	14600	13727	0.425	8367	6233	7792	5935	0
4	16	8		LD23884	18090	24540	130	8174	7972	1643	175	332	913	100	100	0	6284	6105	1267	218	324	631	100	99	0	1.319	1.324	1.333	1.331	1.261	1.33	0.916	120	511	14065	13684	0.399	7999	6066	7797	5887	0
4	17	8		LD23951	18280	24540	130	3288	3080	802	173	388	976	99	84	0	2815	2689	691	218	377	720	99	89	0	1.199	1.176	1.163	1.178	1.329	1.229	0.768	120	552	5712	5378	0.262	3115	2597	2907	2471	0
4	18	8		LD23958	18490	24540	140	2596	2487	540	173	256	470	100	98	0	1887	1770	398	220	289	392	98	95	0	1.454	1.493	1.44	1.503	1.479	1.5	0.834	156	597	4090	3864	0.54	2423	1667	2314	1550	0
4	19	8		LD23968	18680	24540	140	6681	6701	1394	181	201	126	100	100	0	4185	4131	850	219	234	103	100	100	0	1.639	1.667	1.653	1.669	1.207	1.695	0.893	156	577	10466	10432	0.713	6500	3966	6520	3912	0
4	20	8		LD24073	18870	24540	130	6130	5924	1304	185	308	702	100	100	0	5599	5354	1272	222	309	532	99	99	0	1.106	1.118	1.107	1.152	1.571	1.107	0.889	120	575	11322	10871	0.145	5945	5377	5739	5132	0
4	21	8		LD24550	19080	24540	130	9001	8464	1666	169	284	698	100	100	0	7167	6714	1275	214	298	526	100	100	0	1.27	1.276	1.268	1.279	1.211	1.295	0.871	120	576	15785	14795	0.345	8832	6953	8295	6500	0
4	22	8		LD24607	19280	24540	140	7424	6884	2239	171	188	117	98	96	0	5871	5378	1650	216	225	55	100	99	0	1.283	1.3	1.295	1.229	2.228	1.322	0.896	156	791	12908	11875	0.359	7253	5655	6713	5162	0
4	1	9		LD24657	15180	24740	130	5382	5119	925	222	230	69	100	100	0	3954	3839	645	242	251	72	100	100	0	1.39	1.361	1.369	1.359	1.144	1.383	0.905	120	659	8872	8494	0.475	5160	3712	4897	3597	0
4	2	9		LD24661	15380	24740	140	15866	14829	4195	207	235	126	100	100	0	10983	10084	3136	235	260	115	100	100	0	1.457	1.485	1.47	1.545	1.544	1.487	0.926	156	544	26407	24471	0.543	15659	10748	14622	9849	0
4	3	9		LD24671	15580	24740	140	5383	4863	1410	200	232	131	100	100	0	4885	4357	1202	232	263	119	99	99	0	1.114	1.13	1.149	1.114	1.525	1.142	0.904	156	489	9836	8788	0.156	5183	4653	4663	4125	0
4	4	9		LD24726	15770	24740	140	5498	5269	1231	193	208	83	100	100	0	5115	4893	1374	226	239	77	97	96	0	1.085	1.088	1.083	1.222	2.078	1.069	0.897	156	504	10194	9743	0.118	5305	4889	5076	4667	0
4	5	9		LD24919	15970	24750	140	7609	6844	2295	195	211	83	98	97	0	6573	6256	1594	229	240	66	100	100	0	1.169	1.103	1.133	1.006	1.853	1.151	0.919	156	556	13758	12676	0.225	7414	6344	6649	6027	0
4	6	9		LD24980	16150	24740	130	9562	8930	2308	200	240	279	100	100	0	7132	6660	1613	238	281	336	100	100	0	1.358	1.359	1.365	1.359	1.211	1.38	0.942	120	548	16256	15152	0.441	9362	6894	8730	6422	0
4	7	9		GH01059	16360	24740	130	10796	9929	2454	202	235	275	100	100	0	9276	8867	2139	235	270	325	100	100	0	1.172	1.127	1.129	1.124	1.153	1.11	0.924	120	541	19635	18359	0.229	10594	9041	9727	8632	0
4	8	9		GH01087	16550	24740	140	10471	9172	3423	197	211	108	100	100	0	8353	7492	2586	230	242	63	99	99	0	1.265	1.236	1.243	1.198	2.023	1.265	0.906	156	553	18397	16237	0.339	10274	8123	8975	7262	0
4	9	9		GH01161	16740	24740	130	9000	8414	1843	199	209	106	100	100	0	7800	7477	1507	231	243	62	100	100	0	1.163	1.134	1.144	1.129	1.166	1.133	0.884	120	536	16370	15461	0.218	8801	7569	8215	7246	0
4	10	9		GH01188	16940	24740	140	4741	4756	1123	196	203	59	100	100	0	4442	4227	1192	230	239	55	99	97	0	1.079	1.141	1.141	1.231	1.971	1.13	0.871	156	563	8757	8557	0.11	4545	4212	4560	3997	0
4	11	9		GH01576	17140	24740	140	11934	10857	3676	192	196	51	99	98	0	9873	8980	2610	230	235	46	100	100	0	1.218	1.219	1.223	1.092	1.995	1.259	0.922	156	506	21385	19415	0.284	11742	9643	10665	8750	0
4	12	9		GH01616	17330	24740	140	5068	4494	1456	189	205	88	99	98	0	4828	4279	1347	229	243	69	99	97	0	1.061	1.063	1.063	1.112	2.385	1.065	0.884	156	522	9478	8355	0.085	4879	4599	4305	4050	0
4	13	9		GH01709	17530	24740	140	8840	8085	2795	182	204	99	100	100	0	6771	6117	1772	222	238	71	100	100	0	1.322	1.341	1.374	1.26	1.688	1.392	0.916	156	531	15207	13798	0.403	8658	6549	7903	5895	0
4	14	9		GH01724	17710	24740	130	5047	4790	1014	179	189	60	100	100	0	4076	3798	784	218	224	43	100	100	0	1.262	1.288	1.289	1.289	1.204	1.29	0.892	120	485	8726	8191	0.335	4868	3858	4611	3580	0
4	15	9		GH01773	17910	24740	140	3348	3148	905	178	194	188	100	98	0	2736	2511	733	225	231	57	97	96	0	1.262	1.299	1.303	1.341	2.03	1.32	0.857	156	540	5681	5256	0.336	3170	2511	2970	2286	0
4	16	9		GH01794	18110	24740	140	10443	9620	2943	168	246	608	96	95	0	7449	6788	2047	218	286	529	97	96	0	1.421	1.439	1.433	1.333	2.212	1.471	0.884	156	567	17506	16022	0.507	10275	7231	9452	6570	0
4	17	9		GH05885	18300	24740	130	7599	7084	1609	162	200	288	100	100	0	7367	6990	1363	213	251	290	100	100	0	1.04	1.021	1.022	1.015	1.149	1.032	0.914	120	547	14591	13699	0.056	7437	7154	6922	6777	0
4	18	9		GH06154	18490	24730	130	7470	6985	1476	169	187	149	100	100	0	4908	4712	982	216	233	154	100	100	0	1.556	1.516	1.495	1.517	1.244	1.509	0.923	120	580	11993	11312	0.638	7301	4692	6816	4496	0
4	19	9		GH06357	18690	24730	130	7626	6982	1866	176	201	148	100	100	0	6357	5849	1758	220	245	181	100	99	0	1.214	1.209	1.208	1.255	1.465	1.179	0.904	120	557	13587	12435	0.28	7450	6137	6806	5629	0
4	20	9		GH06740	18880	24730	130	8158	7714	1646	180	240	442	100	100	0	6076	5798	1172	220	288	489	100	100	0	1.362	1.351	1.359	1.349	1.199	1.348	0.913	120	563	13834	13112	0.446	7978	5856	7534	5578	0
4	21	9		GH07092	19080	24730	130	7890	7423	1496	173	187	103	100	100	0	6410	6060	1251	214	224	54	100	100	0	1.245	1.24	1.238	1.244	1.207	1.234	0.921	120	626	13913	13096	0.317	7717	6196	7250	5846	0
4	22	9		GH07238	19280	24730	100	4487	3870	1802	170	176	54	100	100	0	3782	3151	1356	219	223	41	100	100	0	1.212	1.262	1.281	1.255	2.246	1.309	0.811	80	462	7880	6632	0.277	4317	3563	3700	2932	0
4	1	10		GH08387	15190	24940	130	7781	7278	1520	207	215	72	100	100	0	4941	4762	993	236	248	97	100	100	0	1.61	1.562	1.562	1.563	1.138	1.552	0.952	120	620	12279	11597	0.687	7574	4705	7071	4526	0
4	2	10		GH08833	15380	24940	140	8466	7586	2604	202	239	294	99	98	0	8259	7565	2285	232	252	95	100	99	0	1.03	1.007	1.016	0.965	1.591	1.026	0.944	156	559	16291	14717	0.042	8264	8027	7384	7333	0
4	3	10		GH08896	15580	24930	140	7471	6918	1900	203	229	126	100	100	0	6057	5459	1707	229	253	91	99	99	0	1.247	1.284	1.286	1.386	1.762	1.271	0.934	156	522	13096	11945	0.319	7268	5828	6715	5230	0
4	4	10		GH08941	15770	24930	130	6525	6279	1029	200	227	270	100	100	0	6003	5697	965	229	264	337	100	100	0	1.095	1.112	1.112	1.114	1.138	1.105	0.952	120	496	12099	11547	0.131	6325	5774	6079	5468	0
4	5	10		GH09088	15970	24930	140	2653	2485	626	196	223	264	100	99	0	2621	2446	728	228	264	330	95	95	0	1.027	1.032	1.017	1.092	1.667	0.989	0.827	156	518	4850	4507	0.038	2457	2393	2289	2218	0
4	6	10		GH09241	16160	24930	130	10199	9644	1985	189	222	272	100	100	0	7577	7109	1379	224	265	335	100	100	0	1.361	1.373	1.382	1.37	1.174	1.385	0.944	120	516	17363	16340	0.445	10010	7353	9455	6885	0
4	7	10		GH10215	16350	24930	120	7584	7079	2161	185	196	62	100	100	0	6631	6088	1756	225	236	60	100	100	0	1.155	1.176	1.193	1.173	1.39	1.195	0.931	120	512	13805	12757	0.208	7399	6406	6894	5863	0
4	8	10		GH10478	16550	24930	130	7099	6382	1480	190	210	196	100	100	0	4894	4518	1081	226	238	68	100	100	0	1.48	1.443	1.427	1.449	1.215	1.437	0.938	120	561	11577	10484	0.566	6909	4668	6192	4292	0
4	9	10		GH10590	16740	24930	120	2138	5572	5454	191	198	54	100	98	0	1858	4487	4147	226	240	83	98	96	0	1.193	1.263	1.158	1.159	1.759	1.315	0.878	120	528	3579	9642	0.255	1947	1632	5381	4261	0
4	10	10		GH10639	16940	24930	130	4722	4639	918	193	201	67	100	100	0	14343	14014	2530	230	246	86	100	100	0	0.321	0.323	0.325	0.321	1.174	0.315	0.939	120	580	18642	18230	-1.64	4529	14113	4446	13784	0
4	11	10		GH10767	17140	24930	140	7601	6907	2181	193	202	64	100	99	0	5758	5348	1585	232	244	67	99	99	0	1.341	1.312	1.323	1.3	1.617	1.342	0.908	156	544	12934	11830	0.423	7408	5526	6714	5116	0
4	12	10		GH10871	17330	24930	130	7860	7325	1883	189	206	82	100	100	0	8332	7760	1840	233	251	77	100	100	0	0.947	0.948	0.962	0.942	1.228	0.945	0.915	120	502	15770	14663	-0.078	7671	8099	7136	7527	0
4	13	10		GH12017	17520	24930	130	5864	5640	1426	185	212	151	100	100	0	4996	4691	1245	227	250	107	100	100	0	1.191	1.222	1.201	1.233	1.314	1.214	0.927	120	538	10448	9919	0.252	5679	4769	5455	4464	0
4	14	10		GH12043	17720	24930	130	8928	8408	1541	181	197	134	100	100	0	6723	6419	1473	227	239	95	100	100	0	1.347	1.329	1.297	1.359	1.325	1.298	0.929	120	551	15243	14419	0.429	8747	6496	8227	6192	0
4	15	10		GH12163	17910	24930	130	5421	5151	1147	178	185	65	100	100	0	5124	4797	1096	226	232	54	100	100	0	1.07	1.088	1.079	1.09	1.221	1.081	0.922	120	524	10141	9544	0.098	5243	4898	4973	4571	0
4	16	10		GH12235	18110	24930	130	7345	6924	1341	173	186	76	100	100	0	6478	6209	1098	219	230	67	100	100	0	1.146	1.127	1.136	1.122	1.168	1.125	0.903	120	542	13431	12741	0.196	7172	6259	6751	5990	0
4	17	10		GH12489	18300	24930	130	7267	6830	1465	170	193	111	100	100	0	6230	5837	1189	218	245	135	100	100	0	1.18	1.185	1.191	1.182	1.214	1.176	0.915	120	594	13109	12279	0.239	7097	6012	6660	5619	0
4	18	10		GH12677	18510	24930	110	7571	6819	2258	170	201	188	100	100	0	6100	5493	1771	215	253	203	100	100	0	1.258	1.26	1.254	1.256	1.459	1.282	0.866	80	509	13286	11927	0.331	7401	5885	6649	5278	0
4	19	10		GH27401	18690	24930	130	7564	7089	1426	165	184	145	100	100	0	5410	5104	969	214	222	70	100	100	0	1.424	1.416	1.416	1.413	1.15	1.421	0.915	120	551	12595	11814	0.51	7399	5196	6924	4890	0
4	20	10		GH27419	18880	24930	140	6046	5577	1656	164	185	147	100	100	0	5303	4931	1476	212	223	78	100	100	0	1.155	1.147	1.135	1.164	1.612	1.158	0.91	156	617	10973	10132	0.208	5882	5091	5413	4719	0
4	21	10		GH27568	19080	24920	100	4293	4149	3351	167	170	45	100	100	0	2724	3229	2636	212	216	41	100	98	0	1.643	1.32	1.3	1.331	1.875	1.318	0.881	80	440	6638	6999	0.716	4126	2512	3982	3017	0
4	22	10		GH27691	19280	24930	130	5034	4682	1128	168	171	44	100	100	0	3450	3270	682	214	219	43	100	100	0	1.504	1.477	1.492	1.461	1.281	1.536	0.907	120	720	8102	7570	0.589	4866	3236	4514	3056	0
4	1	11		GH27756	15180	25130	140	4898	4733	1177	198	212	90	100	100	0	5529	5160	1398	230	240	89	99	98	0	0.887	0.92	0.904	0.96	1.786	0.903	0.889	156	701	9999	9465	-0.173	4700	5299	4535	4930	0
4	2	11		GH27792	15370	25130	130	6344	6283	1287	195	238	331	100	100	0	4675	4628	916	230	253	166	100	100	0	1.383	1.384	1.36	1.383	1.189	1.39	0.907	120	516	10594	10486	0.468	6149	4445	6088	4398	0
4	3	11		GH28577	15580	25130	140	3739	3585	861	203	251	327	99	98	0	2974	2824	758	228	260	168	97	97	0	1.288	1.303	1.286	1.318	1.644	1.32	0.87	156	544	6282	5978	0.365	3536	2746	3382	2596	0
4	4	11		GH28722	15770	25130	140	8812	8336	2408	200	231	274	100	100	0	10121	9112	2847	224	260	338	98	97	0	0.87	0.915	0.905	0.978	1.914	0.906	0.901	156	491	18509	17024	-0.201	8612	9897	8136	8888	0
4	5	11		GH28730	15960	25130	140	8321	7963	2394	196	223	268	99	98	0	5816	5635	1630	227	262	336	99	98	0	1.454	1.436	1.42	1.401	1.585	1.459	0.915	156	495	13714	13175	0.54	8125	5589	7767	5408	0
4	6	11		GH28857	16160	25130	140	4595	4369	1071	191	201	77	100	100	0	4654	4344	1054	222	234	66	100	99	0	0.994	1.014	1.024	1.036	1.64	1.016	0.897	156	511	8836	8300	-0.009	4404	4432	4178	4122	0
4	7	11		GM14163	16350	25130	140	4749	4786	1196	181	191	58	100	100	0	4375	4319	1002	221	228	58	100	100	0	1.1	1.124	1.125	1.124	1.501	1.131	0.905	156	532	8722	8703	0.137	4568	4154	4605	4098	0
4	8	11		GM14682	16540	25130	130	5665	5430	1195	188	210	210	100	100	0	4028	3843	804	224	237	109	100	100	0	1.44	1.448	1.46	1.447	1.213	1.451	0.909	120	530	9281	8861	0.526	5477	3804	5242	3619	0
4	9	11		LD22902	16740	25130	130	4858	4654	992	190	210	198	100	100	0	3520	3432	648	222	232	96	100	100	0	1.415	1.391	1.407	1.372	1.303	1.416	0.904	120	594	7966	7674	0.501	4668	3298	4464	3210	0
4	10	11		LD23056	16940	25130	110	6643	6835	5208	188	201	74	100	100	0	3760	5303	4030	224	233	71	100	100	0	1.826	1.309	1.2	1.279	1.955	1.32	0.857	80	471	9991	11726	0.868	6455	3536	6647	5079	0
4	11	11		LD23102	17130	25130	140	7314	6754	2127	193	206	76	100	100	0	5587	5308	1343	230	242	67	100	100	0	1.329	1.292	1.315	1.231	1.536	1.344	0.903	156	577	12478	11639	0.411	7121	5357	6561	5078	0
4	12	11		LD23140	17330	25130	140	7030	6600	2222	193	214	95	99	98	0	7274	6733	2160	231	250	84	98	98	0	0.971	0.985	0.982	0.965	2.072	0.997	0.877	156	570	13880	12909	-0.043	6837	7043	6407	6502	0
4	13	11		LD23445	17530	25130	140	6995	6302	1968	186	216	165	97	95	0	6203	5721	1820	227	250	111	97	97	0	1.139	1.113	1.102	1.125	2.249	1.122	0.884	156	536	12785	11610	0.188	6809	5976	6116	5494	0
4	14	11		LD24461	17720	25130	140	7679	7006	2298	183	216	266	99	98	0	6901	6144	2058	226	248	172	96	96	0	1.123	1.153	1.175	1.268	2.412	1.15	0.879	156	508	14171	12741	0.167	7496	6675	6823	5918	0
4	15	11		LD25466	17910	25120	140	9689	8717	2638	177	195	218	100	100	0	8019	7241	2371	218	231	148	96	96	0	1.219	1.216	1.219	1.31	2.036	1.209	0.917	156	541	17313	15563	0.286	9512	7801	8540	7023	0
4	16	11		LD25526	18110	25130	140	8309	7396	2513	175	191	99	100	98	0	5988	5352	1702	214	230	95	98	97	0	1.409	1.405	1.432	1.329	2.209	1.443	0.88	156	553	13908	12359	0.494	8134	5774	7221	5138	0
4	17	11		LD25626	18300	25130	140	6961	6463	2105	172	185	92	100	98	0	5029	4774	1280	219	235	104	100	100	0	1.411	1.381	1.386	1.277	1.88	1.451	0.89	156	563	11599	10846	0.497	6789	4810	6291	4555	0
4	18	11		LD25907	18490	25140	130	5090	4731	1383	171	195	178	99	99	0	5180	4840	1150	219	238	125	100	100	0	0.992	0.987	1.019	0.942	1.567	1.012	0.89	120	537	9880	9181	-0.012	4919	4961	4560	4621	0
4	19	11		LD25919	18680	25120	130	4569	4451	1016	172	217	297	100	100	0	4588	4342	1073	214	253	321	99	98	0	1.005	1.037	1.014	1.059	1.56	1.022	0.886	120	543	8771	8407	0.008	4397	4374	4279	4128	0
4	20	11		LD26005	18880	25120	140	5605	5610	1874	163	199	249	100	100	0	4209	4125	1545	211	247	314	96	96	0	1.361	1.392	1.385	1.528	2.053	1.41	0.845	156	568	9440	9361	0.445	5442	3998	5447	3914	0
4	21	11		LD39460	19070	25120	130	3991	3796	697	157	197	290	100	100	0	2910	2793	468	207	233	212	100	100	0	1.418	1.407	1.417	1.397	1.245	1.403	0.91	120	572	6537	6225	0.504	3834	2703	3639	2586	0
4	22	11		LD39559	19280	25130	140	7578	6794	2246	166	197	255	95	94	0	6142	5425	1846	213	234	186	97	96	0	1.25	1.272	1.247	1.264	2.713	1.277	0.884	156	749	13341	11840	0.322	7412	5929	6628	5212	0
4	1	12		LD39624	15190	25330	140	5140	4987	1211	195	222	133	100	100	0	4350	4130	1100	229	252	143	98	98	0	1.2	1.228	1.216	1.261	1.615	1.226	0.918	156	670	9066	8693	0.263	4945	4121	4792	3901	0
4	2	12		LD39664	15380	25320	130	5253	5231	1003	190	237	221	100	100	0	4460	4344	867	226	275	235	100	100	0	1.196	1.224	1.214	1.229	1.167	1.192	0.924	120	525	9297	9159	0.258	5063	4234	5041	4118	0
4	3	12		LD39815	15580	25320	150	5327	5326	833	195	235	198	100	100	0	4544	4384	874	223	262	192	100	98	0	1.188	1.233	1.216	1.27	1.447	1.223	0.909	156	567	9453	9292	0.248	5132	4321	5131	4161	0
4	4	12		LD39912	15780	25320	140	5241	5034	1279	193	223	128	100	100	0	4654	4363	1102	219	245	104	99	99	0	1.138	1.168	1.16	1.183	1.563	1.175	0.924	156	478	9483	8985	0.187	5048	4435	4841	4144	0
4	5	12		LD40282	15970	25320	140	7177	6831	1539	194	213	97	100	100	0	6192	5847	1269	223	238	70	100	100	0	1.17	1.18	1.183	1.177	1.259	1.191	0.939	156	462	12952	12261	0.226	6983	5969	6637	5624	0
4	6	12		LD40324	16160	25320	140	4687	4501	1201	194	206	83	100	100	0	3918	3664	1106	223	232	57	99	96	0	1.216	1.252	1.243	1.343	1.627	1.235	0.95	156	487	8188	7748	0.282	4493	3695	4307	3441	0
4	7	12		LD40415	16360	25320	140	5030	4861	1089	190	194	52	100	100	0	4530	4372	1071	216	221	45	100	100	0	1.122	1.124	1.099	1.145	1.526	1.124	0.931	156	490	9154	8827	0.166	4840	4314	4671	4156	0
4	8	12		LD40453	16550	25320	140	7915	7166	2712	189	198	87	100	100	0	5681	5224	1911	217	230	103	99	98	0	1.414	1.393	1.407	1.443	1.685	1.415	0.937	156	497	13190	11984	0.5	7726	5464	6977	5007	0
4	9	12		LD40489	16740	25320	140	5139	4847	1501	191	225	176	100	99	0	3830	3526	1092	223	254	158	98	97	0	1.372	1.41	1.402	1.45	1.894	1.434	0.881	156	584	8555	7959	0.456	4948	3607	4656	3303	0
4	10	12		LD40589	16950	25320	130	9544	9020	1871	194	227	169	100	100	0	7140	6661	1380	226	252	138	100	100	0	1.352	1.372	1.388	1.375	1.202	1.39	0.914	120	553	16264	15261	0.435	9350	6914	8826	6435	0
4	11	12		LD41072	17140	25320	140	6099	5707	1662	194	207	77	100	100	0	5970	5517	1680	229	237	58	100	99	0	1.029	1.043	1.035	1.078	1.713	1.035	0.926	156	552	11646	10801	0.041	5905	5741	5513	5288	0
4	12	12		LD41209	17340	25330	130	9670	8892	2277	185	204	85	100	100	0	7385	7032	1516	227	238	67	100	100	0	1.325	1.28	1.278	1.26	1.232	1.32	0.938	120	501	16643	15512	0.406	9485	7158	8707	6805	0
4	13	12		LD41224	17530	25320	140	9000	8463	2449	183	219	240	100	100	0	7798	7184	2250	226	236	65	99	99	0	1.164	1.19	1.179	1.277	1.83	1.182	0.931	156	517	16389	15238	0.22	8817	7572	8280	6958	0
4	14	12		LD41311	17720	25320	140	7686	7094	2168	184	227	321	100	98	0	5961	5465	1772	224	238	150	96	96	0	1.308	1.318	1.328	1.433	2.067	1.316	0.921	156	504	13239	12151	0.387	7502	5737	6910	5241	0
4	15	12		LD41392	17920	25320	140	6394	5944	1623	177	203	227	100	99	0	5315	4881	1517	217	234	145	96	94	0	1.219	1.236	1.221	1.316	1.991	1.226	0.911	156	570	11315	10431	0.286	6217	5098	5767	4664	0
4	16	12		LD41433	18120	25320	130	7420	7006	1201	165	184	96	100	100	0	6135	5916	978	211	227	90	100	100	0	1.225	1.199	1.193	1.2	1.162	1.19	0.933	120	500	13179	12546	0.292	7255	5924	6841	5705	0
4	17	12		LD41958	18300	25320	130	8577	7898	1697	166	181	99	100	100	0	5798	5385	1184	216	227	85	100	100	0	1.507	1.496	1.5	1.5	1.172	1.486	0.923	120	519	13993	12901	0.591	8411	5582	7732	5169	0
4	18	12		LD41978	18500	25320	140	6152	5709	1663	169	178	72	100	97	0	5564	5166	1180	216	221	50	100	100	0	1.119	1.119	1.134	1.022	1.845	1.155	0.925	156	543	11331	10490	0.162	5983	5348	5540	4950	0
4	19	12		LD42035	18690	25320	140	5734	5402	1145	169	192	213	100	100	0	4914	4618	984	215	247	318	100	99	0	1.184	1.189	1.191	1.2	1.331	1.194	0.928	156	534	10264	9636	0.244	5565	4699	5233	4403	0
4	20	12		LD42046	18890	25320	140	6201	5609	1647	162	180	138	98	98	0	4441	4098	947	213	240	275	100	99	0	1.428	1.402	1.418	1.293	1.773	1.46	0.917	156	543	10267	9332	0.514	6039	4228	5447	3885	0
4	21	12		LD42063	19090	25320	140	4260	3956	1054	157	180	192	100	100	0	3620	3462	742	210	232	197	100	100	0	1.203	1.168	1.188	1.149	1.257	1.219	0.893	156	552	7513	7051	0.267	4103	3410	3799	3252	0
4	22	12		LD42147	19290	25320	150	4912	4666	1444	164	180	163	99	99	0	4048	3912	971	213	232	172	100	100	0	1.238	1.217	1.239	1.157	1.582	1.265	0.911	156	753	8583	8201	0.308	4748	3835	4502	3699	0
4	1	13		SD02536	15190	25520	140	6823	6451	1741	192	208	107	100	100	0	4610	4264	1134	222	241	138	99	99	0	1.511	1.548	1.539	1.576	1.494	1.562	0.921	156	651	11019	10301	0.596	6631	4388	6259	4042	0
4	2	13		SD02611	15380	25520	140	8099	7618	2323	186	218	161	100	100	0	7185	6481	2159	221	257	186	98	96	0	1.136	1.187	1.166	1.304	1.989	1.182	0.92	156	516	14877	13692	0.184	7913	6964	7432	6260	0
4	3	13		SD02658	15580	25520	140	5323	5134	1254	188	214	134	100	100	0	4019	3877	980	221	249	133	99	99	0	1.352	1.353	1.355	1.378	1.419	1.362	0.91	156	546	8933	8602	0.435	5135	3798	4946	3656	0
4	4	13		SD02805	15780	25520	140	7554	7339	1815	192	216	101	100	100	0	6813	6550	1657	221	251	111	100	100	0	1.117	1.129	1.124	1.145	1.393	1.135	0.917	156	494	13954	13476	0.159	7362	6592	7147	6329	0
4	5	13		SD02833	15970	25520	140	6432	6272	1473	196	214	88	100	100	0	5720	5398	1547	227	245	85	98	96	0	1.135	1.175	1.157	1.265	1.84	1.146	0.909	156	464	11729	11247	0.183	6236	5493	6076	5171	0
4	6	13		SD02883	16160	25520	140	11749	10670	3085	194	201	64	100	100	0	10063	9059	2816	226	231	50	100	100	0	1.175	1.186	1.181	1.237	1.924	1.191	0.873	156	524	21392	19309	0.232	11555	9837	10476	8833	0
4	7	13		SD03340	16360	25520	140	6642	6111	1744	189	193	47	100	100	0	5064	4629	1395	218	223	46	100	99	0	1.332	1.343	1.312	1.42	1.787	1.354	0.908	156	534	11299	10333	0.413	6453	4846	5922	4411	0
4	8	13		SD03374	16550	25520	140	5158	4831	1318	189	195	56	100	100	0	4416	4228	1112	217	223	43	100	100	0	1.183	1.157	1.151	1.176	1.649	1.165	0.889	156	479	9168	8653	0.243	4969	4199	4642	4011	0
4	9	13		SD03428	16740	25520	140	8146	7528	2454	191	218	136	100	100	0	7817	7303	1992	225	241	93	100	100	0	1.048	1.037	1.057	1.008	1.603	1.063	0.92	156	531	15547	14415	0.067	7955	7592	7337	7078	0
4	10	13		SD03546	16940	25520	140	4945	4858	1156	190	224	150	100	100	0	4253	4049	868	228	254	131	100	100	0	1.181	1.222	1.27	1.213	1.418	1.252	0.9	156	578	8780	8489	0.24	4755	4025	4668	3821	0
4	11	13		SD03580	17140	25520	140	7437	7036	2058	188	203	82	100	100	0	6052	5755	1346	229	243	101	100	100	0	1.245	1.239	1.277	1.169	1.664	1.294	0.897	156	532	13072	12374	0.316	7249	5823	6848	5526	0
4	12	13		SD03610	17330	25520	140	7724	7119	2183	184	204	120	100	100	0	7093	6380	2030	228	238	97	100	98	0	1.098	1.127	1.141	1.187	2.015	1.136	0.876	156	517	14405	13087	0.135	7540	6865	6935	6152	0
4	13	13		SD04216	17520	25520	130	9848	9921	2421	181	211	241	100	100	0	7361	7256	1591	225	232	57	100	100	0	1.355	1.385	1.412	1.372	1.274	1.416	0.918	120	497	16803	16771	0.438	9667	7136	9740	7031	0
4	14	13		SD04329	17720	25520	140	4987	4908	1430	178	201	211	99	98	0	3768	3682	857	222	230	54	100	100	0	1.356	1.367	1.388	1.31	1.717	1.422	0.898	156	566	8355	8190	0.44	4809	3546	4730	3460	0
4	15	13		SD04505	17910	25520	130	8257	7611	2265	170	190	110	100	100	0	6853	6359	1584	220	235	76	100	100	0	1.219	1.212	1.249	1.175	1.398	1.265	0.912	120	544	14720	13580	0.286	8087	6633	7441	6139	0
4	16	13		SD04590	18110	25510	130	9339	8714	1935	165	185	110	100	100	0	7043	6658	1372	219	232	74	100	100	0	1.344	1.328	1.324	1.322	1.17	1.339	0.931	120	579	15998	14988	0.427	9174	6824	8549	6439	0
4	17	13		SD04652	18300	25520	130	6808	6605	1398	163	178	85	100	100	0	5878	5611	1201	218	232	104	100	100	0	1.174	1.195	1.172	1.199	1.228	1.204	0.88	120	583	12305	11835	0.231	6645	5660	6442	5393	0
4	18	13		SD04694	18500	25510	130	6840	6430	1479	164	181	87	100	100	0	6179	5763	1397	217	232	107	100	100	0	1.12	1.13	1.117	1.137	1.264	1.116	0.896	120	535	12638	11812	0.163	6676	5962	6266	5546	0
4	19	13		SD05230	18690	25520	140	4499	4118	1319	161	170	52	99	97	0	3138	2902	778	214	219	52	100	100	0	1.484	1.472	1.483	1.346	1.937	1.527	0.921	156	533	7262	6645	0.569	4338	2924	3957	2688	0
4	20	13		SD05329	18890	25510	140	5807	5371	1548	161	170	55	100	100	0	5490	5028	1574	212	222	63	98	96	0	1.07	1.082	1.079	1.176	2.025	1.074	0.909	156	569	10924	10026	0.097	5646	5278	5210	4816	0
4	21	13		SD05379	19090	25510	130	5298	5083	1136	160	171	74	100	100	0	4278	4086	935	211	221	73	100	100	0	1.263	1.27	1.254	1.275	1.27	1.267	0.913	120	504	9205	8798	0.337	5138	4067	4923	3875	0
4	22	13		SD05424	19280	25510	140	6451	5788	1858	168	178	80	99	99	0	6453	5737	1825	212	222	64	99	98	0	1.007	1.017	1.005	1.006	2.213	1.02	0.882	156	730	12524	11145	0.01	6283	6241	5620	5525	0
4	1	14		SD05480	15190	25720	140	5134	4929	1291	198	203	48	100	100	0	5792	5378	1403	223	229	47	100	100	0	0.886	0.918	0.925	0.922	1.312	0.913	0.932	156	642	10505	9886	-0.174	4936	5569	4731	5155	0
4	2	14		SD05564	15380	25710	140	5542	5154	1565	185	195	57	100	100	0	4002	3616	1240	216	226	63	99	97	0	1.415	1.461	1.441	1.566	1.771	1.446	0.92	156	487	9143	8369	0.501	5357	3786	4969	3400	0
4	3	14		GM14109	15580	25720	140	8157	7733	2158	185	201	78	100	99	0	5614	5373	1159	216	235	85	100	100	0	1.477	1.464	1.502	1.361	1.668	1.519	0.933	156	515	13370	12705	0.563	7972	5398	7548	5157	0
4	4	14		GM14141	15780	25710	140	6043	5671	1367	191	249	374	100	100	0	5147	4754	1235	222	274	313	99	99	0	1.188	1.209	1.195	1.235	1.378	1.203	0.935	156	511	10777	10012	0.249	5852	4925	5480	4532	0
4	5	14		GM14337	15970	25710	140	9257	8602	2335	194	217	171	100	100	0	6544	6032	1647	226	246	132	100	100	0	1.434	1.448	1.439	1.469	1.394	1.461	0.945	156	496	15381	14214	0.521	9063	6318	8408	5806	0
4	6	14		GM14547	16160	25710	130	6838	6719	1202	193	197	51	100	100	0	4071	4045	705	226	232	59	100	100	0	1.728	1.709	1.68	1.707	1.139	1.703	0.958	120	540	10490	10345	0.789	6645	3845	6526	3819	0
4	7	14		GM14833	16360	25700	110	4467	5339	4135	190	195	51	100	100	0	3662	4103	3222	224	231	50	100	98	0	1.244	1.327	1.398	1.412	2.14	1.337	0.84	80	440	7715	9028	0.315	4277	3438	5149	3879	0
4	8	14		HL07889	16550	25710	140	9765	9424	2647	189	195	54	100	100	0	3841	3633	1051	221	227	46	98	98	0	2.645	2.707	2.676	2.854	1.573	2.734	0.942	156	541	13196	12647	1.403	9576	3620	9235	3412	0
4	9	14		LD21637	16740	25710	130	8104	7813	1982	189	216	162	100	100	0	6685	6315	1605	224	238	86	100	100	0	1.225	1.252	1.248	1.246	1.236	1.261	0.962	120	536	14376	13715	0.293	7915	6461	7624	6091	0
4	10	14		LD21662	16940	25710	130	9291	8848	1705	185	205	104	100	100	0	6069	5755	1205	225	241	89	100	100	0	1.558	1.567	1.553	1.577	1.167	1.552	0.944	120	542	14950	14193	0.64	9106	5844	8663	5530	0
4	11	14		LD21756	17130	25710	130	5580	5425	1009	181	197	85	100	100	0	3683	3511	694	224	241	109	100	100	0	1.561	1.595	1.593	1.609	1.213	1.593	0.94	120	520	8858	8531	0.642	5399	3459	5244	3287	0
4	12	14		LD21941	17330	25710	140	4695	4415	1212	181	199	120	100	100	0	3535	3191	1002	221	234	101	95	95	0	1.362	1.426	1.41	1.529	1.675	1.41	0.944	156	513	7828	7204	0.446	4514	3314	4234	2970	0
4	13	14		LD22255	17530	25710	140	9329	8844	2036	179	193	107	100	100	0	4704	4420	1148	218	228	58	98	96	0	2.04	2.062	2.058	2.175	1.74	2.071	0.926	156	536	13636	12867	1.028	9150	4486	8665	4202	0
4	14	14		LD22310	17720	25710	130	6415	6261	1328	175	190	69	100	100	0	4912	4680	860	221	233	63	100	100	0	1.33	1.365	1.352	1.357	1.173	1.378	0.938	120	540	10931	10545	0.412	6240	4691	6086	4459	0
4	15	14		LD23533	17920	25710	130	5405	5309	925	170	184	67	100	100	0	3855	3728	692	220	234	65	100	100	0	1.44	1.465	1.459	1.476	1.208	1.45	0.947	120	545	8870	8647	0.526	5235	3635	5139	3508	0
4	16	14		LD23569	18110	25710	130	7369	6906	1465	164	175	67	100	100	0	5595	5460	1158	214	228	74	100	100	0	1.339	1.285	1.303	1.288	1.247	1.278	0.921	120	574	12586	11988	0.421	7205	5381	6742	5246	0
4	17	14		LD23655	18310	25710	120	517	586	269	163	171	60	99	98	0	513	578	254	215	223	52	99	95	0	1.188	1.165	1.217	1.221	1.868	1.144	0.686	120	494	652	786	0.248	354	298	423	363	0
4	18	14		LD23686	18500	25720	140	5359	5063	1147	162	175	71	100	100	0	5265	4955	1106	215	230	104	100	100	0	1.029	1.034	1.041	1.031	1.222	1.027	0.932	156	577	10247	9641	0.041	5197	5050	4901	4740	0
4	19	14		LD23954	18700	25710	140	7762	7094	2418	159	166	52	100	100	0	5064	4606	1512	210	218	50	99	98	0	1.566	1.578	1.555	1.535	1.559	1.602	0.934	156	569	12457	11331	0.647	7603	4854	6935	4396	0
4	20	14		LD24232	18890	25700	110	2151	2379	1874	156	162	43	100	100	0	1618	1926	1528	208	214	49	100	97	0	1.415	1.294	1.322	1.454	1.838	1.277	0.876	80	429	3405	3941	0.501	1995	1410	2223	1718	0
4	21	14		LD26135	19090	25710	140	5902	5288	1836	161	170	57	100	99	0	4964	4607	1563	208	220	74	99	99	0	1.207	1.165	1.171	1.141	1.942	1.177	0.932	156	632	10497	9526	0.272	5741	4756	5127	4399	0
4	22	14		LD26392	19270	25700	90	2479	2286	814	162	173	57	100	100	0	2070	1846	718	211	223	60	100	100	0	1.246	1.299	1.251	1.373	1.688	1.248	0.851	52	361	4176	3759	0.318	2317	1859	2124	1635	0
4	1	15		LD26875	15190	25910	140	6182	5849	1398	206	223	187	100	100	0	5397	4951	1543	229	245	115	97	96	0	1.156	1.195	1.17	1.334	1.979	1.166	0.906	156	624	11144	10365	0.21	5976	5168	5643	4722	0
4	2	15		LD26991	15380	25910	140	4533	4193	1388	190	210	213	100	98	0	3683	3268	1089	219	238	131	99	96	0	1.254	1.313	1.335	1.369	1.734	1.323	0.913	156	472	7807	7052	0.326	4343	3464	4003	3049	0
4	3	15		LD27030	15580	25910	140	6592	6440	1469	185	200	82	100	100	0	4902	4834	1133	215	236	97	100	100	0	1.367	1.354	1.348	1.363	1.316	1.372	0.929	156	484	11094	10874	0.451	6407	4687	6255	4619	0
4	4	15		LD27069	15760	25910	130	4986	4759	1409	190	287	526	100	100	0	4604	4472	1214	221	302	438	100	100	0	1.094	1.075	1.089	1.068	1.298	1.068	0.927	120	481	9179	8820	0.13	4796	4383	4569	4251	0
4	5	15		LD46935	15970	25910	140	4363	4360	1051	188	270	490	100	99	0	3934	3754	1166	221	282	405	95	94	0	1.124	1.181	1.145	1.194	1.36	1.145	0.919	156	553	7888	7705	0.169	4175	3713	4172	3533	0
4	6	15		LD47639	16160	25910	140	9274	8546	2470	181	187	50	100	100	0	8618	7713	2433	218	224	55	100	100	0	1.082	1.116	1.113	1.171	1.808	1.107	0.903	156	642	17493	15860	0.114	9093	8400	8365	7495	0
4	7	15		LD48048	16360	25900	130	3287	4278	2721	184	189	53	100	100	0	2902	3340	2049	221	229	61	99	99	0	1.157	1.313	1.311	1.333	1.546	1.336	0.908	120	592	5784	7213	0.211	3103	2681	4094	3119	0
4	8	15		LP01562	16550	25910	140	7522	6788	2230	176	183	52	100	100	0	6773	6232	1692	218	223	47	100	100	0	1.121	1.099	1.124	1.045	1.494	1.133	0.929	156	589	13901	12626	0.164	7346	6555	6612	6014	0
4	9	15		LP02993	16740	25910	120	17700	16350	3850	179	195	146	100	100	0	8659	8129	1739	219	225	63	100	100	0	2.076	2.044	2.056	2.026	1.28	2.088	0.945	120	494	25961	24081	1.054	17521	8440	16171	7910	0
4	10	15		LP03547	16940	25910	140	4851	4490	1135	179	197	139	100	100	0	4022	3677	983	216	230	79	99	99	0	1.228	1.246	1.239	1.279	1.684	1.25	0.902	156	609	8478	7772	0.296	4672	3806	4311	3461	0
4	11	15		SD04463	17140	25910	140	3879	3555	1171	176	192	88	98	98	0	2678	2449	690	215	235	89	98	98	0	1.503	1.513	1.547	1.499	1.87	1.578	0.899	156	577	6166	5613	0.588	3703	2463	3379	2234	0
4	12	15		SD04693	17340	25900	140	7930	7580	1935	176	195	91	100	100	0	5461	5006	1571	217	238	89	100	99	0	1.479	1.546	1.489	1.653	1.681	1.535	0.897	156	534	12998	12193	0.564	7754	5244	7404	4789	0
4	13	15		SD05512	17530	25900	130	5868	6146	2574	170	183	64	100	100	0	5221	5157	1961	218	227	55	100	100	0	1.139	1.21	1.221	1.189	1.334	1.235	0.928	120	507	10701	10915	0.188	5698	5003	5976	4939	0
4	14	15		SD05601	17720	25910	130	5500	5910	3593	169	186	85	100	99	0	4181	4806	2778	221	230	60	100	100	0	1.346	1.252	1.277	1.19	1.774	1.289	0.865	120	559	9291	10326	0.429	5331	3960	5741	4585	0
4	15	15		SD06787	17920	25900	140	4305	4248	1226	165	187	91	100	100	0	3932	3549	1182	218	232	69	97	94	0	1.115	1.226	1.204	1.327	1.874	1.205	0.919	156	563	7854	7414	0.157	4140	3714	4083	3331	0
4	16	15		SD07518	18110	25910	140	6258	6098	1409	162	170	50	100	100	0	4684	4445	1153	208	217	52	99	99	0	1.362	1.401	1.388	1.434	1.61	1.414	0.889	156	543	10572	10173	0.446	6096	4476	5936	4237	0
4	17	15		LD29830	18310	25910	140	8779	8036	3441	160	168	50	100	100	0	5636	5154	2186	209	218	52	98	98	0	1.588	1.593	1.567	1.669	2.349	1.628	0.898	156	563	14046	12821	0.667	8619	5427	7876	4945	0
4	18	15		LD30157	18500	25910	120	5837	5543	2305	158	165	54	100	100	0	4932	4696	1709	209	223	66	100	100	0	1.202	1.2	1.238	1.149	1.556	1.237	0.922	120	448	10402	9872	0.266	5679	4723	5385	4487	0
4	19	15		LP08815	18690	25900	130	5727	5499	1142	159	172	107	100	100	0	5087	4927	1120	209	220	64	100	100	0	1.141	1.132	1.131	1.145	1.255	1.11	0.928	120	514	10446	10058	0.191	5568	4878	5340	4718	0
4	20	15		LP08921	18890	25900	140	2947	2901	792	160	177	101	100	100	0	2500	2299	686	213	222	56	96	96	0	1.219	1.314	1.283	1.335	1.578	1.304	0.909	156	601	5074	4827	0.285	2787	2287	2741	2086	0
4	21	15		LP09339	19090	25900	140	4800	4354	1425	167	178	61	100	99	0	3441	3061	1006	215	220	49	98	98	0	1.436	1.471	1.458	1.456	1.812	1.497	0.885	156	600	7859	7033	0.522	4633	3226	4187	2846	0
4	22	15		BLANK	19270	25900	100	2039	1889	750	168	176	56	98	97	0	1742	1596	659	212	217	48	100	96	0	1.223	1.243	1.288	1.323	2.285	1.227	0.774	80	466	3401	3105	0.29	1871	1530	1721	1384	0
4	1	16		BLANK	15190	26100	150	247	2995	4243	199	213	171	42	38	0	266	2286	3199	231	243	105	39	35	0	1.371	1.361	1.368	1.545	2.907	1.357	0.899	156	765	83	4851	0.456	48	35	2796	2055	-50
4	2	16		BLANK	15380	26100	150	212	2537	4227	183	200	201	33	31	0	233	1963	3236	220	234	122	30	27	0	2.231	1.351	1.334	1.379	3.418	1.332	0.902	156	534	42	4097	1.158	29	13	2354	1743	-50
4	3	16		BLANK	15580	26100	150	236	2757	4477	180	189	71	48	37	0	253	2109	3341	214	229	84	37	33	0	1.436	1.36	1.391	1.427	3.252	1.37	0.877	156	513	95	4472	0.522	56	39	2577	1895	-50
4	4	16		BLANK	15770	26100	150	220	2677	4412	185	243	402	30	27	0	233	2089	3400	219	270	337	28	26	0	2.5	1.333	1.302	1.362	3.628	1.318	0.92	156	552	49	4362	1.322	35	14	2492	1870	-50
4	5	16		BLANK	15970	26100	150	216	2491	4060	184	217	294	30	28	0	227	2055	3275	217	246	268	28	27	0	3.2	1.255	1.3	1.397	3.698	1.256	0.903	156	619	42	4145	1.678	32	10	2307	1838	-50
4	6	16		BLANK	16150	26110	90	10194	9471	2367	171	175	42	100	100	0	8129	7398	1979	211	216	45	100	100	0	1.266	1.294	1.306	1.341	1.532	1.308	0.836	52	348	17941	16487	0.34	10023	7918	9300	7187	0
4	7	16		LD31802	16360	26110	130	9466	8701	2206	172	180	52	100	100	0	8855	8305	1871	213	221	52	100	100	0	1.075	1.054	1.066	1.046	1.196	1.092	0.915	120	637	17936	16621	0.105	9294	8642	8529	8092	0
4	8	16		LD32009	16560	26100	130	8547	8344	2106	169	177	51	100	100	0	7394	7224	1928	213	221	56	100	100	0	1.167	1.166	1.176	1.175	1.241	1.159	0.94	120	540	15559	15186	0.222	8378	7181	8175	7011	0
4	9	16		LD32130	16750	26100	130	6056	5763	1294	175	180	59	100	100	0	6930	6592	1419	217	223	57	100	100	0	0.876	0.877	0.894	0.876	1.269	0.875	0.951	120	543	12594	11963	-0.191	5881	6713	5588	6375	0
4	10	16		LD32234	16940	26100	130	7521	7363	2161	173	181	66	100	100	0	7604	7260	2143	216	223	55	100	100	0	0.995	1.021	1.011	1.021	1.348	1.011	0.911	120	542	14736	14234	-0.008	7348	7388	7190	7044	0
4	11	16		LD32282	17140	26100	130	8375	7722	1929	172	191	99	100	100	0	7391	7063	1621	215	242	118	100	100	0	1.143	1.103	1.11	1.093	1.212	1.126	0.884	120	540	15379	14398	0.193	8203	7176	7550	6848	0
4	12	16		LD32410	17340	26100	140	8388	7439	2229	175	196	107	100	100	0	8397	7509	2364	221	251	126	96	96	0	1.005	0.997	0.997	1.068	1.945	0.987	0.922	156	553	16389	14552	0.007	8213	8176	7264	7288	0
4	13	16		LD33695	17530	26100	140	6890	6549	2217	169	181	61	100	100	0	6104	5833	1925	222	231	61	97	96	0	1.143	1.137	1.142	1.203	2.174	1.145	0.923	156	551	12603	11991	0.192	6721	5882	6380	5611	0
4	14	16		LD33976	17720	26100	130	6624	6213	2284	166	187	117	100	100	0	5755	5437	1848	219	235	111	100	100	0	1.167	1.159	1.132	1.138	1.396	1.176	0.932	120	511	11994	11265	0.222	6458	5536	6047	5218	0
4	15	16		LD34142	17920	26100	140	7794	7120	2412	160	186	124	100	100	0	6201	5749	1947	211	233	119	99	98	0	1.274	1.257	1.26	1.307	1.867	1.264	0.929	156	493	13624	12498	0.35	7634	5990	6960	5538	0
4	16	16		LD34250	18110	26090	130	10349	10045	2041	160	170	59	100	100	0	7317	7115	1371	210	215	52	100	100	0	1.434	1.432	1.465	1.434	1.216	1.453	0.941	120	485	17296	16790	0.52	10189	7107	9885	6905	0
4	17	16		LD34385	18310	26100	120	7347	6966	2321	164	170	51	100	100	0	7106	6553	2216	211	219	53	100	100	0	1.042	1.073	1.082	1.097	1.374	1.068	0.938	120	495	14078	13144	0.059	7183	6895	6802	6342	0
4	18	16		LD34564	18500	26090	130	4819	4753	944	160	169	55	100	100	0	5045	4941	1096	210	221	61	100	100	0	0.964	0.971	0.954	0.982	1.183	0.947	0.942	120	536	9494	9324	-0.053	4659	4835	4593	4731	0
4	19	16		LD37765	18700	26100	140	4828	4295	1443	163	179	107	99	98	0	3996	3642	1235	213	228	72	98	97	0	1.233	1.205	1.192	1.223	2.01	1.21	0.907	156	572	8448	7561	0.302	4665	3783	4132	3429	0
4	20	16		LD37985	18890	26100	140	9042	8121	2484	174	200	135	100	99	0	7917	7172	1965	225	240	86	100	100	0	1.153	1.144	1.149	1.12	1.604	1.165	0.905	156	575	16560	14894	0.205	8868	7692	7947	6947	0
4	21	16		LD38375	19090	26100	130	8326	7718	2145	178	189	65	100	100	0	7679	7108	1688	225	233	53	100	100	0	1.093	1.095	1.121	1.075	1.276	1.125	0.923	120	544	15602	14423	0.128	8148	7454	7540	6883	0
4	22	16		LD38452	19280	26100	130	8003	7426	2220	176	192	94	100	100	0	6872	6686	1418	222	233	68	100	100	0	1.177	1.122	1.139	1.073	1.398	1.194	0.894	120	684	14477	13714	0.235	7827	6650	7250	6464	0
4	1	17		LD38872	15180	26300	100	1568	4370	4596	193	198	48	100	98	0	1145	3460	3482	234	236	39	97	93	0	1.509	1.295	1.292	1.351	2.645	1.327	0.908	80	443	2286	7403	0.594	1375	911	4177	3226	0
4	2	17		LD39062	15390	26300	140	10558	9917	3303	180	186	53	100	100	0	6946	6471	2321	220	224	44	100	99	0	1.543	1.558	1.562	1.665	1.664	1.556	0.936	156	601	17104	15988	0.626	10378	6726	9737	6251	0
4	3	17		LD40782	15590	26300	140	4173	3862	1818	178	191	95	99	97	0	3598	3287	1513	212	223	67	99	99	0	1.18	1.198	1.178	1.182	1.913	1.211	0.913	156	527	7381	6759	0.239	3995	3386	3684	3075	0
4	4	17		LD40824	15780	26300	130	7239	6718	1758	182	193	87	100	100	0	5787	5232	1438	220	228	65	100	100	0	1.268	1.304	1.305	1.322	1.347	1.298	0.927	120	520	12624	11548	0.342	7057	5567	6536	5012	0
4	5	17		LD41760	15970	26300	130	8377	8033	1786	181	188	53	100	100	0	7027	6584	1587	220	227	53	100	100	0	1.204	1.234	1.212	1.254	1.313	1.225	0.918	120	542	15003	14216	0.268	8196	6807	7852	6364	0
4	6	17		LD41918	16170	26300	140	6774	6256	2480	177	187	60	100	100	0	6793	6174	2464	216	227	68	99	99	0	1.003	1.02	1.019	1.049	1.84	1.019	0.918	156	597	13174	12037	0.004	6597	6577	6079	5958	0
4	7	17		LD42374	16360	26300	140	5067	4887	1519	173	182	55	100	100	0	5436	4931	1595	216	231	161	99	99	0	0.938	1	0.995	1.026	1.633	0.993	0.898	156	538	10114	9429	-0.093	4894	5220	4714	4715	0
4	8	17		LD42724	16560	26300	140	8597	8169	2070	172	178	52	100	100	0	6709	6281	1728	213	227	152	98	98	0	1.297	1.318	1.286	1.372	1.729	1.324	0.893	156	571	14921	14065	0.375	8425	6496	7997	6068	0
4	9	17		LD27988	16750	26300	140	5938	5480	1359	174	181	53	100	100	0	5357	4844	1358	215	221	49	100	100	0	1.121	1.146	1.104	1.177	1.487	1.133	0.885	156	560	10906	9935	0.165	5764	5142	5306	4629	0
4	10	17		LD28101	16940	26300	140	2960	2845	1019	176	187	67	96	96	0	2694	2706	869	216	228	84	99	98	0	1.123	1.072	1.055	1.031	1.94	1.106	0.809	156	556	5262	5159	0.168	2784	2478	2669	2490	0
4	11	17		LD28571	17140	26300	140	7359	6848	2285	175	200	178	99	99	0	6636	6227	1723	217	248	145	100	100	0	1.119	1.11	1.138	1.05	1.528	1.147	0.91	156	545	13603	12683	0.162	7184	6419	6673	6010	0
4	12	17		LD30834	17330	26290	130	7197	6713	1669	171	200	193	100	100	0	7309	6986	1704	223	255	168	100	100	0	0.992	0.967	0.952	0.979	1.454	0.965	0.922	120	518	14112	13305	-0.012	7026	7086	6542	6763	0
4	13	17		LD31228	17530	26290	130	8289	8089	1792	169	185	111	100	100	0	6713	6498	1378	219	239	126	100	100	0	1.25	1.261	1.265	1.264	1.263	1.277	0.908	120	558	14614	14199	0.322	8120	6494	7920	6279	0
4	14	17		LD32549	17720	26300	140	6871	6331	2169	168	181	106	99	98	0	6330	5946	1588	218	234	112	100	100	0	1.097	1.076	1.089	0.989	1.815	1.125	0.865	156	518	12815	11891	0.133	6703	6112	6163	5728	0
4	15	17		LD41783	17920	26300	180	8458	8712	3408	161	178	96	99	99	0	8411	8440	3278	214	231	115	99	98	0	1.012	1.04	1.009	1.055	2.009	1.04	0.864	256	607	16494	16777	0.017	8297	8197	8551	8226	0
4	16	17		LD44376	18110	26290	140	5293	4995	1378	164	173	61	100	100	0	4827	4500	1261	212	219	76	100	99	0	1.111	1.127	1.128	1.139	1.563	1.126	0.907	156	511	9744	9119	0.152	5129	4615	4831	4288	0
4	17	17		LD45339	18310	26300	140	5976	5527	2378	167	174	55	100	99	0	5555	5039	2123	210	220	72	98	97	0	1.087	1.11	1.112	1.123	2.374	1.119	0.902	156	620	11154	10189	0.12	5809	5345	5360	4829	0
4	18	17		LD45706	18500	26290	130	9118	8666	2337	163	173	56	100	100	0	7467	7121	1901	211	225	61	100	100	0	1.234	1.231	1.219	1.237	1.309	1.231	0.919	120	524	16211	15413	0.304	8955	7256	8503	6910	0
4	19	17		LD46805	18690	26290	130	10395	9748	2406	168	185	95	100	100	0	8127	7684	1986	218	236	95	100	100	0	1.293	1.283	1.277	1.301	1.423	1.279	0.926	120	504	18136	17046	0.371	10227	7909	9580	7466	0
4	20	17		LD47843	18880	26290	130	7947	7593	1675	180	209	155	100	100	0	6260	5745	1546	222	251	144	100	100	0	1.286	1.342	1.317	1.385	1.417	1.322	0.888	120	518	13805	12936	0.363	7767	6038	7413	5523	0
4	21	17		SD03117	19090	26290	130	4214	3908	1413	182	205	131	100	100	0	3804	3476	1209	225	248	121	100	100	0	1.127	1.146	1.134	1.142	1.395	1.156	0.852	120	560	7611	6977	0.172	4032	3579	3726	3251	0
4	22	17		SD03467	19280	26290	130	6345	5912	1371	179	194	93	100	100	0	6169	5762	1184	226	241	82	100	100	0	1.038	1.036	1.042	1.029	1.228	1.043	0.859	120	686	12109	11269	0.053	6166	5943	5733	5536	0
4	1	18		SD03723	15200	26490	130	3508	5653	4335	197	204	61	100	100	0	3687	5168	3646	233	239	56	100	97	0	0.959	1.106	1.016	1.102	1.952	1.147	0.913	120	703	6765	10391	-0.061	3311	3454	5456	4935	0
4	2	18		SD04735	15390	26490	130	8167	7853	1716	190	206	74	100	100	0	7266	6861	1510	231	244	72	100	100	0	1.134	1.156	1.16	1.159	1.185	1.145	0.909	120	502	15012	14293	0.181	7977	7035	7663	6630	0
4	3	18		SD05618	15590	26490	140	7606	7171	1879	186	217	127	100	100	0	6794	6251	1942	226	255	112	99	98	0	1.13	1.159	1.139	1.258	1.673	1.135	0.93	156	477	13988	13010	0.176	7420	6568	6985	6025	0
4	4	18		SD06302	15780	26500	140	13911	12978	4095	184	207	117	99	98	0	9165	8701	2343	223	242	100	99	99	0	1.535	1.509	1.543	1.427	1.797	1.564	0.922	156	458	22669	21272	0.618	13727	8942	12794	8478	0
4	5	18		SD10782	15970	26500	140	10039	9502	2639	185	194	61	100	100	0	8720	8067	2488	220	232	63	100	99	0	1.159	1.187	1.165	1.267	1.791	1.18	0.91	156	506	18354	17164	0.213	9854	8500	9317	7847	0
4	6	18		SD10882	16170	26490	130	8886	8367	1874	177	191	66	100	100	0	7081	6604	1453	217	235	78	100	100	0	1.269	1.282	1.293	1.286	1.214	1.287	0.926	120	482	15573	14577	0.343	8709	6864	8190	6387	0
4	7	18		GH01128	16360	26490	140	8697	7871	2443	172	182	51	100	100	0	7279	6477	2128	214	230	156	96	96	0	1.207	1.229	1.224	1.341	2.022	1.226	0.931	156	557	15590	13962	0.271	8525	7065	7699	6263	0
4	8	18		GH02457	16550	26500	130	9055	8621	3133	183	190	57	100	100	0	8607	8020	2850	223	238	160	100	100	0	1.058	1.082	1.073	1.086	1.345	1.091	0.911	120	501	17256	16235	0.082	8872	8384	8438	7797	0
4	9	18		GH03188	16750	26490	130	5075	4888	1033	181	201	207	100	100	0	4463	4314	906	221	243	213	100	100	0	1.154	1.15	1.122	1.15	1.168	1.135	0.932	120	507	9136	8800	0.206	4894	4242	4707	4093	0
4	10	18		GH04075	16960	26510	160	7929	8129	2366	173	200	215	100	100	0	5444	5335	1585	214	243	233	100	98	0	1.483	1.554	1.55	1.585	1.308	1.59	0.923	208	504	12986	13077	0.569	7756	5230	7956	5121	0
4	11	18		SD03094	17150	26490	140	7531	6998	2007	170	194	172	100	99	0	6937	6434	2099	214	240	132	97	96	0	1.095	1.098	1.093	1.217	1.906	1.08	0.929	156	535	14084	13048	0.131	7361	6723	6828	6220	0
4	12	18		SD05389	17340	26490	140	8645	8316	2464	173	206	190	100	100	0	8132	7483	2295	225	258	160	96	96	0	1.071	1.122	1.121	1.202	2.022	1.121	0.922	156	636	16379	15401	0.1	8472	7907	8143	7258	0
4	13	18		SD05785	17530	26490	110	1252	1656	1280	174	182	64	100	98	0	1409	1506	1071	224	232	59	100	96	0	0.91	1.156	1.128	1.161	1.89	1.195	0.832	80	457	2263	2764	-0.137	1078	1185	1482	1282	0
4	14	18		SD06557	17720	26490	130	8651	8570	2223	173	189	79	100	100	0	8260	8257	2035	220	233	67	100	100	0	1.054	1.045	1.052	1.042	1.184	1.023	0.895	120	527	16518	16434	0.077	8478	8040	8397	8037	0
4	15	18		SD07655	17920	26490	140	8253	8120	2333	176	215	186	100	100	0	8079	7876	1749	218	248	140	100	100	0	1.027	1.037	1.07	1	1.467	1.067	0.91	156	485	15938	15602	0.039	8077	7861	7944	7658	0
4	16	18		SD07723	18110	26490	130	10101	9935	1867	177	197	114	100	100	0	8711	8446	1628	218	235	97	100	100	0	1.168	1.186	1.173	1.191	1.16	1.171	0.904	120	559	18417	17986	0.225	9924	8493	9758	8228	0
4	17	18		BLANK	18320	26480	90	2581	2279	986	172	181	51	100	100	0	2133	1880	863	221	229	51	100	98	0	1.26	1.27	1.269	1.336	1.685	1.263	0.845	52	344	4321	3766	0.333	2409	1912	2107	1659	0
4	18	18		BLANK	18500	26480	150	182	591	927	171	187	71	29	21	0	218	542	760	217	234	91	23	19	0	11	1.292	1.123	1.15	3.748	1.258	0.803	156	634	12	745	3.459	11	1	420	325	-50
4	19	18		BLANK	18700	26480	150	171	590	974	178	237	315	18	17	0	221	538	784	224	265	211	17	16	0	2.333	1.312	1.26	1.39	3.976	1.276	0.811	156	605	-10	726	1.222	-7	-3	412	314	-50
4	20	18		BLANK	18890	26480	150	180	478	641	194	266	331	21	19	0	220	435	478	232	287	236	20	17	0	1.167	1.399	1.351	1.451	3.497	1.424	0.797	156	589	-26	487	0.222	-14	-12	284	203	-50
4	21	18		BLANK	19080	26480	150	186	588	739	194	213	110	30	27	0	229	539	579	234	253	105	28	26	0	1.6	1.292	1.297	1.418	3.291	1.307	0.848	156	675	-13	699	0.678	-8	-5	394	305	-50
4	22	18		BLANK	19290	26480	80	1507	1243	576	173	180	56	92	90	0	1203	1004	468	221	222	44	84	84	0	1.358	1.367	1.366	1.349	2.181	1.282	0.75	52	334	2316	1853	0.442	1334	982	1070	783	0
4	1	19		BLANK	15210	26680	80	5593	5041	3122	193	200	76	100	96	0	3553	3606	2069	232	240	68	100	98	0	1.626	1.437	1.422	1.286	2.721	1.507	0.836	52	310	8721	8222	0.701	5400	3321	4848	3374	0
4	2	19		BLANK	15390	26680	150	201	1377	2775	213	228	106	26	23	0	219	1114	2122	244	260	102	22	19	0	0.48	1.338	1.364	1.337	3.977	1.334	0.88	156	597	-37	2034	-1.059	-12	-25	1164	870	-50
4	3	19		BLANK	15580	26680	150	189	1286	2735	220	235	95	22	19	0	214	996	1955	247	266	98	18	17	0	0.939	1.423	1.197	1.128	2.852	1.418	0.927	156	512	-64	1815	-0.09	-31	-33	1066	749	-50
4	4	19		BLANK	15770	26680	150	200	1346	2459	207	224	97	29	26	0	234	1047	1873	236	257	93	26	23	0	3.5	1.404	1.245	1.348	3.202	1.354	0.856	156	515	-9	1950	1.807	-7	-2	1139	811	-50
4	5	19		BLANK	15970	26680	150	195	1259	2049	207	219	78	30	26	0	227	969	1494	237	252	70	28	26	0	1.2	1.437	1.17	1.112	3.322	1.416	0.853	156	534	-22	1784	0.263	-12	-10	1052	732	-50
4	6	19		BLANK	16160	26680	150	208	1501	2366	195	206	73	38	32	0	234	1186	1788	233	242	63	33	31	0	13	1.37	1.139	1.111	3.423	1.375	0.801	156	608	14	2259	3.7	13	1	1306	953	-50
4	7	19		BLANK	16360	26680	80	5430	5319	2944	172	185	72	100	100	0	4621	4223	2378	215	221	49	100	98	0	1.193	1.284	1.281	1.342	2.276	1.324	0.769	52	300	9664	9155	0.255	5258	4406	5147	4008	0
4	8	19		BLANK	16550	26680	150	202	927	1586	198	204	60	34	28	0	224	766	1185	235	240	49	28	25	0	-0.364	1.373	1.239	1.261	2.88	1.371	0.87	156	621	-7	1260	Error	4	-11	729	531	-50
4	9	19		BLANK	16750	26680	150	194	1426	2756	198	216	197	23	20	0	218	1137	2085	237	256	201	19	18	0	0.211	1.364	1.328	1.2	3.241	1.347	0.898	156	573	-23	2128	-2.248	-4	-19	1228	900	-50
4	10	19		BLANK	16940	26680	150	187	540	1222	187	209	203	24	19	0	243	533	968	228	252	212	24	13	0	0	1.157	1.276	1.43	3.45	1.222	0.928	156	547	15	658	Error	0	15	353	305	-50
4	11	19		BLANK	17080	26670	80	4231	4032	1825	170	183	70	100	100	0	3569	3454	1258	212	220	62	98	98	0	1.21	1.191	1.279	1.115	2.159	1.277	0.775	52	247	7418	7104	0.275	4061	3357	3862	3242	0
4	12	19		BLANK	17330	26680	80	3159	3164	1804	174	215	140	92	92	0	2586	2469	1497	217	257	142	84	80	0	1.26	1.328	1.345	1.593	2.537	1.309	0.823	52	306	5354	5242	0.333	2985	2369	2990	2252	0
4	13	19		ResGen_CK_1A2	17520	26690	140	3585	3382	1040	199	235	127	100	100	0	3233	3103	749	239	268	114	100	100	0	1.131	1.111	1.136	1.067	1.531	1.154	0.896	156	677	6380	6047	0.178	3386	2994	3183	2864	0
4	14	19		ResGen_CK_1A4	17730	26680	130	3031	2858	708	194	220	105	100	100	0	2302	2162	491	233	258	88	100	100	0	1.371	1.381	1.392	1.381	1.2	1.407	0.915	120	526	4906	4593	0.455	2837	2069	2664	1929	0
4	15	19		ResGen_CK_1A6	17900	26680	130	3433	3069	1011	190	245	223	99	99	0	2802	2483	787	231	277	173	99	98	0	1.261	1.278	1.276	1.283	1.679	1.291	0.89	120	499	5814	5131	0.335	3243	2571	2879	2252	0
4	16	19		ResGen_CK_1A8	18110	26690	140	6031	5736	1862	184	235	208	100	99	0	4823	4577	1450	231	269	159	98	98	0	1.273	1.277	1.287	1.321	1.711	1.29	0.908	156	585	10439	9898	0.349	5847	4592	5552	4346	0
4	17	19		ResGen_CK_1A10	18300	26690	140	2822	2701	1673	182	196	66	99	98	0	2522	2399	1498	230	242	60	99	98	0	1.152	1.161	1.135	1.211	2.29	1.166	0.84	156	577	4932	4688	0.204	2640	2292	2519	2169	0
4	18	19		ResGen_CK_1A12	18490	26690	140	2447	2205	920	180	220	274	96	94	0	2442	2200	808	230	259	161	100	98	0	1.025	1.028	1.042	0.988	1.433	1.077	0.889	156	642	4479	3995	0.035	2267	2212	2025	1970	0
4	19	19		ResGen_CK_1C2	18710	26680	130	2353	1972	906	182	283	369	85	79	0	2347	2018	866	232	320	309	86	83	0	1.026	1.002	1.02	0.964	1.704	1.032	0.884	120	599	4286	3576	0.038	2171	2115	1790	1786	0
4	20	19		ResGen_CK_1C4	18910	26680	130	22907	21679	6707	208	296	359	100	100	0	19445	18128	5142	246	322	299	100	100	0	1.182	1.201	1.202	1.18	1.335	1.221	0.941	120	566	41898	39353	0.242	22699	19199	21471	17882	0
4	21	19		ResGen_CK_1C6	19110	26680	120	2260	2015	924	203	218	78	100	99	0	2198	1872	859	247	260	71	99	95	0	1.054	1.115	1.112	1.145	1.65	1.113	0.898	120	465	4008	3437	0.076	2057	1951	1812	1625	0
4	22	19		ResGen_CK_1C8	19280	26680	130	2837	2755	529	173	190	91	100	100	0	2292	2168	437	223	237	75	100	100	0	1.288	1.328	1.311	1.346	1.385	1.321	0.91	120	655	4733	4527	0.365	2664	2069	2582	1945	0
4	1	20		ResGen_CK_1C10	15200	26880	120	1352	1324	294	212	266	241	99	98	0	1074	1050	225	239	276	180	98	95	0	1.365	1.371	1.364	1.394	1.419	1.419	0.816	120	622	1975	1923	0.449	1140	835	1112	811	0
4	2	20		ResGen_CK_1C12	15390	26880	140	17204	16368	8992	226	263	202	100	100	0	8711	8607	4678	254	282	143	99	98	0	2.008	1.932	1.946	1.996	1.72	1.987	0.909	156	561	25435	24495	1.005	16978	8457	16142	8353	0
4	3	20		ResGen_CK_1E2	15580	26890	140	4512	4008	1275	226	243	100	98	98	0	3988	3637	1113	254	266	76	99	99	0	1.148	1.118	1.121	1.095	1.791	1.131	0.914	156	546	8020	7165	0.199	4286	3734	3782	3383	0
4	4	20		ResGen_CK_1E4	15780	26880	130	2612	2573	526	212	238	108	100	100	0	2308	2147	479	249	268	82	100	100	0	1.166	1.244	1.191	1.269	1.325	1.231	0.92	120	601	4459	4259	0.221	2400	2059	2361	1898	0
4	5	20		ResGen_CK_1E6	15980	26890	130	7991	7800	4354	217	233	82	100	100	0	6979	6905	3601	253	267	74	100	100	0	1.156	1.14	1.128	1.1	1.547	1.178	0.915	120	540	14500	14235	0.209	7774	6726	7583	6652	0
4	6	20		ResGen_CK_1E8	16170	26880	150	8993	8829	3722	215	239	227	100	100	0	8013	7962	3461	248	266	179	97	96	0	1.13	1.117	1.095	1.215	2.074	1.11	0.93	156	661	16543	16328	0.177	8778	7765	8614	7714	0
4	7	20		ResGen_CK_1E10	16370	26880	140	2090	2036	967	214	250	310	93	81	0	1668	1509	717	246	280	269	84	76	0	1.319	1.443	1.433	1.568	2.078	1.457	0.862	156	611	3298	3085	0.4	1876	1422	1822	1263	0
4	8	20		ResGen_CK_1E12	16550	26880	130	2572	2476	672	218	231	81	100	100	0	2205	2080	600	247	262	98	100	99	0	1.202	1.232	1.229	1.259	1.475	1.211	0.885	120	499	4312	4091	0.266	2354	1958	2258	1833	0
4	9	20		ResGen_CK_1G2	16750	26890	140	3675	3309	1101	213	224	65	99	98	0	3381	3139	847	250	257	70	100	100	0	1.106	1.072	1.093	0.989	1.85	1.105	0.881	156	631	6593	5985	0.145	3462	3131	3096	2889	0
4	10	20		ResGen_CK_1G4	16960	26880	130	2456	2184	1134	208	215	62	100	99	0	2219	1844	876	247	252	52	100	99	0	1.14	1.237	1.238	1.225	1.692	1.294	0.87	120	582	4220	3573	0.189	2248	1972	1976	1597	0
4	11	20		ResGen_CK_1G6	17140	26880	130	1660	1543	437	195	210	95	100	100	0	1613	1513	388	235	246	75	100	100	0	1.063	1.055	1.052	1.049	1.246	1.073	0.896	120	601	2843	2626	0.088	1465	1378	1348	1278	0
4	12	20		ResGen_CK_1G8	17340	26870	130	9854	9582	2600	203	225	107	100	100	0	6550	6332	1711	244	265	118	100	100	0	1.53	1.541	1.528	1.552	1.303	1.54	0.911	120	633	15957	15467	0.614	9651	6306	9379	6088	0
4	13	20		ResGen_CK_1G10	17550	26880	120	3069	2601	1329	199	212	82	96	95	0	2907	2446	1162	242	257	74	97	95	0	1.077	1.09	1.105	1.097	2.015	1.145	0.843	120	485	5535	4606	0.107	2870	2665	2402	2204	0
4	14	20		ResGen_CK_1G12	17730	26880	140	3539	3386	961	189	218	176	100	99	0	2038	1976	507	238	267	181	99	96	0	1.861	1.839	1.824	1.858	1.778	1.926	0.874	156	550	5150	4935	0.896	3350	1800	3197	1738	0
4	15	20		HRB_9	17920	26880	140	8223	7723	2609	189	210	132	100	100	0	8666	8501	2841	238	259	125	100	100	0	0.953	0.912	0.936	0.883	1.616	0.905	0.832	156	567	16462	15797	-0.069	8034	8428	7534	8263	0
4	16	20		HRB_25	18130	26880	120	4627	4234	1539	179	187	57	100	100	0	4567	4189	1451	229	234	45	100	100	0	1.025	1.024	1.033	1.002	1.587	1.045	0.922	120	448	8786	8015	0.036	4448	4338	4055	3960	0
4	17	20		HRB_41	18310	26880	140	6373	6358	2715	183	262	514	96	96	0	6495	6250	2793	230	286	435	98	94	0	0.988	1.026	1.021	1.065	1.901	1.012	0.884	156	524	12455	12195	-0.017	6190	6265	6175	6020	0
4	18	20		Henikoff_13	18530	26870	110	4161	4152	1140	180	292	605	100	97	0	4219	4207	1280	231	354	692	97	96	0	0.998	0.999	0.994	1.045	1.679	1.027	0.744	80	480	7969	7948	-0.003	3981	3988	3972	3976	0
4	19	20		Duke_1	18720	26860	110	8878	8911	3301	182	304	725	100	98	0	9749	9379	3327	236	409	1062	97	97	0	0.914	0.955	0.934	0.957	1.549	0.96	0.848	80	477	18209	17872	-0.13	8696	9513	8729	9143	0
4	20	20		Duke_27	18910	26870	130	11906	12841	9120	197	291	588	97	92	0	11714	12139	8738	239	373	855	91	86	0	1.02	1.063	1.005	1.104	1.896	1.068	0.866	120	544	23184	24544	0.029	11709	11475	12644	11900	0
4	21	20		HRB_13	19100	26860	120	2959	2675	1216	186	206	103	100	97	0	2634	2407	1143	236	257	90	95	92	0	1.156	1.146	1.116	1.256	2.387	1.131	0.806	120	445	5171	4660	0.21	2773	2398	2489	2171	0
4	22	20		HRB_29	19280	26880	140	3002	2890	726	163	182	93	100	99	0	3036	2920	677	213	239	117	100	100	0	1.006	1.007	1.004	0.984	1.582	1.009	0.89	156	653	5662	5434	0.008	2839	2823	2727	2707	0
4	1	21		Henikoff_1	15190	27090	140	12418	11676	4241	200	292	308	99	98	0	12718	12363	4189	232	304	273	100	99	0	0.979	0.946	0.995	0.901	1.7	0.962	0.862	156	939	24704	23607	-0.031	12218	12486	11476	12131	0
4	2	21		Henikoff_17	15410	27070	120	19712	16552	7054	224	277	212	100	100	0	13395	11470	4833	247	285	152	100	99	0	1.482	1.455	1.444	1.45	1.445	1.448	0.91	120	561	32636	27551	0.568	19488	13148	16328	11223	0
4	3	21		Duke_5	15590	27070	120	3574	4656	3733	205	247	207	85	83	0	3457	4381	3452	242	276	157	87	83	0	1.048	1.075	0.959	1.062	2.37	1.093	0.824	120	551	6584	8590	0.068	3369	3215	4451	4139	0
4	4	21		Riddiford_4	15770	27070	80	2450	2840	2265	195	212	100	94	82	0	2457	2587	1979	237	248	60	92	82	0	1.016	1.126	1.175	1.179	2.453	1.148	0.824	52	320	4475	4995	0.023	2255	2220	2645	2350	0
4	5	21		Auld_1	15980	27080	150	5256	4987	1275	202	242	171	100	100	0	4510	4322	1168	230	265	179	99	99	0	1.181	1.169	1.147	1.193	1.565	1.156	0.912	156	956	9334	8877	0.24	5054	4280	4785	4092	0
4	6	21		Auld_3	16200	27070	80	1393	2941	3013	204	289	462	59	55	0	1032	2238	2333	235	320	490	59	46	0	1.492	1.366	1.141	1.276	2.701	1.37	0.772	52	314	1986	4740	0.577	1189	797	2737	2003	0
4	7	21		Auld_5	16380	27070	130	5642	4824	2202	216	308	383	88	86	0	5545	5002	2363	246	330	379	89	88	0	1.024	0.969	0.982	0.989	1.81	0.935	0.854	120	645	10725	9364	0.034	5426	5299	4608	4756	0
4	8	21		SP2	16570	27070	130	17129	14673	7783	221	271	214	100	99	0	12206	10365	5712	249	306	206	99	94	0	1.414	1.429	1.385	1.514	1.869	1.407	0.899	120	593	28865	24568	0.5	16908	11957	14452	10116	0
4	9	21		SP4	16750	27090	140	8702	8026	2522	214	267	240	98	97	0	8121	7772	2074	245	280	182	99	98	0	1.078	1.038	1.08	0.972	1.928	1.064	0.886	156	762	16364	15339	0.108	8488	7876	7812	7527	0
4	10	21		SP6	16950	27090	110	593	2186	2637	207	244	193	88	50	0	623	1883	2105	241	271	154	92	57	0	1.01	1.205	1.093	1.092	2.213	1.281	0.741	80	511	768	3621	0.015	386	382	1979	1642	0
4	11	21		Human	17140	27070	150	220	1215	2398	202	261	227	25	19	0	270	1057	1952	240	301	230	20	17	0	0.6	1.24	1.248	1.298	3.419	1.275	0.715	156	828	48	1830	-0.737	18	30	1013	817	-50
4	12	21		Lambda	17350	27080	140	9434	8667	3279	200	264	227	98	96	0	10276	9929	4089	242	295	217	98	96	0	0.92	0.874	0.94	0.876	1.943	0.853	0.811	156	849	19268	18154	-0.12	9234	10034	8467	9687	0
4	13	21		Fly Genomic	17560	27060	100	4528	4103	1408	202	271	285	100	98	0	3562	3270	1159	246	316	323	98	93	0	1.305	1.29	1.241	1.327	1.613	1.266	0.869	80	465	7642	6925	0.384	4326	3316	3901	3024	0
4	14	21		Fly Genomic-Digested	17750	27070	110	10974	9948	2972	196	269	293	100	100	0	9778	8727	2604	239	372	977	98	96	0	1.13	1.149	1.162	1.16	1.312	1.156	0.822	80	481	20317	18240	0.176	10778	9539	9752	8488	0
4	15	21		Fly Genomic-Random Primed	17930	27070	150	4000	5702	5908	185	240	244	87	82	0	3688	5112	5343	230	317	756	73	62	0	1.103	1.13	1.022	1.243	3.024	1.132	0.852	156	791	7273	10399	0.142	3815	3458	5517	4882	0
4	16	21		Blank	18130	27070	120	5519	4656	2286	185	233	224	99	95	0	4186	3520	1701	227	272	227	96	93	0	1.347	1.358	1.313	1.404	1.816	1.37	0.862	120	538	9293	7764	0.43	5334	3959	4471	3293	0
4	17	21		EMPTY	18310	27070	150	166	248	209	173	252	313	9	5	0	208	275	223	215	288	289	8	4	0	1	1.25	1.196	1.215	4.835	0.853	0.054	156	731	-14	135	0	-7	-7	75	60	-75
4	18	21		EMPTY	18500	27070	150	157	263	337	168	285	501	7	4	0	207	268	221	217	340	588	5	1	0	1.1	1.863	1.276	1.086	4.219	0.793	0.435	156	808	-21	146	0.138	-11	-10	95	51	-75
4	19	21		EMPTY	18700	27070	150	148	206	248	166	290	607	3	2	0	201	284	276	218	389	910	3	0	0	1.059	0.606	1.044	0.942	4.05	0.548	0.356	156	833	-35	106	0.082	-18	-17	40	66	-75
4	20	21		EMPTY	18890	27060	150	156	238	298	166	279	592	5	2	0	202	253	197	216	350	853	1	0	0	0.714	1.946	0.811	0.895	5.646	1.644	0.054	156	776	-24	109	-0.485	-10	-14	72	37	-75
4	21	21		EMPTY	19090	27060	150	150	200	184	152	206	190	8	6	0	208	262	182	212	254	168	10	7	0	0.5	0.96	0.8	0.801	4.546	1.72	0.114	156	733	-6	98	-1	-2	-4	48	50	-75
4	22	21		EMPTY	19280	27060	150	151	192	166	146	187	164	7	4	0	200	238	133	202	236	144	7	5	0	-2.5	1.278	1.41	1.227	4.927	0.921	0.101	156	884	3	82	Error	5	-2	46	36	-75
5	1	1		LD11215	1700	27740	140	8663	8446	2335	147	179	164	100	100	0	7753	7470	1916	203	227	127	100	100	0	1.128	1.142	1.135	1.145	1.339	1.158	0.945	156	862	16066	15566	0.174	8516	7550	8299	7267	0
5	2	1		LD11394	1900	27750	130	3327	3246	924	146	165	122	100	100	0	2763	2716	661	211	222	86	100	100	0	1.246	1.238	1.236	1.223	1.147	1.269	0.936	120	604	5733	5605	0.318	3181	2552	3100	2505	0
5	3	1		LD11885	2090	27740	130	9680	9514	2198	151	222	565	100	100	0	4572	4447	963	213	238	182	100	100	0	2.186	2.211	2.203	2.222	1.226	2.283	0.951	120	670	13888	13597	1.128	9529	4359	9363	4234	0
5	4	1		LD12084	2290	27740	130	6521	6550	1568	153	231	583	100	100	0	6003	5977	1270	207	239	212	100	100	0	1.099	1.109	1.098	1.106	1.208	1.132	0.934	120	679	12164	12167	0.136	6368	5796	6397	5770	0
5	5	1		LD12611	2480	27740	130	8801	8440	2361	155	188	230	100	100	0	6452	6194	1791	208	231	150	100	100	0	1.385	1.384	1.374	1.405	1.305	1.401	0.945	120	679	14890	14271	0.47	8646	6244	8285	5986	0
5	6	1		LD12690	2690	27730	150	4277	4653	1889	163	194	189	100	100	0	3804	4012	1456	216	240	156	100	100	0	1.147	1.183	1.164	1.175	1.223	1.217	0.922	156	852	7702	8286	0.197	4114	3588	4490	3796	0
5	7	1		GM03767	2880	27730	130	5359	5708	1892	158	169	61	100	100	0	4417	4606	1416	215	223	56	100	100	0	1.238	1.264	1.245	1.273	1.301	1.282	0.929	120	642	9403	9941	0.308	5201	4202	5550	4391	0
5	8	1		GM03811	3070	27730	130	6733	6571	1558	161	179	108	100	100	0	5571	5368	1233	217	237	101	100	100	0	1.227	1.244	1.236	1.256	1.351	1.251	0.939	120	663	11926	11561	0.296	6572	5354	6410	5151	0
5	9	1		GM04011	3260	27730	130	3893	3824	937	162	182	112	100	100	0	2930	2874	667	217	233	85	100	99	0	1.375	1.378	1.352	1.39	1.336	1.389	0.946	120	680	6444	6319	0.46	3731	2713	3662	2657	0
5	10	1		GM04037	3460	27730	130	6448	6423	1575	165	188	157	100	100	0	5577	5507	1232	223	244	151	100	100	0	1.174	1.184	1.168	1.175	1.234	1.195	0.942	120	711	11637	11542	0.231	6283	5354	6258	5284	0
5	11	1		GM04269	3670	27730	130	2945	2978	821	165	197	191	100	100	0	2277	2275	551	219	248	178	99	99	0	1.351	1.368	1.353	1.38	1.396	1.389	0.911	120	662	4838	4869	0.434	2780	2058	2813	2056	0
5	12	1		GM04363	3850	27730	130	4531	4483	1194	164	186	116	100	100	0	3938	3948	960	224	240	111	100	100	0	1.176	1.16	1.152	1.152	1.207	1.188	0.919	120	665	8081	8043	0.234	4367	3714	4319	3724	0
5	13	1		GM04951	4040	27730	130	5716	5467	1159	172	195	163	100	100	0	4487	4392	819	229	242	100	100	100	0	1.302	1.272	1.283	1.265	1.135	1.295	0.941	120	680	9802	9458	0.381	5544	4258	5295	4163	0
5	14	1		GM04983	4250	27730	130	9430	9081	1969	178	216	223	100	100	0	5235	5000	1179	231	260	170	99	99	0	1.849	1.867	1.828	1.922	1.46	1.885	0.938	120	695	14256	13672	0.887	9252	5004	8903	4769	0
5	15	1		GM05016	4440	27730	130	4772	4715	957	177	199	175	100	100	0	4103	4007	744	231	248	134	100	100	0	1.187	1.202	1.196	1.199	1.136	1.229	0.925	120	646	8467	8314	0.247	4595	3872	4538	3776	0
5	16	1		GM05554	4630	27730	130	12247	11909	2421	172	189	102	100	100	0	7633	7398	1722	228	242	93	100	100	0	1.631	1.637	1.627	1.667	1.274	1.639	0.934	120	661	19480	18907	0.705	12075	7405	11737	7170	0
5	17	1		GM05702	4830	27730	140	5426	5138	1780	165	188	124	99	98	0	4324	3983	1349	220	239	104	98	98	0	1.282	1.322	1.311	1.346	1.759	1.329	0.921	156	742	9365	8736	0.358	5261	4104	4973	3763	0
5	18	1		GM05817	5030	27720	150	4487	4340	871	153	166	81	100	100	0	3586	3488	781	202	214	65	100	100	0	1.281	1.274	1.251	1.301	1.343	1.263	0.95	156	775	7718	7473	0.357	4334	3384	4187	3286	0
5	19	1		GM07827	5220	27730	140	2626	2492	790	148	158	76	98	98	0	2488	2396	631	194	206	78	99	99	0	1.08	1.064	1.067	1.02	1.473	1.083	0.927	156	672	4772	4546	0.111	2478	2294	2344	2202	0
5	20	1		GM08320	5400	27720	130	6478	6111	1381	151	214	415	100	100	0	5576	5142	1310	201	260	400	100	98	0	1.177	1.206	1.169	1.236	1.316	1.199	0.935	120	631	11702	10901	0.235	6327	5375	5960	4941	0
5	21	1		GM08654	5610	27720	130	3978	3964	564	147	219	443	100	100	0	3532	3496	480	206	269	401	100	100	0	1.152	1.16	1.149	1.161	1.167	1.165	0.918	120	646	7157	7107	0.204	3831	3326	3817	3290	0
5	22	1		GM08694	5800	27730	140	2229	2131	671	142	173	195	97	96	0	1871	1860	529	200	225	143	97	97	0	1.249	1.198	1.224	1.179	1.53	1.232	0.919	156	855	3758	3649	0.321	2087	1671	1989	1660	0
5	1	2		GM08821	1710	27930	130	4289	4386	1427	147	165	102	100	100	0	3831	3796	1158	209	225	106	100	100	0	1.144	1.182	1.161	1.186	1.233	1.179	0.943	120	627	7764	7826	0.194	4142	3622	4239	3587	0
5	2	2		GM08921	1910	27930	140	7229	6648	2011	140	157	117	100	100	0	5325	4897	1556	208	216	68	100	99	0	1.385	1.388	1.402	1.465	1.533	1.385	0.952	156	615	12206	11197	0.47	7089	5117	6508	4689	0
5	3	2		LD14406	2110	27940	120	10888	10049	2627	143	194	461	100	100	0	8163	7639	1845	209	231	188	100	100	0	1.351	1.333	1.333	1.321	1.283	1.344	0.957	120	514	18699	17336	0.434	10745	7954	9906	7430	0
5	4	2		LD14510	2300	27940	130	4186	3984	937	149	159	85	100	100	0	3350	3123	605	209	218	89	100	100	0	1.285	1.316	1.321	1.297	1.201	1.345	0.954	120	582	7178	6749	0.362	4037	3141	3835	2914	0
5	5	2		LD14687	2500	27940	130	6372	6037	1467	155	166	85	100	100	0	5243	5082	1110	215	224	100	100	100	0	1.236	1.209	1.214	1.195	1.242	1.225	0.958	120	584	11245	10749	0.306	6217	5028	5882	4867	0
5	6	2		LD14717	2690	27930	120	6641	6387	1304	160	178	139	100	100	0	4877	4616	929	216	233	150	100	100	0	1.39	1.415	1.415	1.419	1.23	1.422	0.952	120	532	11142	10627	0.476	6481	4661	6227	4400	0
5	7	2		LD14839	2880	27930	120	5544	5116	1141	159	172	118	100	100	0	5569	5144	1073	214	226	128	100	100	0	1.006	1.005	1.005	1.001	1.193	1.008	0.964	120	528	10740	9887	0.008	5385	5355	4957	4930	0
5	8	2		LD14901	3080	27930	120	8578	7996	1906	159	175	110	100	100	0	7910	7368	1649	219	231	74	100	100	0	1.095	1.096	1.096	1.087	1.24	1.105	0.963	120	558	16110	14986	0.13	8419	7691	7837	7149	0
5	9	2		LD15349	3280	27930	130	5413	5014	1183	162	174	104	100	100	0	4338	3962	925	222	232	68	100	100	0	1.276	1.297	1.301	1.304	1.242	1.306	0.956	120	583	9367	8592	0.351	5251	4116	4852	3740	0
5	10	2		LD15362	3470	27930	120	7160	6761	1289	165	174	79	100	100	0	6069	5762	1114	222	229	72	100	100	0	1.196	1.191	1.188	1.196	1.202	1.194	0.959	120	544	12842	12136	0.259	6995	5847	6596	5540	0
5	11	2		LD15403	3670	27920	130	5591	5302	1108	156	165	54	100	100	0	4462	4215	1037	219	225	57	100	100	0	1.281	1.288	1.269	1.325	1.32	1.262	0.954	120	624	9678	9142	0.357	5435	4243	5146	3996	0
5	12	2		LD15411	3860	27930	100	6767	5915	2482	155	167	56	100	100	0	5525	4905	2021	224	229	50	100	100	0	1.247	1.231	1.203	1.235	1.607	1.237	0.908	80	440	11913	10441	0.319	6612	5301	5760	4681	0
5	13	2		LD15481	4060	27920	120	8437	7945	1846	170	189	104	100	100	0	7041	6608	1691	227	251	134	100	100	0	1.213	1.218	1.201	1.248	1.339	1.209	0.951	120	564	15081	14156	0.279	8267	6814	7775	6381	0
5	14	2		LD15505	4260	27930	130	9376	8705	2111	169	194	192	100	100	0	8258	7619	1840	227	251	161	100	100	0	1.146	1.155	1.158	1.165	1.342	1.162	0.951	120	577	17238	15928	0.197	9207	8031	8536	7392	0
5	15	2		LD15939	4440	27920	130	5777	5431	1128	160	178	176	100	100	0	5316	4994	1098	220	234	139	100	100	0	1.102	1.104	1.104	1.114	1.203	1.103	0.95	120	588	10713	10045	0.14	5617	5096	5271	4774	0
5	16	2		LD16074	4640	27930	130	5214	4825	1184	153	167	80	100	99	0	4876	4620	960	213	225	66	100	100	0	1.085	1.06	1.078	1.028	1.352	1.08	0.942	120	583	9724	9079	0.118	5061	4663	4672	4407	0
5	17	2		LD16147	4830	27920	130	4111	3885	819	149	164	83	100	100	0	3714	3449	713	213	226	71	100	100	0	1.132	1.155	1.163	1.155	1.131	1.154	0.95	120	562	7463	6972	0.178	3962	3501	3736	3236	0
5	18	2		LD16340	5030	27920	130	3556	3418	692	143	153	74	100	100	0	3057	2911	598	200	208	60	100	100	0	1.195	1.208	1.191	1.217	1.189	1.194	0.949	120	574	6270	5986	0.257	3413	2857	3275	2711	0
5	19	2		LD16419	5220	27920	120	3877	3561	821	143	150	44	100	100	0	3069	2835	616	196	201	43	100	100	0	1.3	1.295	1.286	1.294	1.176	1.307	0.953	120	497	6607	6057	0.378	3734	2873	3418	2639	0
5	20	2		LD16579	5410	27910	130	3975	3799	969	143	194	367	100	100	0	4017	3682	989	197	249	396	98	97	0	1.003	1.049	1.026	1.081	1.411	1.041	0.947	120	569	7652	7141	0.005	3832	3820	3656	3485	0
5	21	2		LD17530	5610	27920	140	6843	6623	1569	138	177	315	100	99	0	5381	5041	1355	195	235	316	97	96	0	1.293	1.338	1.344	1.424	1.549	1.325	0.949	156	619	11891	11331	0.371	6705	5186	6485	4846	0
5	22	2		LD17594	5800	27920	130	5472	5341	1162	141	153	163	100	100	0	5656	5596	1122	194	207	105	100	100	0	0.976	0.963	0.97	0.959	1.144	0.974	0.941	120	606	10793	10602	-0.035	5331	5462	5200	5402	0
5	1	3		LD17939	1710	28130	130	9847	9180	2522	150	166	100	100	100	0	9310	8484	2135	214	229	94	100	100	0	1.066	1.092	1.087	1.082	1.186	1.094	0.96	120	648	18793	17300	0.092	9697	9096	9030	8270	0
5	2	3		LD18077	1910	28130	130	7207	6303	2415	148	163	78	100	100	0	6018	5324	1964	212	225	78	100	99	0	1.216	1.204	1.195	1.21	1.414	1.215	0.965	120	574	12865	11267	0.282	7059	5806	6155	5112	0
5	3	3		LD18233	2110	28130	120	8996	8377	1962	151	170	115	100	100	0	9030	8338	1918	212	227	68	100	100	0	1.003	1.012	1.018	1.013	1.119	1.014	0.968	120	542	17663	16352	0.004	8845	8818	8226	8126	0
5	4	3		LD18356	2310	28130	120	5800	5676	1643	143	153	61	100	100	0	5279	5090	1415	209	215	50	100	100	0	1.116	1.134	1.129	1.134	1.107	1.146	0.96	120	498	10727	10414	0.158	5657	5070	5533	4881	0
5	5	3		GM02310	2490	28130	120	7725	7002	2414	151	167	94	100	100	0	6028	5392	1921	213	220	67	99	99	0	1.302	1.323	1.312	1.364	1.494	1.319	0.946	120	518	13389	12030	0.381	7574	5815	6851	5179	0
5	6	3		GM02347	2690	28130	110	9456	8678	2421	162	176	94	100	100	0	7287	6590	1886	216	225	63	100	100	0	1.314	1.336	1.337	1.349	1.177	1.347	0.965	80	485	16365	14890	0.394	9294	7071	8516	6374	0
5	7	3		GM02466	2880	28120	130	8062	7302	2269	165	175	109	100	100	0	6082	5249	1677	217	228	118	100	100	0	1.346	1.418	1.388	1.436	1.328	1.412	0.971	120	620	13762	12169	0.429	7897	5865	7137	5032	0
5	8	3		GM02553	3090	28130	120	6788	6502	3279	172	178	47	100	100	0	5871	5275	2550	227	230	39	99	99	0	1.172	1.254	1.247	1.241	1.457	1.272	0.972	120	519	12260	11378	0.229	6616	5644	6330	5048	0
5	9	3		GM02567	3270	28120	130	7363	6478	2669	168	178	79	100	100	0	5982	5141	2222	229	233	47	100	99	0	1.251	1.285	1.273	1.355	1.407	1.267	0.968	120	531	12948	11222	0.323	7195	5753	6310	4912	0
5	10	3		GM02602	3470	28130	120	8570	7991	2249	166	175	54	100	100	0	6752	6353	1655	226	232	49	100	100	0	1.288	1.277	1.292	1.267	1.196	1.292	0.962	120	534	14930	13952	0.365	8404	6526	7825	6127	0
5	11	3		LD01947	3660	28120	110	8351	7344	2917	157	165	53	100	100	0	6589	5799	2358	218	224	49	100	100	0	1.286	1.288	1.272	1.306	1.293	1.274	0.95	80	499	14565	12768	0.363	8194	6371	7187	5581	0
5	12	3		LD02105	3860	28120	120	8879	8191	3051	154	163	49	100	100	0	8041	7104	2580	218	222	44	100	100	0	1.115	1.167	1.151	1.161	1.373	1.17	0.965	120	568	16548	14923	0.157	8725	7823	8037	6886	0
5	13	3		LD02291	4060	28120	120	5409	5344	1600	161	166	56	100	100	0	4908	4784	1369	216	228	94	100	100	0	1.118	1.135	1.127	1.131	1.169	1.143	0.966	120	596	9940	9751	0.162	5248	4692	5183	4568	0
5	14	3		LD17773	4260	28110	110	5974	5505	2746	158	164	54	100	100	0	5007	4489	2253	222	232	102	100	100	0	1.215	1.253	1.275	1.28	1.427	1.258	0.947	80	476	10601	9614	0.282	5816	4785	5347	4267	0
5	15	3		LD17992	4440	28120	100	6102	5800	2656	157	166	87	100	100	0	5193	4728	2148	218	227	72	100	100	0	1.195	1.251	1.258	1.324	1.57	1.262	0.935	80	430	10920	10153	0.257	5945	4975	5643	4510	0
5	16	3		LD18126	4640	28120	120	5646	5041	1538	154	165	80	100	100	0	5038	4572	1279	211	219	65	100	100	0	1.138	1.121	1.131	1.101	1.304	1.128	0.96	120	594	10319	9248	0.186	5492	4827	4887	4361	0
5	17	3		LD20919	4840	28120	120	7094	6281	2649	148	155	65	100	100	0	6198	5437	2230	210	215	56	100	100	0	1.16	1.173	1.182	1.18	1.311	1.173	0.962	120	550	12934	11360	0.214	6946	5988	6133	5227	0
5	18	3		LD16109	5030	28120	120	9357	8894	2288	147	151	43	100	100	0	5565	5290	1254	202	207	38	100	100	0	1.717	1.719	1.71	1.701	1.241	1.747	0.961	120	528	14573	13835	0.78	9210	5363	8747	5088	0
5	19	3		LD16191	5230	28120	120	5273	4943	1740	148	157	47	100	100	0	4396	4196	1348	204	210	44	100	100	0	1.223	1.201	1.2	1.199	1.349	1.216	0.965	120	529	9317	8787	0.29	5125	4192	4795	3992	0
5	20	3		LD16331	5420	28120	120	3657	3393	856	146	161	63	100	100	0	3259	2976	713	204	213	54	100	100	0	1.149	1.171	1.168	1.167	1.182	1.177	0.962	120	543	6566	6019	0.201	3511	3055	3247	2772	0
5	21	3		LD16544	5620	28120	120	9044	8654	2032	144	156	57	100	100	0	4848	4531	1057	202	209	56	100	100	0	1.916	1.966	1.988	1.977	1.223	1.983	0.967	120	496	13546	12839	0.938	8900	4646	8510	4329	0
5	22	3		LD16982	5800	28110	130	3476	3322	1216	141	148	56	100	100	0	3540	3294	1249	196	207	87	99	99	0	0.997	1.027	1.001	1.08	1.489	1.008	0.945	120	644	6679	6279	-0.004	3335	3344	3181	3098	0
5	1	4		LD13366	1720	28320	140	13302	12054	3693	147	163	95	100	100	0	8528	7761	2299	214	231	102	99	99	0	1.582	1.578	1.578	1.563	1.386	1.586	0.953	156	748	21469	19454	0.662	13155	8314	11907	7547	0
5	2	4		LD13640	1910	28320	120	8112	7549	2995	144	149	39	100	100	0	6003	5585	2135	212	216	42	100	100	0	1.376	1.378	1.377	1.404	1.462	1.394	0.939	120	512	13759	12778	0.46	7968	5791	7405	5373	0
5	3	4		LD13649	2110	28330	120	7933	7153	3149	138	148	99	99	98	0	6738	6293	2603	206	211	46	99	98	0	1.193	1.152	1.163	1.118	1.44	1.169	0.945	120	544	14327	13102	0.255	7795	6532	7015	6087	0
5	4	4		LD13887	2310	28320	120	7961	7275	3135	133	145	110	100	100	0	6944	6210	2607	196	201	51	100	100	0	1.16	1.188	1.203	1.183	1.307	1.194	0.957	120	515	14576	13156	0.214	7828	6748	7142	6014	0
5	5	4		LD13945	2500	28320	120	8232	8354	3222	146	154	63	100	100	0	6117	6086	2488	204	213	78	99	99	0	1.367	1.395	1.389	1.402	1.224	1.378	0.961	120	534	13999	14090	0.452	8086	5913	8208	5882	0
5	6	4		LD14121	2690	28320	120	8985	8099	3090	156	164	60	100	100	0	7504	6717	2580	213	223	79	100	100	0	1.211	1.221	1.208	1.222	1.275	1.225	0.953	120	520	16120	14447	0.276	8829	7291	7943	6504	0
5	7	4		HL01706	2880	28320	120	8590	8038	2177	148	155	46	100	100	0	8276	7704	2164	208	214	44	100	100	0	1.046	1.053	1.051	1.057	1.179	1.049	0.953	120	543	16510	15386	0.065	8442	8068	7890	7496	0
5	8	4		LD01950	3080	28320	130	8638	8220	1667	161	167	49	100	100	0	7296	7124	1450	221	224	41	100	100	0	1.198	1.167	1.151	1.166	1.178	1.173	0.953	120	545	15552	14962	0.261	8477	7075	8059	6903	0
5	9	4		LD01992	3270	28310	150	223	2217	2981	161	168	52	50	45	0	291	1907	2446	222	226	43	55	46	0	0.899	1.22	1.17	1.213	2.994	1.226	0.946	156	643	131	3741	-0.154	62	69	2056	1685	-50
5	10	4		LD17962	3480	28310	130	5747	5127	2015	162	169	52	100	100	0	5662	4956	1882	225	229	44	100	100	0	1.027	1.049	1.04	1.064	1.704	1.051	0.924	120	564	11022	9696	0.039	5585	5437	4965	4731	0
5	11	4		LD18960	3670	28320	120	6171	5862	2266	158	167	51	100	100	0	6706	6521	2194	220	225	47	100	100	0	0.927	0.905	0.916	0.869	1.35	0.921	0.928	120	555	12499	12005	-0.109	6013	6486	5704	6301	0
5	12	4		LD19434	3860	28310	120	6870	6572	2334	153	165	68	100	100	0	6256	5883	2094	216	223	63	100	100	0	1.112	1.133	1.114	1.14	1.261	1.138	0.935	120	561	12757	12086	0.153	6717	6040	6419	5667	0
5	13	4		LD16058	4070	28320	110	6337	5743	2370	146	152	46	100	100	0	5313	4818	1866	211	216	49	100	100	0	1.213	1.215	1.232	1.205	1.464	1.242	0.943	80	498	11293	10204	0.279	6191	5102	5597	4607	0
5	14	4		LD16208	4260	28310	130	9281	8431	3286	154	160	52	100	100	0	6461	5901	2348	217	224	67	99	98	0	1.462	1.456	1.456	1.533	1.817	1.459	0.927	120	573	15371	13961	0.548	9127	6244	8277	5684	0
5	15	4		LD16337	4440	28310	150	204	1895	2776	154	156	39	51	46	0	272	1626	2269	216	219	37	57	45	0	0.893	1.235	1.252	1.155	3.085	1.231	0.958	156	707	106	3151	-0.163	50	56	1741	1410	-50
5	16	4		LD16921	4640	28320	90	6075	5639	2031	148	154	42	100	100	0	5283	4844	1687	214	217	40	100	100	0	1.169	1.186	1.195	1.183	1.461	1.172	0.903	52	388	10996	10121	0.226	5927	5069	5491	4630	0
5	17	4		LD17208	4830	28310	100	3934	3762	1976	149	161	73	100	100	0	3495	3260	1832	209	220	90	100	100	0	1.152	1.184	1.206	1.243	1.674	1.158	0.897	80	463	7071	6664	0.204	3785	3286	3613	3051	0
5	18	4		LD12965	5030	28310	120	7466	6771	2254	149	158	72	100	100	0	6369	5881	2010	207	213	55	100	100	0	1.187	1.167	1.167	1.186	1.401	1.159	0.947	120	580	13479	12296	0.248	7317	6162	6622	5674	0
5	19	4		LD04710	5220	28310	130	5601	5403	1635	150	168	92	100	100	0	5429	5188	1331	206	217	60	100	100	0	1.044	1.054	1.076	1.036	1.239	1.077	0.935	120	582	10674	10235	0.062	5451	5223	5253	4982	0
5	20	4		LD05703	5420	28310	120	3479	3232	1990	146	157	54	100	98	0	2696	2472	1540	206	215	58	96	92	0	1.339	1.362	1.413	1.521	1.844	1.346	0.942	120	528	5823	5352	0.421	3333	2490	3086	2266	0
5	21	4		LD07113	5620	28310	120	5305	4945	1415	143	150	46	100	100	0	5229	4991	1318	203	209	49	100	100	0	1.027	1.003	1.012	0.984	1.31	1.003	0.927	120	536	10188	9590	0.039	5162	5026	4802	4788	0
5	22	4		LD07466	5810	28310	120	3328	3587	1871	144	152	53	100	100	0	3269	3622	1708	202	208	45	100	100	0	1.038	1.007	0.991	0.984	1.424	1.027	0.921	120	642	6251	6863	0.054	3184	3067	3443	3420	0
5	1	5		LD07551	1720	28520	120	2859	4759	3408	146	161	91	100	100	0	3165	4308	2868	215	227	84	99	99	0	0.92	1.127	1.12	1.113	1.38	1.171	0.959	120	638	5663	8706	-0.121	2713	2950	4613	4093	0
5	2	5		LD08259	1920	28520	120	12634	11763	3650	145	149	41	100	100	0	11285	10259	3191	216	218	38	100	100	0	1.128	1.157	1.158	1.163	1.151	1.163	0.972	120	546	23558	21661	0.174	12489	11069	11618	10043	0
5	3	5		LD10671	2110	28520	120	7151	6355	2267	139	143	41	100	100	0	6472	5784	1928	210	212	38	100	100	0	1.12	1.115	1.118	1.103	1.263	1.128	0.96	120	478	13274	11790	0.163	7012	6262	6216	5574	0
5	4	5		LD10883	2300	28510	120	9217	8705	2700	132	142	57	100	100	0	8717	8277	2534	196	202	45	100	100	0	1.066	1.061	1.057	1.07	1.232	1.06	0.97	120	516	17606	16654	0.092	9085	8521	8573	8081	0
5	5	5		LD10950	2500	28520	110	8292	7852	2730	136	148	63	100	100	0	7021	6449	2210	199	208	53	100	100	0	1.196	1.235	1.227	1.238	1.239	1.24	0.967	80	535	14978	13966	0.258	8156	6822	7716	6250	0
5	6	5		LD11251	2700	28510	130	8928	8340	2687	146	155	67	100	100	0	8453	7957	2498	208	216	60	100	100	0	1.065	1.057	1.059	1.062	1.249	1.055	0.975	120	637	17027	15943	0.091	8782	8245	8194	7749	0
5	7	5		LD11409	2890	28520	120	4549	5083	2908	149	157	45	99	98	0	4327	4587	2385	211	215	44	99	99	0	1.069	1.128	1.102	1.049	1.55	1.165	0.961	120	525	8516	9310	0.096	4400	4116	4934	4376	0
5	8	5		LD11783	3080	28510	120	10684	9949	2973	149	158	47	100	100	0	7293	6825	2084	214	218	42	100	100	0	1.488	1.482	1.467	1.496	1.194	1.48	0.973	120	560	17614	16411	0.574	10535	7079	9800	6611	0
5	9	5		GH08865	3280	28510	120	10188	9478	2440	164	170	54	100	100	0	8348	7839	1809	222	227	46	100	100	0	1.234	1.223	1.216	1.207	1.172	1.234	0.979	120	547	18150	16931	0.303	10024	8126	9314	7617	0
5	10	5		GH09147	3480	28510	130	7836	7345	1489	157	162	51	100	100	0	6826	6380	1182	220	224	44	100	100	0	1.162	1.167	1.165	1.157	1.185	1.17	0.973	120	661	14285	13348	0.217	7679	6606	7188	6160	0
5	11	5		GH09358	3680	28510	110	3060	3041	2145	153	170	91	100	98	0	2773	2722	1862	219	230	82	100	100	0	1.138	1.154	1.119	1.119	1.625	1.159	0.935	80	474	5461	5391	0.187	2907	2554	2888	2503	0
5	12	5		GH09945	3870	28510	130	6608	6293	1474	144	157	73	100	100	0	5488	5303	1181	209	219	65	100	100	0	1.224	1.207	1.207	1.205	1.129	1.215	0.974	120	577	11743	11243	0.292	6464	5279	6149	5094	0
5	13	5		GH10229	4060	28510	130	5493	5293	1124	139	144	41	100	100	0	5540	5315	957	203	207	46	100	100	0	1.003	1.008	1.021	1	1.15	1.029	0.96	120	553	10691	10266	0.005	5354	5337	5154	5112	0
5	14	5		GH10333	4250	28500	130	5614	5352	1087	143	150	42	100	100	0	5250	4930	1080	207	214	42	100	100	0	1.085	1.103	1.074	1.117	1.222	1.091	0.971	120	578	10514	9932	0.118	5471	5043	5209	4723	0
5	15	5		GH11690	4450	28500	120	5634	5354	1101	148	153	39	100	100	0	5390	5052	1008	216	218	38	100	100	0	1.06	1.077	1.069	1.081	1.228	1.065	0.958	120	528	10660	10042	0.084	5486	5174	5206	4836	0
5	16	5		GH12144	4650	28510	100	5927	5622	2150	145	150	41	100	100	0	5296	4739	1746	216	218	37	100	100	0	1.138	1.211	1.216	1.187	1.604	1.222	0.942	80	451	10862	10000	0.187	5782	5080	5477	4523	0
5	17	5		GH12192	4840	28510	120	5006	4745	1106	147	155	65	100	100	0	4502	4285	866	213	221	81	100	100	0	1.133	1.129	1.125	1.119	1.17	1.142	0.966	120	575	9148	8670	0.18	4859	4289	4598	4072	0
5	18	5		GH12341	5030	28520	100	2802	2925	2428	153	163	90	92	85	0	2145	2651	2094	210	217	53	97	96	0	1.369	1.136	1.116	1.051	1.817	1.151	0.963	80	464	4584	5213	0.453	2649	1935	2772	2441	0
5	19	5		GH12495	5230	28510	130	14467	13492	2956	153	165	84	100	100	0	9807	9366	1687	211	221	70	100	100	0	1.492	1.457	1.487	1.435	1.205	1.495	0.959	120	605	23910	22494	0.577	14314	9596	13339	9155	0
5	20	5		GH12558	5420	28500	130	5918	5489	1379	148	154	42	100	100	0	5513	4967	1390	210	215	42	100	100	0	1.088	1.123	1.104	1.154	1.319	1.097	0.953	120	629	11073	10098	0.122	5770	5303	5341	4757	0
5	21	5		BLANK	5610	28490	90	3801	3636	1796	140	148	49	100	100	0	3017	3118	1494	201	206	42	100	100	0	1.3	1.198	1.205	1.191	1.608	1.168	0.904	52	382	6477	6413	0.379	3661	2816	3496	2917	0
5	22	5		BLANK	5830	28510	80	4108	3859	2041	154	158	47	96	92	0	3581	3362	1887	210	217	48	94	92	0	1.173	1.175	1.191	1.353	2.315	1.167	0.871	52	327	7325	6857	0.23	3954	3371	3705	3152	0
5	1	6		BLANK	1720	28720	80	5661	4831	2609	139	140	39	100	98	0	5366	4457	2410	207	210	38	100	96	0	1.07	1.104	1.15	1.203	2.333	1.114	0.86	52	326	10681	8942	0.098	5522	5159	4692	4250	0
5	2	6		BLANK	1910	28710	100	5131	4455	2439	136	141	45	100	97	0	4657	3846	2171	206	208	37	98	96	0	1.122	1.187	1.174	1.341	2.062	1.167	0.91	80	425	9446	7959	0.166	4995	4451	4319	3640	0
5	3	6		BLANK	2100	28710	150	154	1549	2448	137	142	48	39	34	0	213	1424	2131	207	213	64	35	32	0	2.833	1.16	1.138	1.157	3.597	1.157	0.932	156	635	23	2629	1.503	17	6	1412	1217	-50
5	4	6		BLANK	2300	28700	150	175	1731	2730	133	139	45	49	42	0	229	1627	2463	200	207	60	42	33	0	1.448	1.12	1.138	1.362	3.146	1.117	0.896	156	706	71	3025	0.534	42	29	1598	1427	-50
5	5	6		BLANK	2510	28720	90	6739	5924	2260	135	152	76	100	100	0	6017	5028	2064	203	218	90	98	96	0	1.136	1.2	1.213	1.307	1.511	1.177	0.937	52	401	12418	10614	0.184	6604	5814	5789	4825	0
5	6	6		BLANK	2710	28710	80	5054	4628	2267	127	140	73	100	96	0	4023	3723	1930	193	201	63	98	94	0	1.286	1.275	1.245	1.303	1.905	1.243	0.886	52	335	8757	8031	0.363	4927	3830	4501	3530	0
5	7	6		BLANK	2900	28690	90	5447	4297	2861	144	174	346	78	75	0	4410	3472	2355	209	239	337	76	69	0	1.262	1.273	1.268	1.256	2.263	1.247	0.92	52	385	9504	7416	0.336	5303	4201	4153	3263	0
5	8	6		BLANK	3090	28710	80	5040	4405	2017	138	144	43	96	94	0	4287	3660	1692	210	212	41	94	94	0	1.202	1.237	1.231	1.304	2.121	1.226	0.938	52	326	8979	7717	0.266	4902	4077	4267	3450	0
5	9	6		BLANK	3290	28700	110	5302	4793	2452	150	155	48	96	95	0	4614	4092	2036	216	217	39	93	93	0	1.171	1.198	1.2	1.255	1.916	1.203	0.913	80	545	9550	8519	0.228	5152	4398	4643	3876	0
5	10	6		BLANK	3490	28710	90	5339	4544	2297	143	147	41	98	96	0	4703	4063	1772	206	210	37	98	96	0	1.155	1.141	1.206	1.053	2.305	1.214	0.893	52	366	9693	8258	0.208	5196	4497	4401	3857	0
5	11	6		GH11902	3650	28700	130	1726	1660	365	141	187	257	100	100	0	1289	1235	245	210	243	191	100	100	0	1.469	1.482	1.453	1.479	1.197	1.496	0.927	120	586	2664	2544	0.555	1585	1079	1519	1025	0
5	12	6		GH12873	3850	28710	140	4900	4227	2267	136	182	257	98	92	0	4270	3620	1921	204	242	195	97	92	0	1.172	1.198	1.175	1.206	1.713	1.205	0.899	156	599	8830	7507	0.229	4764	4066	4091	3416	0
[truncated: 5,422 more rows]

## Sheet: dSir2_Kc_2.gpr
ATF	1
27	43
Type=GenePix Results 1.4
DateTime=2003/03/12 11:13:06
Settings=C:\Program Files\Axon\GenePixPro3\affychip.gps
GalFile=H:\dnaarray\array.files\Fly_01-17-02.gal
Scanner=GenePix 4000A [47267]
Comment=
PixelSize=10
ImageName=635 nm 532 nm
FileName=H:\dnaarray\2003-03-12_Sir2Kc10.3.03.tif H:\dnaarray\2003-03-12_Sir2Kc10.3.03.tif
PMTVolts=620 510
ScanPower=100 100
FocusPosition=0
NormalizationFactor:RatioOfMedians=1.03081
NormalizationFactor:RatioOfMeans=1.02692
NormalizationFactor:MedianOfRatios=1.02957
NormalizationFactor:MeanOfRatios=1.02123
NormalizationFactor:RegressionRatio=1.0309
JpegImage=
RatioFormulation=W1/W2 (635 nm/532 nm)
Barcode=
ImageOrigin=960, 22240
JpegOrigin=1450, 22910
Creator=GenePix Pro 3.0.6.90
Temperature=38.15
LaserPower=1.47 1.66
LaserOnTime=5954 11482
Supplier=
Block	Column	Row	Name	ID	X	Y	Dia.	F635 Median	F635 Mean	F635 SD	B635 Median	B635 Mean	B635 SD	% > B635+1SD	% > B635+2SD	F635 % Sat.	F532 Median	F532 Mean	F532 SD	B532 Median	B532 Mean	B532 SD	% > B532+1SD	% > B532+2SD	F532 % Sat.	Ratio of Medians	Ratio of Means	Median of Ratios	Mean of Ratios	Ratios SD	Rgn Ratio	Rgn R≤	F Pixels	B Pixels	Sum of Medians	Sum of Means	Log Ratio	F635 Median - B635	F532 Median - B532	F635 Mean - B635	F532 Mean - B532	Flags
1	1	1		(CK00026)	1770	23280	150	4839	4586	1421	110	120	57	100	100	0	4875	4518	1447	182	190	53	100	100	0	1.008	1.032	1.042	1.055	1.433	1.02	0.905	156	931	9422	8812	0.011	4729	4693	4476	4336	0
1	2	1		(CK00390)	1960	23290	140	6828	6176	1886	116	122	44	99	98	0	7283	6581	2021	186	192	54	99	99	0	0.946	0.948	0.937	0.946	1.558	0.949	0.934	156	678	13809	12455	-0.08	6712	7097	6060	6395	0
1	3	1		(CK00536)	2160	23290	140	4824	4414	1661	116	122	43	100	100	0	5091	4670	1627	180	188	54	100	100	0	0.959	0.957	0.959	0.947	1.435	0.96	0.902	156	697	9619	8788	-0.061	4708	4911	4298	4490	0
1	4	1		(CK01083)	2350	23290	140	3080	2881	1046	117	128	70	100	100	0	3365	3066	1075	175	187	77	100	99	0	0.929	0.956	0.931	0.961	1.518	0.955	0.917	156	714	6153	5655	-0.106	2963	3190	2764	2891	0
1	5	1		(CK02229)	2540	23290	140	3933	3667	1136	118	133	92	100	99	0	5462	5013	1416	176	188	83	100	100	0	0.722	0.734	0.729	0.715	1.456	0.732	0.928	156	739	9101	8386	-0.47	3815	5286	3549	4837	0
1	6	1		(GM01004)	2730	23290	150	6285	6026	1849	117	127	72	100	100	0	6207	5636	1732	170	180	61	100	100	0	1.022	1.081	1.084	1.077	1.33	1.082	0.934	156	847	12205	11375	0.031	6168	6037	5909	5466	0
1	7	1		GM07659	2940	23290	140	5530	4916	1866	116	126	69	100	100	0	5093	4355	1653	170	180	76	99	98	0	1.1	1.147	1.165	1.166	1.632	1.146	0.934	156	774	10337	8985	0.137	5414	4923	4800	4185	0
1	8	1		(HL02234)	3130	23290	120	5243	4760	1880	118	123	36	100	100	0	5866	5384	1977	174	177	36	100	100	0	0.9	0.891	0.912	0.878	1.487	0.896	0.906	120	576	10817	9852	-0.151	5125	5692	4642	5210	0
1	9	1		HL02693	3330	23290	130	6706	6078	2046	116	135	146	100	100	0	7172	6472	2050	172	186	162	100	100	0	0.941	0.946	0.957	0.938	1.313	0.947	0.906	120	700	13590	12262	-0.087	6590	7000	5962	6300	0
1	10	1		(HL03474)	3520	23290	120	5872	5182	2278	117	122	37	100	100	0	5995	5390	2422	172	175	37	100	100	0	0.988	0.971	0.964	0.975	1.775	0.962	0.896	120	595	11578	10283	-0.017	5755	5823	5065	5218	0
1	11	1		HL05936	3710	23280	130	7657	6715	2414	123	131	76	100	100	0	7060	6220	2405	176	183	47	100	100	0	1.094	1.091	1.059	1.124	1.372	1.066	0.911	120	667	14418	12636	0.13	7534	6884	6592	6044	0
1	12	1		LD02793	3910	23280	140	5574	5479	1923	118	132	94	100	100	0	5993	5803	2080	176	184	61	99	99	0	0.938	0.953	0.949	0.974	1.48	0.943	0.921	156	795	11273	10988	-0.092	5456	5817	5361	5627	0
1	13	1		LD08534	4100	23280	130	7093	7295	2381	121	143	141	100	100	0	4933	4871	1675	181	194	104	100	100	0	1.467	1.53	1.497	1.55	1.294	1.511	0.894	120	685	11724	11864	0.553	6972	4752	7174	4690	0
1	14	1		LD09009	4300	23290	130	6173	5739	1163	121	133	108	100	100	0	6576	6230	1097	179	185	44	100	100	0	0.946	0.928	0.928	0.92	1.205	0.94	0.923	120	644	12449	11669	-0.08	6052	6397	5618	6051	0
1	15	1		(LD09767)	4490	23290	140	5818	5277	1766	118	124	43	100	100	0	5613	5109	1860	175	181	40	99	99	0	1.048	1.046	1.052	1.118	1.861	1.029	0.918	156	761	11138	10093	0.068	5700	5438	5159	4934	0
1	16	1		LD09852	4690	23290	130	5632	5069	1705	121	126	39	100	100	0	5981	5446	1682	174	179	38	100	100	0	0.949	0.939	0.944	0.927	1.282	0.944	0.902	120	668	11318	10220	-0.075	5511	5807	4948	5272	0
1	17	1		(LD10161)	4880	23290	130	5568	5242	1548	122	130	54	100	100	0	6170	5704	1630	174	181	49	100	100	0	0.908	0.926	0.912	0.92	1.262	0.916	0.917	120	680	11442	10650	-0.139	5446	5996	5120	5530	0
1	18	1		(LD10516)	5080	23290	130	4742	4318	1737	122	132	72	100	100	0	4641	4348	1600	172	186	166	100	100	0	1.034	1.005	1.016	0.979	1.483	1.024	0.89	120	666	9089	8372	0.048	4620	4469	4196	4176	0
1	19	1		LD14392	5270	23300	140	3944	3637	1140	125	135	83	98	98	0	4128	3859	1112	175	190	162	98	98	0	0.966	0.953	0.975	0.941	1.693	0.965	0.921	156	742	7772	7196	-0.05	3819	3953	3512	3684	0
1	20	1		(LD16050)	5470	23290	130	3534	3382	988	126	134	70	100	100	0	3527	3383	982	182	187	51	100	100	0	1.019	1.017	1.013	1.017	1.205	1.005	0.921	120	676	6753	6457	0.027	3408	3345	3256	3201	0
1	21	1		(LD17449)	5670	23290	130	5532	5205	1578	121	125	36	100	100	0	5284	4810	1579	180	183	37	100	100	0	1.06	1.098	1.097	1.126	1.429	1.084	0.903	120	678	10515	9714	0.084	5411	5104	5084	4630	0
1	22	1		LD18931	5860	23290	120	4238	4115	1039	117	122	34	100	100	0	4222	4121	1047	171	175	34	100	100	0	1.017	1.012	1.006	1.011	1.297	0.995	0.914	120	674	8172	7948	0.025	4121	4051	3998	3950	0
1	1	2		LD19168	1760	23480	120	5346	4606	1815	105	111	43	100	100	0	5344	4622	1766	179	183	42	100	100	0	1.015	1.013	1.021	1.023	1.509	1.015	0.905	120	566	10406	8944	0.021	5241	5165	4501	4443	0
1	2	2		LD19945	1960	23480	140	5195	5039	1800	108	115	60	99	98	0	5480	5223	1780	177	184	78	99	99	0	0.959	0.977	0.973	0.945	1.498	0.988	0.928	156	604	10390	9977	-0.06	5087	5303	4931	5046	0
1	3	2		GM01069	2160	23480	120	5521	5257	1281	112	123	65	100	99	0	4585	4333	1019	177	189	79	100	100	0	1.227	1.238	1.233	1.213	1.456	1.247	0.946	120	507	9817	9301	0.295	5409	4408	5145	4156	0
1	4	2		GM01206	2350	23480	110	2084	2016	358	113	132	104	100	100	0	2792	2657	476	173	193	112	100	100	0	0.753	0.766	0.749	0.766	1.184	0.757	0.941	80	460	4590	4387	-0.41	1971	2619	1903	2484	0
1	5	2		GM01456	2540	23490	110	2351	2241	487	114	142	132	100	100	0	2406	2244	495	176	196	121	100	100	0	1.003	1.029	1.036	1.032	1.233	1.021	0.938	80	480	4467	4195	0.005	2237	2230	2127	2068	0
1	6	2		GM01744	2750	23490	100	4373	4193	1645	112	119	48	100	100	0	4647	4322	1611	170	178	63	100	100	0	0.952	0.983	0.971	0.982	1.493	0.995	0.917	80	438	8738	8233	-0.071	4261	4477	4081	4152	0
1	7	2		GM01879	2930	23480	110	4707	4274	968	113	135	120	100	100	0	5595	5128	1151	168	190	130	100	100	0	0.847	0.839	0.827	0.843	1.279	0.838	0.948	80	462	10021	9121	-0.24	4594	5427	4161	4960	0
1	8	2		GM01975	3130	23480	130	3735	3450	804	116	138	150	100	100	0	4244	3905	918	171	194	188	100	100	0	0.889	0.893	0.89	0.895	1.236	0.888	0.951	120	621	7692	7068	-0.171	3619	4073	3334	3734	0
1	9	2		HL01517	3330	23490	110	4619	4402	1013	116	146	189	100	100	0	5048	4617	1229	169	196	220	100	100	0	0.923	0.964	0.934	0.989	1.354	0.942	0.937	80	484	9382	8734	-0.116	4503	4879	4286	4448	0
1	10	2		HL01677	3530	23490	120	3314	2971	903	116	138	139	100	99	0	4136	3722	1095	168	186	130	99	99	0	0.806	0.803	0.794	0.817	1.743	0.809	0.932	120	533	7166	6409	-0.311	3198	3968	2855	3554	0
1	11	2		HL01743	3720	23490	120	3340	3027	865	119	129	70	100	99	0	3847	3508	896	175	187	112	100	100	0	0.877	0.872	0.866	0.849	1.457	0.875	0.941	120	534	6893	6241	-0.189	3221	3672	2908	3333	0
1	12	2		LD01372	3910	23480	100	5390	5169	978	117	142	135	100	100	0	5529	5411	965	177	200	146	100	100	0	0.985	0.965	0.962	0.962	1.184	0.958	0.935	80	444	10625	10286	-0.021	5273	5352	5052	5234	0
1	13	2		LD01463	4100	23490	110	6734	6361	1380	117	154	165	100	100	0	6604	6239	1457	179	207	150	100	100	0	1.03	1.03	1.048	1.045	1.359	1.026	0.928	80	512	13042	12304	0.042	6617	6425	6244	6060	0
1	14	2		LD01482	4310	23480	120	3335	3187	910	117	136	117	99	99	0	3776	3531	984	176	191	121	100	100	0	0.894	0.915	0.915	0.901	1.45	0.91	0.94	120	557	6818	6425	-0.162	3218	3600	3070	3355	0
1	15	2		LD02616	4510	23490	120	4834	4354	1398	115	123	53	100	100	0	4799	4380	1317	173	179	60	99	99	0	1.02	1.008	1.013	1.004	1.736	1.012	0.947	120	536	9345	8446	0.029	4719	4626	4239	4207	0
1	16	2		LD02979	4700	23480	100	4954	4654	1263	122	139	81	100	100	0	4996	4860	1149	175	196	99	100	100	0	1.002	0.967	0.968	0.954	1.299	0.956	0.909	80	440	9653	9217	0.003	4832	4821	4532	4685	0
1	17	2		LD03170	4900	23490	120	6493	5821	1750	127	147	110	100	100	0	6537	5897	1736	180	200	109	100	100	0	1.001	0.996	0.994	0.994	1.361	0.992	0.953	120	571	12723	11411	0.002	6366	6357	5694	5717	0
1	18	2		LD03185	5090	23480	110	5239	5017	974	126	158	210	100	100	0	5062	4853	987	178	216	264	100	100	0	1.047	1.046	1.027	1.054	1.229	1.055	0.945	80	473	9997	9566	0.066	5113	4884	4891	4675	0
1	19	2		LD03255	5280	23490	120	4217	3789	1603	122	146	184	100	100	0	4929	4246	1923	175	200	182	100	98	0	0.861	0.901	0.892	0.937	1.514	0.879	0.932	120	503	8849	7738	-0.215	4095	4754	3667	4071	0
1	20	2		LD03322	5470	23490	130	5801	5327	1293	121	126	35	100	100	0	6929	6414	1593	180	187	60	100	100	0	0.842	0.835	0.839	0.837	1.172	0.834	0.92	120	578	12429	11440	-0.249	5680	6749	5206	6234	0
1	21	2		LD04071	5670	23490	120	4495	4266	949	117	121	35	100	100	0	4375	4165	886	176	182	49	100	100	0	1.043	1.04	1.043	1.037	1.192	1.044	0.939	120	528	8577	8138	0.06	4378	4199	4149	3989	0
1	22	2		LD04190	5860	23490	130	2694	2536	615	116	120	32	100	100	0	3626	3391	775	173	179	40	100	100	0	0.747	0.752	0.757	0.748	1.177	0.745	0.925	120	662	6031	5638	-0.422	2578	3453	2420	3218	0
1	1	3		LD04449	1770	23670	120	2437	2375	566	109	118	85	100	100	0	2511	2438	536	169	186	131	100	100	0	0.994	0.999	1.005	0.996	1.177	1.002	0.954	120	614	4670	4535	-0.009	2328	2342	2266	2269	0
1	2	3		LD04530	1970	23670	110	3181	2958	588	110	154	295	100	100	0	3511	3371	629	171	216	266	100	100	0	0.919	0.89	0.9	0.887	1.113	0.886	0.965	80	485	6411	6048	-0.121	3071	3340	2848	3200	0
1	3	3		LD04613	2170	23660	110	6088	5658	1222	111	163	343	100	100	0	5884	5441	1253	176	222	311	100	100	0	1.047	1.054	1.052	1.065	1.257	1.05	0.964	80	487	11685	10812	0.066	5977	5708	5547	5265	0
1	4	3		LD04782	2350	23670	130	5049	4766	1293	111	126	120	100	100	0	5418	5189	1376	174	190	129	100	100	0	0.942	0.928	0.922	0.928	1.128	0.924	0.947	120	596	10182	9670	-0.087	4938	5244	4655	5015	0
1	5	3		GM04690	2550	23670	140	3899	3826	1396	109	120	73	98	98	0	3646	3505	1286	171	179	69	99	98	0	1.091	1.115	1.113	1.125	1.476	1.106	0.935	156	655	7265	7051	0.125	3790	3475	3717	3334	0
1	6	3		GM04716	2740	23670	120	1591	1533	403	107	110	29	100	100	0	1695	1646	433	169	171	32	100	100	0	0.972	0.965	0.972	0.969	1.18	0.965	0.931	120	504	3010	2903	-0.04	1484	1526	1426	1477	0
1	7	3		GM04742	2930	23670	130	1749	1664	381	110	123	93	100	100	0	1547	1492	307	168	179	88	100	100	0	1.189	1.174	1.159	1.168	1.159	1.174	0.944	120	621	3018	2878	0.249	1639	1379	1554	1324	0
1	8	3		GM04934	3140	23670	130	4695	4441	1048	113	119	43	100	100	0	4953	4659	1079	169	172	38	100	100	0	0.958	0.964	0.96	0.963	1.166	0.956	0.942	120	597	9366	8818	-0.062	4582	4784	4328	4490	0
1	9	3		GM05133	3330	23670	130	2812	2665	538	113	122	76	100	100	0	3033	2867	567	168	178	104	100	100	0	0.942	0.946	0.96	0.945	1.127	0.941	0.956	120	574	5564	5251	-0.086	2699	2865	2552	2699	0
1	10	3		GM05221	3520	23670	130	3803	3577	968	114	122	54	100	100	0	3564	3421	892	168	177	61	100	100	0	1.086	1.065	1.057	1.061	1.149	1.059	0.94	120	549	7085	6716	0.119	3689	3396	3463	3253	0
1	11	3		GM06077	3720	23670	130	4222	3977	865	117	130	109	100	100	0	5043	4733	1014	175	186	105	100	100	0	0.843	0.847	0.843	0.846	1.13	0.837	0.946	120	585	8973	8418	-0.246	4105	4868	3860	4558	0
1	12	3		GM06087	3910	23670	110	5157	4269	2171	115	137	143	100	97	0	5291	4417	2288	177	198	161	98	97	0	0.986	0.98	0.961	1.026	1.401	0.955	0.928	80	489	10156	8394	-0.02	5042	5114	4154	4240	0
1	13	3		GM06264	4110	23680	140	2591	2355	842	113	122	68	99	98	0	3747	3340	1245	172	183	72	99	98	0	0.693	0.708	0.693	0.713	1.768	0.694	0.937	156	727	6053	5410	-0.529	2478	3575	2242	3168	0
1	14	3		GM06310	4300	23670	130	3607	3476	655	113	117	34	100	100	0	4166	3967	816	168	173	38	100	100	0	0.874	0.885	0.881	0.894	1.254	0.875	0.953	120	598	7492	7162	-0.194	3494	3998	3363	3799	0
1	15	3		GM06505	4500	23680	130	5246	4964	1177	112	117	37	100	100	0	7151	6892	1448	170	176	42	100	100	0	0.735	0.722	0.724	0.712	1.246	0.726	0.941	120	606	12115	11574	-0.443	5134	6981	4852	6722	0
1	16	3		GM06533	4700	23680	130	2569	2399	543	117	128	61	100	100	0	2905	2726	553	173	186	74	100	100	0	0.898	0.894	0.9	0.882	1.241	0.894	0.932	120	659	5184	4835	-0.156	2452	2732	2282	2553	0
1	17	3		GM07040	4900	23680	130	5137	4782	1044	119	126	42	100	100	0	5426	5092	1053	175	181	55	100	100	0	0.956	0.948	0.949	0.937	1.238	0.954	0.934	120	546	10269	9580	-0.065	5018	5251	4663	4917	0
1	18	3		GM07077	5090	23680	130	3084	2842	698	119	139	171	100	100	0	3830	3628	774	174	192	158	100	100	0	0.811	0.788	0.788	0.777	1.187	0.784	0.933	120	642	6621	6177	-0.302	2965	3656	2723	3454	0
1	19	3		GM07526	5290	23680	130	3801	3553	814	115	120	35	100	100	0	2867	2746	583	172	177	49	100	100	0	1.368	1.336	1.32	1.336	1.317	1.335	0.947	120	587	6381	6012	0.452	3686	2695	3438	2574	0
1	20	3		GM07606	5480	23680	130	1541	1508	330	117	121	34	100	100	0	1660	1597	360	171	177	51	100	100	0	0.956	0.975	0.964	0.979	1.375	0.967	0.937	120	578	2913	2817	-0.064	1424	1489	1391	1426	0
1	21	3		GM07762	5670	23680	130	3398	3172	994	115	118	35	100	100	0	3739	3602	1036	172	178	45	100	100	0	0.92	0.891	0.893	0.883	1.168	0.888	0.938	120	528	6850	6487	-0.12	3283	3567	3057	3430	0
1	22	3		GM07807	5860	23680	130	2068	2210	739	115	121	44	100	100	0	2273	2416	775	179	188	71	100	100	0	0.933	0.937	0.934	0.932	1.246	0.928	0.9	120	686	4047	4332	-0.101	1953	2094	2095	2237	0
1	1	4		GM08365	1760	23860	130	4275	4208	1329	108	119	85	100	100	0	4602	4421	1294	170	181	86	100	100	0	0.94	0.964	0.967	0.959	1.126	0.974	0.964	120	715	8599	8351	-0.089	4167	4432	4100	4251	0
1	2	4		GM08440	1960	23860	130	2767	2669	439	105	124	133	100	100	0	2782	2677	459	168	193	171	100	100	0	1.018	1.022	1.027	1.024	1.112	1.012	0.967	120	650	5276	5073	0.026	2662	2614	2564	2509	0
1	3	4		GM08530	2150	23860	110	4346	4049	1367	107	142	308	100	98	0	4683	4271	1413	172	212	316	100	100	0	0.94	0.962	0.975	0.961	1.18	0.963	0.952	80	513	8750	8041	-0.09	4239	4511	3942	4099	0
1	4	4		GM08606	2350	23870	130	4355	4155	795	108	118	85	100	100	0	4774	4574	813	172	183	130	100	100	0	0.923	0.919	0.927	0.916	1.115	0.93	0.968	120	658	8849	8449	-0.116	4247	4602	4047	4402	0
1	5	4		GM08676	2550	23870	130	2591	2489	484	108	112	33	100	100	0	2777	2627	540	175	176	35	100	100	0	0.954	0.971	0.971	0.984	1.283	0.965	0.965	120	602	5085	4833	-0.068	2483	2602	2381	2452	0
1	6	4		GM08688	2750	23870	120	6383	5889	1621	106	112	50	100	100	0	6115	5585	1584	176	178	35	100	100	0	1.057	1.069	1.075	1.093	1.323	1.064	0.965	120	511	12216	11192	0.08	6277	5939	5783	5409	0
1	7	4		LD11455	2940	23870	130	2219	2131	400	106	112	50	100	100	0	2168	2093	443	166	170	35	100	100	0	1.055	1.051	1.057	1.068	1.232	1.044	0.964	120	621	4115	3952	0.078	2113	2002	2025	1927	0
1	8	4		LD11580	3140	23870	120	5406	5003	1888	110	113	33	100	100	0	5205	4658	1808	165	169	33	100	100	0	1.051	1.089	1.092	1.108	1.272	1.082	0.97	120	549	10336	9386	0.071	5296	5040	4893	4493	0
1	9	4		LD11648	3330	23870	120	2061	1959	462	113	116	35	100	100	0	2274	2155	482	168	170	32	100	100	0	0.925	0.929	0.92	0.925	1.171	0.93	0.956	120	514	4054	3833	-0.113	1948	2106	1846	1987	0
1	10	4		LD11871	3520	23860	130	9668	9151	2104	116	123	59	100	100	0	8824	8315	1835	171	179	68	100	100	0	1.104	1.109	1.109	1.108	1.157	1.111	0.974	120	582	18205	17179	0.143	9552	8653	9035	8144	0
1	11	4		LD11958	3720	23870	120	8557	8126	1611	116	128	110	100	100	0	7236	6947	1443	173	185	111	100	100	0	1.195	1.182	1.171	1.193	1.21	1.179	0.971	120	543	15504	14784	0.257	8441	7063	8010	6774	0
1	12	4		LD12230	3910	23870	120	5554	5413	1298	111	122	101	100	100	0	6870	6666	1575	171	181	96	100	100	0	0.813	0.816	0.806	0.819	1.196	0.807	0.959	120	595	12142	11797	-0.3	5443	6699	5302	6495	0
1	13	4		BLANK	4110	23870	90	5029	4352	1945	114	119	40	98	98	0	5133	4515	2027	172	176	37	100	98	0	0.991	0.976	0.968	0.994	1.426	0.979	0.949	52	384	9876	8581	-0.013	4915	4961	4238	4343	0
1	14	4		BLANK	4300	23870	90	4852	4392	1952	116	121	37	100	100	0	4859	4336	1951	169	175	35	100	100	0	1.01	1.026	0.991	1.007	1.363	0.998	0.914	52	400	9426	8443	0.014	4736	4690	4276	4167	0
1	15	4		BLANK	4500	23870	100	4671	4007	1797	109	112	29	100	100	0	4502	4011	2080	167	170	31	98	98	0	1.052	1.014	0.972	1.21	2.361	0.971	0.91	80	481	8897	7742	0.074	4562	4335	3898	3844	0
1	16	4		BLANK	4690	23880	90	4382	3768	1869	108	113	31	100	98	0	4541	3978	1953	169	172	32	98	98	0	0.978	0.961	0.967	1.012	1.987	1	0.887	52	378	8646	7469	-0.033	4274	4372	3660	3809	0
[truncated: 7,310 more rows]

## Sheet: dSir2_Kc_3.gpr
ATF	1
27	43
Type=GenePix Results 1.4
DateTime=2003/02/12 14:16:54
Settings=D:\Axon\GenePixPro3\affychip.gps
[truncated: 7,417 more rows]

## Sheet: dSir2_Kc_rev.gpr
ATF	1
[truncated: 7,421 more rows]
