# Supplementary material for: Hairy Transcriptional Repression Targets and Cofactor Recruitment in Drosophila
Source: PLoS Biol. 2004 Jul 13;2(7):e178. doi: 10.1371/journal.pbio.0020178 (PMC449821; doi:10.1371/journal.pbio.0020178)
Supplement: Dataset S7 — (230 KB XLS). [file pbio.0020178.sd007.xls]

## Sheet: NOTES
This file contains a list of the 155 target loci of Groucho
column	description
ID	EST or clone ID
gene	gene name
all annotations are based on Release 2 (BDGP/Celera)
NA = "no data available"

## Sheet: Groucho_DATA
ID	gene
(HL08134)	NA
(LP03565)	NA
Auld_5	Nrx-1
aurora	aurora
aurora2/IAL	aurora2/IAL
barren	barren
Br-C BSCD5	Br-C BSCD5
bub1	bub1
cdc6	cdc6
cycA	cycA
cycB1	cycB1
cycB3	cycB3
dilp1	dilp1
dilp3	dilp3
dilp4	dilp4
Duke_1	orc1
Duke_12	mcm7
Duke_16	RBF
Eisenman_1	Max
eyeless	eyeless
fizzy/cdc2	fizzy/cdc2
fzy-related	fzy-related
GH01517	CG12601
GH02265	CG11317
GH02446	(CG31916)
GH04548	CG11060
GH04950	CG16805
GH05294	CG7077
GH05823	sm
GH05991	CG9106
GH07093	CG4323
GH07323	CG4693
GH07425	stalker
GH07822	CSN7b
GH09478	BG:DS04095.1
GH10531	nAcRbeta-64B
GH10639	NA
GH11047	NA
GH11671	Cbp53E
GH11902	zfh2
GH12056	NA
GH12267	beat-IV
GH12319	NA
GH12584	amon
GH13492	CG14889
GH13988	CG8422
GH14308	Shab
GH14524	Con
GH14589	CG7084
GH14903	CG9137
GH16081	CG14477
GH17783	GH17783
GH19985	CG2994
GH21837	CG1698
GH21941	CG5449
GH22307	NA
GH24265	Cyp4ae1
GH25089	NA
GH25778	NA
GH26928	CG13735
GH27226	tiptop
GH28577	igl
GM01014	CG15675
GM02933	CG12581
GM03205	NA
GM04053	CG8710
GM04458	NA
GM05003	Antp
GM06581	Fpps
GM06601	CG7783
GM06913	CG12424
GM07702	NA
GM08026	Nop60B
GM08252	Doc
GM08676	NA
GM08679	NA
GM09417	CG5969
GM09783	NA
GM10545	NA
GM13045	NA
Henikoff_1	cta
Henikoff_13	ci
Henikoff_17	HisC
Henikoff_5	GART
Henikoff_7	S328PP1 sequence tag
Henikoff_9	Bari-1
HL03650	CG31324
HL03793	NA
HRB_23	gurken
HRB_33	Pipe
HRB_9	EST 22344; CG4747
ind	ind
LD03248	NA
LD07673	CG1890
LD11861	CG15233
LD12396	CG5515												hit (Bon_p=0.05)
LD13080	NA
LD14717	CG6425
LD19629	NA
LD23533	huntingtin
LD23922	NA
LD24139	SP558
LD25288	CG10880
LD26422	CG7049
LD26673	CG14033
LD32148	BcDNA:LD32148
LD33829	gro
LD34157	CG10184
LD37010	Abi
LD38553	NA
LD39460	CG7544
LD40940	CG3165
LD42239	Fkbp13
LD47312	CG9705
LD47544	CG1733
LD47616	CG14965
LD47774	CG3281
LD48030	CG12686
LP02196	Cdlc2
LP06813	CG13017
LP07668	CG10479
LP08921	BG:DS07108.4
LP10936	CG31916
ncd	ncd
reaper-L	reaper-L
ResGen_CK_1A11	mitochondrial genome
ResGen_CK_1A8	TE; Homology to transposable element (.5prime); DROGPCRKA Drosophila melanogaster G protein-coupled receptor kinase (GPRK-1) mRNA, complete cds. AC005811 Drosophila melanogaster, chromosome 2R, region 39B1 39B3, P1 clone DS05527, complete sequence.(.3prime)
ResGen_CK_1B11	CG14351
ResGen_CK_1C11	R1DM
ResGen_CK_1C8	seq not available
ResGen_CK_1D2	CG4492 OR Cex Ca2+-sensing low molecular weight GTPase mRNA, complete cds.????
ResGen_CK_1F4	Foldback
ResGen_LD_2A7	E coli contamination
ResGen_LD_2E6	seq not available
ResGen_LD_2E7	seq not available
ResGen_LD_2H10	seq not available
ResGen_LD_2H9	seq not available
SD01615	springer
SD03144	NA
SD04061	stalker
SD04463	CG12213
SD05339	scrib
SD06617	NA
SD09246	NA
SP1	CtBP
SP21	nucleoporin
SP24	CG11100
SP26	dCt-D brinker
SP27	dCt-E
SP28	dCt-G
SP29	dCt-H
SP4	Kr
SP5	CG11100
vndBKS	NA
vndR1/Bam	NA
