# Supplementary material for: Hairy Transcriptional Repression Targets and Cofactor Recruitment in Drosophila
Source: PLoS Biol. 2004 Jul 13;2(7):e178. doi: 10.1371/journal.pbio.0020178 (PMC449821; doi:10.1371/journal.pbio.0020178)
Supplement: Dataset S8 — (276 KB XLS). [file pbio.0020178.sd008.xls]

## Sheet: NOTES
This file contains a list of the 496 target loci of dCtBP
column	description
ID	EST or clone ID
gene	gene name
all annotations are based on Release 2 (BDGP/Celera)
NA = "no data available"

## Sheet: dCtBP_DATA
ID	gene
(GM09616)	NA
(LD12474)	NA
(LD12881)	NA
GH01066	Nmdmc
GH01085	egh
GH01265	debcl
GH01314	ferrochelatase
GH01464	CG1140
GH01794	CG1135
GH01842	HLHmbeta
GH01881	Rel
GH01923	CG6783
GH01984	CG8782
GH02431	BcDNA:GH02431
GH02581	arg
GH02702	CG2446
GH02816	BEST:HL03644
GH02901	BcDNA:GH02901
GH03051	CG4919
GH03482	BcDNA:GH03482
GH03685	Rab7
GH03781	CG16758
GH04031	Sptr
GH04075	CG18210
GH04176	Sip1
GH04518	Tis11
GH04557	CG8206
GH04732	CG8481
GH05358	CG6136
GH05558	Cyp6a8
GH05946	Rbf
GH06154	CG10512
GH06193	jockey
GH06230	CG9057
GH06385	NA
GH06546	CG10992
GH06693	CG9547
GH06781	CG15093
GH07085	CG6746
GH07145	GXIVsPLA2
GH07418	NA
GH07453	Idgf3
GH07481	Cyp6d5
GH07529	CG15095
GH07914	BG:DS00941.11
GH07925	CG3902
GH07959	CG7227
GH08425	CG4678
GH08607	loco
GH08610	CG3962
GH08783	BcDNA:LD26519
GH08870	CG6070
GH08893	CG11790
GH08925	NA
GH09096	CG6491
GH09240	CG7870
GH09387	CG9314
GH09623	CG6330
GH09647	CG8080
GH09840	CG4963
GH09945	wal
GH10244	CG14290
GH10494	CG1893
GH10517	CG10433
GH10582	CG13848
GH10614	NA
GH10911	CG1216
GH10964	EG:BACN32G11.2
GH10971	Dredd
GH11067	CG6567
GH11112	BcDNA:GH11112
GH11142	CG7816
GH11210	crc
GH11368	CG9319
GH11519	mfas
GH11618	CG7149
GH11680	CG9505
GH12207	Fmo-2
GH12222	CG5946
GH12381	CG12290
GH12581	Idgf2
GH12953	CG2765
GH13089	E2f2
GH13134	Nrv2
GH13192	Cyp6w1
GH13232	glec
GH13236	CG11711
GH13437	Mdh
GH13775	bun
GH13810	CG3371
GH13859	CG6676
GH13879	CG9331
GH14032	BG:DS07851.11
GH14384	Kisir
GH14654	CG5164
GH14673	CG10675
GH14739	eff
GH14769	par-1
GH15083	BEST:GH15083
GH15213	CG12065
GH15286	CG5455
GH15335	th
GH15507	Pak3
GH15861	CG1358
GH16721	E2f
GH16740	CG1681
GH16914	Faf
GH16917	CG6119
GH17516	CG8768
GH17623	CG3364
GH17801	CG17660
GH17980	CG3397
GH18014	CG1600
GH18152	Idgf1
GH18858	EG:103E12.2
GH19047	CG3829
GH19076	CG8709
GH19141	CG8199
GH19849	CG6656
GH20310	CG4585
GH20337	CG4233
GH20776	Rho1 (CG8416)
GH20785	BG5
GH20802	CG2233
GH21034	CG1383
GH21655	Orct
GH21853	NA
GH21964	l(2)02045
GH22719	CG1942
GH23019	BEST:CK01577
GH23107	NA
GH23390	CG6028
GH23617	CG3764
GH23708	CG9027
GH23990	CG10131
GH24564	CG12806
GH24605	CG7682
GH24627	CG8572
GH24644	CG8735
GH24702	Rab5
GH25390	Ork1
GH26048	CG5186
GH26069	CG8509
GH26082	NA
GH26355	UbcD6
GH26459	CG5989
GH26692	NA
GH27237	CG12056
GH27752	CG8813
GH27792	EG:25E8.4
GH28017	NA
GH28095	NA
GH28308	CG7404
GH28335	CG17838
GH28534	CG2803
GH28578	Rh5
GH28730	Chd64
GM01069	cenG1A
GM01181	NA
GM01240	CG13900
GM01253	NK7.1
GM01761	NA
GM01959	CG2915
GM01994	CG6606
GM02466	Ahcy13
GM02743	NA
GM03043	KrT95D
GM03596	Ell
GM03781	CG9524
GM03875	NA
GM04312	pan
GM04319	CG3249
GM04589	CG14819
GM04669	CG5335
GM04775	NA
GM04921	NA
GM04958	CG2846
GM04983	CG8490
GM05554	PP2A-B'
GM07634	NA
GM07659	Fkbp13 (CG9847)
GM07804	BcDNA:LD22118
GM07940	CG9924
GM08320	CG15869
GM08326	CG17533
GM08338	for
GM09255	Cyp1
GM13207	colt
GM13434	CG12112
GM13686	Hsp27
GM13874	Rac2
GM13948	CG1475
GM14014	CG3249
GM14109	eIF-4a
GM14202	CG9286
GM14215	CG2151
GM14344	CG11597
GM14547	NA
GM14559	Ef1alpha48D (CG8280)
GM14788	Jafrac1
HL01468	NA
HL01508	NA
HL01515	CG5973
HL02309	CG13122
HL04722	Reg-5
HL05577	CG13349
HL07357	NA
HL07889	CG30011
HL07915	CG8501
HL07933	fau
HL08006	ade5
HL08053	Thor
HL08062	CG10518
HL08109	yip2
HRB_19	14-3-3E
HRB_39	Pointed P1
LD02060	NA
LD02334	Cam (CG8472)
LD02553	CG6064
LD02906	Rbf
LD03241	olf186-F
LD03419	Rho1
LD03595	CG4798
LD04004	CG17531
LD04267	Cyp6a22
LD04380	CG1696
LD05267	BEST:CK01296
LD05592	CG1621
LD05816	CG1534
LD06095	CG6805
LD06557	CG15119
LD08201	CG1696
LD08233	CG5346
LD08717	Prosbeta5
LD09056	bif
LD09584	CG8745
LD09626	CG14998
LD09675	NA
LD09689	Adf1
LD09837	Pdk
LD09945	EG:39E1.2
LD09950	Mo25
LD10117	CG9339
LD10401	BcDNA:LD10401
LD10495	CG10987
LD10532	emc
LD11783	cenG1A
LD11831	CG15745
LD11885	NA
LD11958	ImpE3
LD12029	drk
LD12309	CG8408
LD12407	cnc
LD12764	NA
LD12826	AcCoAS
LD12912	Sh3beta
LD13050	M6
LD13366	dream
LD13611	CG10802
LD13901	Galpha49B
LD13945	Dcp-1
LD14555	CG11799
LD14688	CG12719
LD14730	CG9332
LD14743	sqh
LD15458	ifc
LD15796	mae
LD15851	chic
LD16109	CG4710
LD16544	CG1628
LD16711	NA
LD18062	CG11508
LD18112	CG17486
LD18769	CG4594
LD18889	NA
LD18978	NA
LD19191	foxo
LD19266	ced-6
LD19782	EG:80H7.5
LD20358	CG3947
LD20464	CG9381
LD20718	CG4004
LD20892	Myd88
LD21102	Ugt35a
LD21294	CG5560
LD21426	CG1753
LD21756	RpL1
LD21785	CG5295
LD22218	NA
LD22235	CG8954
LD22255	Eip55E
LD22509	Picot
LD22634	CG12262
LD22661	CG12264
LD22804	CG17723
LD22812	scylla
LD22863	rost
LD22928	CG8208
LD23009	NA
LD23561	CG5854
LD23646	aay
LD23669	Pdk
LD23954	Gdh
LD24308	CG2206
LD24323	Gapdh1
LD24628	HmgD
LD24696	CG9436
LD24756	CG1837
LD24788	CG6437
LD24944	osk
LD25232	Fer1HCH
LD25378	mnd
LD25626	NA
LD26157	TfIIFalpha
LD26519	BcDNA:LD26519
LD26657	exu
LD27370	CG6854
LD27581	Syx13
LD27667	CG8229
LD27718	Men
LD27852	CG12030
LD28033	lola
LD28079	CG3249
LD28120	BcDNA:LD28120
LD28216	gish
LD28935	CG2916
LD29276	CG8461
LD29590	CG6459
LD29917	NA
LD30049	BEST:LD30049
LD30873	spin
LD31205	Cdk4
LD31217	CG12797
LD31238	EG:22E5.6
LD31377	AP-47
LD31805	LamC
LD31983	Lk6
LD32255	grk
LD32366	CG5850
LD32539	dm
LD32609	CG17711
LD32788	BcDNA:LD32788
LD33016	CG5427
LD33178	CG12258
LD33331	CG7837
LD33361	CG7983
LD33749	CG7878
LD33852	CG17938
LD34139	D1
LD34154	CG3476
LD34217	Rac1
LD34262	pelo
LD34576	CG18240
LD34980	CG1643
LD35137	B4 (CG9239)
LD36089	CG14991
LD36162	Hsp22
LD36273	CG10964
LD36410	CG11798
LD36528	CG3850
LD36616	CG6394
LD36705	Dlc90F
LD36923	BG:DS09218.3
LD37702	CG6199
LD37852	Ald
LD38004	CG2162
LD38414	EG:131F2.2
LD38749	CG30479
LD39079	CG5004
LD39082	CG10639
LD39177	CG14444
LD39266	sar1
LD39308	stck
LD39604	CG11299
LD40663	CG7417
LD40717	S
LD41905	CG12505
LD42214	CG3376
LD42301	CG6461
LD43943	Syx1A
LD44138	NA
LD44221	CG11005
LD44422	CG6674
LD44652	sut1
LD44686	CG11104
LD44720	CG7530
LD44762	Rab8
LD44791	JhI-26
LD45324	CG7217
LD46175	CG6782
LD46284	CycG
LD46306	CG10997
LD46590	Cpr
LD47223	CG5044
LD47425	CG4643
LD47536	Gs1
LD47549	CG4572
LD47579	stg
LD47602	DSH3PX1
LD47713	CG9523
LD47736	Sodh-2
LD47795	CG12006
LD47990	CG9821
LD48048	CG14536
LP02658	CG6911
LP02993	Nhe1
LP03126	Pen
LP03138	Ald
LP03829	CG6981
LP05579	ppl
LP05693	Stat92E
LP07538	CG17834
LP07813	CG8502
LP08566	CG4394
LP09416	CG11546
LP09908	CG11095
LP11415	CG2471
ResGen_CK_1C12	NA
ResGen_CK_1C9	CG4572
ResGen_CK_1E10	CG10677 or CG9539? Probably chimaeric cDNA
ResGen_CK_1F12	NA
ResGen_CK_1H10	NA
ResGen_LD_2C12	CG8280; Ef1a48D elongation factor 1-alpha F1 gene
ResGen_LD_2C3	CG1913; DROTUBA1 D.melanogaster alpha-tubulin gene (alpha-1), complete cds.; DROTUBA3 D.melanogaster alpha-tubulin gene (alpha-3), complete cds; Tub84B
ResGen_LD_2C9	CG9075; eIF-4A = eukaryotic translation initiation factor.
ResGen_LD_2E8	CG4572 putative peptidase
ResGen_LD_2F1	CG12052 = lola
ResGen_LD_2G2	CG1263; RpL8 putative ribosomal protein
ResGen_LD_2H12	CG5345; AF095822 Drosophila melanogaster ecdysteroid-inducible polypeptide EIP40 (Eip40) gene
ResGen_LD_2H5	CG14991; CG7729
SD01285	CG3770
SD01508	CG8034
SD01793	Cyp1
SD01953	NA
SD01985	CG17836
SD02173	CG33196
SD02225	CG9249
SD02241	Mlc-c
SD02276	BEST:CK02318
SD02332	Prosalpha6
SD02517	dos
SD02665	rgr
SD02886	CG3602
SD03042	thioredoxin
SD03066	CG13868
SD03244	Zw
SD03592	CG9707
SD04011	CG7122
SD04017	CG1902
SD04019	CG17278
SD04231	Cyp6a20
SD04477	kay
SD04693	CG10641
SD04822	CG13812
SD05212	RhoL
SD05282	CG13586
SD05291	CG7635
SD05726	EP2237
SD05937	CrebA
SD06513	BG:DS05639.1
SD06635	CG10962
SD06902	zfh1
SD07027	CG4822
SD07085	CG1548
SD07261	srp
SD07266	ImpL2
SD07279	CG4026
SD07354	spz
SD07475	CG4139
SD07532	CG4124
SD07644	NA
SD07683	TE19387
SD07783	CG5124
SD07888	Rap2l
SD08136	CG13610
SD08157	puc
SD08653	CG1364
SD08668	CG5547
SD08776	CG15820
SD08787	DnaJ-1
SD08996	l(3)82Fd
SD09359	Cp1
SD09455	NA
SD09792	CG13624
SD09884	CG11100
SD10366	Moe
SD10385	NA
SD10469	CG8468
SD10554	CG8051
SD10626	NA
SD10763	CG11100
SD10877	CG8372
SD10928	CG12013
SP2	Hairy
SP5	CG11100
spitz	spitz
