# Supplementary material for: Hairy Transcriptional Repression Targets and Cofactor Recruitment in Drosophila
Source: PLoS Biol. 2004 Jul 13;2(7):e178. doi: 10.1371/journal.pbio.0020178 (PMC449821; doi:10.1371/journal.pbio.0020178)
Supplement: Dataset S9 — (44 KB XLS). [file pbio.0020178.sd009.xls]

## Sheet: NOTES
This file contains a list of the 107 target loci of dSir2
column	description
ID	EST or clone ID
gene	gene name
all annotations are based on Release 2 (BDGP/Celera)
NA = "no data available"

## Sheet: dSir2_DATA
ID	gene
GH01085	egh
GH01842	HLHmbeta
GH01881	Rel
GH04518	Tis11
GH06230	CG9057
GH06781	CG15093
GH07529	CG15095
GH09250	Xbp1
GH10517	CG10433
GH10635	Cyp6a17
GH12581	Idgf2
GH12953	CG2765
GH13859	CG6676
GH13879	CG9331
GH14654	CG5164
GH16740	CG1681
GH19047	CG3829
GH19095	NA
GH19849	CG6656
GH21964	l(2)02045
GH24644	CG8735
GH28095	NA
GH28534	CG2803
GM02743	NA
GM03043	KrT95D
GM03596	Ell
GM04312	pan
GM04319	CG3249
GM04921	NA
GM04983	CG8490
GM09255	Cyp1
GM13874	Rac2
GM14547	NA
HL01468	NA
HL07889	CG30011
HL07915	CG8501
HL08062	CG10518
LD02060	NA
LD03241	olf186-F
LD03564	e(r)
LD05365	CG12314
LD05592	CG1621
LD06095	CG6805
LD08233	CG5346
LD09056	bif
LD09907	Hex-A
LD10401	BcDNA:LD10401
LD11831	CG15745
LD11885	NA
LD14688	CG12719
LD14743	sqh
LD15796	mae
LD16544	CG1628
LD16711	NA
LD18889	NA
LD18978	NA
LD19266	ced-6
LD19782	EG:80H7.5
LD20718	CG4004
LD21294	CG5560
LD21426	CG1753
LD22235	CG8954
LD22255	Eip55E
LD22812	scylla
LD23646	aay
LD23669	Pdk
LD23968	CG2263
LD24223	bif
LD24492	Ef1beta
LD27852	CG12030
LD30873	spin
LD31205	Cdk4
LD32366	CG5850
LD33331	CG7837
LD33852	CG17938
LD34262	pelo
LD36528	CG3850
LD38749	CG30479
LD44720	CG7530
LD46306	CG10997
LD47579	stg
LD47990	CG9821
LP02658	CG6911
LP02993	Nhe1
LP09416	CG11546
ResGen_LD_2F1	CG12052 = lola
ResGen_LD_2H12	CG5345; AF095822 Drosophila melanogaster ecdysteroid-inducible polypeptide EIP40 (Eip40) gene
SD01285	CG3770
SD02886	CG3602
SD03042	thioredoxin
SD03066	CG13868
SD04017	CG1902
SD04019	CG17278
SD04231	Cyp6a20
SD05212	RhoL
SD05282	CG13586
SD05406	eIF-4E
SD07027	CG4822
SD07085	CG1548
SD07266	ImpL2
SD07279	CG4026
SD07644	NA
SD07888	Rap2l
SD08157	puc
SD10385	NA
SD10626	NA
SD10763	CG11100
